# Supplementary material for: A global cancer data integrator reveals principles of synthetic lethality, sex disparity and immunotherapy
Source: Genome Med. 2021 Oct 18;13:167. doi: 10.1186/s13073-021-00987-8 (PMC8524992; doi:10.1186/s13073-021-00987-8)
Supplement: Supplementary file 2 — Additional file 2: Table S1. A table containing raw CERES scores displayed in the ovarian cell line heat map of Fig. 1e. [file 13073_2021_987_MOESM2_ESM.csv]

Additional File 2: Table S1. A table containing raw CERES scores displayed in the ovarian cell line heat map of Fig. 1e.
gene	ACH-000584	ACH-000278	ACH-001418	ACH-001719	ACH-000132	ACH-000966	ACH-001374	ACH-000280	ACH-001403	ACH-001048	ACH-001369	ACH-000048	ACH-001628	ACH-000936	ACH-000704	ACH-002181	ACH-000291	ACH-000256	ACH-000657	ACH-001279	ACH-000013	ACH-000542	ACH-000103	ACH-000947	ACH-002183	ACH-000524	ACH-000460	ACH-000713	ACH-001340	ACH-000646	ACH-000520	ACH-000688	ACH-001063	ACH-000116	ACH-000796	ACH-000811	ACH-000430	ACH-000123	ACH-001278	ACH-002140	ACH-000663	ACH-001151	ACH-000906	ACH-000962	ACH-000701	ACH-000719	ACH-000308	ACH-000608	ACH-001632
FANCA	-0.645243417	-0.671982771	-0.83187846	-0.030082186	-0.646505453	-0.154359374	-0.025694203	-0.385670198	-0.236691102	-0.320193668	-0.034816383	-0.051330451	0.056042042	-0.07955421	-0.408661521	-0.140936277	0.054155133	-0.119157147	-0.157415004	-0.519475872	-0.27182597	-0.458443695	-0.200815961	-0.386381663	-0.223757533	-0.031410327	-0.075978054	-0.229319707	-0.190635377	0.000963392	-0.080405607	-0.171780078	-0.189429242	-0.220486701	-0.123452129	-0.374123396	-0.298576202	-0.159812851	-0.225383296	-0.118321135	-0.243384149	-0.088807696	-0.306538289	-0.40611336	-0.259985465	-0.305030712	-0.194568612	-0.398303834	-0.261051507
FANCC	-0.684269681	-0.474748658	-0.552592413	-0.177671802	-0.655835171	-0.402851179	0.003865449	-0.192338492	-0.150010216	-0.046459666	-0.099003505	-0.072243713	0.062200278	-0.197861999	-0.348751603	-0.203839733	-0.102980845	-0.024295745	-0.240105535	-0.287991793	-0.085921815	-0.258341879	-0.285490116	-0.438959237	-0.055950061	-0.072174006	-0.194392024	-0.176103699	-0.071889735	-0.046458826	-0.06685426	-0.322741976	-0.156342992	-0.037101009	-0.134129028	-0.156868437	-0.256822976	-0.195841012	-0.224116426	-0.26486102	-0.192094005	-0.229487198	-0.308703128	-0.069926253	0.202187755	-0.234733223	-0.103762695	-0.076891998	-0.219781115
FANCI	-0.843816709	-0.544186355	-0.950054139	-0.206446109	-0.938908537	-0.222767305	-0.089266558	-0.283561136	-0.278288397	-0.039605528	-0.264263005	-0.327382313	-0.324151671	-0.114591584	-0.284292524	-0.205373296	-0.212130533	-0.186031352	-0.114591964	-0.552152151	-0.28234811	-0.70155911	-0.111795267	-0.370934316	-0.108273942	-0.066780122	-0.303316467	-0.13572867	-0.029657532	-0.363337538	-0.180354298	-0.571181884	-0.303327584	-0.335127173	-0.680453193	-0.268575162	-0.564104947	-0.343386744	-0.300583471	-0.42073137	-0.065039063	-0.395319631	-0.525493974	-0.203881484	-0.412356746	-0.222181384	-0.294627142	-0.418759254	-0.241938286
FANCM	-1.051569994	-1.098831836	-1.017849955	-0.071351004	-0.813803207	-0.35646092	-0.200827903	-0.3912919	-0.521724039	-0.262792066	-0.38478266	-0.148642308	-0.226557775	-0.279939246	-0.686243186	-0.265642208	-0.308743995	-0.53300452	-0.394972376	-0.580299665	-0.328686051	-0.348437124	-0.49455118	-0.58349105	-0.443579389	-0.430306746	-0.269790898	-0.414684283	-0.227400728	-0.451065657	-0.493821869	-0.18963423	-0.339218769	-0.497927258	-0.263360465	-0.248186343	-0.482312976	-0.242686587	-0.185314685	-0.352126555	-0.268218993	-0.282446714	-0.308382409	-0.399165306	-0.332194941	-0.230675823	-0.265802871	-0.37142134	-0.135926895
FANCD2	-0.57986045	-0.703789186	-0.990314944	-0.19194167	-0.712746951	-0.070345708	-0.117069558	-0.394219993	-0.175175036	-0.098011153	-0.614633123	-0.209385631	-0.079863168	-0.063355677	-0.129864051	-0.073244103	-0.152026197	-0.134075277	-0.101784848	-0.398014547	-0.308595724	-0.429146136	-0.005225053	-0.157253046	-0.072634433	-0.068920317	-0.013558482	-0.147309605	-0.054151229	-0.325157579	-0.236104065	-0.304577714	-0.300061792	-0.134967042	-0.555173631	-0.276442962	-0.385418909	-0.072474586	-0.312861645	-0.27358118	-0.228750534	-0.375340869	-0.378053159	-0.061799549	-0.349689853	-0.197645031	-0.208896603	-0.172740663	-0.270257548
FANCF	-0.849213528	-0.839212133	-0.704985871	-0.046145917	-0.683404286	-0.297448816	-0.364570974	-0.085668307	-0.255257067	-0.101791886	-0.20866815	-0.245066015	-0.093069169	-0.18264859	-0.30596738	-0.11313356	-0.176886957	-0.294089734	-0.221396472	-0.414912972	-0.100713467	-0.270322171	-0.375021869	-0.445588999	-0.152191302	-0.185019703	-0.130145781	-0.200558333	-0.075403395	-0.318811675	-0.201171297	-0.315624351	-0.278578999	-0.262589187	-0.031091427	-0.337256287	-0.245003018	-0.327948335	-0.17229433	-0.219260385	-0.21433438	-0.115698001	-0.242353198	-0.188875999	-0.097724753	-0.076812553	-0.327824512	-0.293996472	-0.537554826
FANCE	-0.753265857	-0.541171566	-0.64873076	-0.088482227	-0.579553736	-0.083350466	-0.083874948	-0.261422311	-0.24867225	-0.33319205	-0.244600649	-0.410258984	-0.268066042	-0.115605132	-0.392155329	-0.048553999	-0.109381319	-0.459053885	-0.172484231	-0.444552	-0.313141408	-0.325253047	-0.371135204	-0.306835422	-0.387119962	-0.502717814	-0.291074017	-0.180046015	-0.331766011	-0.240699014	-0.117030496	-0.367913871	-0.191497099	-0.289615622	-0.088671775	-0.336209051	-0.364217826	-0.327719924	-0.284995611	-0.228266684	-0.063252112	-0.279163457	-0.277977377	-0.224345262	-0.285527518	-0.361092718	-0.17248219	-0.272397322	-0.177317751
[truncated: 8 more columns]
