# Supplementary material for: A global cancer data integrator reveals principles of synthetic lethality, sex disparity and immunotherapy
Source: Genome Med. 2021 Oct 18;13:167. doi: 10.1186/s13073-021-00987-8 (PMC8524992; doi:10.1186/s13073-021-00987-8)
Supplement: Supplementary file 3 — Additional file 3: Table S2. A table containing raw CERES scores displayed in the breast cell line heat map of Fig. 1e. [file 13073_2021_987_MOESM3_ESM.csv]

Additional File 3: Table S2. A table containing raw CERES scores displayed in the breast cell line heat map of Fig. 1e.
gene	ACH-000699	ACH-000573	ACH-000859	ACH-001390	ACH-001391	ACH-000223	ACH-000258	ACH-000352	ACH-000624	ACH-000711	ACH-000097	ACH-000248	ACH-001820	ACH-000374	ACH-000934	ACH-001394	ACH-000017	ACH-001065	ACH-000721	ACH-000876	ACH-000554	ACH-000910	ACH-000783	ACH-000147	ACH-000856	ACH-000330	ACH-002399	ACH-000668	ACH-000725	ACH-000277	ACH-000111	ACH-001396	ACH-000276	ACH-000019	ACH-000621	ACH-000849	ACH-000148	ACH-000028	ACH-002179	ACH-000768	ACH-000288	ACH-000212	ACH-001819
FANCA	-0.304569631	-0.431030655	-0.192605585	-0.559311803	-0.162818776	-0.212452929	-0.391123053	-0.137445294	-0.301185013	-0.258410388	-0.181684411	-0.173241057	-0.322814289	-0.294283777	-0.349538281	-0.294174105	-0.005685185	-0.061258126	-0.027687587	-0.328776196	-0.31801654	-0.017428618	0.006703935	-0.251959135	-0.291228881	-0.027327882	-0.341213509	-0.132286705	-0.020788344	-0.389333657	-0.295037392	-0.127378637	-0.229492665	-0.431512102	-0.250955396	-0.214909627	-0.395703892	-0.220464004	-0.476694998	-0.313212124	-0.347887738	-0.093035493	-0.128782589
FANCC	-0.369587135	-0.239581209	-0.121439476	-0.702567993	0.056923132	-0.337557763	-0.320742239	0.090881721	-0.310070166	-0.280960249	-0.057440583	-0.076275934	-0.419769701	-0.197250363	-0.304442438	-0.158128781	-0.100436058	-0.197933333	-0.055166947	-0.093787553	-0.273134939	-0.098470562	-0.005077603	-0.138881708	-0.231116669	-0.13741163	-0.22726801	-0.210721824	-0.150937717	-0.306718503	-0.359941054	0.031498197	-0.462747775	-0.226587991	-0.204901599	-0.359642581	-0.319111466	-0.230406197	-0.15533518	-0.380633368	-0.038704926	-0.189267639	-0.199946607
FANCI	-0.154500329	-0.303890672	-0.258031914	-0.645763553	-0.255458353	-0.469248474	-0.106677768	-0.162548131	-0.322443957	-0.288291304	-0.101875991	-0.244398651	-0.516987218	-0.510944494	-0.380024853	-0.167025242	-0.242137985	-0.345014821	-0.215825512	-0.343073246	-0.151160873	-0.0703083	-0.134772568	-0.477704354	-0.276787782	-0.093903459	-0.368891174	0.013821641	-0.228437994	-0.311452519	-0.354198861	-0.291581433	-0.305929424	-0.322906599	-0.210550067	-0.314282814	-0.526782317	-0.256896084	-0.431213897	-0.428677028	-0.378107342	-0.241763661	-0.283012037
FANCM	-0.287744924	-0.727113659	-0.331146251	-0.558347609	-0.29611722	-0.295843401	-0.392639241	-0.16646287	-0.430707493	-0.644571648	-0.360311568	-0.375256473	-0.494993878	-0.258265222	-0.332468796	-0.366161307	-0.380588048	-0.283994886	-0.394965777	-0.372872681	-0.545214916	-0.064435696	-0.211528336	-0.119708488	-0.467663704	-0.372623681	-0.89839293	-0.3698623	-0.346944582	-0.105969333	-0.630871234	-0.219223387	-0.59030688	-0.553016784	-0.366837085	-0.558461455	-0.496836066	-0.507315298	-0.601170682	-0.400419606	-0.298202908	-0.23420647	-0.44471342
FANCD2	-0.335488165	-0.345224752	-0.245400365	-0.755264988	-0.246881407	-0.225542733	-0.193542758	-0.146196105	-0.412290415	0.010884229	-0.257136878	-0.190947219	-0.588855589	-0.531094916	-0.379159428	-0.125607292	-0.156521111	-0.356597424	-0.314942761	-0.336664557	-0.368140424	-0.205528995	-0.017649127	-0.490196781	-0.200088579	-0.176511848	-0.320419732	0.074849317	-0.142805022	0.022656867	-0.440496824	-0.056602232	-0.112159593	-0.223638373	-0.170958858	-0.160143869	-0.273264856	-0.339014904	-0.101274346	-0.393471647	-0.348938299	-0.308132287	-0.178072246
FANCF	-0.32575077	-0.388501523	-0.184999551	-0.967687477	0.097339889	-0.287655393	-0.160774084	0.03277148	-0.417070998	-0.62398671	-0.192974538	-0.165299587	-0.484874449	-0.308773332	-0.560874221	-0.28497391	-0.158147861	-0.204031139	-0.104043035	-0.217227264	-0.170683344	-0.170096991	0.022511569	-0.373462268	-0.279585523	-0.18851711	-0.324573609	-0.294095738	-0.059016077	-0.3156185	-0.355579232	-0.486059573	-0.50436876	-0.208451988	-0.11589543	-0.258537708	-0.472099312	-0.432699815	-0.35565519	-0.339877803	-0.2797195	-0.211558934	-0.302735887
FANCE	-0.361171904	-0.34181656	-0.213496208	-0.66017674	-0.096266939	-0.373181902	-0.188686775	0.019194724	-0.309706106	-0.321061616	-0.302658131	-0.223332762	-0.400873399	-0.438881842	-0.410910918	-0.112718112	-0.22853129	-0.134688396	-0.163739892	-0.481723424	-0.154946287	-0.162094719	-0.194665885	-0.179715507	-0.391345538	-0.320649566	-0.227766843	-0.228615287	-0.301219433	-0.343810395	-0.247949885	-0.058112508	-0.114026634	-0.307185283	-0.463520124	-0.189829747	-0.314764958	-0.225929013	-0.458350952	-0.220244578	-0.283352562	-0.208342744	-0.355660087
