# Supplementary material for: A global cancer data integrator reveals principles of synthetic lethality, sex disparity and immunotherapy
Source: Genome Med. 2021 Oct 18;13:167. doi: 10.1186/s13073-021-00987-8 (PMC8524992; doi:10.1186/s13073-021-00987-8)
Supplement: Supplementary file 4 — Additional file 4: Table S3. A table containing mean CERES scores for each series displayed in Fig. 2a, b. [file 13073_2021_987_MOESM4_ESM.csv]

Additional File 4: Table S3. A table containing mean CERES scores for each series displayed in Fig. 2a,b.
gene	KRAS_MT	KRAS_WT	EGFR_MT	EGFR_WT	KRAS_MT_EWT	KRAS_WT_EWT	EGFR_MT_KWT	EGFR_WT_KWT
A1BG	-0.003909582	-0.040892687	-0.039745122	-0.025296144	-0.007226876	-0.036829719	-0.054532654	-0.036829719
A1CF	-0.035051014	-0.057047606	-0.081680542	-0.042182055	-0.027168666	-0.051765069	-0.074781837	-0.051765069
A2M	0.078323821	0.085538809	0.108240506	0.077434608	0.071131154	0.081458089	0.099238368	0.081458089
A2ML1	0.111356907	0.126916959	0.147456749	0.115713607	0.114700451	0.116360302	0.162357165	0.116360302
A3GALT2	-0.163724656	-0.157580076	-0.138826293	-0.164353913	-0.173032891	-0.15881414	-0.153437147	-0.15881414
A4GALT	-0.104486637	-0.108278304	-0.120328119	-0.103992955	-0.100206014	-0.106410152	-0.114549958	-0.106410152
A4GNT	0.088311307	0.058221078	0.08232214	0.065795876	0.090914836	0.049762498	0.086617739	0.049762498
AAAS	-0.354129732	-0.321892339	-0.327977079	-0.33436498	-0.359847949	-0.318099256	-0.334626261	-0.318099256
AACS	0.048484288	0.016993056	0.036043276	0.026283406	0.04675423	0.013216922	0.029670078	0.013216922
AADAC	0.133264817	0.126177402	0.132615582	0.127793449	0.128808176	0.127145751	0.122926514	0.127145751
AADACL2	0.014745049	0.074663148	0.043013266	0.055971599	0.012746612	0.083562016	0.044788377	0.083562016
AADACL3	-0.018367627	-0.017281858	-0.007912107	-0.019815834	-0.022999166	-0.017783921	-0.015596364	-0.017783921
AADACL4	0.024719264	0.003496275	0.000611219	0.013228802	0.025956549	0.005104708	-0.001903464	0.005104708
AADAT	-0.08626757	-0.040802573	-0.050449181	-0.058157801	-0.088451501	-0.038821397	-0.047453664	-0.038821397
AAED1	0.036094611	0.03900192	0.029687332	0.039812398	0.041483157	0.038745955	0.039861229	0.038745955
AAGAB	-0.018896417	0.000563573	-0.021886332	-0.00281995	-0.017189716	0.006352241	-0.018869811	0.006352241
AAK1	-0.159862138	-0.17103515	-0.169955776	-0.16648502	-0.160427418	-0.170351574	-0.173330011	-0.170351574
AAMDC	-0.081001366	-0.072383801	-0.078649214	-0.07469377	-0.084088739	-0.068696982	-0.084760979	-0.068696982
AAMP	-0.965318255	-0.963685849	-0.926694539	-0.972552364	-0.963138255	-0.978561369	-0.9137466	-0.978561369
AANAT	-0.145675809	-0.142206726	-0.151171927	-0.141714146	-0.147521154	-0.138007545	-0.156303978	-0.138007545
AAR2	-0.078636354	-0.032077092	-0.083101616	-0.040765907	-0.067863351	-0.023469665	-0.060973452	-0.023469665
AARD	-0.21192279	-0.217685703	-0.193624306	-0.22052814	-0.220003191	-0.220863214	-0.207018346	-0.220863214
AARS	-1.726605661	-1.716312996	-1.761743655	-1.710693993	-1.709510384	-1.711449488	-1.73264049	-1.711449488
AARS2	-0.589725133	-0.570138027	-0.632577645	-0.564747131	-0.577646264	-0.556513641	-0.615877036	-0.556513641
AARSD1	-0.258407594	-0.28356957	-0.245479892	-0.281195275	-0.264915175	-0.291586829	-0.256654487	-0.291586829
AASDH	-0.102011088	-0.092136571	-0.118562604	-0.090534187	-0.099463068	-0.084834902	-0.116649314	-0.084834902
AASDHPPT	-0.391618048	-0.367264223	-0.357731272	-0.379806254	-0.395830107	-0.369578262	-0.359495662	-0.369578262
AASS	0.018691405	0.054385513	0.037985061	0.042708917	0.01761034	0.058729286	0.039802848	0.058729286
AATF	-0.794476174	-0.755741259	-0.762956468	-0.770748968	-0.799306036	-0.752521053	-0.76655195	-0.752521053
AATK	-0.183024363	-0.199528717	-0.203802247	-0.191511915	-0.185252748	-0.195507129	-0.213029762	-0.195507129
ABAT	-0.035818139	-0.010631721	-0.029202357	-0.017325889	-0.036550664	-0.005054757	-0.029354387	-0.005054757
ABCA1	-0.034748246	-0.037152127	-0.065822191	-0.029792138	-0.028071197	-0.030890611	-0.05817293	-0.030890611
ABCA10	0.014670178	0.008824941	0.022226945	0.008371159	0.015745095	0.003664391	0.026149644	0.003664391
ABCA12	-0.083159627	-0.045958663	-0.030696731	-0.065271451	-0.090024328	-0.049471742	-0.034164756	-0.049471742
ABCA13	-0.018951723	0.018367513	-0.010944126	0.008844956	-0.014334664	0.023640458	0.000665485	0.023640458
ABCA2	-0.068362534	-0.045000624	-0.080539599	-0.047166604	-0.052273773	-0.043906708	-0.048673055	-0.043906708
ABCA3	0.027658465	0.044239457	0.04870868	0.036146606	0.019741961	0.046617655	0.036255505	0.046617655
ABCA4	-0.305580514	-0.324246717	-0.341077116	-0.312531114	-0.300814089	-0.320010066	-0.338469763	-0.320010066
ABCA5	-0.06384187	-0.066129799	-0.051026272	-0.068483803	-0.062107647	-0.072553689	-0.04456388	-0.072553689
ABCA6	0.022742266	0.038610865	0.003257128	0.039615407	0.025736907	0.048474025	0.005498828	0.048474025
ABCA7	0.118317943	0.107502984	0.082732231	0.117606834	0.121584846	0.115067677	0.082107228	0.115067677
ABCA8	-0.049598709	-0.040577527	-0.039178081	-0.044752716	-0.050011651	-0.04139595	-0.037829964	-0.04139595
ABCA9	0.116446056	0.141387021	0.126475453	0.133990201	0.125404098	0.139470692	0.147820412	0.139470692
ABCB1	-0.141203453	-0.148269504	-0.118916937	-0.151721633	-0.153695808	-0.150461521	-0.140910589	-0.150461521
ABCB10	-0.063132679	-0.074907666	-0.068176326	-0.071347383	-0.059257755	-0.079064167	-0.0609537	-0.079064167
ABCB11	-0.112227591	-0.094101027	-0.058119949	-0.109813429	-0.115900779	-0.105927886	-0.054396571	-0.105927886
ABCB4	-0.042817214	-0.031716208	0.032575126	-0.050667973	-0.045854101	-0.053740657	0.042223014	-0.053740657
ABCB5	-0.013235441	-0.007010584	-0.027264286	-0.005206784	-0.007620594	-0.003666054	-0.018238651	-0.003666054
ABCB6	-0.008701729	-0.033284473	-0.036382691	-0.022064989	-0.016313027	-0.025736454	-0.05862425	-0.025736454
ABCB7	-1.21184042	-1.209127698	-1.129533536	-1.226829339	-1.200129436	-1.243871831	-1.083514291	-1.243871831
ABCB8	0.099414162	0.111317616	0.086416174	0.111713856	0.0988016	0.119955722	0.082318259	0.119955722
ABCB9	-0.055127053	-0.069333468	-0.023786979	-0.073300723	-0.060057808	-0.081753647	-0.027637151	-0.081753647
ABCC1	0.010708089	0.004279735	-0.017815328	0.011912875	0.023902841	0.004259704	0.00434698	0.004259704
ABCC10	-0.188439131	-0.211503322	-0.234625766	-0.196513713	-0.1891367	-0.201222445	-0.246017693	-0.201222445
ABCC11	0.090503629	0.052706849	0.078518334	0.06320683	0.088660947	0.046959521	0.072001452	0.046959521
ABCC12	0.047829946	0.050536724	0.059619233	0.047371447	0.047697903	0.04716307	0.06186256	0.04716307
ABCC2	-0.047659911	-0.053106694	-0.018624973	-0.058385206	-0.051775992	-0.062603853	-0.021223375	-0.062603853
ABCC3	-0.066075556	-0.063076949	-0.053283729	-0.066524205	-0.06287907	-0.068850888	-0.04369301	-0.068850888
ABCC4	0.156914155	0.180643071	0.1438788	0.178590323	0.171562601	0.183076102	0.172475037	0.183076102
ABCC5	0.038246752	0.064938256	0.041436243	0.058687796	0.048333444	0.065296957	0.063734045	0.065296957
ABCC6	-0.1150485	-0.14315087	-0.145898675	-0.130500339	-0.123185371	-0.135169468	-0.169945578	-0.135169468
ABCC8	0.066633497	0.057805241	0.037419833	0.066089454	0.065943501	0.066182616	0.029681198	0.066182616
ABCC9	-0.016437247	0.013533717	-0.019770768	0.008041957	-0.021421287	0.026848282	-0.03116518	0.026848282
ABCD1	-0.308957058	-0.230487253	-0.352101001	-0.23884678	-0.288622623	-0.207074965	-0.315131677	-0.207074965
ABCD2	-0.039789678	-0.037076796	-0.014919659	-0.043131295	-0.038891364	-0.045837635	-0.007665408	-0.045837635
ABCD3	-0.208906871	-0.216080455	-0.268465984	-0.201440426	-0.21035744	-0.195748714	-0.284337014	-0.195748714
ABCD4	-0.151210085	-0.124825056	-0.160078834	-0.128349624	-0.136052241	-0.12343306	-0.129498185	-0.12343306
ABCE1	-1.395450364	-1.393253524	-1.481848858	-1.374635018	-1.384144743	-1.368564981	-1.476136492	-1.368564981
ABCF1	-1.067373495	-1.065048498	-1.106361854	-1.056923795	-1.073488741	-1.046350425	-1.127820601	-1.046350425
ABCF2	-0.132294844	-0.11971781	-0.108563948	-0.127570508	-0.134250688	-0.123306564	-0.10766985	-0.123306564
ABCF3	0.075233651	0.0963594	0.082509884	0.090363193	0.06605754	0.10587744	0.064405982	0.10587744
ABCG1	-0.194649825	-0.206760437	-0.1671043	-0.210325426	-0.196041208	-0.219443012	-0.164183221	-0.219443012
ABCG2	0.074743712	0.082619219	0.062297467	0.083730622	0.07961572	0.086357156	0.070070432	0.086357156
ABCG4	0.086368993	0.044015641	0.079040733	0.054434265	0.071276435	0.043683943	0.045129197	0.043683943
ABCG5	0.050164785	0.045470432	0.077409051	0.040430914	0.04339711	0.038537598	0.068744948	0.038537598
ABCG8	-0.000162124	0.017606994	0.017225971	0.01007578	0.006849904	0.01213485	0.035977765	0.01213485
ABHD1	-0.034765402	-0.027941998	-0.000357698	-0.036956354	-0.032300146	-0.039928402	0.012298072	-0.039928402
ABHD10	-0.033142347	0.002885243	0.032190864	-0.019025225	-0.036008712	-0.008184701	0.040048627	-0.008184701
ABHD11	-0.375664008	-0.401408356	-0.407816989	-0.388960171	-0.377693834	-0.39615145	-0.419056539	-0.39615145
ABHD12	0.008668443	0.028572662	-0.011938786	0.028986368	0.018140735	0.035909113	0.003943147	0.035909113
ABHD12B	-0.01736652	0.007686506	-0.031530553	0.005607806	-0.007198536	0.013782068	-0.012777167	0.013782068
ABHD13	-0.168561818	-0.160932325	-0.121782509	-0.172845574	-0.171707039	-0.173572298	-0.118498132	-0.173572298
ABHD14A	0.018648213	-0.00829301	0.013957335	-0.001659186	0.016843307	-0.013469287	0.009084494	-0.013469287
ABHD14B	-0.049897109	-0.051050334	-0.043669483	-0.052185633	-0.052816267	-0.051783101	-0.048590329	-0.051783101
ABHD15	-0.269669749	-0.276568973	-0.239710863	-0.281749667	-0.279731171	-0.283038069	-0.254851292	-0.283038069
ABHD16A	-0.115139582	-0.100521561	-0.092341435	-0.108592429	-0.110132906	-0.107609146	-0.076727528	-0.107609146
ABHD16B	0.014518999	0.02426266	0.015261558	0.022074062	0.010102552	0.029715451	0.005956863	0.029715451
ABHD17A	-0.381983305	-0.41959666	-0.437033277	-0.399627008	-0.380573002	-0.411789139	-0.445807622	-0.411789139
ABHD17B	-0.014976486	-0.009179229	-0.013311705	-0.010751403	-0.004985839	-0.01443155	0.008453563	-0.01443155
ABHD17C	0.116959649	0.096243511	0.133161345	0.096971165	0.111708659	0.087564255	0.125381015	0.087564255
ABHD18	0.069422589	0.106777781	0.106798149	0.090763916	0.059408556	0.110777976	0.093348555	0.110777976
ABHD2	-0.070017329	-0.045009425	-0.059870126	-0.052446164	-0.070949854	-0.040635299	-0.059693993	-0.040635299
ABHD3	-0.082415219	-0.097236953	-0.08775784	-0.092977572	-0.078436401	-0.102259171	-0.080376649	-0.102259171
ABHD4	0.069338277	0.054703389	0.062606408	0.059230662	0.068604273	0.053247506	0.059590998	0.053247506
ABHD5	-0.02953093	-0.050853545	-0.020217506	-0.048479082	-0.03424854	-0.057562406	-0.028330937	-0.057562406
ABHD6	0.090382275	0.085507966	0.09142325	0.086290983	0.087009771	0.085832183	0.084419521	0.085832183
ABHD8	-0.000916632	-0.045729997	-0.043456932	-0.027026115	0.004612427	-0.047220929	-0.040724727	-0.047220929
ABI1	-0.030147676	-0.028063536	0.017219901	-0.038954381	-0.038125122	-0.039483694	0.010275569	-0.039483694
ABI2	0.065205493	0.08039266	0.090975933	0.071547307	0.061455228	0.07798906	0.088461888	0.07798906
ABI3	0.043288622	0.027387582	0.031455741	0.033304148	0.036175393	0.031471439	0.013677489	0.031471439
ABI3BP	0.015505516	0.019279885	-0.06640426	0.036579577	0.024582846	0.044237066	-0.064504936	0.044237066
ABL1	-0.002155505	-0.004664435	-0.014903634	-0.001328577	0.002989153	-0.004084574	-0.00661111	-0.004084574
ABL2	0.162101731	0.159888701	0.153019283	0.162353767	0.153879297	0.167763004	0.133453542	0.167763004
ABLIM1	0.034566458	0.056516437	0.059562266	0.046436847	0.032480559	0.055345116	0.060448727	0.055345116
ABLIM2	0.001871235	-0.028761733	-0.012030654	-0.019327193	-0.007733729	-0.026727276	-0.035591695	-0.026727276
ABLIM3	-0.003776505	0.02292492	0.026382304	0.010718134	-0.009771434	0.023796581	0.019998629	0.023796581
ABR	-0.035847016	-0.016452476	0.001103428	-0.0286404	-0.036890038	-0.023374674	0.006786332	-0.023374674
ABRA	-0.008882352	-0.033925699	-0.021273424	-0.025986195	-0.000713015	-0.042118012	-0.006422932	-0.042118012
ABRACL	0.093373217	0.091975703	0.08182145	0.094816486	0.096300381	0.093869318	0.085618564	0.093869318
ABRAXAS1	-0.289433563	-0.275574372	-0.323422231	-0.270950212	-0.281250317	-0.264375677	-0.313169991	-0.264375677
ABRAXAS2	0.137760272	0.100643641	0.090938001	0.118693572	0.141385831	0.104209151	0.088673714	0.104209151
ABT1	-0.958974816	-0.954051207	-0.924004142	-0.962795093	-0.97530937	-0.954807257	-0.951513041	-0.954807257
ABTB1	-0.011908284	-0.011715194	0.013018939	-0.017258729	-0.025839432	-0.011781684	-0.011491975	-0.011781684
ABTB2	0.112486648	0.091384431	0.12702548	0.092559436	0.107015731	0.083332013	0.118417551	0.083332013
ACAA1	0.038971199	0.0021607	-0.006279492	0.019800047	0.056712754	-0.003761255	0.02204155	-0.003761255
ACAA2	-0.076864697	-0.075853649	-0.074398147	-0.0766083	-0.075870948	-0.07707895	-0.071740139	-0.07707895
ACACA	-0.370115763	-0.414416209	-0.381179806	-0.40276821	-0.362704038	-0.428341086	-0.367668406	-0.428341086
ACACB	-0.064429155	-0.066064435	-0.034901684	-0.072243689	-0.063087066	-0.078088342	-0.025698464	-0.078088342
ACAD10	-0.091902948	-0.10466847	-0.110024941	-0.098014934	-0.087556543	-0.104690503	-0.104594501	-0.104690503
ACAD11	-0.020935302	0.004699578	0.030276905	-0.011933742	-0.028543221	-0.001331947	0.024948266	-0.001331947
ACAD8	0.08021416	0.040301201	0.050593872	0.055134347	0.080112324	0.039190957	0.044028447	0.039190957
ACAD9	-0.329997238	-0.302353457	-0.298174353	-0.315123451	-0.339319531	-0.299679145	-0.311331506	-0.299679145
ACADL	0.011792791	0.019707362	0.043759594	0.01100517	0.003187761	0.015995006	0.032170273	0.015995006
ACADM	-0.029711475	-0.019572344	-0.074027774	-0.011895059	-0.027821577	-0.001729196	-0.079474343	-0.001729196
ACADS	-0.129449203	-0.079321451	-0.060587911	-0.10494075	-0.131444599	-0.088023399	-0.050107769	-0.088023399
ACADSB	-0.113574016	-0.136282283	-0.135533774	-0.126715424	-0.105732664	-0.140108675	-0.12343654	-0.140108675
ACADVL	-0.084414257	-0.044086592	-0.046321868	-0.060876375	-0.077195188	-0.050460111	-0.022689778	-0.050460111
ACAN	-0.062051593	-0.029571335	-0.019224069	-0.045775907	-0.063846893	-0.034241235	-0.013893815	-0.034241235
ACAP1	-0.036202987	-0.021266603	-0.026906046	-0.026422838	-0.037632063	-0.019268014	-0.027976151	-0.019268014
ACAP2	-0.015718659	0.005737827	0.008907286	-0.004157561	-0.016313135	0.003601316	0.012910396	0.003601316
ACAP3	-0.186872771	-0.232048529	-0.224657074	-0.214319369	-0.182676481	-0.234516957	-0.223761661	-0.234516957
ACAT1	0.044404435	0.049028796	0.063483947	0.04385553	0.03697383	0.048248105	0.05164969	0.048248105
ACAT2	0.181983296	0.180383149	0.211681782	0.174158839	0.177711457	0.17189121	0.208891803	0.17189121
ACBD3	0.017095625	-0.048505568	-0.070977505	-0.015429434	0.019593294	-0.037784366	-0.084498172	-0.037784366
ACBD4	-0.135612045	-0.144060546	-0.173999898	-0.133829773	-0.133468217	-0.134060553	-0.177631948	-0.134060553
ACBD5	0.003653145	0.036019984	-0.023588818	0.035308867	0.008967179	0.05212271	-0.018039167	0.05212271
ACBD6	0.155321846	0.138269614	0.110568543	0.151693534	0.15690547	0.148366767	0.10437203	0.148366767
ACBD7	0.083792769	0.073015764	0.069911711	0.078319791	0.085959898	0.073443128	0.071581046	0.073443128
ACCS	0.010159834	0.001828629	0.01469526	0.002558461	0.008707278	-0.001366316	0.012554516	-0.001366316
ACCSL	-0.082895776	-0.054815544	-0.063390834	-0.064956683	-0.076452006	-0.057619243	-0.045403127	-0.057619243
ACD	-0.238576548	-0.230739657	-0.271298992	-0.225143666	-0.235722672	-0.218391109	-0.272195495	-0.218391109
ACE	-0.153878411	-0.19258739	-0.174846307	-0.17991469	-0.163043534	-0.190683513	-0.198978977	-0.190683513
ACE2	0.180107733	0.244540151	0.20839262	0.224437433	0.185428971	0.249336451	0.22719968	0.249336451
ACER1	-0.082812661	-0.097932473	-0.083303102	-0.094682415	-0.084289012	-0.101316502	-0.086571805	-0.101316502
ACER2	-0.051397273	-0.041833118	-0.003068727	-0.054490413	-0.052490972	-0.055766652	0.004943747	-0.055766652
ACER3	0.112512219	0.120927225	0.085205973	0.125207304	0.10744301	0.136546215	0.068492044	0.136546215
ACHE	-0.193299388	-0.180676008	-0.183369849	-0.185491284	-0.198691163	-0.177065828	-0.192795896	-0.177065828
ACIN1	-0.803607136	-0.844610511	-0.831354062	-0.829964385	-0.823564864	-0.834049185	-0.880066391	-0.834049185
ACKR1	-0.002802046	-0.000210201	-0.012654562	0.001426464	-0.004268653	0.005061646	-0.017908545	0.005061646
ACKR2	0.079461838	0.06585159	0.066995766	0.071431943	0.086003902	0.062130693	0.078343173	0.062130693
ACKR3	0.051467528	0.068088487	0.044558983	0.066160044	0.052326882	0.074989722	0.044920055	0.074989722
ACKR4	-0.114589945	-0.099135373	-0.096701806	-0.106296042	-0.109907468	-0.103990876	-0.082834755	-0.103990876
ACLY	-0.526349887	-0.629210132	-0.548546898	-0.602935936	-0.547910883	-0.638058311	-0.599505534	-0.638058311
ACMSD	0.103993818	0.064308215	0.057595644	0.082798327	0.100081535	0.071766492	0.039269715	0.071766492
ACO1	0.052019462	0.03264653	0.025190055	0.04259545	0.058914953	0.032178747	0.034216947	0.032178747
ACO2	-0.609668068	-0.780036673	-0.716190104	-0.721117552	-0.568496763	-0.818535077	-0.650792028	-0.818535077
ACOD1	0.027887308	0.035247573	0.035455971	0.032047164	0.029364531	0.033759483	0.040243303	0.033759483
ACOT1	-0.017078671	0.021085559	0.040710536	0.000396673	-0.018015485	0.012149114	0.05108648	0.012149114
ACOT11	-0.027494916	-0.029416049	-0.048533621	-0.024371944	-0.027167898	-0.022587292	-0.052341161	-0.022587292
ACOT12	-0.360699508	-0.33345451	-0.331014932	-0.345669546	-0.353398893	-0.34073592	-0.309009776	-0.34073592
ACOT13	0.015511783	0.017992514	-0.001748685	0.02128779	0.025762603	0.018431527	0.016518685	0.018431527
ACOT2	-0.102020133	-0.056761285	-0.106222802	-0.065237859	-0.101536762	-0.042068346	-0.106087579	-0.042068346
ACOT4	-0.144207942	-0.15342703	-0.145374025	-0.151253929	-0.139085568	-0.159020967	-0.134647384	-0.159020967
ACOT6	-0.089564486	-0.081564335	-0.09954238	-0.081023792	-0.075153038	-0.084771082	-0.070798825	-0.084771082
ACOT7	0.065694378	0.085891481	0.091044384	0.076097926	0.066699139	0.082097152	0.098629589	0.082097152
ACOT8	-0.00642934	0.03921132	0.014519833	0.025102405	-0.00186383	0.042314895	0.028792177	0.042314895
ACOT9	0.08501998	0.045998164	0.077277706	0.056222154	0.088197905	0.0358121	0.0828247	0.0358121
ACOX1	-0.264968527	-0.246145535	-0.394334996	-0.221495378	-0.24955595	-0.203584374	-0.38902943	-0.203584374
ACOX2	-0.147248146	-0.138742323	-0.141710779	-0.141732303	-0.143870378	-0.140367574	-0.133286125	-0.140367574
ACOX3	0.042640755	0.074310485	0.054637956	0.065081029	0.047458124	0.076329692	0.067531718	0.076329692
ACOXL	-0.21195697	-0.243802126	-0.224018862	-0.234521936	-0.217870327	-0.245150623	-0.239275031	-0.245150623
ACP1	0.201730944	0.173571235	0.165457009	0.187431134	0.201843324	0.178231864	0.157924838	0.178231864
ACP2	0.085018117	0.048849675	0.017415767	0.071290389	0.089172863	0.059876044	0.011832576	0.059876044
ACP4	0.04664726	0.074904131	0.075554094	0.062650545	0.048681773	0.071566783	0.086108085	0.071566783
ACP5	0.048639224	0.031889356	0.024850059	0.040622002	0.044477353	0.038161139	0.010834086	0.038161139
ACP6	-0.083169507	-0.071868406	-0.045521195	-0.082528652	-0.090256397	-0.077596049	-0.052639893	-0.077596049
ACP7	-0.140217477	-0.184366842	-0.182058334	-0.165955356	-0.133947816	-0.1863857	-0.177589245	-0.1863857
ACPP	0.064412074	0.086930358	0.073291552	0.08029083	0.061632271	0.092200548	0.069237577	0.092200548
ACR	-0.145473646	-0.183601949	-0.204819522	-0.162576849	-0.144076954	-0.174385292	-0.214543585	-0.174385292
ACRBP	-0.026302351	-0.028568491	-0.01807519	-0.02991399	-0.011431505	-0.041711322	0.015553872	-0.041711322
ACRV1	0.283328922	0.289352123	0.28405984	0.287939178	0.279675951	0.293213578	0.276388669	0.293213578
ACSBG1	0.107735848	0.078196905	0.083137148	0.089765749	0.109052027	0.077455359	0.080686383	0.077455359
ACSBG2	0.039897762	-0.002562752	0.022073737	0.010195386	0.033261077	-0.004527395	0.004032835	-0.004527395
ACSF2	-0.195939971	-0.172057591	-0.229939799	-0.169513708	-0.193838965	-0.153986948	-0.232723321	-0.153986948
ACSF3	0.163684929	0.154212656	0.142208866	0.160922389	0.161678728	0.160439619	0.13330785	0.160439619
ACSL1	-0.033092154	-0.043442159	-0.050015746	-0.037555131	-0.031851459	-0.041195773	-0.0509836	-0.041195773
ACSL3	-0.480232363	-0.400070161	-0.477077882	-0.417423685	-0.458361952	-0.391292877	-0.429536758	-0.391292877
ACSL4	-0.18398265	-0.182878119	-0.305415085	-0.157889262	-0.16223146	-0.155117647	-0.283242902	-0.155117647
ACSL5	0.020109902	-0.004206756	-0.005930555	0.006595248	0.016820785	6.83E-05	-0.018558763	6.83E-05
ACSL6	-0.094223312	-0.046238074	-0.050208839	-0.065926513	-0.101725592	-0.043076038	-0.056853479	-0.043076038
ACSM1	0.023082177	0.024987966	0.028249287	0.023451167	0.020896815	0.025081605	0.024673605	0.025081605
ACSM2A	0.142977517	0.16117075	0.150252776	0.155784112	0.139958922	0.165885297	0.145343344	0.165885297
ACSM2B	-0.003045634	0.01126649	0.012686731	0.004819163	-0.005424515	0.011357681	0.010960351	0.011357681
ACSM3	-0.037359355	-0.036798091	-0.064130795	-0.031004139	-0.036463714	-0.027519304	-0.067948303	-0.027519304
ACSM4	0.00942244	0.017941177	0.017401014	0.014409546	0.004720626	0.020593963	0.009035394	0.020593963
ACSM5	0.047529938	0.053143387	0.038726844	0.053920496	0.046885674	0.058410808	0.035459901	0.058410808
ACSM6	-0.017998682	-0.040265528	-0.022168729	-0.034717991	-0.026017576	-0.040271448	-0.040245655	-0.040271448
ACSS1	0.134050725	0.158790713	0.135010595	0.153438017	0.136130531	0.164485348	0.139673009	0.164485348
ACSS2	0.172970124	0.14019362	0.169198496	0.147837019	0.16614035	0.136154042	0.153755061	0.136154042
ACSS3	0.088461625	0.096022223	0.094861419	0.093038248	0.090219651	0.094837353	0.100000002	0.094837353
ACTA1	-0.126423345	-0.116367684	-0.117650236	-0.120394092	-0.126662445	-0.116393016	-0.116282639	-0.116393016
ACTA2	0.007877507	0.023046843	0.036561376	0.013561971	0.013994006	0.013286204	0.055814703	0.013286204
ACTB	-0.582419289	-0.680732809	-0.776156672	-0.617530837	-0.560033508	-0.65423126	-0.769702295	-0.65423126
ACTBL2	0.075063238	0.062485465	0.043957009	0.071966637	0.081109216	0.066130948	0.050247057	0.066130948
ACTC1	-0.068211715	-0.04079015	-0.048631835	-0.050810968	-0.069118035	-0.039125607	-0.046378261	-0.039125607
ACTG1	-0.686781653	-0.629679171	-0.639541885	-0.651974181	-0.672509601	-0.638866466	-0.598836109	-0.638866466
ACTG2	0.042379115	-0.002936831	-0.00508626	0.016958838	0.047263333	-0.002384456	-0.004791232	-0.002384456
ACTL10	0.174270469	0.181638796	0.190184549	0.176594217	0.173310833	0.178689994	0.191538345	0.178689994
ACTL6A	-1.377027948	-1.327911935	-1.407911199	-1.33129948	-1.369945767	-1.306631637	-1.399352938	-1.306631637
ACTL6B	0.080655967	0.107783228	0.087185594	0.100704789	0.077950097	0.11522906	0.082786507	0.11522906
ACTL7A	-0.164993858	-0.163011575	-0.154189418	-0.165808874	-0.157984679	-0.170803041	-0.136854512	-0.170803041
ACTL7B	0.090511964	0.025338507	0.042166974	0.049554613	0.087009232	0.025647409	0.02430148	0.025647409
ACTL8	-0.027809636	0.011547224	0.004620634	-0.003790755	-0.034414081	0.015756049	-0.002582404	0.015756049
ACTL9	0.024748022	-0.019159284	-0.013063307	-0.001687732	0.01358288	-0.011434932	-0.045091037	-0.011434932
ACTN1	-0.156976174	-0.115212172	-0.163896445	-0.122362554	-0.15327617	-0.102630459	-0.15745078	-0.102630459
ACTN2	0.041523716	0.015402784	0.054828217	0.017893153	0.050228878	-0.002746671	0.0763331	-0.002746671
ACTN4	-0.013445054	0.011840393	-0.008531927	0.005501558	-0.007085763	0.013536018	0.006147938	0.013536018
ACTR10	-1.154963258	-1.173530716	-1.115389401	-1.178409628	-1.153723643	-1.194166639	-1.104252972	-1.194166639
ACTR1A	-0.905541302	-0.867179336	-0.892904518	-0.877940593	-0.907635118	-0.858986641	-0.894683383	-0.858986641
ACTR1B	-0.340382076	-0.357635272	-0.364759472	-0.34866817	-0.334292238	-0.357844297	-0.356933548	-0.357844297
ACTR2	-1.007591397	-1.064978722	-1.010177545	-1.052483116	-1.005514252	-1.082463241	-1.006280695	-1.082463241
ACTR3	-0.537527312	-0.558001945	-0.493411276	-0.56348738	-0.549586724	-0.572360139	-0.509799437	-0.572360139
ACTR3B	0.035426747	0.01190957	-0.002780665	0.025231658	0.038679442	0.016647967	-0.003997907	0.016647967
ACTR3C	-0.31061101	-0.343366378	-0.348544534	-0.328185134	-0.319215601	-0.333910367	-0.375111555	-0.333910367
ACTR5	-0.269248937	-0.260649728	-0.209309101	-0.275670046	-0.268070374	-0.280520901	-0.193939358	-0.280520901
ACTR6	-0.825838614	-0.747486782	-0.724395249	-0.786164269	-0.821636467	-0.76352244	-0.693652786	-0.76352244
ACTR8	-0.746814957	-0.719861569	-0.740494577	-0.726857682	-0.760063445	-0.705662514	-0.767529827	-0.705662514
ACTRT1	0.099052782	0.087729095	0.081414179	0.093894294	0.100311432	0.089798248	0.08024831	0.089798248
ACTRT2	0.121625949	0.119568476	0.12924749	0.118313325	0.127354028	0.112542664	0.143155131	0.112542664
ACTRT3	-0.123458752	-0.086987442	-0.069992919	-0.10637004	-0.126793142	-0.093334018	-0.065681077	-0.093334018
ACVR1	0.048751289	0.025056048	0.038983376	0.032136287	0.045687044	0.023486867	0.030324013	0.023486867
ACVR1B	-0.163273729	-0.169131911	-0.163193549	-0.167932329	-0.149173754	-0.179905887	-0.132962135	-0.179905887
ACVR1C	0.00554957	0.007473666	0.026631073	0.002419496	0.001186712	0.003206379	0.021799557	0.003206379
ACVR2A	-0.053855225	-0.078729429	-0.055745604	-0.073143407	-0.058140808	-0.082719533	-0.065334076	-0.082719533
ACVR2B	0.075092713	0.045405548	0.070030103	0.052692029	0.073693468	0.039286855	0.065946877	0.039286855
ACVRL1	0.0499394	0.042291114	0.02148278	0.050162998	0.052581538	0.048619249	0.021046659	0.048619249
ACY1	0.038845432	0.049858094	0.059448092	0.043021109	0.039410654	0.045325655	0.065074139	0.045325655
ACY3	-0.101235574	-0.090488693	-0.085017992	-0.096302316	-0.113914332	-0.085060604	-0.108711563	-0.085060604
ACYP1	-0.049971001	-0.028759559	-0.055204986	-0.032011576	-0.044531695	-0.024020011	-0.0446709	-0.024020011
ACYP2	0.077562819	0.04158396	0.067932453	0.051186271	0.072580662	0.037530277	0.055192753	0.037530277
ADA	-0.034837639	-0.026324364	0.018182519	-0.039799106	-0.031604717	-0.045029566	0.036471672	-0.045029566
ADA2	-0.034403806	-0.016639043	-0.047669912	-0.017401542	-0.021051842	-0.015071564	-0.021901296	-0.015071564
ADAD1	0.036974393	0.032050414	0.033686605	0.033799454	0.037678316	0.031323584	0.034490486	0.031323584
ADAD2	-0.098669069	-0.072644179	-0.097951412	-0.078210392	-0.100778574	-0.063805169	-0.102317997	-0.063805169
ADAL	-0.107250235	-0.098797744	-0.083254832	-0.105851792	-0.116782922	-0.098874475	-0.098540146	-0.098874475
ADAM10	-0.001656967	0.016541797	0.037797274	0.004049559	0.001950561	0.005389345	0.053982173	0.005389345
ADAM11	-0.371673145	-0.433327071	-0.422340816	-0.409329496	-0.379446831	-0.428403538	-0.449856073	-0.428403538
ADAM12	-0.060168882	-0.076935653	-0.079005359	-0.069292946	-0.047116648	-0.08344803	-0.055072672	-0.08344803
ADAM15	-0.032815717	-0.041808569	-0.055257815	-0.034985176	-0.03182776	-0.037000548	-0.057949785	-0.037000548
ADAM17	0.027207035	0.017937721	0.004818787	0.024806673	0.03244438	0.01993154	0.011244187	0.01993154
ADAM18	0.187656714	0.187192622	0.162782993	0.192780657	0.19052675	0.194219321	0.163602987	0.194219321
ADAM19	0.172725164	0.154242885	0.151510239	0.162767173	0.167529704	0.15972726	0.135831055	0.15972726
ADAM2	-0.050593782	-0.076232192	-0.096741959	-0.060716172	-0.052784159	-0.065779159	-0.11132452	-0.065779159
ADAM20	0.086443253	0.086042135	0.086493028	0.086114495	0.083944172	0.087499808	0.08114852	0.087499808
ADAM21	-0.021905236	-0.001263809	0.031979384	-0.017449542	-0.031404971	-0.008541821	0.023169516	-0.008541821
ADAM22	-0.059739699	-0.047253977	-0.033429229	-0.055657218	-0.056175407	-0.055326459	-0.020153501	-0.055326459
ADAM23	0.007982943	0.003263315	0.030415673	-0.000708664	0.000797132	-0.00166981	0.01982452	-0.00166981
ADAM28	0.123211244	0.125453299	0.122832604	0.125071013	0.110233881	0.134541523	0.09494283	0.134541523
ADAM29	0.091941253	0.113896836	0.101173446	0.107296361	0.088139178	0.11952435	0.09500447	0.11952435
ADAM30	-0.170991253	-0.172628546	-0.180481006	-0.170193189	-0.173962599	-0.167787183	-0.188881693	-0.167787183
ADAM32	0.070895804	0.086723132	0.111193257	0.074537497	0.07153113	0.076456454	0.121189839	0.076456454
ADAM33	-0.128155834	-0.146001598	-0.121278173	-0.143811832	-0.13171407	-0.151533808	-0.127429179	-0.151533808
ADAM7	0.002741616	-0.009389362	-0.009345553	-0.004200043	-8.91E-05	-0.006824059	-0.018001451	-0.006824059
ADAM8	0.241532056	0.238489467	0.231287671	0.241383441	0.245983846	0.238447012	0.238631995	0.238447012
ADAM9	0.026020877	0.010240699	0.031298001	0.012354618	0.022111125	0.00612706	0.024050773	0.00612706
ADAMDEC1	0.097795265	0.10353527	0.098957433	0.102085959	0.094430739	0.10697227	0.091996768	0.10697227
ADAMTS1	-0.044485635	0.000456338	-0.030233665	-0.012028792	-0.0367428	0.003746106	-0.010587882	0.003746106
ADAMTS10	-0.188435307	-0.233798325	-0.248882586	-0.21102674	-0.181614986	-0.229800199	-0.247220602	-0.229800199
ADAMTS12	0.16501601	0.162391903	0.156382195	0.164843339	0.158294912	0.169023186	0.140129738	0.169023186
ADAMTS13	-0.068933346	-0.053397084	-0.048918168	-0.061044334	-0.070522407	-0.054994499	-0.048034332	-0.054994499
ADAMTS14	0.04641726	0.012809033	0.025334244	0.024447252	0.046727708	0.010225685	0.021481702	0.010225685
ADAMTS15	0.046012863	0.026287921	0.048317031	0.029877898	0.043717847	0.021043887	0.043892891	0.021043887
ADAMTS16	0.161764351	0.186673377	0.230854656	0.166243772	0.155405327	0.173161928	0.232033239	0.173161928
ADAMTS17	0.055866306	0.043220935	0.021924525	0.053342184	0.058456785	0.050077546	0.020202312	0.050077546
ADAMTS18	0.130291291	0.13436904	0.163920597	0.126097064	0.13156501	0.122606886	0.173856273	0.122606886
ADAMTS19	0.089634575	0.144481426	0.102922216	0.130151043	0.102506947	0.14779621	0.133353222	0.14779621
ADAMTS2	-0.019937211	-0.03406279	-0.030656258	-0.028761062	-0.018168497	-0.035522274	-0.029163094	-0.035522274
ADAMTS20	-0.063650703	-0.062951384	-0.059617962	-0.063987042	-0.06245451	-0.064965255	-0.056190532	-0.064965255
ADAMTS3	-0.224941498	-0.202412769	-0.233557325	-0.205191868	-0.224957866	-0.192575273	-0.23543865	-0.192575273
ADAMTS4	-0.15978611	-0.170053469	-0.177891389	-0.163922722	-0.156292962	-0.168792782	-0.174285774	-0.168792782
ADAMTS5	0.098494961	0.112514913	0.093702684	0.110659712	0.09967478	0.11767137	0.09520395	0.11767137
ADAMTS6	-0.008575904	0.015823822	0.001066117	0.008624991	0.001058624	0.013454588	0.023777681	0.013454588
ADAMTS7	-0.135117165	-0.130847223	-0.082129405	-0.14343308	-0.145383138	-0.142188363	-0.092773398	-0.142188363
ADAMTS8	0.088861906	0.077438427	0.093155187	0.07886427	0.091260968	0.070951483	0.099216022	0.070951483
ADAMTS9	-0.054188988	-0.012142878	0.003519456	-0.033620557	-0.052546244	-0.021540331	0.019405718	-0.021540331
ADAMTSL1	0.062798439	0.099803282	0.1059123	0.08259532	0.061097243	0.096317496	0.111505564	0.096317496
ADAMTSL2	0.086942686	0.049629019	0.065230082	0.0621762	0.088089906	0.045635536	0.063035711	0.045635536
ADAMTSL3	0.130409346	0.122777479	0.139209173	0.122420502	0.128889212	0.118291539	0.13783742	0.118291539
ADAMTSL4	-0.270758358	-0.323835326	-0.232646221	-0.321220714	-0.285776943	-0.343844397	-0.256662017	-0.343844397
ADAMTSL5	-0.236975701	-0.267902761	-0.261291162	-0.256108011	-0.242030734	-0.265093507	-0.277333831	-0.265093507
ADAP1	-0.025316367	-0.050503057	-0.063598723	-0.03681751	-0.032953864	-0.039283667	-0.08816815	-0.039283667
ADAP2	-0.18923971	-0.203801538	-0.159685745	-0.207300605	-0.205782592	-0.208269549	-0.188801785	-0.208269549
ADAR	-0.491692308	-0.626047942	-0.616757683	-0.570518052	-0.49498885	-0.618728181	-0.650621424	-0.618728181
ADARB1	-0.000278462	0.009149878	-0.045578741	0.017192102	-0.000487086	0.028476691	-0.055732995	0.028476691
ADARB2	0.074461341	0.083878515	0.095543819	0.077267127	0.072140549	0.08053941	0.095088365	0.08053941
ADAT1	-0.121399956	-0.076098053	-0.082604331	-0.094076703	-0.123557365	-0.075259259	-0.078914003	-0.075259259
ADAT2	-0.418090656	-0.35901903	-0.361399598	-0.383809862	-0.429509364	-0.354639966	-0.373720174	-0.354639966
ADAT3	-0.591580685	-0.547171344	-0.530188577	-0.569953361	-0.615777644	-0.540703818	-0.56888375	-0.540703818
ADCK1	0.124016921	0.130225084	0.129327234	0.127762669	0.120883267	0.132153777	0.123750186	0.132153777
ADCK2	-0.136710318	-0.177889688	-0.179201826	-0.159951694	-0.139830812	-0.172794809	-0.194993924	-0.172794809
ADCK5	0.033120734	-0.00792234	0.019304917	0.003656337	0.033452221	-0.015362313	0.017054714	-0.015362313
ADCY1	0.051525032	0.062860424	0.064512939	0.057637558	0.05050045	0.062193159	0.065100529	0.062193159
ADCY10	0.009672398	0.041108687	0.044255206	0.026941306	-0.001276559	0.044952709	0.028203757	0.044952709
ADCY2	0.186801551	0.185524056	0.177688352	0.187801515	0.185423351	0.189319492	0.172782236	0.189319492
ADCY3	-0.14046567	-0.152296931	-0.128652304	-0.152446633	-0.140247313	-0.160233434	-0.12565296	-0.160233434
ADCY4	-0.161231091	-0.130098708	-0.10926139	-0.148041605	-0.165125927	-0.137136718	-0.106471102	-0.137136718
ADCY5	0.050723878	0.084195458	0.069039535	0.073196608	0.05667861	0.08374001	0.08572446	0.08374001
ADCY6	-0.090535384	-0.078762138	-0.082665955	-0.082945934	-0.096003437	-0.074611357	-0.092696904	-0.074611357
ADCY7	0.165134522	0.156973315	0.185042439	0.154273896	0.156324916	0.152964734	0.170430695	0.152964734
ADCY8	-0.053578006	-0.041580307	-0.054869081	-0.043788293	-0.05060291	-0.039438537	-0.048770533	-0.039438537
ADCY9	0.095493838	0.089405495	0.105665096	0.088425003	0.089429992	0.087783521	0.094850694	0.087783521
ADCYAP1	0.202523603	0.238602166	0.23149941	0.224708066	0.212083866	0.232766066	0.258194788	0.232766066
ADCYAP1R1	0.091247511	0.03984373	0.031747802	0.063661335	0.09284844	0.045031267	0.022428427	0.045031267
ADD1	0.013800906	0.011481951	0.020846849	0.010408214	0.011946672	0.00942622	0.018383333	0.00942622
ADD2	-0.063812972	-0.056578753	-0.061599028	-0.05857076	-0.06953095	-0.051574895	-0.073377423	-0.051574895
ADD3	0.031674982	0.041661409	0.054833854	0.03447331	0.026742089	0.039408131	0.049225984	0.039408131
ADGRA1	0.077878477	0.075260641	0.084814112	0.074273363	0.087255288	0.065987028	0.106393486	0.065987028
ADGRA2	0.058735215	0.045645781	0.061311275	0.047796922	0.057121766	0.041844895	0.058405897	0.041844895
ADGRA3	-0.070954912	-0.058589671	-0.045488737	-0.066781474	-0.075108529	-0.061466332	-0.048932307	-0.061466332
ADGRB1	0.007739928	0.013551213	0.002408885	0.013520657	0.001747097	0.021035695	-0.011575261	0.021035695
ADGRB2	-0.136823579	-0.111510315	-0.124174537	-0.11956286	-0.12932306	-0.113332944	-0.105391488	-0.113332944
ADGRB3	-0.033824652	-0.009738402	-0.053194137	-0.010466958	-0.025003416	-0.001188367	-0.038442092	-0.001188367
ADGRD1	0.016471428	1.50E-05	0.026926862	0.001126148	0.003077683	-0.000119512	0.000466429	-0.000119512
ADGRE1	-0.061404418	-0.122702775	-0.115318788	-0.098062282	-0.064995078	-0.119169008	-0.134566138	-0.119169008
ADGRE2	-0.14949672	-0.161659967	-0.191382443	-0.149885042	-0.135298158	-0.159195819	-0.169932464	-0.159195819
ADGRE3	-0.008183092	-0.053557849	-0.050122027	-0.034870083	-0.010169809	-0.050636215	-0.063366192	-0.050636215
ADGRE5	0.051188364	-0.00610048	0.02674346	0.011200622	0.047823336	-0.012175578	0.014294493	-0.012175578
ADGRF1	0.043854138	0.049267138	0.055927789	0.045476747	0.046017249	0.045131747	0.063150236	0.045131747
ADGRF3	0.055399309	0.0476386	0.035227324	0.05370477	0.05498336	0.052888649	0.030013437	0.052888649
ADGRF4	0.037941759	0.046429486	0.055311667	0.040830888	0.040410812	0.041099021	0.064324617	0.041099021
ADGRF5	-0.185299503	-0.161462269	-0.166189785	-0.170634489	-0.184084719	-0.162049236	-0.159491737	-0.162049236
ADGRG1	-0.115365955	-0.072574064	-0.103482692	-0.084089464	-0.108966205	-0.068210693	-0.087222527	-0.068210693
ADGRG2	0.121947667	0.112632397	0.132185026	0.112561772	0.121702947	0.106726979	0.133982755	0.106726979
ADGRG3	-0.140948772	-0.164778774	-0.172797312	-0.152795589	-0.131293402	-0.166520389	-0.158931922	-0.166520389
ADGRG4	0.008952441	0.018541399	0.048536209	0.008199158	0.005048708	0.010210083	0.04866231	0.010210083
ADGRG5	-0.002328879	0.026301419	0.030577321	0.013087261	-0.001447088	0.022364505	0.039518202	0.022364505
ADGRG6	0.206142146	0.200949992	0.199474516	0.203500955	0.200158009	0.205634751	0.185222587	0.205634751
ADGRG7	-0.06950452	-0.048193887	-0.076552837	-0.051065948	-0.063712122	-0.042993923	-0.065650909	-0.042993923
ADGRL1	0.012732271	0.009564496	0.024809407	0.007556355	0.015228468	0.002659261	0.032746358	0.002659261
ADGRL2	-0.055079777	-0.032922007	-0.061696286	-0.036065431	-0.050326988	-0.02696231	-0.052929563	-0.02696231
ADGRL3	-0.031675712	-0.054260135	-0.095520441	-0.035471679	-0.021511433	-0.044382474	-0.087420856	-0.044382474
ADGRL4	0.033270437	0.048553243	0.020922759	0.048103705	0.037348958	0.054968438	0.027016516	0.054968438
ADGRV1	-0.013895625	-0.004798133	-0.021857652	-0.004930671	-0.024918362	0.007827429	-0.047183951	0.007827429
ADH1A	-0.056526468	-0.013682651	0.033562985	-0.042475142	-0.070539622	-0.024561644	0.022839682	-0.024561644
ADH1B	0.014864068	0.008150997	-0.002270969	0.013328981	0.017552917	0.010632851	-0.000180944	0.010632851
ADH4	0.074267468	0.081805653	0.071693396	0.080807579	0.075532911	0.084174388	0.073853473	0.084174388
ADH5	-0.204073042	-0.221333355	-0.224977249	-0.213131582	-0.210632435	-0.214726783	-0.243512563	-0.214726783
ADH6	-0.011667955	-0.029810094	-0.030405568	-0.021903423	-0.011159905	-0.028760988	-0.033332093	-0.028760988
ADH7	0.135302777	0.135605567	0.099408931	0.143467264	0.138762686	0.146470187	0.099131485	0.146470187
ADHFE1	-0.11070112	-0.083032545	-0.089814784	-0.093393128	-0.111545336	-0.081806612	-0.087148174	-0.081806612
ADI1	-0.022763896	-0.05164267	-0.027650117	-0.04456311	-0.022662379	-0.0585423	-0.028479628	-0.0585423
ADIG	-0.021288486	0.031104728	0.039299056	0.006841356	-0.026867417	0.028357594	0.040327249	0.028357594
ADIPOQ	0.109193052	0.100166023	0.117039804	0.100309369	0.102014493	0.099220992	0.103338625	0.099220992
ADIPOR1	0.062496968	0.039099321	0.040285601	0.048864978	0.065765131	0.038077646	0.042529228	0.038077646
ADIPOR2	0.058415868	0.036525846	0.049553018	0.043031155	0.064178363	0.029532938	0.060002039	0.029532938
ADIRF	-0.114645953	-0.113252686	-0.0847358	-0.120145736	-0.115412259	-0.123167105	-0.079968566	-0.123167105
ADK	-0.123965731	-0.107989243	-0.114256121	-0.113452713	-0.120374376	-0.10903463	-0.10447973	-0.10903463
ADM	0.088037935	0.079042506	0.081116292	0.082439841	0.089919064	0.077665869	0.083664073	0.077665869
ADM2	0.148208974	0.11925651	0.120158127	0.131465651	0.147505846	0.121227228	0.112640528	0.121227228
ADM5	-0.112450093	-0.135771516	-0.155927859	-0.121326519	-0.115278392	-0.125187025	-0.171305164	-0.125187025
ADNP	-0.205034854	-0.222006043	-0.174600151	-0.225198912	-0.212871538	-0.233067449	-0.184871324	-0.233067449
ADNP2	-0.004982512	-0.030921167	-0.073473853	-0.010409852	0.009715591	-0.02325588	-0.056654632	-0.02325588
ADO	-0.104418477	-0.063436811	-0.100796833	-0.072752066	-0.100354682	-0.055133375	-0.091312634	-0.055133375
ADORA1	-0.102188854	-0.14684484	-0.108214098	-0.136235426	-0.108986286	-0.153628494	-0.124071147	-0.153628494
ADORA2A	-0.077897233	-0.101239848	-0.085928108	-0.094616384	-0.076352	-0.106274502	-0.084337796	-0.106274502
ADORA2B	0.0033601	0.055263396	0.064698277	0.030936101	0.012874829	0.042464572	0.098230878	0.042464572
ADPGK	-0.062908584	-0.1076813	-0.079128159	-0.094796933	-0.075612512	-0.107042309	-0.109826485	-0.107042309
ADPRH	-0.097175941	-0.08192613	-0.047215601	-0.096125127	-0.101889837	-0.092445524	-0.046611019	-0.092445524
ADPRHL1	-0.084452282	-0.113837073	-0.159045736	-0.091262458	-0.081580347	-0.097442529	-0.168875901	-0.097442529
ADPRHL2	-0.256518445	-0.262293907	-0.281863211	-0.255498213	-0.264947633	-0.249466669	-0.305356778	-0.249466669
ADPRM	-0.005662784	0.004032888	-0.025708205	0.006443815	-0.000373105	0.010795041	-0.018668625	0.010795041
ADRA1A	0.14517743	0.164328709	0.112228028	0.167623765	0.153763211	0.176470927	0.123565546	0.176470927
ADRA1B	0.048793984	0.046706348	0.047567454	0.047410935	0.043108171	0.05015738	0.035120741	0.05015738
ADRA1D	0.05997897	0.013117276	-0.004405791	0.037069588	0.058887594	0.023143202	-0.020541188	0.023143202
ADRA2A	-0.010039717	0.012035552	-0.029240787	0.01168768	0.0076681	0.014253369	0.004590023	0.014253369
ADRA2B	-0.135489831	-0.126239185	-0.127764493	-0.129866991	-0.141126011	-0.122680383	-0.138186592	-0.122680383
ADRA2C	-0.008922356	0.019745973	-0.015091004	0.015150827	-0.001406384	0.025719259	-0.000307202	0.025719259
ADRB1	0.161905199	0.157232121	0.186071438	0.152867747	0.162440824	0.146757273	0.192397685	0.146757273
ADRB2	-0.003031746	0.023072755	0.032495472	0.009804772	-0.003911878	0.01856008	0.038222448	0.01856008
ADRB3	0.04932337	0.012244455	0.031735213	0.023832265	0.041892072	0.012304728	0.012042113	0.012304728
ADRM1	-0.437541649	-0.440946559	-0.432730171	-0.44130132	-0.447332006	-0.437451946	-0.452678476	-0.437451946
ADSL	-1.049102151	-1.062697891	-1.052358806	-1.059153801	-1.018228598	-1.08527627	-0.986899047	-1.08527627
ADSS	-0.459181685	-0.425711432	-0.463298637	-0.431757352	-0.436009025	-0.429043519	-0.41452514	-0.429043519
ADSSL1	-0.115443191	-0.138325711	-0.114746084	-0.133724808	-0.115928137	-0.145084385	-0.115635876	-0.145084385
ADTRP	0.106676539	0.087294811	0.048781457	0.104104214	0.11450397	0.097466071	0.053148436	0.097466071
AEBP1	-0.133583665	-0.152347445	-0.123603672	-0.150651852	-0.140407496	-0.157190804	-0.136087597	-0.157190804
AEBP2	-0.028653676	-0.00065217	0.019370596	-0.017073426	-0.021007739	-0.014562162	0.046045661	-0.014562162
AEN	-0.009986264	-0.003927412	-0.006823126	-0.005884749	-0.017824451	0.001736338	-0.022941428	0.001736338
AES	-0.155499867	-0.191046728	-0.205532834	-0.172614128	-0.153064634	-0.185092528	-0.211035828	-0.185092528
AFAP1	0.168156602	0.152200962	0.168623344	0.155413373	0.165326099	0.149086101	0.162657995	0.149086101
AFAP1L1	-0.048030579	-0.049026586	-0.042522493	-0.050035694	-0.045899036	-0.052676114	-0.036774599	-0.052676114
AFAP1L2	0.035195715	0.028400655	0.05593072	0.025234757	0.032964684	0.020300762	0.055593154	0.020300762
AFDN	-0.037227294	-0.070060638	-0.064776544	-0.057155823	-0.022043637	-0.079567857	-0.038143546	-0.079567857
AFF1	0.084743854	0.107770475	0.095304353	0.100654184	0.075778103	0.116532533	0.078354994	0.116532533
AFF2	0.109553178	0.117566624	0.123968809	0.112801966	0.105513202	0.117454368	0.117972472	0.117454368
AFF3	-0.189629385	-0.204612017	-0.182896518	-0.20298522	-0.190890885	-0.210705008	-0.184156974	-0.210705008
AFF4	-0.092407819	-0.077564543	-0.116922452	-0.075236538	-0.096113503	-0.061910816	-0.130116338	-0.061910816
AFG1L	0.023548852	0.009379537	0.025260243	0.011945971	0.017713033	0.008264867	0.013121643	0.008264867
AFG3L2	-1.012818912	-1.082712538	-1.078949583	-1.053588909	-1.026706467	-1.070747915	-1.122879487	-1.070747915
AFM	0.074561772	0.044152915	0.018711054	0.062802317	0.082802475	0.050036258	0.024401692	0.050036258
AFMID	-0.037925268	-0.035724505	-0.063686893	-0.030494175	-0.035152342	-0.027520877	-0.063265258	-0.027520877
AFP	-0.051791505	-0.078747288	-0.048543741	-0.073863125	-0.049300986	-0.089541086	-0.042510967	-0.089541086
AFTPH	0.031045237	0.028094655	0.017821726	0.031627239	0.038318316	0.027356339	0.030573286	0.027356339
AGA	0.089735256	0.072920898	0.082179713	0.078082898	0.088975554	0.071130138	0.078932735	0.071130138
AGAP1	0.00363595	-0.034821914	-0.020981439	-0.021395661	0.001885464	-0.036255954	-0.030007637	-0.036255954
AGAP2	-0.338203013	-0.366990897	-0.350363374	-0.358324244	-0.35190658	-0.362420625	-0.382333952	-0.362420625
AGAP3	0.078303284	0.052983975	0.03595832	0.067594018	0.087680883	0.054772615	0.046979256	0.054772615
AGAP5	-0.359065028	-0.395087312	-0.444456395	-0.368749523	-0.35550411	-0.377204041	-0.455124007	-0.377204041
AGAP6	-0.840182266	-0.861218684	-0.922875287	-0.838590579	-0.828156064	-0.845250909	-0.914824786	-0.845250909
AGBL1	0.045333506	0.088610336	0.109324109	0.065489953	0.043095874	0.079784045	0.118241457	0.079784045
AGBL2	-0.069221544	-0.053502175	-0.056819865	-0.05950657	-0.064086436	-0.056583251	-0.043158561	-0.056583251
AGBL3	-0.162338209	-0.165881574	-0.154343885	-0.166910271	-0.157400287	-0.172980473	-0.142049553	-0.172980473
AGBL4	-0.229961169	-0.248898597	-0.272924934	-0.235478041	-0.23392187	-0.236471341	-0.290618671	-0.236471341
AGBL5	-0.035057156	-0.052393159	-0.051275492	-0.045210201	-0.028119647	-0.056119065	-0.03988476	-0.056119065
AGER	0.128099275	0.123927338	0.153397721	0.119208863	0.117834016	0.120086425	0.136821834	0.120086425
AGFG1	0.014515808	-0.011509974	-0.045572889	0.007164316	0.024842479	-0.004119617	-0.036320458	-0.004119617
AGFG2	-0.058707918	-0.087105652	-0.067880809	-0.079179641	-0.063408543	-0.0892463	-0.079919194	-0.0892463
AGGF1	0.005535666	0.071653841	0.071617443	0.043325517	0.004704331	0.067977337	0.08399639	0.067977337
AGK	0.061122434	0.001289797	0.026968774	0.021262971	0.057827808	-0.002076286	0.012590219	-0.002076286
AGL	-0.197079987	-0.162720506	-0.161338095	-0.177751205	-0.199234816	-0.164038262	-0.15829661	-0.164038262
AGMAT	-0.093208648	-0.102504722	-0.123956365	-0.093784614	-0.088335284	-0.097262909	-0.120102237	-0.097262909
AGMO	0.107640402	0.112439963	0.103790657	0.112292595	0.111236003	0.112967016	0.11067057	0.112967016
AGO1	-0.181858979	-0.200768166	-0.198421487	-0.193182327	-0.181841906	-0.200420893	-0.201934011	-0.200420893
AGO2	-0.094810898	-0.079017829	-0.049746594	-0.092248768	-0.099250616	-0.087779503	-0.049603638	-0.087779503
AGO3	-0.237432791	-0.167364345	-0.182268163	-0.194103226	-0.234050381	-0.168605042	-0.163199151	-0.168605042
AGO4	-0.058601822	-0.068432032	-0.085697198	-0.060407295	-0.060596303	-0.060286651	-0.095777239	-0.060286651
AGPAT1	-0.128108301	-0.139998999	-0.10865764	-0.141822506	-0.13547674	-0.145872996	-0.120279154	-0.145872996
AGPAT2	-0.158272559	-0.147949464	-0.185070657	-0.14417806	-0.170986119	-0.127066533	-0.218056449	-0.127066533
AGPAT3	0.031684492	0.04746712	0.03296933	0.043903947	0.026061447	0.055292777	0.021195271	0.055292777
AGPAT4	0.064435632	0.050372973	0.027353036	0.061482151	0.078875656	0.050379913	0.050349675	0.050379913
AGPAT5	0.144215339	0.164746495	0.159441161	0.157118736	0.133438197	0.172233973	0.139609961	0.172233973
AGPS	0.02198081	0.023996814	0.013386276	0.025475398	0.019616889	0.029214873	0.006479045	0.029214873
AGR2	-0.049014132	-0.014875794	-0.024602501	-0.027359056	-0.044117358	-0.016662267	-0.008878349	-0.016662267
AGR3	-0.025933379	0.01181281	-0.013198113	0.001157764	-0.016612999	0.012500805	0.009503114	0.012500805
AGRN	-0.13595067	-0.147592801	-0.138356883	-0.144642415	-0.134601595	-0.151051449	-0.135981625	-0.151051449
AGRP	-0.062090961	-0.066197477	-0.062022679	-0.06535925	-0.069556843	-0.062679935	-0.078006366	-0.062679935
AGT	0.047558501	0.014380812	0.031947964	0.024721359	0.048362749	0.009631111	0.030326237	0.009631111
AGTPBP1	0.073365314	0.119499479	0.160711123	0.09062902	0.069056037	0.104399009	0.170193917	0.104399009
AGTR1	-0.178560912	-0.132064637	-0.136607352	-0.150988675	-0.183672257	-0.130126815	-0.138570185	-0.130126815
AGTR2	0.050927662	0.041144952	0.064519082	0.04048058	0.047211994	0.036183933	0.059080944	0.036183933
AGTRAP	0.037097748	0.046645475	0.025929396	0.047127272	0.03729284	0.053404568	0.023954231	0.053404568
AGXT	0.088986862	0.061661255	0.055736437	0.074680306	0.078422208	0.072291858	0.025972803	0.072291858
AGXT2	0.066650737	0.083277557	0.064598014	0.080275832	0.06184023	0.092043238	0.053849914	0.092043238
AHCTF1	-0.930819516	-0.945126095	-1.017575441	-0.922999394	-0.91968502	-0.925114951	-1.012306362	-0.925114951
AHCY	-0.72758176	-0.683663488	-0.74057228	-0.689921326	-0.702714397	-0.681755536	-0.690068758	-0.681755536
AHCYL1	-0.445879687	-0.461998608	-0.533215148	-0.439367366	-0.44161703	-0.437931411	-0.542795625	-0.437931411
AHCYL2	-0.112270955	-0.112480235	-0.106809649	-0.113642491	-0.119627881	-0.109822029	-0.121404211	-0.109822029
AHDC1	-0.157830859	-0.134313798	-0.10019939	-0.151924291	-0.160346615	-0.146548339	-0.093240695	-0.146548339
AHI1	-0.051410656	-0.014580401	-0.015237811	-0.030219654	-0.050162327	-0.017490288	-0.004811497	-0.017490288
AHNAK	-0.303423798	-0.324463867	-0.334522805	-0.31322589	-0.302511515	-0.320064852	-0.339231986	-0.320064852
AHNAK2	0.16324724	0.129971001	0.143547271	0.141234888	0.154617522	0.132692782	0.120833595	0.132692782
AHR	0.097424756	0.030043688	0.043520517	0.055945885	0.105750856	0.024155478	0.049811253	0.024155478
AHRR	-0.068121208	-0.088182492	-0.087538802	-0.079726912	-0.064937789	-0.089166778	-0.084878104	-0.089166778
AHSA1	-0.086603686	-0.092664356	-0.123494731	-0.08326022	-0.086066748	-0.081468819	-0.130249375	-0.081468819
AHSG	0.066834392	0.052656731	0.028448799	0.06407748	0.070264318	0.060128434	0.027573157	0.060128434
AHSP	-0.040319132	0.022228712	-0.018265822	0.004362844	-0.037665388	0.031189375	-0.007853517	0.031189375
AICDA	0.111872891	0.108108184	0.142614479	0.102103357	0.106718256	0.099157677	0.138156314	0.099157677
AIDA	0.135488384	0.137120172	0.128312559	0.138365372	0.136985057	0.139246425	0.129982036	0.139246425
AIF1	-0.204665165	-0.245008278	-0.199905433	-0.237676143	-0.206041422	-0.257868519	-0.201834611	-0.257868519
AIF1L	-0.136277614	-0.149915966	-0.12765431	-0.148985869	-0.135670376	-0.157485119	-0.124505235	-0.157485119
AIFM1	-0.587540394	-0.598286453	-0.536289062	-0.606563574	-0.590998427	-0.616498774	-0.532441907	-0.616498774
AIFM2	-0.088986439	-0.071189284	-0.081173134	-0.07661241	-0.08843542	-0.069065807	-0.078318099	-0.069065807
AIFM3	-0.112463144	-0.107370378	-0.140415325	-0.102257354	-0.108921231	-0.098003816	-0.138815263	-0.098003816
AIG1	0.028412764	0.010432458	-0.022395949	0.025386134	0.032450858	0.020876735	-0.024630471	0.020876735
AIM2	0.104770766	0.104059648	0.073776839	0.111050228	0.100853394	0.117558846	0.058740914	0.117558846
AIMP1	-0.039376387	-0.064653116	-0.079311351	-0.050583998	-0.034401601	-0.060913188	-0.077208587	-0.060913188
AIMP2	-0.157726184	-0.143405946	-0.182716823	-0.140864166	-0.156215976	-0.131065138	-0.184835801	-0.131065138
AIP	-0.206488153	-0.163220405	-0.194260203	-0.174910783	-0.205489497	-0.155392454	-0.189499953	-0.155392454
AIPL1	-0.123923498	-0.10165821	-0.093032084	-0.113104945	-0.12428723	-0.105967316	-0.087191922	-0.105967316
AIRE	0.169745592	0.168283934	0.157604523	0.171268151	0.169161138	0.172613053	0.153750465	0.172613053
AJAP1	0.075569933	0.045280263	0.028991008	0.061857879	0.081014946	0.049629964	0.030677694	0.049629964
AJM1	-0.178878072	-0.174813888	-0.186431496	-0.173990754	-0.186536459	-0.165982857	-0.204460917	-0.165982857
AJUBA	-0.019687716	-0.035148694	-0.026594157	-0.030411224	-0.031697198	-0.02959039	-0.053808713	-0.02959039
AK1	-0.318308943	-0.268257823	-0.320527831	-0.278168171	-0.312678493	-0.256140306	-0.308938058	-0.256140306
AK2	-0.148292139	-0.154298207	-0.183538727	-0.145268479	-0.157516637	-0.137450505	-0.210858349	-0.137450505
AK3	0.018135438	-0.010138444	0.007401091	-0.001893431	0.012263095	-0.010929511	-0.007482717	-0.010929511
AK4	-0.36367372	-0.31993998	-0.331393086	-0.336154404	-0.371213362	-0.313776346	-0.340632181	-0.313776346
AK5	0.02273145	0.013862183	0.029373721	0.014238672	0.010355839	0.016717076	0.004277898	0.016717076
AK6	-0.936689627	-0.929241219	-0.90890112	-0.936924065	-0.937531102	-0.936536595	-0.904749601	-0.936536595
AK7	0.027612332	0.023978125	0.038973022	0.022225081	0.024498234	0.020774132	0.03473439	0.020774132
AK8	-0.100094923	-0.108249305	-0.108625928	-0.104671419	-0.096807817	-0.10969074	-0.103410203	-0.10969074
AK9	0.078883715	0.067924337	0.069401937	0.07229499	0.08088438	0.0668124	0.071657268	0.0668124
AKAIN1	0.219023619	0.223984346	0.214237652	0.224010188	0.215407794	0.229501077	0.205463892	0.229501077
AKAP1	-0.055500663	-0.08063767	-0.059619638	-0.074505012	-0.058064241	-0.084999122	-0.065995656	-0.084999122
AKAP10	-0.067989144	-0.054531727	-0.054294543	-0.060351556	-0.058448386	-0.061566346	-0.030915504	-0.061566346
AKAP11	0.012520816	0.002118216	-0.006160748	0.008404296	0.02083999	0.000466619	0.007662862	0.000466619
AKAP12	-0.077166278	-0.060641264	-0.044033704	-0.071390017	-0.077187785	-0.067689315	-0.036979952	-0.067689315
AKAP13	-0.089679764	-0.021407406	-0.036376129	-0.047362205	-0.086539063	-0.022355699	-0.01822385	-0.022355699
AKAP14	0.066194887	0.012555416	0.062243848	0.025218891	0.053948338	0.006880947	0.033070801	0.006880947
AKAP17A	-0.024697251	-0.013747985	-0.033408363	-0.014355254	-0.023189413	-0.00871643	-0.031938993	-0.00871643
AKAP2	-0.015332806	-0.06407329	-0.045073269	-0.047379321	-0.009868898	-0.071322145	-0.03973785	-0.071322145
AKAP3	-0.0844685	-0.080658249	-0.090160021	-0.08019342	-0.080767561	-0.079826947	-0.083449048	-0.079826947
AKAP4	-0.024727996	0.039601729	0.021881561	0.01571396	-0.023997444	0.041061664	0.0343235	0.041061664
AKAP5	-0.024879806	-0.013866516	0.002020437	-0.022094006	-0.036549049	-0.012867383	-0.017220746	-0.012867383
AKAP6	-0.056613053	-0.020995672	-0.051664868	-0.029489142	-0.053141229	-0.014392066	-0.043164919	-0.014392066
AKAP7	-0.068584211	-0.050650087	-0.079657151	-0.051931983	-0.070040549	-0.040373324	-0.08515065	-0.040373324
AKAP8	0.007850006	-0.037414155	-0.000324431	-0.026203869	0.004285526	-0.045665185	-0.009714268	-0.045665185
AKAP8L	-0.245607764	-0.255117237	-0.231911756	-0.256165036	-0.247460119	-0.261721367	-0.232946228	-0.261721367
AKAP9	-0.072621572	-0.07333235	-0.096375485	-0.067940285	-0.080609949	-0.059853266	-0.11858356	-0.059853266
AKIP1	-0.094313888	-0.10688434	-0.146234067	-0.092809401	-0.088891669	-0.095310082	-0.145740779	-0.095310082
AKIRIN1	-0.402651996	-0.433566791	-0.386196669	-0.430775932	-0.417146079	-0.439475838	-0.413729277	-0.439475838
AKIRIN2	-1.010251971	-0.997238425	-0.982950699	-1.005970092	-1.021441339	-0.996094829	-1.001077643	-0.996094829
AKNA	-0.075535808	-0.106066476	-0.069410849	-0.101074705	-0.082540825	-0.11290484	-0.083109108	-0.11290484
AKNAD1	-0.098322989	-0.134264168	-0.174153366	-0.1100541	-0.096015769	-0.119014736	-0.18545869	-0.119014736
AKR1A1	0.063892734	0.046565868	0.03327052	0.056927004	0.067361002	0.050267005	0.034140621	0.050267005
AKR1B1	0.155614799	0.187650558	0.161013727	0.179801806	0.166428687	0.18833784	0.185343256	0.18833784
AKR1B10	0.054061958	0.056931709	0.063504192	0.054250748	0.054679883	0.053976833	0.066851652	0.053976833
AKR1B15	-0.285555402	-0.254846205	-0.280176043	-0.262414988	-0.281678059	-0.250119411	-0.27071473	-0.250119411
AKR1C1	-0.144736212	-0.1773423	-0.168921722	-0.165227351	-0.145104406	-0.178071784	-0.174893318	-0.178071784
AKR1C2	0.071930326	0.029103954	0.053557393	0.042059302	0.061528058	0.029632437	0.027329763	0.029632437
AKR1C3	0.008914336	-0.012868926	0.045221213	-0.016358338	-0.002982178	-0.024896313	0.027508729	-0.024896313
AKR1C4	0.071391793	0.045123487	0.027907007	0.060182374	0.071343494	0.053058254	0.01848534	0.053058254
AKR1D1	-0.14227097	-0.140437441	-0.142068929	-0.140863041	-0.146363545	-0.137352081	-0.150795438	-0.137352081
AKR1E2	0.193272178	0.166004952	0.168231	0.177199441	0.187246985	0.170786115	0.149953904	0.170786115
AKR7A2	-0.08491033	-0.093628615	-0.100105803	-0.088462179	-0.076175243	-0.096304904	-0.084643933	-0.096304904
AKR7A3	-0.324441627	-0.314400368	-0.326854404	-0.315954173	-0.326310121	-0.309343993	-0.331375343	-0.309343993
AKT1	-0.062135572	-0.083945728	-0.055320334	-0.080918411	-0.069847665	-0.087984844	-0.070385839	-0.087984844
AKT1S1	0.099712121	0.079377581	0.110457362	0.081230614	0.099925926	0.069297437	0.113218067	0.069297437
AKT2	-0.054033147	-0.061611733	-0.045315199	-0.061961704	-0.06017662	-0.06310112	-0.05661165	-0.06310112
AKT3	0.123775553	0.121172513	0.126552121	0.121100396	0.123119189	0.119811805	0.125740604	0.119811805
AKTIP	-0.247645497	-0.226869018	-0.196492	-0.242479838	-0.243228166	-0.242002181	-0.176064826	-0.242002181
ALAD	-0.147794827	-0.164827002	-0.214001869	-0.146670709	-0.146890351	-0.146530513	-0.226250929	-0.146530513
ALAS1	-0.143591601	-0.203043626	-0.268340962	-0.163147892	-0.126447282	-0.186573813	-0.258335142	-0.186573813
ALAS2	0.06284964	0.058596064	0.090037848	0.053885667	0.054784839	0.053311728	0.077700972	0.053311728
ALB	0.118886041	0.10177882	0.086454104	0.112493865	0.11942052	0.108072595	0.080649718	0.108072595
ALCAM	-0.15485662	-0.100324748	-0.09783563	-0.124245096	-0.151520829	-0.106835054	-0.078468722	-0.106835054
ALDH16A1	0.008520524	0.01484701	0.017636806	0.01151973	0.017069732	0.007977175	0.037910027	0.007977175
ALDH18A1	-0.090493607	-0.117733592	-0.105866852	-0.108679242	-0.087560036	-0.122159587	-0.102874895	-0.122159587
ALDH1A1	0.060957263	0.086892235	0.106953966	0.071348033	0.066333433	0.074548843	0.128330767	0.074548843
ALDH1A2	-0.089419631	-0.080557272	-0.031588754	-0.095166657	-0.100183971	-0.091964116	-0.042262867	-0.091964116
ALDH1A3	0.194668122	0.183503638	0.170804425	0.191092139	0.198156668	0.186582866	0.173166231	0.186582866
ALDH1B1	-0.023025138	0.005189898	0.032303685	-0.012888421	-0.028385743	-0.002996514	0.03267285	-0.002996514
ALDH1L1	0.027749419	0.023726133	0.040760261	0.021689617	0.026466977	0.018640238	0.040800209	0.018640238
ALDH1L2	0.003604521	-0.034023071	0.001268113	-0.02568852	0.004345285	-0.044859034	0.002354806	-0.044859034
ALDH2	-0.079786054	-0.093568201	-0.092757856	-0.087840474	-0.080459289	-0.092551869	-0.096980174	-0.092551869
ALDH3A1	0.003748106	0.041656783	0.052802155	0.02294954	-0.002346291	0.039095815	0.050254317	0.039095815
ALDH3A2	-0.019629227	0.025752787	0.048358841	0.001312406	-0.020938577	0.01551516	0.060121964	0.01551516
ALDH3B2	-0.090134924	-0.020340758	-0.03991151	-0.045931728	-0.098772544	-0.012203548	-0.047658535	-0.012203548
ALDH4A1	-0.069545017	-0.087416743	-0.100410078	-0.076888773	-0.06604464	-0.083810561	-0.099523212	-0.083810561
ALDH5A1	0.007054531	0.004139878	-0.003654647	0.007109884	0.016028276	0.001417294	0.013279984	0.001417294
ALDH6A1	-0.132161356	-0.104316464	-0.098579309	-0.117516634	-0.126912839	-0.111519056	-0.080136334	-0.111519056
ALDH7A1	-0.030755144	-0.014639593	0.002274367	-0.025280509	-0.031283705	-0.021448681	0.008219488	-0.021448681
ALDH8A1	-0.011965742	-0.019474815	-0.044643448	-0.01069993	-0.016014695	-0.007307526	-0.060322143	-0.007307526
ALDH9A1	-0.059111678	-0.085550196	-0.095178103	-0.07209376	-0.053930268	-0.083687479	-0.091803601	-0.083687479
ALDOA	-1.286198132	-1.228224536	-1.33566542	-1.229349649	-1.28391085	-1.19452335	-1.341364233	-1.19452335
ALDOB	-0.060263653	-0.033491522	-0.039871102	-0.043556814	-0.064479989	-0.030201596	-0.044536274	-0.030201596
ALDOC	-0.389834829	-0.342855954	-0.372552574	-0.356433361	-0.381824233	-0.340226422	-0.351683671	-0.340226422
ALG1	-0.954905537	-0.994342329	-1.043252184	-0.966642567	-0.956755826	-0.972953252	-1.066148514	-0.972953252
ALG10	-0.269584381	-0.246273382	-0.249381698	-0.255577559	-0.28130249	-0.23915739	-0.270162784	-0.23915739
ALG10B	-0.280662779	-0.311795828	-0.329675492	-0.294505634	-0.281073382	-0.303079412	-0.341058081	-0.303079412
ALG11	-1.341860683	-1.35667261	-1.409986441	-1.338554055	-1.328483419	-1.34498212	-1.395919253	-1.34498212
ALG12	-0.128432103	-0.153032977	-0.178273516	-0.136917159	-0.13471109	-0.138325288	-0.20240879	-0.138325288
ALG13	-1.050688302	-1.069562743	-1.007989653	-1.074268105	-1.05566098	-1.086144994	-1.00961153	-1.086144994
ALG14	-0.973454645	-0.989347234	-1.025967176	-0.974451202	-0.976549378	-0.973111941	-1.043851431	-0.973111941
ALG1L	-1.038343799	-1.01140449	-1.050102147	-1.014406269	-1.030756837	-1.003969737	-1.036364018	-1.003969737
ALG2	-1.411224994	-1.375313051	-1.317110363	-1.403553828	-1.415306371	-1.396052205	-1.305688748	-1.396052205
ALG3	0.04896605	0.011702356	-0.003471741	0.031022636	0.046266343	0.02129261	-0.020493497	0.02129261
ALG5	-0.289179815	-0.339854146	-0.339374688	-0.31824243	-0.288915494	-0.336961751	-0.349564331	-0.336961751
ALG6	-0.265821784	-0.307631395	-0.318327	-0.287351623	-0.269279328	-0.29888713	-0.336987142	-0.29888713
ALG8	-0.347177163	-0.370735045	-0.358877064	-0.363256806	-0.356918771	-0.367302359	-0.38225906	-0.367302359
ALG9	-0.051131349	-0.085090972	-0.128149034	-0.061030522	-0.052689854	-0.066354353	-0.147992477	-0.066354353
ALK	-0.013303703	-0.035975771	-0.032847364	-0.026949857	-0.018410665	-0.032400406	-0.047978782	-0.032400406
ALKAL1	-0.099744751	-0.086977281	-0.073636586	-0.095394403	-0.106673752	-0.088194818	-0.082889838	-0.088194818
ALKAL2	0.173264213	0.17806132	0.186659641	0.174107086	0.169563415	0.177007302	0.181599807	0.177007302
ALKBH1	-0.16389831	-0.154917233	-0.176183166	-0.15407119	-0.166275433	-0.146281247	-0.18390947	-0.146281247
ALKBH2	-0.001213584	0.007692927	0.023464412	0.000393835	0.004122225	-0.001985988	0.04018643	-0.001985988
ALKBH3	-0.116070829	-0.152618349	-0.132646004	-0.141364605	-0.111767602	-0.160256309	-0.126976626	-0.160256309
ALKBH4	-0.120507613	-0.148413996	-0.113590634	-0.144142392	-0.125949898	-0.155754622	-0.123770464	-0.155754622
ALKBH5	-0.162996234	-0.157412082	-0.150357058	-0.161362893	-0.150139495	-0.168526763	-0.120098508	-0.168526763
ALKBH6	-0.051185521	-0.036138309	-0.041652015	-0.041369803	-0.053776318	-0.033450751	-0.045160827	-0.033450751
ALKBH7	-0.110730775	-0.118312306	-0.099063882	-0.11931273	-0.116112443	-0.121355467	-0.108095979	-0.121355467
ALKBH8	-0.030900046	0.010647444	-0.017516624	-0.000940582	-0.034204162	0.02029149	-0.021728996	0.02029149
ALLC	-0.068461695	-0.060847651	-0.090802502	-0.057497404	-0.073808139	-0.047086297	-0.107046484	-0.047086297
ALMS1	-0.135399249	-0.164135457	-0.159476012	-0.152848648	-0.132056009	-0.166120545	-0.157471233	-0.166120545
ALOX12	0.096520664	0.083431551	0.065304179	0.093043317	0.104546743	0.085700705	0.075813674	0.085700705
ALOX12B	0.017621079	0.032052179	0.0291382	0.026510768	0.017259114	0.032416079	0.030830514	0.032416079
ALOX15	-0.011567126	-0.031388686	-0.040337906	-0.02091793	-0.01224851	-0.026451602	-0.047963183	-0.026451602
ALOX15B	0.004356746	0.0605886	0.045169945	0.039893353	0.008664958	0.059826371	0.063147514	0.059826371
ALOX5	-0.221625584	-0.194254217	-0.202834007	-0.204090564	-0.218144468	-0.195119986	-0.191347706	-0.195119986
ALOX5AP	0.144318754	0.143433521	0.112690834	0.150600253	0.136791557	0.159414315	0.089783713	0.159414315
ALOXE3	-0.122989043	-0.096796831	-0.119562408	-0.102995898	-0.1140223	-0.09595777	-0.09961368	-0.09595777
ALPG	0.005197245	-0.019997678	-0.011442453	-0.01108867	-0.000199322	-0.018039318	-0.026572174	-0.018039318
ALPI	-0.00094902	-0.017615604	-0.024539334	-0.008944167	0.002573407	-0.01629581	-0.022046343	-0.01629581
ALPK1	-0.051786838	-0.024075851	-0.044060586	-0.031539774	-0.038721476	-0.026955709	-0.014407757	-0.026955709
ALPK2	0.207646174	0.186031436	0.199541514	0.192312151	0.203733349	0.185022024	0.189420177	0.185022024
ALPK3	-0.182520069	-0.128030182	-0.11462858	-0.154341786	-0.186576948	-0.13376615	-0.108773715	-0.13376615
ALPL	0.019011708	0.010463365	0.02883128	0.010071686	0.018560053	0.00465358	0.029967642	0.00465358
ALPP	0.196321312	0.176680209	0.151984303	0.190550168	0.192211053	0.189490028	0.133675817	0.189490028
ALS2	0.120977001	0.116982496	0.114611805	0.119217826	0.117695202	0.120189714	0.106215406	0.120189714
ALS2CL	-0.11029074	-0.16397733	-0.153433907	-0.14329656	-0.118857147	-0.158896186	-0.181035457	-0.158896186
ALS2CR12	-0.021465582	0.005602906	-0.012832618	-0.001927694	-0.025562183	0.013158149	-0.019761127	0.013158149
ALX1	-0.069340081	-0.042016385	-0.020791082	-0.058412647	-0.06141865	-0.056493921	0.006586771	-0.056493921
ALX3	-0.424104374	-0.40551217	-0.46358383	-0.400659242	-0.422478216	-0.386732237	-0.468559088	-0.386732237
ALX4	0.048343073	0.054492061	0.056919541	0.051320843	0.047464463	0.053782362	0.05687462	0.053782362
ALYREF	-0.979092175	-0.988722756	-0.96349945	-0.990164146	-0.97248848	-1.001446486	-0.946007378	-1.001446486
AMACR	-0.024919398	-0.026065945	-0.019792666	-0.026959577	-0.024656251	-0.028429786	-0.018130194	-0.028429786
AMBN	-0.051454561	-0.056347853	-0.0727757	-0.050623801	-0.049601471	-0.051276352	-0.073373607	-0.051276352
AMBP	-0.035591771	-0.028980955	0.008200298	-0.04002301	-0.040170557	-0.039928831	0.007772628	-0.039928831
AMBRA1	-0.126056439	-0.093561137	0.001586415	-0.128494298	-0.120430417	-0.133641455	0.040994216	-0.133641455
AMD1	-0.486568988	-0.400120512	-0.496089935	-0.415981804	-0.465846199	-0.384153466	-0.453724164	-0.384153466
AMDHD1	-0.104610849	-0.158065517	-0.165203422	-0.133580472	-0.096111452	-0.157496869	-0.159974551	-0.157496869
AMDHD2	-0.13693782	-0.083104147	-0.10551313	-0.101228284	-0.138560986	-0.077398899	-0.10225748	-0.077398899
AMELX	0.017820569	0.019680034	0.030911421	0.016549326	0.014493591	0.017861496	0.026254747	0.017861496
AMER1	0.086729614	0.062578107	0.105155368	0.06408153	0.086118434	0.050015421	0.10799705	0.050015421
AMER2	-0.163430261	-0.15273507	-0.172652313	-0.15292141	-0.158669131	-0.149252652	-0.164426046	-0.149252652
AMER3	-0.170630613	-0.148834311	-0.132204456	-0.16184711	-0.173534141	-0.154387302	-0.130192125	-0.154387302
AMFR	-0.17370468	-0.168749341	-0.179540452	-0.168490605	-0.170736539	-0.16705703	-0.174430672	-0.16705703
AMH	0.068334326	0.02108513	0.034915309	0.038281369	0.067732265	0.019482925	0.02646396	0.019482925
AMHR2	-0.035620901	-0.040605584	-0.041885458	-0.038186722	-0.036662074	-0.039159902	-0.045458948	-0.039159902
AMIGO1	-0.128205652	-0.097774763	-0.130386147	-0.103616656	-0.124872894	-0.090048845	-0.12371177	-0.090048845
AMIGO2	0.065630887	0.08249806	0.06362531	0.079435982	0.081012109	0.078429944	0.096155306	0.078429944
AMIGO3	-0.014846616	-0.050070028	-0.043714203	-0.036377514	-0.010716733	-0.052756736	-0.041050365	-0.052756736
AMMECR1	0.083056565	0.07022435	0.038886061	0.082235723	0.083320447	0.081543346	0.029301825	0.081543346
AMMECR1L	-0.127616365	-0.105494971	-0.099887201	-0.116213648	-0.131604578	-0.10638965	-0.102491406	-0.10638965
AMN	-0.048752589	-0.08415691	-0.068588063	-0.072420907	-0.053717392	-0.084359321	-0.083477385	-0.084359321
AMN1	0.123466299	0.147237422	0.123761517	0.14223279	0.130127194	0.149959766	0.138098124	0.149959766
AMOT	0.025318463	0.019269723	0.025968835	0.020470017	0.021019701	0.020119154	0.016198702	0.020119154
AMOTL1	-0.011337748	0.031254943	0.038260206	0.011454316	-0.010343518	0.025367827	0.051018833	0.025367827
AMOTL2	0.162185275	0.115308681	0.098426687	0.139125844	0.168676846	0.120263502	0.098674641	0.120263502
AMPD1	-0.109452759	-0.115171093	-0.136614261	-0.107986173	-0.118047187	-0.101564249	-0.160851212	-0.101564249
AMPD2	-0.047804114	-0.078122415	-0.115865369	-0.056795997	-0.042199512	-0.066112903	-0.118440062	-0.066112903
AMPD3	0.0310845	0.011804247	0.019945766	0.018269735	0.023294197	0.015062631	0.000865387	0.015062631
AMPH	0.032183932	-0.005948883	-0.007565603	0.01075069	0.032974639	-0.003434809	-0.014388989	-0.003434809
AMT	-0.02033432	-0.022338718	-0.036504343	-0.018352214	-0.021219271	-0.016522178	-0.041865673	-0.016522178
AMTN	0.050823989	0.022701065	0.018643791	0.035649509	0.052596797	0.02483209	0.015546908	0.02483209
AMY2A	-0.139002211	-0.183172735	-0.139026283	-0.17398913	-0.144095433	-0.193070213	-0.149945488	-0.193070213
AMY2B	-0.166558332	-0.170929305	-0.162149572	-0.170994414	-0.160655214	-0.177593903	-0.148555298	-0.177593903
AMZ1	0.069016404	0.030869096	0.048227677	0.043385528	0.062278634	0.031326098	0.029334873	0.031326098
AMZ2	0.035578455	0.036628547	0.045513751	0.034216839	0.029225882	0.037402556	0.034030087	0.037402556
ANAPC1	-1.277887479	-1.286451307	-1.30966589	-1.277655797	-1.273361663	-1.280396735	-1.306777372	-1.280396735
ANAPC10	-1.13854654	-1.158314527	-1.126749827	-1.156811363	-1.142425901	-1.165993572	-1.132534877	-1.165993572
ANAPC11	-1.417722966	-1.436061904	-1.474400672	-1.419737956	-1.402315408	-1.430858731	-1.453529699	-1.430858731
ANAPC13	-0.461888208	-0.454926202	-0.432755347	-0.462804783	-0.44034665	-0.477139761	-0.38035211	-0.477139761
ANAPC15	-0.680808244	-0.67241002	-0.710860574	-0.667520176	-0.683128297	-0.657557545	-0.722271901	-0.657557545
ANAPC16	-0.070469918	-0.039609307	-0.053074202	-0.049862514	-0.069951182	-0.03703996	-0.048234972	-0.03703996
ANAPC2	-1.408077275	-1.419175454	-1.385582493	-1.42183572	-1.419008169	-1.423640539	-1.404185528	-1.423640539
ANAPC4	-1.100157602	-1.197617977	-1.137335403	-1.169158385	-1.089951197	-1.219716164	-1.123431207	-1.219716164
ANAPC5	-1.043025415	-1.079723283	-1.02848299	-1.075308417	-1.040438928	-1.097565538	-1.019824284	-1.097565538
ANAPC7	-0.189640282	-0.17776561	-0.180634347	-0.182221397	-0.189339976	-0.177677624	-0.178060991	-0.177677624
ANG	-0.23534577	-0.208764564	-0.192754676	-0.22369116	-0.232160931	-0.218284923	-0.176803358	-0.218284923
ANGEL1	0.015297852	0.014551805	0.030598325	0.011328801	0.01795487	0.007099396	0.039570608	0.007099396
ANGEL2	-0.107892181	-0.096457742	-0.077562167	-0.105529967	-0.111344455	-0.101818591	-0.078460608	-0.101818591
ANGPT1	-0.054349701	-0.014053264	-0.003802894	-0.033586234	-0.058469693	-0.017703175	-0.00179999	-0.017703175
ANGPT2	0.087276252	0.081934145	0.080080662	0.08463283	0.082003497	0.086311127	0.06723999	0.086311127
ANGPT4	0.28488917	0.306793992	0.298520183	0.299232897	0.283502243	0.309273739	0.298469128	0.309273739
ANGPTL1	0.033570187	0.021991653	0.056510501	0.019332838	0.028126778	0.013719685	0.049761834	0.013719685
ANGPTL2	0.007132857	0.016195665	-0.005783586	0.017164167	0.010800582	0.021226029	-0.000691985	0.021226029
ANGPTL3	0.000912724	-0.009497987	0.00486479	-0.008207257	0.000156343	-0.013545725	0.004090845	-0.013545725
ANGPTL4	-0.056031689	-0.075296441	-0.089240277	-0.06396161	-0.052482757	-0.071288537	-0.088751546	-0.071288537
ANGPTL5	0.015372632	0.030795666	0.048082762	0.020369163	0.009289229	0.027441461	0.042056212	0.027441461
ANGPTL6	-0.07746614	-0.132396316	-0.174324276	-0.09959799	-0.061980863	-0.123608922	-0.161896854	-0.123608922
ANGPTL7	-0.030333983	-0.029460227	-0.030223917	-0.029666087	-0.039272082	-0.023534601	-0.049353402	-0.023534601
ANGPTL8	-0.017958871	-0.054138509	-0.086855638	-0.031409688	-0.014722181	-0.042061287	-0.094683467	-0.042061287
ANHX	-0.061955025	-0.01735236	-0.025370068	-0.034697645	-0.066525008	-0.014382307	-0.027323254	-0.014382307
ANK1	0.02392479	0.026228217	0.029673575	0.02448037	0.024904344	0.024209749	0.033004501	0.024209749
ANK2	0.018440696	0.022667341	0.050574843	0.014694525	0.014613816	0.014746042	0.049260275	0.014746042
ANK3	-0.064514242	-0.071597556	-0.058548431	-0.071442826	-0.062906823	-0.076891338	-0.053825574	-0.076891338
ANKAR	0.013708152	0.034890774	0.031959459	0.026459681	0.006943038	0.038917112	0.02137378	0.038917112
ANKDD1A	-0.122780497	-0.090402978	-0.088421893	-0.10471644	-0.130506319	-0.088254815	-0.097614669	-0.088254815
ANKDD1B	0.164462364	0.159850771	0.150197902	0.163958321	0.162029613	0.165189411	0.141928194	0.165189411
ANKEF1	0.119648321	0.150101912	0.138443528	0.139624302	0.132444092	0.144207415	0.169890582	0.144207415
ANKFN1	0.04591983	0.046969694	0.064483973	0.042652963	0.041560601	0.043350215	0.0591208	0.043350215
ANKFY1	-0.107354262	-0.107303727	-0.114879358	-0.105652843	-0.101613464	-0.10823117	-0.104190169	-0.10823117
ANKH	0.071029973	0.062589695	0.025021362	0.074501264	0.077416194	0.072640671	0.028847134	0.072640671
ANKHD1	-0.121660206	-0.195545963	-0.152261465	-0.173436956	-0.129891259	-0.201232082	-0.176456848	-0.201232082
ANKIB1	-0.048061926	-0.054686592	-0.046543192	-0.053645343	-0.045231423	-0.05901593	-0.040152385	-0.05901593
ANKK1	0.088079732	0.06470189	0.08583876	0.070054384	0.081911185	0.062486212	0.072140237	0.062486212
ANKLE1	-0.127554239	-0.155004907	-0.144454186	-0.145569715	-0.124632412	-0.158933951	-0.141814545	-0.158933951
ANKLE2	-1.787273356	-1.839390335	-1.82454436	-1.82033217	-1.775886952	-1.848701458	-1.808131566	-1.848701458
ANKMY1	-0.011884059	-0.031655614	-0.019738534	-0.025813134	-0.01646658	-0.03177902	-0.031241323	-0.03177902
ANKMY2	-0.141784995	-0.162974782	-0.136832663	-0.159665081	-0.133943006	-0.176083427	-0.118967188	-0.176083427
ANKRA2	-0.149633448	-0.186567303	-0.144947079	-0.179927389	-0.15429919	-0.196285814	-0.153940875	-0.196285814
ANKRD1	-0.05418853	-0.041646325	-0.023668081	-0.050990778	-0.05309837	-0.049645507	-0.014791927	-0.049645507
ANKRD10	0.050625484	0.020523476	0.027243752	0.031940639	0.052350794	0.018912881	0.025930475	0.018912881
ANKRD11	-0.407216894	-0.414282512	-0.370890742	-0.420834391	-0.403475733	-0.431914386	-0.355089791	-0.431914386
ANKRD12	0.088055035	0.087409098	0.072242259	0.091034451	0.087034908	0.093587351	0.06666782	0.093587351
ANKRD13A	-0.06367597	-0.064659327	-0.008369865	-0.076665432	-0.059681544	-0.087506212	0.012040928	-0.087506212
ANKRD13B	-0.040315633	-0.03327356	-0.045132129	-0.033673466	-0.040721002	-0.029175038	-0.047032882	-0.029175038
ANKRD13C	-0.064691007	-0.024755142	-0.061255711	-0.033811945	-0.057278972	-0.018832992	-0.044636644	-0.018832992
ANKRD13D	0.044720335	0.03065256	0.024408626	0.038060138	0.032885373	0.041363179	-0.005304516	0.041363179
ANKRD16	0.044049156	0.024040287	0.02734057	0.031886883	0.027881103	0.034443763	-0.010885669	0.034443763
ANKRD17	-0.271460928	-0.279643608	-0.303772721	-0.270809538	-0.247992857	-0.285373377	-0.260407954	-0.285373377
ANKRD18A	-0.082494813	-0.106289637	-0.088143775	-0.100098085	-0.080151036	-0.112830243	-0.084331889	-0.112830243
ANKRD2	-0.007430723	-0.033100513	0.028659921	-0.035734595	-0.018265505	-0.046885078	0.013176242	-0.046885078
ANKRD22	-0.175893107	-0.145034588	-0.16587529	-0.153658473	-0.169665692	-0.1434411	-0.150384155	-0.1434411
ANKRD23	-0.2647497	-0.265536323	-0.248869181	-0.268878957	-0.275276155	-0.26479564	-0.268022902	-0.26479564
ANKRD24	-0.143412272	-0.179569344	-0.190743508	-0.161606433	-0.143984799	-0.172854284	-0.202112759	-0.172854284
ANKRD26	0.24035174	0.240361315	0.20817743	0.247462745	0.234495523	0.255739694	0.188733899	0.255739694
ANKRD27	-0.019177509	-0.062010976	-0.070230523	-0.04183907	-0.025627695	-0.052186757	-0.094992282	-0.052186757
ANKRD28	0.037864344	0.002766952	-0.008613778	0.02032132	0.044298671	0.005016627	-0.004785532	0.005016627
ANKRD29	0.175201454	0.164356785	0.167205797	0.168375498	0.174703711	0.164336213	0.164425849	0.164336213
ANKRD30A	-0.032998508	-0.048980418	-0.062357932	-0.039177551	-0.031870139	-0.043841856	-0.066231305	-0.043841856
ANKRD30B	0.0641882	0.067621389	0.068678724	0.065916585	0.056463269	0.071950616	0.053087555	0.071950616
ANKRD31	-0.267492961	-0.272057552	-0.239302788	-0.27733287	-0.256197589	-0.290823475	-0.209057669	-0.290823475
ANKRD33	-0.078054769	-0.061945649	-0.061300461	-0.068992002	-0.0803079	-0.061769088	-0.06253839	-0.061769088
ANKRD33B	-0.031116593	-0.097564459	-0.064914978	-0.076295129	-0.027006616	-0.107755883	-0.063350395	-0.107755883
ANKRD34A	-0.125630009	-0.16175965	-0.149482801	-0.148985991	-0.135726537	-0.157449472	-0.176229531	-0.157449472
ANKRD34B	-0.160242368	-0.161633849	-0.140017183	-0.165810011	-0.164966908	-0.166348161	-0.145807229	-0.166348161
ANKRD34C	-0.044587028	-0.010014277	-0.00964016	-0.024913768	-0.052099975	-0.007560869	-0.018250716	-0.007560869
ANKRD35	-0.166782997	-0.15677528	-0.152382709	-0.16203409	-0.176258047	-0.152954968	-0.169600612	-0.152954968
ANKRD37	0.081061833	0.079527966	0.0782466	0.080468236	0.080228276	0.080621402	0.075857144	0.080621402
ANKRD39	-0.263048201	-0.269122272	-0.276688918	-0.26484854	-0.262437833	-0.26638729	-0.278303997	-0.26638729
ANKRD40	-0.152320925	-0.15786383	-0.170134521	-0.152779185	-0.162632124	-0.146490075	-0.196047147	-0.146490075
ANKRD42	0.027025586	0.045517822	0.026014471	0.041898513	0.022042848	0.054572342	0.015120506	0.054572342
ANKRD44	-0.014615021	0.004210868	-0.006083021	-0.001584693	-0.007204647	0.002002511	0.011624639	0.002002511
ANKRD45	0.164927352	0.143379888	0.140567291	0.153235478	0.153231851	0.153237793	0.110285491	0.153237793
ANKRD46	0.132637187	0.094484146	0.063371917	0.117704383	0.134921879	0.106714492	0.053425129	0.106714492
ANKRD49	-0.422775175	-0.341148441	-0.408564808	-0.361247194	-0.42935329	-0.317775218	-0.419615689	-0.317775218
ANKRD50	0.033873677	0.011261752	0.012980203	0.020573178	0.032815724	0.012758788	0.006235989	0.012758788
ANKRD52	-0.387809007	-0.287164556	-0.244126783	-0.339799738	-0.394859769	-0.304655038	-0.22844651	-0.304655038
ANKRD53	-0.11076005	-0.152155861	-0.153186656	-0.134187221	-0.110355423	-0.149399007	-0.161411014	-0.149399007
ANKRD54	-0.27656684	-0.308109749	-0.276731018	-0.301519131	-0.282374079	-0.313739377	-0.289210283	-0.313739377
ANKRD55	0.070034492	0.062399038	0.103219716	0.056659018	0.063610826	0.052221693	0.096565839	0.052221693
ANKRD6	0.00126981	-0.044997472	-0.094038653	-0.014341363	0.003305819	-0.025605522	-0.11009902	-0.025605522
ANKRD61	0.180802251	0.180568687	0.176376765	0.181594275	0.182369268	0.181099599	0.17878634	0.181099599
ANKRD62	0.119396669	0.094165094	0.060076759	0.112504623	0.125578937	0.104159316	0.060613066	0.104159316
ANKRD65	-0.324829025	-0.298925658	-0.303130704	-0.309098714	-0.325795163	-0.298441406	-0.300551361	-0.298441406
ANKRD66	0.033960936	0.005977353	0.025908168	0.013570008	0.02858962	0.003983021	0.012672614	0.003983021
ANKRD7	0.068708457	0.096929444	0.071340342	0.090484277	0.072969467	0.101663943	0.081035054	0.101663943
ANKRD9	-0.011711353	-0.05290807	-0.027963265	-0.040759629	-0.014467556	-0.057541803	-0.037351965	-0.057541803
ANKS1A	0.081907875	0.056311244	0.05450463	0.067680091	0.083374673	0.057662273	0.051775646	0.057662273
ANKS1B	0.061084871	0.040699536	0.0815284	0.040421943	0.062347121	0.026427149	0.088613979	0.026427149
ANKS3	0.02753399	-0.00104677	-0.023610971	0.016183834	0.020872831	0.013190858	-0.048844519	0.013190858
ANKS4B	0.129289531	0.120827969	0.109356891	0.126986928	0.128151763	0.126243416	0.102647537	0.126243416
ANKS6	-0.196878051	-0.238369488	-0.231474127	-0.222109796	-0.195788926	-0.238910351	-0.236553732	-0.238910351
ANKZF1	-0.126274728	-0.114020962	-0.129003613	-0.115964718	-0.123180378	-0.111358978	-0.122957623	-0.111358978
ANLN	-0.595072564	-0.608040069	-0.588034715	-0.606899334	-0.592293702	-0.616222077	-0.580571901	-0.616222077
ANO1	-0.078452855	-0.086348923	-0.0932869	-0.081433133	-0.08038554	-0.082101809	-0.100607092	-0.082101809
ANO10	0.066267248	0.068953307	0.073370646	0.066826882	0.057977885	0.072475179	0.05712988	0.072475179
ANO3	-0.024612279	-0.024936312	-0.016262419	-0.026712456	-0.021139612	-0.030269591	-0.007031733	-0.030269591
ANO4	-0.044841584	-0.071046043	-0.076179106	-0.058682287	-0.045471957	-0.067114413	-0.084245089	-0.067114413
ANO5	-0.035536306	-0.038653747	-0.012322288	-0.04313114	-0.04661728	-0.040905943	-0.031092801	-0.040905943
ANO6	-0.004968358	0.006635064	0.038402371	-0.005351393	-0.013645047	-5.76E-05	0.029103195	-5.76E-05
ANO7	0.005686437	-0.009324723	-0.028294182	0.001296694	0.007733626	-0.002811987	-0.03118891	-0.002811987
ANO8	-0.093236981	-0.132275071	-0.115265779	-0.119299759	-0.09367872	-0.135653615	-0.120932819	-0.135653615
ANO9	0.134486103	0.117440776	0.113210153	0.12567995	0.127811345	0.124319485	0.094347969	0.124319485
ANOS1	0.123572702	0.152070966	0.137676288	0.142848526	0.124495817	0.154563021	0.143061228	0.154563021
ANP32A	-0.153873304	-0.106135019	-0.137555125	-0.119657377	-0.148590831	-0.101189215	-0.122738787	-0.101189215
ANP32B	-0.151422586	-0.142763091	-0.145793689	-0.14580521	-0.144120934	-0.146880279	-0.1289411	-0.146880279
ANP32D	-0.156767903	-0.133396908	-0.097484571	-0.151341747	-0.155069915	-0.148962065	-0.081142454	-0.148962065
ANP32E	-0.332228682	-0.341955282	-0.342737925	-0.337613947	-0.328879637	-0.343189039	-0.337813382	-0.343189039
ANPEP	0.014066241	0.05589814	0.031317402	0.043397099	0.020934878	0.057734687	0.049732588	0.057734687
ANTXR1	0.014211854	-0.049063699	-0.026861779	-0.026847327	0.013352236	-0.052506623	-0.037505311	-0.052506623
ANTXR2	-0.014153183	-0.005155151	-0.043080128	-0.000638404	-0.009732103	0.005166085	-0.039805016	0.005166085
ANTXRL	-0.278327163	-0.293192061	-0.320610301	-0.280768013	-0.275179163	-0.284335364	-0.322925258	-0.284335364
ANXA1	0.009760465	0.044274906	0.012629347	0.036469684	0.023984357	0.044439042	0.043723877	0.044439042
ANXA10	0.05072713	0.038208068	0.039270673	0.043338779	0.054656627	0.03611462	0.04523607	0.03611462
ANXA11	0.055808338	0.025757801	0.039687385	0.03556124	0.056273036	0.022340945	0.037228676	0.022340945
ANXA13	-0.101560065	-0.077952893	-0.09696195	-0.083873448	-0.092823448	-0.078160682	-0.077255317	-0.078160682
ANXA2	0.05792181	0.078780139	0.071067079	0.071543739	0.060533773	0.078571376	0.079480986	0.078571376
ANXA2R	-0.123134111	-0.112308824	-0.099169641	-0.119849091	-0.119613664	-0.119999363	-0.086490584	-0.119999363
ANXA3	0.030706492	0.019819995	0.022358671	0.023925149	0.0293551	0.020459223	0.017674013	0.020459223
ANXA4	0.05173956	0.020255337	0.009449402	0.036134302	0.049959159	0.027309925	-0.003427921	0.027309925
ANXA5	0.108300891	0.08563481	0.087601087	0.094914731	0.107080757	0.087149183	0.080550842	0.087149183
ANXA6	0.048674562	0.077893719	0.068086491	0.067536456	0.049280686	0.079189075	0.073545026	0.079189075
ANXA7	-0.136338897	-0.118328708	-0.125434325	-0.124478587	-0.13843473	-0.115570411	-0.127588704	-0.115570411
ANXA8L1	-0.034799152	-0.036518587	-0.06051718	-0.030483295	-0.029869027	-0.030875381	-0.055463633	-0.030875381
ANXA9	-0.199128201	-0.251213266	-0.236523781	-0.232134228	-0.20799041	-0.247545175	-0.263527569	-0.247545175
AOAH	0.110464496	0.110022305	0.134390789	0.104831761	0.112760922	0.099770594	0.144438765	0.099770594
AOC1	-0.073056627	-0.113069407	-0.109294522	-0.096754489	-0.075144444	-0.110548134	-0.12153368	-0.110548134
AOC2	-0.18159587	-0.224755833	-0.228958861	-0.205330765	-0.186073275	-0.217622779	-0.248702512	-0.217622779
AOC3	-0.168628531	-0.248317413	-0.204973583	-0.223734452	-0.17626608	-0.254033413	-0.229127986	-0.254033413
AOX1	0.026087107	0.04959909	0.037124619	0.04227663	0.026082144	0.052613536	0.039479165	0.052613536
AP1AR	0.068898855	0.093268948	0.114784496	0.078074437	0.068554556	0.084150957	0.123879349	0.084150957
AP1B1	-0.142981325	-0.196228063	-0.159156387	-0.181592688	-0.147653542	-0.203255972	-0.172634366	-0.203255972
AP1G1	-0.199970165	-0.233336289	-0.196987855	-0.2270615	-0.191432839	-0.249803199	-0.178054519	-0.249803199
AP1G2	-0.316482188	-0.311852419	-0.244686705	-0.328665399	-0.321201067	-0.333429867	-0.239413842	-0.333429867
AP1M1	-0.107410924	-0.090770247	-0.113719617	-0.092835222	-0.103142399	-0.086256172	-0.105924642	-0.086256172
AP1M2	0.004655204	-0.017364073	-0.032410475	-0.004605308	0.01044758	-0.014213534	-0.027940884	-0.014213534
AP1S1	-0.050266013	-0.053584888	-0.051156672	-0.052698613	-0.049651588	-0.054643523	-0.050030903	-0.054643523
AP1S2	0.022391212	0.021126119	-0.00934667	0.02800031	0.018334069	0.034170251	-0.026033434	0.034170251
AP1S3	-0.13540077	-0.094247225	-0.117297291	-0.106795483	-0.132044591	-0.090679032	-0.106226161	-0.090679032
AP2A1	0.077206031	0.069119416	0.040679819	0.07886398	0.075377034	0.08108969	0.028933493	0.08108969
AP2A2	0.101969293	0.072186303	0.083358003	0.082483963	0.109875791	0.064999817	0.096312364	0.064999817
AP2B1	-0.180667499	-0.148814827	-0.165486643	-0.158785182	-0.161574336	-0.157004871	-0.121319681	-0.157004871
AP2M1	-0.813267612	-0.785007189	-0.866343324	-0.77916147	-0.796312823	-0.768213798	-0.841384999	-0.768213798
AP2S1	-0.714570367	-0.75201815	-0.841204107	-0.716278695	-0.688363712	-0.734096768	-0.81218279	-0.734096768
AP3B1	-0.253293742	-0.27535059	-0.218057499	-0.278546779	-0.265242933	-0.287038596	-0.236112285	-0.287038596
AP3B2	0.001712	-0.003058169	-0.002660461	-0.001101616	0.006506961	-0.005958155	0.006677499	-0.005958155
AP3D1	-0.095282904	-0.063913708	-0.03896298	-0.082866252	-0.098859664	-0.072657691	-0.034558908	-0.072657691
AP3M1	-0.207715557	-0.235915491	-0.231377676	-0.22483166	-0.204435939	-0.237850205	-0.229420377	-0.237850205
AP3M2	-0.305534363	-0.303377689	-0.267385703	-0.312248261	-0.311655823	-0.312626412	-0.272328405	-0.312626412
AP3S1	-0.175100279	-0.149228014	-0.153272375	-0.159423217	-0.170576554	-0.152304066	-0.13890127	-0.152304066
AP3S2	-0.052443276	-0.05474633	-0.074052674	-0.049496868	-0.045779851	-0.051869431	-0.06440449	-0.051869431
AP4B1	-0.04528183	-0.064825023	-0.111512902	-0.046141655	-0.031596101	-0.055426051	-0.096378714	-0.055426051
AP4E1	-0.101443529	-0.06970719	-0.065267585	-0.084288651	-0.111734328	-0.066770134	-0.079567308	-0.066770134
AP4M1	0.056909421	0.022033917	0.008751424	0.03991306	0.05700857	0.029001033	-0.001355684	0.029001033
AP4S1	-0.173115606	-0.152278093	-0.139641807	-0.163998285	-0.170163601	-0.160062977	-0.126143125	-0.160062977
AP5B1	-0.124838947	-0.104546575	-0.116734045	-0.110552565	-0.127968435	-0.099436053	-0.121703326	-0.099436053
AP5M1	0.013601325	0.017959145	0.021493523	0.015311191	0.017996103	0.013597417	0.032602089	0.013597417
AP5S1	-0.001080044	-0.00935972	-0.008475574	-0.006006489	0.008582278	-0.015318467	0.010644645	-0.015318467
AP5Z1	-0.067742017	-0.040504168	-0.019286244	-0.056862009	-0.086414672	-0.037998607	-0.048915696	-0.037998607
APAF1	0.080654677	0.068914118	0.111609367	0.064519562	0.080083545	0.054585105	0.11701866	0.054585105
APBA1	-0.08502836	-0.073211658	-0.058863152	-0.081443811	-0.084166175	-0.079706133	-0.05140878	-0.079706133
APBA2	-0.175286936	-0.137445432	-0.146460048	-0.15167298	-0.18403675	-0.131015254	-0.15903246	-0.131015254
APBA3	0.192908147	0.191373461	0.131848499	0.205173058	0.201647564	0.207423373	0.137491612	0.207423373
APBB1	-0.088393153	-0.088695027	-0.135041897	-0.078333226	-0.07139733	-0.082760394	-0.108618435	-0.082760394
APBB1IP	0.019005627	0.008057414	0.008308037	0.012694173	0.013234296	0.012349413	-0.006351442	0.012349413
APBB2	0.07223187	0.089858569	0.09537547	0.081086252	0.074278951	0.085431338	0.104721415	0.085431338
APBB3	-0.047608862	-0.021759431	-0.015197052	-0.034286596	-0.049498255	-0.024577026	-0.012300363	-0.024577026
APC	-0.356015507	-0.373280894	-0.297097595	-0.382701131	-0.352683096	-0.40186158	-0.277331449	-0.40186158
APC2	-0.170401179	-0.201718098	-0.217306748	-0.184854911	-0.173130702	-0.19233845	-0.233206919	-0.19233845
APCDD1	0.224054836	0.193123763	0.17088484	0.211289829	0.233291529	0.197246191	0.179284184	0.197246191
APCDD1L	0.085627344	0.099050991	0.103308471	0.092358037	0.089211525	0.094366448	0.11477767	0.094366448
APCS	-0.121636495	-0.143761939	-0.130873175	-0.137125178	-0.124379547	-0.145260687	-0.138730431	-0.145260687
APEH	-0.25967068	-0.263100151	-0.249491385	-0.264634911	-0.253825158	-0.271534753	-0.234783987	-0.271534753
APEX1	-0.182027675	-0.175510249	-0.163653514	-0.180921152	-0.184338645	-0.178739774	-0.164668274	-0.178739774
APEX2	-0.304449675	-0.250282027	-0.265866914	-0.270258315	-0.316161442	-0.240958446	-0.283990356	-0.240958446
APH1A	-0.071430048	-0.072352201	-0.072444464	-0.071936623	-0.082604328	-0.06512745	-0.096606723	-0.06512745
APH1B	-0.074820407	-0.049392605	-0.007988576	-0.069431383	-0.081461755	-0.061752423	-0.007898929	-0.061752423
API5	-0.256256289	-0.204387384	-0.241543029	-0.21841372	-0.255097305	-0.194998666	-0.235906649	-0.194998666
APIP	-0.111987319	-0.142274055	-0.145157786	-0.128657357	-0.098041753	-0.148199232	-0.122382386	-0.148199232
APLF	0.038103236	0.010467659	0.073025549	0.008499995	0.025060091	-0.002070279	0.052559305	-0.002070279
APLN	0.013751705	0.007150994	0.001067135	0.011244048	0.016517088	0.007878279	0.00452158	0.007878279
APLNR	-0.082465472	-0.07058991	-0.083179261	-0.072899969	-0.081751975	-0.067249753	-0.081803295	-0.067249753
APLP1	-0.223882336	-0.208354057	-0.205016543	-0.215745887	-0.22910561	-0.207218404	-0.212166604	-0.207218404
APLP2	0.090568402	0.078322185	0.053322649	0.089089941	0.089363691	0.088915208	0.042759893	0.088915208
APMAP	0.011410912	0.034744804	0.017172835	0.02862409	0.012987797	0.038604703	0.021786572	0.038604703
APOA1	0.029199952	0.055485638	0.069090973	0.041216568	0.024093367	0.052146271	0.066696368	0.052146271
APOA2	-0.011907761	-0.012229503	-0.019659658	-0.01045119	-0.017928349	-0.005678535	-0.034222039	-0.005678535
APOA4	0.119722886	0.125841788	0.145170295	0.118952069	0.115258139	0.121309896	0.141055997	0.121309896
APOA5	0.033755664	0.042848041	0.023361983	0.043253424	0.036398848	0.047628686	0.026798732	0.047628686
APOB	0.087281569	0.065164827	0.056953178	0.076456392	0.096974705	0.063359597	0.071225242	0.063359597
APOBEC1	-0.125608233	-0.117166347	-0.119414397	-0.120287975	-0.119327307	-0.120901168	-0.104628019	-0.120901168
APOBEC2	-0.069304656	-0.040814954	-0.053048577	-0.050323896	-0.06497338	-0.040973162	-0.040283827	-0.040973162
APOBEC3A	-0.053620031	-0.115397382	-0.062454037	-0.100610165	-0.064467842	-0.123679733	-0.087592347	-0.123679733
APOBEC3B	-0.111046583	-0.130392551	-0.111906616	-0.126182733	-0.105080019	-0.13965255	-0.099305414	-0.13965255
APOBEC3C	-0.088013898	-0.130827414	-0.121863199	-0.114457877	-0.08070179	-0.136004316	-0.113447816	-0.136004316
APOBEC3D	-0.09896512	-0.141314781	-0.132394161	-0.125134414	-0.099219074	-0.14167612	-0.140101713	-0.14167612
APOBEC3F	-0.083794908	-0.084565306	-0.035893077	-0.094980952	-0.08437634	-0.101749854	-0.026874323	-0.101749854
APOBEC3G	-0.051660956	-0.070061342	-0.033493146	-0.07024896	-0.060870524	-0.076235196	-0.049334833	-0.076235196
APOBEC3H	-0.062639909	-0.041743054	-0.026522213	-0.054059294	-0.064898067	-0.047140929	-0.023621616	-0.047140929
APOBEC4	-0.026477168	-0.018689508	-0.016781219	-0.022448387	-0.029403718	-0.018008814	-0.020974695	-0.018008814
APOBR	0.026871365	-0.006394471	0.021738644	0.001651109	0.034536618	-0.019339641	0.037064317	-0.019339641
APOC1	-0.242239592	-0.234536694	-0.241054608	-0.236398916	-0.244407351	-0.23128715	-0.245445881	-0.23128715
APOC2	-0.121629477	-0.131453645	-0.150735571	-0.122986239	-0.114211203	-0.128587326	-0.141076288	-0.128587326
APOC3	0.089333177	0.052212664	0.08246433	0.061442516	0.0870313	0.045109249	0.076059842	0.045109249
APOC4	0.043324241	0.019670522	0.029423844	0.027654499	0.051211305	0.012618241	0.043346039	0.012618241
APOD	-0.007837923	-0.014604818	0.015482094	-0.018347285	-0.011770644	-0.022545141	0.012051982	-0.022545141
APOE	-0.000887372	-0.077051342	-0.070685813	-0.045815017	0.00286825	-0.076889443	-0.077594861	-0.076889443
APOF	-0.152676042	-0.091314104	-0.126261024	-0.109896524	-0.139491708	-0.091005981	-0.092348519	-0.091005981
APOH	-0.080544302	-0.088581203	-0.12663398	-0.076735554	-0.069031509	-0.08165303	-0.11184007	-0.08165303
APOL1	0.06242767	0.049372394	0.062637414	0.052038872	0.054448077	0.050501081	0.045583232	0.050501081
APOL2	-0.037099243	-0.027789609	-0.006502082	-0.036479296	-0.032232195	-0.039190211	0.010483841	-0.039190211
APOL3	0.071385876	0.055136539	0.062230394	0.060534365	0.063158926	0.058859113	0.042639327	0.058859113
APOL5	-0.002439289	-0.021738668	-0.017703047	-0.014358487	-0.006131176	-0.019609962	-0.028885039	-0.019609962
APOL6	0.111307382	0.093465294	0.128121625	0.093460505	0.093900573	0.093179611	0.094424373	0.093179611
APOLD1	-0.022454576	-0.063792752	-0.052424138	-0.048586345	-0.027185425	-0.062246507	-0.068983718	-0.062246507
APOM	-0.161855566	-0.171934648	-0.12856826	-0.177189438	-0.165208329	-0.184836955	-0.128619758	-0.184836955
APOO	0.056853624	0.041800231	0.044001708	0.047794236	0.063224431	0.037945174	0.055737746	0.037945174
APOOL	-0.164848997	-0.158807117	-0.155988385	-0.161982205	-0.160312844	-0.163047754	-0.143475584	-0.163047754
APOPT1	-0.065072672	-0.122377629	-0.094805762	-0.103905657	-0.065871039	-0.128183072	-0.102887925	-0.128183072
APP	0.071542635	0.070485187	0.073396003	0.070295731	0.076219027	0.066514904	0.083813995	0.066514904
APPBP2	-0.013125782	-0.016541845	-0.022819851	-0.013691765	-0.018333524	-0.010728939	-0.036056599	-0.010728939
APPL1	-0.036767338	-0.071015651	-0.099062095	-0.050145731	-0.035649402	-0.059398707	-0.110015395	-0.059398707
APPL2	-0.009790616	-0.005410135	0.016872848	-0.012207104	-0.015275931	-0.010248278	0.010832201	-0.010248278
APRT	-0.238818347	-0.234015369	-0.230054951	-0.236948166	-0.254466317	-0.225766368	-0.261708445	-0.225766368
APTX	-0.065111834	-0.070887821	-0.046902797	-0.073707793	-0.068672686	-0.076921691	-0.050631257	-0.076921691
AQP1	0.002454827	-0.010181178	-0.024978683	-0.001498765	0.004981514	-0.005635114	-0.025442964	-0.005635114
AQP10	-0.176242646	-0.221571836	-0.241203122	-0.19781086	-0.187813764	-0.204191985	-0.279918477	-0.204191985
AQP11	0.096366499	0.10258199	0.105915065	0.099182335	0.096449086	0.100926962	0.108138158	0.100926962
AQP12B	-0.239481657	-0.214823246	-0.191988168	-0.230432648	-0.245147792	-0.221040002	-0.193952708	-0.221040002
AQP2	-0.171783518	-0.153356289	-0.187765936	-0.153656738	-0.16115879	-0.148868194	-0.168423465	-0.148868194
AQP3	0.019880259	-0.035625333	-0.02216193	-0.014809661	0.026023768	-0.040873552	-0.018006309	-0.040873552
AQP4	0.117186659	0.100111325	0.067610004	0.114604942	0.123818634	0.108723862	0.071197808	0.108723862
AQP5	-0.075040554	-0.083328211	-0.101426471	-0.075780639	-0.072374554	-0.077954736	-0.101367737	-0.077954736
AQP6	-0.188802626	-0.205118966	-0.18438889	-0.202703019	-0.186949827	-0.212758248	-0.179472804	-0.212758248
AQP7	-0.611022151	-0.620651222	-0.633612796	-0.613662831	-0.598306911	-0.623464481	-0.611206708	-0.623464481
AQP8	0.063525985	0.069008578	0.056054515	0.069518884	0.067544189	0.070779327	0.063063922	0.070779327
AQP9	-0.114622508	-0.083737778	-0.091968626	-0.09515689	-0.120575563	-0.078932205	-0.099870771	-0.078932205
AQR	-1.232761955	-1.283187471	-1.346502456	-1.247597902	-1.22673336	-1.260915695	-1.357957003	-1.260915695
AR	-0.022491569	-0.043548414	-0.030784756	-0.037176241	-0.028914943	-0.042449409	-0.047521739	-0.042449409
ARAF	0.088412962	0.103025416	0.083868784	0.100743535	0.091604148	0.106577185	0.090184405	0.106577185
ARAP1	-0.156352293	-0.140240837	-0.124760171	-0.150563556	-0.162024072	-0.143248333	-0.130144244	-0.143248333
ARAP2	0.031255658	0.042756935	0.060475199	0.033915992	0.037633088	0.031543378	0.080402451	0.031543378
ARAP3	0.007378189	0.003644805	0.010369439	0.003760167	0.004191372	0.003484931	0.004181527	0.003484931
ARC	0.074856223	0.061996137	0.099700195	0.05918333	0.065752297	0.054990373	0.085515489	0.054990373
ARCN1	-1.181490015	-1.215375933	-1.261239535	-1.190727666	-1.178195655	-1.198726823	-1.271269375	-1.198726823
AREG	0.042550154	0.031826352	0.02267075	0.038443634	0.047273231	0.032807721	0.028531759	0.032807721
AREL1	-0.136605361	-0.118020545	-0.130424396	-0.123246954	-0.131922749	-0.117709212	-0.119065734	-0.117709212
ARF1	-0.247303042	-0.346694782	-0.363868861	-0.300306642	-0.245677522	-0.335176293	-0.385363995	-0.335176293
ARF3	-0.329235765	-0.34189185	-0.337520646	-0.337432885	-0.324317887	-0.34580416	-0.328757667	-0.34580416
ARF4	-0.727348276	-0.691967222	-0.739722045	-0.696587258	-0.719272971	-0.682107016	-0.725069342	-0.682107016
ARF5	0.065932324	0.065930518	0.09019169	0.060574929	0.064584456	0.058015656	0.092501838	0.058015656
ARF6	-0.293596017	-0.326752981	-0.389536388	-0.298681582	-0.280928516	-0.310013326	-0.382950393	-0.310013326
ARFGAP1	0.009673912	0.004944979	0.069461497	-0.007272242	0.005639144	-0.015513552	0.07362719	-0.015513552
ARFGAP2	0.031601173	0.035565398	0.026644773	0.035835933	0.028099549	0.040774051	0.018079207	0.040774051
ARFGAP3	0.120579934	0.088457045	0.095567895	0.100654069	0.112327335	0.093203049	0.072524033	0.093203049
ARFGEF1	-0.119509625	-0.133553142	-0.098551095	-0.135262217	-0.116187535	-0.147437545	-0.086941218	-0.147437545
ARFGEF2	0.041946249	0.028451522	0.037363972	0.032267293	0.038109271	0.02853837	0.02815996	0.02853837
ARFGEF3	0.07331384	0.111783665	0.126132605	0.09212865	0.069848455	0.10635005	0.130025087	0.10635005
ARFIP1	-0.045827759	0.004936503	-0.027083667	-0.009750221	-0.046915687	0.013972417	-0.025398349	0.013972417
ARFIP2	0.067736556	0.065629217	0.084302969	0.062409586	0.062855744	0.062124803	0.077394032	0.062124803
ARFRP1	-0.651436266	-0.69735541	-0.696105339	-0.677951766	-0.625130668	-0.711667361	-0.649308146	-0.711667361
ARG1	0.224148284	0.201421978	0.179469471	0.216008481	0.229111182	0.207645054	0.180530221	0.207645054
ARG2	0.117789807	0.124080456	0.101304203	0.126412987	0.125274176	0.127139887	0.113809506	0.127139887
ARGFX	-0.273050198	-0.276561555	-0.271344918	-0.276208413	-0.274877265	-0.277058082	-0.274894644	-0.277058082
ARGLU1	-0.826800534	-0.845496517	-0.894972963	-0.826560581	-0.809438033	-0.837489867	-0.872375983	-0.837489867
ARHGAP1	-0.109612992	-0.126166996	-0.092843708	-0.126429513	-0.108943488	-0.137590805	-0.087815637	-0.137590805
ARHGAP10	0.060077689	0.071207295	0.095691898	0.061031772	0.052653302	0.066379732	0.087414115	0.066379732
ARHGAP11A	-0.387526772	-0.380915327	-0.364518466	-0.387368889	-0.388501707	-0.386645814	-0.361677261	-0.386645814
ARHGAP11B	-0.436333124	-0.392194596	-0.368264419	-0.416394394	-0.447481582	-0.396551509	-0.377567818	-0.396551509
ARHGAP12	0.06102688	0.044763533	0.034318519	0.054039581	0.064104746	0.047615008	0.035190726	0.047615008
ARHGAP15	-0.023998627	-0.018193796	-0.011019901	-0.022265428	-0.026009826	-0.019875387	-0.012548457	-0.019875387
ARHGAP17	0.06502361	0.067991055	0.060719971	0.068324597	0.071970595	0.065997364	0.07468416	0.065997364
ARHGAP18	0.112711111	0.114619808	0.100019908	0.117025149	0.115426502	0.118045562	0.103119061	0.118045562
ARHGAP19	-0.133140538	-0.142683675	-0.169513628	-0.132670263	-0.138376178	-0.12902819	-0.188527089	-0.12902819
ARHGAP20	0.125950762	0.160252872	0.178611399	0.141498787	0.119542048	0.155513726	0.176162863	0.155513726
ARHGAP21	-0.013850259	-0.05462503	-0.057689904	-0.036473468	-0.019819905	-0.047103402	-0.079876211	-0.047103402
ARHGAP22	0.048481381	0.07606541	0.027142448	0.075044857	0.062683508	0.082935079	0.053002949	0.082935079
ARHGAP23	-0.193637807	-0.20757208	-0.22836727	-0.197009103	-0.186411539	-0.203773506	-0.220324438	-0.203773506
ARHGAP24	-0.134771698	-0.102679762	-0.097389623	-0.117601402	-0.145629474	-0.099711143	-0.112645841	-0.099711143
ARHGAP25	0.088708223	0.115057777	0.128896816	0.100709739	0.083309226	0.111816449	0.12593938	0.111816449
ARHGAP26	0.031537718	0.078345154	0.070695341	0.059973744	0.036468729	0.074976946	0.089652711	0.074976946
ARHGAP27	-0.232923562	-0.261370607	-0.244789916	-0.252839688	-0.238192648	-0.262188863	-0.258623606	-0.262188863
ARHGAP28	0.168062729	0.157305858	0.139565802	0.165832581	0.175823582	0.159455347	0.150089716	0.159455347
ARHGAP29	-0.231664146	-0.189394909	-0.214770756	-0.201907836	-0.214553092	-0.193836397	-0.174484199	-0.193836397
ARHGAP30	-0.187764315	-0.178567592	-0.173265427	-0.183679653	-0.189948196	-0.179678455	-0.174838267	-0.179678455
ARHGAP31	-0.05656798	-0.038848863	-0.028052825	-0.048826311	-0.061638905	-0.040648059	-0.032808703	-0.040648059
ARHGAP32	0.067520281	0.072159079	0.099515194	0.064131361	0.064727902	0.06375059	0.100387576	0.06375059
ARHGAP33	-0.035067471	-0.041033982	-0.029292646	-0.041069149	-0.039692451	-0.041947893	-0.037965855	-0.041947893
ARHGAP35	0.18967499	0.160245446	0.173340391	0.169967016	0.193091996	0.155206391	0.177162275	0.155206391
ARHGAP36	0.119979778	0.096326522	0.113261124	0.102944753	0.129416004	0.08604821	0.133486572	0.08604821
ARHGAP39	0.003541434	0.018036275	-0.044776548	0.025691966	0.003355194	0.039949481	-0.055529488	0.039949481
ARHGAP4	0.04268761	0.009068577	-0.011217014	0.027691921	0.031648798	0.025166255	-0.049130724	0.025166255
ARHGAP44	0.16309834	0.208579192	0.213787379	0.187937538	0.172246717	0.197952956	0.244252982	0.197952956
ARHGAP45	0.05294009	0.019210348	0.041165102	0.028818798	0.044461151	0.018834317	0.020472735	0.018834317
ARHGAP5	-0.161302038	-0.192149969	-0.190432266	-0.179308661	-0.151273954	-0.197203154	-0.175185706	-0.197203154
ARHGAP6	0.052391322	0.063671164	0.094847147	0.052358819	0.05113708	0.053138653	0.101750242	0.053138653
ARHGAP8	-0.006255565	-0.044567916	-0.042302725	-0.028648445	-0.009621499	-0.040793304	-0.05723983	-0.040793304
ARHGAP9	-0.273631436	-0.259269262	-0.277049704	-0.261498927	-0.274282333	-0.253339306	-0.279176968	-0.253339306
ARHGDIA	-0.160457616	-0.118328557	-0.096509166	-0.141201136	-0.16123822	-0.128411507	-0.084478651	-0.128411507
ARHGDIB	0.083568333	0.066980716	0.11159777	0.064239177	0.076170966	0.056623141	0.101752577	0.056623141
ARHGDIG	-0.102759822	-0.076396925	-0.049403248	-0.093654953	-0.113024647	-0.081291318	-0.059965751	-0.081291318
ARHGEF1	-0.052480274	-0.075847627	-0.067069451	-0.067771086	-0.051843644	-0.077937538	-0.068831494	-0.077937538
ARHGEF10	0.126108716	0.117348917	0.121321769	0.120225993	0.124678395	0.117384035	0.117231021	0.117384035
ARHGEF10L	0.070763511	0.038057132	0.025980256	0.054740475	0.069829825	0.045108975	0.014383088	0.045108975
ARHGEF11	-0.209720158	-0.222397429	-0.223178556	-0.216791856	-0.216670344	-0.216869417	-0.240955754	-0.216869417
ARHGEF12	0.09222755	0.067339839	0.063668691	0.078816514	0.094517329	0.068794718	0.062455604	0.068794718
ARHGEF15	0.000736581	-0.010757999	0.000234457	-0.008258656	0.002049397	-0.014838265	0.002940036	-0.014838265
ARHGEF16	-0.124585145	-0.122692597	-0.161912126	-0.114844832	-0.114234083	-0.115234671	-0.14772992	-0.115234671
ARHGEF17	-0.074147947	-0.08727407	-0.054214833	-0.088947381	-0.082079388	-0.093331207	-0.066939396	-0.093331207
ARHGEF18	0.030042138	0.009115096	0.033036133	0.01280256	0.022930999	0.006337599	0.01843955	0.006337599
ARHGEF19	-0.072645569	-0.095587647	-0.105002482	-0.083676728	-0.078200891	-0.087171943	-0.123840367	-0.087171943
ARHGEF2	-0.251068626	-0.217680654	-0.183974397	-0.239431426	-0.26263385	-0.224621369	-0.194379684	-0.224621369
ARHGEF25	-0.037223318	-0.036301473	-0.024380555	-0.039328441	-0.044690724	-0.035905706	-0.037630119	-0.035905706
ARHGEF26	0.044088303	0.066038307	0.096155487	0.049981915	0.047404136	0.051627306	0.114418096	0.051627306
ARHGEF28	-0.119886411	-0.122213429	-0.141077854	-0.117051262	-0.118013981	-0.116436761	-0.141606528	-0.116436761
ARHGEF3	-0.060229826	-0.034950882	-0.091380438	-0.033326241	-0.051511888	-0.021718381	-0.079374275	-0.021718381
ARHGEF33	-0.128124398	-0.150227313	-0.116769255	-0.148141479	-0.139955375	-0.153366652	-0.139688104	-0.153366652
ARHGEF35	0.019255965	0.032210319	0.033768256	0.026314493	0.016866281	0.032345267	0.031757282	0.032345267
ARHGEF37	0.154898885	0.13822963	0.162863425	0.139934966	0.147815941	0.134904557	0.149392375	0.134904557
ARHGEF38	-0.121085981	-0.124434676	-0.128298278	-0.122146518	-0.133331185	-0.115007369	-0.156083493	-0.115007369
ARHGEF39	0.021760762	-0.012470599	-0.024742489	0.004909362	0.028199091	-0.009956422	-0.020911052	-0.009956422
ARHGEF4	0.031526747	0.026134098	0.056848108	0.021664218	0.025927191	0.018943172	0.050275063	0.018943172
ARHGEF40	-0.170898686	-0.161285767	-0.159907532	-0.165709875	-0.173297742	-0.160866556	-0.162693118	-0.160866556
ARHGEF5	-0.276478279	-0.271550657	-0.285433582	-0.270597434	-0.266618811	-0.27313698	-0.266225144	-0.27313698
ARHGEF6	0.195643268	0.184601722	0.221900846	0.181583346	0.187930883	0.177531726	0.210162477	0.177531726
ARHGEF7	-0.28433723	-0.386292161	-0.344914954	-0.351732418	-0.288927381	-0.391820739	-0.367731932	-0.391820739
ARHGEF9	-0.057195932	-0.010301914	0.008002198	-0.034202802	-0.062375104	-0.016220482	0.011095985	-0.016220482
ARID1A	-0.265840894	-0.218550774	-0.255853505	-0.230582301	-0.265393641	-0.208362296	-0.25275495	-0.208362296
ARID1B	-0.02411497	-0.047712354	-0.076012213	-0.031351169	-0.021359904	-0.037728572	-0.081229337	-0.037728572
ARID2	-0.461810601	-0.484406956	-0.43326868	-0.486013072	-0.464911266	-0.49948231	-0.433796836	-0.49948231
ARID3A	-0.186638829	-0.213349759	-0.244929245	-0.194930124	-0.177655601	-0.205956415	-0.238170272	-0.205956415
ARID3B	-0.117264442	-0.118084621	-0.104212839	-0.120795717	-0.124906845	-0.118171592	-0.117792645	-0.118171592
ARID3C	-0.081407541	-0.082748254	-0.102463563	-0.077820932	-0.075616462	-0.079228041	-0.094566113	-0.079228041
ARID4A	-0.099653074	-0.118673176	-0.116998628	-0.110891409	-0.096573655	-0.120030401	-0.114116776	-0.120030401
ARID4B	-0.240355713	-0.274151017	-0.256001689	-0.26367431	-0.24126285	-0.277979497	-0.261298263	-0.277979497
ARID5A	-0.297528683	-0.322827688	-0.313725009	-0.31399494	-0.294902984	-0.326181295	-0.311569151	-0.326181295
ARID5B	-0.11680885	-0.101001692	-0.084210929	-0.11148324	-0.119479702	-0.106379115	-0.082948913	-0.106379115
ARIH1	-1.309929799	-1.333430801	-1.310013986	-1.328528889	-1.311776383	-1.339221978	-1.313988992	-1.339221978
ARIH2	0.063364268	0.074203484	0.067342228	0.071072928	0.073531929	0.069503353	0.089982493	0.069503353
ARIH2OS	-0.091388542	-0.103974312	-0.079776394	-0.103922808	-0.09645883	-0.108687049	-0.088152979	-0.108687049
ARL1	-0.167878369	-0.181144339	-0.129157807	-0.186936469	-0.17321592	-0.195694267	-0.132298153	-0.195694267
ARL10	-0.300106983	-0.239691189	-0.321014424	-0.247629192	-0.295505926	-0.217069575	-0.315635182	-0.217069575
ARL11	-0.114324301	-0.170624036	-0.157209744	-0.149457175	-0.113733071	-0.172259795	-0.165132559	-0.172259795
ARL13A	0.075905966	0.075620514	0.106967035	0.069229288	0.07515009	0.065450053	0.112390644	0.065450053
ARL13B	-0.138755007	-0.073995553	-0.107262545	-0.094404944	-0.126874198	-0.073679889	-0.075055284	-0.073679889
ARL14	0.081646229	0.091155516	0.118201255	0.08110897	0.080248119	0.08165845	0.123038525	0.08165845
ARL14EP	0.025077225	0.055727951	0.056079262	0.042514364	0.036463109	0.046376866	0.087120878	0.046376866
ARL14EPL	0.017475923	0.012766007	-0.002596961	0.018176366	0.027697615	0.012098974	0.015005332	0.012098974
ARL15	-0.062737435	-0.009407388	-0.001501306	-0.034008621	-0.06387983	-0.014941892	0.009172732	-0.014941892
ARL16	-0.105459902	-0.105072762	-0.096808569	-0.107063242	-0.11187171	-0.103994006	-0.108694301	-0.103994006
ARL2	-1.538129325	-1.499327436	-1.549469625	-1.504886464	-1.531551392	-1.487866297	-1.537804118	-1.487866297
ARL2BP	-0.109256631	-0.072523645	-0.064199191	-0.09010422	-0.107676108	-0.078888121	-0.05115719	-0.078888121
ARL3	-0.056779744	-0.082584686	-0.06886906	-0.07455355	-0.049887065	-0.090298115	-0.056689601	-0.090298115
ARL4A	0.087710726	0.065403775	0.086039147	0.070408036	0.08383608	0.061836944	0.077378138	0.061836944
ARL4C	-0.02512477	-0.003415677	-0.001135236	-0.013223049	-0.028392435	-0.003540461	-0.00299676	-0.003540461
ARL4D	-0.374295737	-0.377878655	-0.380521275	-0.375759683	-0.384754106	-0.370018562	-0.404266111	-0.370018562
ARL5A	-0.024157122	-0.016328453	-0.006153648	-0.021929983	-0.022227135	-0.021740311	0.001839928	-0.021740311
ARL5B	0.011739244	0.029285958	0.009613023	0.026109313	0.023124167	0.028014726	0.033553667	0.028014726
ARL5C	-0.201660182	-0.184556208	-0.217132449	-0.184694325	-0.196939801	-0.176878064	-0.210332834	-0.176878064
ARL6	0.076984394	0.125413427	0.091040933	0.112246859	0.090307694	0.126250582	0.122602977	0.126250582
ARL6IP1	-0.095404187	-0.108953819	-0.10117313	-0.104864648	-0.095708103	-0.110709252	-0.103060581	-0.110709252
ARL6IP4	-0.190579426	-0.192396383	-0.204224628	-0.189006256	-0.180681355	-0.194320023	-0.185938448	-0.194320023
ARL6IP5	-0.019192224	-0.009187677	0.003228281	-0.016216525	-0.017190928	-0.015594566	0.012321165	-0.015594566
ARL6IP6	-0.288617557	-0.222014904	-0.222496272	-0.250452622	-0.289552232	-0.225495424	-0.210330301	-0.225495424
ARL8A	-0.073019187	-0.120014241	-0.105885083	-0.102992928	-0.06521684	-0.127105324	-0.096208461	-0.127105324
ARL8B	-0.325895164	-0.277268474	-0.290166685	-0.295260827	-0.316770896	-0.281530996	-0.26295858	-0.281530996
ARL9	-0.055673326	-0.102990998	-0.081486249	-0.087459798	-0.057619381	-0.106506872	-0.091187706	-0.106506872
ARMC1	0.075098921	0.075652728	0.042543901	0.082725123	0.07833818	0.0855253	0.042509094	0.0855253
ARMC10	-0.29960934	-0.270435292	-0.287372428	-0.279199088	-0.299172854	-0.266449875	-0.283814905	-0.266449875
ARMC12	-0.0269222	-0.049723751	-0.048169593	-0.040294783	-0.022563448	-0.051612657	-0.043382422	-0.051612657
ARMC2	0.069246905	0.043889387	0.045108739	0.054487687	0.072780204	0.042811613	0.04750763	0.042811613
ARMC3	0.109661866	0.093622302	0.1039769	0.098210321	0.108103952	0.091895237	0.099420306	0.091895237
ARMC4	0.053667522	0.056687824	0.077990325	0.050690259	0.050305053	0.050936135	0.075997063	0.050936135
ARMC5	-0.460515474	-0.43908529	-0.441201668	-0.447802402	-0.470426799	-0.433361297	-0.458301549	-0.433361297
ARMC6	-0.360361269	-0.373510893	-0.360030952	-0.37085143	-0.373706661	-0.369028943	-0.388557437	-0.369028943
ARMC7	-1.317477245	-1.261716127	-1.255367996	-1.287015285	-1.342409924	-1.251657004	-1.29548604	-1.251657004
ARMC8	0.053637138	0.054456525	0.053566712	0.054301812	0.043604243	0.061130047	0.032052561	0.061130047
ARMC9	-0.101975512	-0.094461782	-0.119154566	-0.092230298	-0.098468065	-0.088248745	-0.115319833	-0.088248745
ARMCX1	0.022294984	0.03056329	0.019422999	0.029334596	0.02578935	0.031597519	0.026824154	0.031597519
ARMCX2	-0.000491943	-0.035071948	-0.043997397	-0.018397307	-0.004963023	-0.026972382	-0.064354994	-0.026972382
ARMCX3	-0.018291298	-0.03100973	-0.065849109	-0.018319622	-0.01630752	-0.019603943	-0.072246038	-0.019603943
ARMCX4	0.226339607	0.232149874	0.21730597	0.232744207	0.232343768	0.232999806	0.229077042	0.232999806
ARMCX5	0.014089574	-0.005551218	0.045977557	-0.007841014	0.004786347	-0.015901031	0.031867338	-0.015901031
ARMCX6	-0.238233183	-0.20837327	-0.21485934	-0.219822621	-0.239075506	-0.207533545	-0.211409198	-0.207533545
ARMH1	-0.288247025	-0.310834522	-0.316893775	-0.299816409	-0.293982092	-0.303540441	-0.335321793	-0.303540441
ARMH2	0.149404076	0.141942713	0.154378274	0.142394926	0.164500041	0.128285279	0.18779267	0.128285279
ARMH3	-0.123623456	-0.111887568	-0.076876704	-0.124646905	-0.117596205	-0.129147352	-0.053944006	-0.129147352
ARMH4	0.004221736	-0.002485495	-0.004925093	0.000927645	0.010708855	-0.00531568	0.007015841	-0.00531568
ARMS2	0.081613656	0.072732972	0.099055625	0.070727484	0.078926784	0.065493888	0.097035608	0.065493888
ARMT1	0.007980885	0.015239279	-0.00772231	0.01719798	0.013937094	0.019279397	0.001676024	0.019279397
ARNT	-0.067195721	-0.171556123	-0.07937373	-0.147182194	-0.084410926	-0.18724896	-0.118873029	-0.18724896
ARNT2	0.038551208	0.047366443	0.088521986	0.034502196	0.036097058	0.0334842	0.093971117	0.0334842
ARNTL	-0.202976763	-0.146589112	-0.127701132	-0.174925321	-0.198347177	-0.159975201	-0.101650099	-0.159975201
ARNTL2	-0.122265794	-0.10069467	-0.078866871	-0.114758562	-0.125507826	-0.10789733	-0.076514313	-0.10789733
ARPC1A	0.027247909	-0.000679568	0.041300173	0.002021096	0.012723392	-0.004810157	0.013187409	-0.004810157
ARPC1B	0.054114372	0.058285205	0.070519393	0.053796651	0.049716917	0.056400736	0.064611636	0.056400736
ARPC2	-0.517690621	-0.518228669	-0.456020842	-0.531732273	-0.529054486	-0.533441498	-0.467157029	-0.533441498
ARPC3	-0.690740322	-0.729965338	-0.71831088	-0.715727679	-0.695235845	-0.728807573	-0.733852119	-0.728807573
ARPC4	-0.75253069	-0.811154348	-0.78500184	-0.791803854	-0.744648122	-0.821903257	-0.775068727	-0.821903257
ARPC5	-0.291331833	-0.264459706	-0.226883157	-0.284272453	-0.291098575	-0.279915355	-0.212572886	-0.279915355
ARPC5L	0.014290155	0.03556069	0.030006183	0.027671066	0.009897881	0.039015652	0.023961888	0.039015652
ARPIN	0.0914305	0.085793963	0.080781595	0.089316249	0.094395318	0.086074289	0.084852869	0.086074289
ARPP19	-0.338337018	-0.32307625	-0.359601694	-0.32155252	-0.335806316	-0.312454352	-0.358735477	-0.312454352
ARPP21	0.092559454	0.08967921	0.077324357	0.093641295	0.093406309	0.093791286	0.075874382	0.093791286
ARR3	-0.053187976	-0.018396832	-0.023935896	-0.032156348	-0.048562849	-0.021684114	-0.006512046	-0.021684114
ARRB1	-0.164755312	-0.162932066	-0.147048572	-0.167220202	-0.168780927	-0.166223995	-0.151880588	-0.166223995
ARRB2	0.068796601	0.044944212	0.039050557	0.056467861	0.087224875	0.036835724	0.072165563	0.036835724
ARRDC1	-0.113759633	-0.091594836	-0.135939192	-0.091303722	-0.104428294	-0.082926335	-0.12069623	-0.082926335
ARRDC2	-0.151517317	-0.162818956	-0.212600248	-0.146984722	-0.143530027	-0.149189847	-0.208573825	-0.149189847
ARRDC3	0.182474292	0.160739811	0.144638588	0.173609404	0.180163316	0.169426056	0.131578845	0.169426056
ARRDC4	0.044654065	0.048929022	0.05721631	0.045267236	0.048660812	0.043101125	0.068494105	0.043101125
ARRDC5	-0.055313865	-0.062595751	-0.066606852	-0.058589375	-0.058472354	-0.058664068	-0.075794969	-0.058664068
ARSA	-0.106936316	-0.12679525	-0.09830228	-0.124574934	-0.113152049	-0.131866138	-0.109771557	-0.131866138
ARSB	-0.215248878	-0.199754201	-0.18625277	-0.209375612	-0.221014913	-0.201946271	-0.192395107	-0.201946271
ARSD	0.235350477	0.2270685	0.185772297	0.239198948	0.243682304	0.236337231	0.193558471	0.236337231
ARSE	0.040975905	0.036803641	0.038544989	0.038229916	0.041804657	0.035948166	0.039896514	0.035948166
ARSF	0.150762552	0.183324382	0.143012103	0.177745889	0.155731663	0.191797523	0.152690719	0.191797523
ARSG	0.14156224	0.143051886	0.17531109	0.135291305	0.137326623	0.133992166	0.173466662	0.133992166
ARSH	0.070903878	0.057520624	0.047208005	0.065399186	0.066882881	0.064452146	0.032460503	0.064452146
ARSI	-0.026116316	-0.030378576	-0.058632891	-0.022313928	-0.032294658	-0.01594325	-0.078840031	-0.01594325
ARSJ	0.01769508	0.020534808	0.022327401	0.018922014	0.016054529	0.020752324	0.019804576	0.020752324
ARSK	-0.147993696	-0.124697652	-0.102417467	-0.139600673	-0.151530891	-0.13198564	-0.100230834	-0.13198564
ART1	-0.021352462	-0.010968586	0.001827481	-0.018243924	-0.022608619	-0.015457949	0.004102847	-0.015457949
ART3	-0.130143939	-0.131026846	-0.175805361	-0.120762291	-0.11978113	-0.121388564	-0.163383934	-0.121388564
ART4	0.065245474	0.100052905	0.099145091	0.085335861	0.063656385	0.099173825	0.103004104	0.099173825
ART5	0.087079275	0.101584447	0.115281507	0.092343919	0.081489862	0.09927204	0.109347528	0.09927204
ARTN	-0.279908174	-0.310153839	-0.329483517	-0.292923819	-0.283801592	-0.298746517	-0.348449845	-0.298746517
ARV1	-0.150324739	-0.09232752	-0.116605689	-0.111823356	-0.136665432	-0.095966711	-0.080110235	-0.095966711
ARVCF	0.028373871	-0.009494275	0.020652781	7.91E-05	0.0274143	-0.017368921	0.016942037	-0.017368921
ARX	-0.005325795	0.00733904	0.023318075	-0.001409065	-0.013200684	0.0061175	0.011755378	0.0061175
AS3MT	0.03947825	0.014680209	0.019804598	0.024176582	0.032840566	0.018646379	0.001365208	0.018646379
ASAH1	0.03910533	0.064516964	0.112409911	0.043052496	0.034152204	0.048733534	0.117504192	0.048733534
ASAH2	0.121819215	0.089196432	0.076258609	0.106034027	0.117757319	0.098551075	0.057791559	0.098551075
ASAH2B	-0.349377969	-0.360208299	-0.391845438	-0.348581906	-0.344894624	-0.350935491	-0.391338441	-0.350935491
ASAP1	0.154972369	0.160680968	0.149736952	0.160650637	0.150053153	0.167414988	0.138073899	0.167414988
ASAP2	0.197100595	0.134188149	0.140965901	0.15965424	0.198483288	0.13486974	0.131899951	0.13486974
ASAP3	-0.127976418	-0.195130356	-0.20437671	-0.164308694	-0.129805978	-0.186331705	-0.224668686	-0.186331705
ASB1	0.085610166	0.091181272	0.08494688	0.09017008	0.087664902	0.09176913	0.089207752	0.09176913
ASB10	0.052037063	0.04456118	0.047575762	0.047099573	0.043660192	0.049294923	0.028669331	0.049294923
ASB11	0.202672781	0.213372118	0.226575456	0.206043138	0.200264118	0.209731873	0.226533004	0.209731873
ASB12	-0.012869451	0.003597689	-0.018997332	0.001235413	-0.002781868	0.003799634	0.002867579	0.003799634
ASB13	0.148484094	0.124361509	0.157408448	0.127403682	0.138116653	0.120565615	0.137104865	0.120565615
ASB14	0.001504408	-0.016110928	-0.025378366	-0.00651544	-0.004064387	-0.008079943	-0.043072092	-0.008079943
ASB15	0.187772219	0.225158234	0.274538625	0.198233492	0.174256093	0.213538215	0.264168299	0.213538215
ASB16	-0.203822099	-0.215551926	-0.21339956	-0.211000054	-0.209750113	-0.211797889	-0.228154761	-0.211797889
ASB17	-0.113305488	-0.092879597	-0.079988041	-0.104479738	-0.122149886	-0.09320092	-0.091800869	-0.09320092
ASB18	0.001777498	-0.003876887	0.006441827	-0.003731737	-0.001093303	-0.005415844	0.001289609	-0.005415844
ASB2	0.144815667	0.166738222	0.166088862	0.157486206	0.138660983	0.169502306	0.157458797	0.169502306
ASB3	0.000367021	-0.002467192	-0.063865653	0.012302975	0.008317109	0.014847144	-0.060593894	0.014847144
ASB4	0.187842167	0.205354122	0.188045542	0.201670373	0.192388888	0.207594725	0.197832097	0.207594725
ASB5	0.148521034	0.170735881	0.153331689	0.165057716	0.151146122	0.173937457	0.159987732	0.173937457
ASB6	-0.261253174	-0.281151209	-0.290188139	-0.270628313	-0.257796063	-0.278819112	-0.288980392	-0.278819112
ASB7	-0.038960671	-0.075956734	-0.044149755	-0.067123598	-0.047893931	-0.079397854	-0.064404402	-0.079397854
ASB8	-0.115618601	-0.085160923	-0.06156279	-0.103424191	-0.119984925	-0.09285351	-0.059335809	-0.09285351
ASB9	0.099633618	0.133993194	0.135329157	0.118990059	0.103941864	0.128595289	0.153508695	0.128595289
ASCC1	-0.277117389	-0.237147656	-0.247025827	-0.252096646	-0.278179554	-0.235447982	-0.242853703	-0.235447982
ASCC2	0.046862148	0.068162125	0.065455353	0.059631162	0.040620781	0.071765448	0.056065254	0.071765448
ASCC3	-0.37412828	-0.433267412	-0.529238033	-0.38673375	-0.349316262	-0.410617254	-0.509307228	-0.410617254
ASCL1	-0.042345556	-0.063483445	-0.054117093	-0.056492245	-0.039864186	-0.0671059	-0.051322345	-0.0671059
ASCL2	-0.03121024	0.002133548	-0.012412001	-0.008945292	-0.028923524	0.003806771	-0.003483701	0.003806771
ASCL3	0.093668865	0.120199609	0.151571163	0.101903103	0.083443335	0.113685933	0.142066949	0.113685933
ASCL4	-0.038362003	-0.039273793	-0.011460776	-0.045023562	-0.041216127	-0.04745384	-0.011812207	-0.04745384
ASCL5	-0.221780417	-0.244160497	-0.220766494	-0.239733944	-0.234832568	-0.242862482	-0.248518119	-0.242862482
ASF1A	-0.207803145	-0.201233725	-0.148399812	-0.215713821	-0.208838629	-0.220102241	-0.137889419	-0.220102241
ASF1B	-0.29498335	-0.336944235	-0.329074867	-0.320698391	-0.303051278	-0.331962506	-0.35366861	-0.331962506
ASGR1	0.0867706	0.085980142	0.110595702	0.080884306	0.089723865	0.075242034	0.122029506	0.075242034
ASGR2	0.126229307	0.110173908	0.109590745	0.117183544	0.135657858	0.105391428	0.126229377	0.105391428
ASH1L	-0.217740487	-0.193775399	-0.203014077	-0.202006442	-0.214465045	-0.194054143	-0.192839613	-0.194054143
ASH2L	-0.404474504	-0.385324892	-0.370889477	-0.396718908	-0.408119477	-0.38944195	-0.371503342	-0.38944195
ASIC1	-0.251188268	-0.250109532	-0.240124568	-0.252776321	-0.253878667	-0.252072695	-0.243518915	-0.252072695
ASIC2	-0.112328458	-0.105488034	-0.071549444	-0.11591258	-0.111782941	-0.11854852	-0.061642117	-0.11854852
ASIC3	0.157504863	0.135198524	0.161307988	0.138993956	0.161746358	0.124471147	0.171211861	0.124471147
ASIC4	-0.081952828	-0.0904125	-0.096370018	-0.08547163	-0.090394171	-0.082329583	-0.117548008	-0.082329583
ASIC5	0.152903308	0.17051046	0.153301628	0.16676389	0.155093896	0.174212823	0.158081099	0.174212823
ASIP	-0.085553039	-0.045944429	-0.056826636	-0.060516982	-0.07476416	-0.051423039	-0.027551951	-0.051423039
ASL	-0.066855527	-0.094593998	-0.104446673	-0.080530816	-0.059293948	-0.094086264	-0.096298536	-0.094086264
ASMT	0.013279943	0.007358005	-0.014263798	0.014388821	0.018598938	0.011701512	-0.008345441	0.011701512
ASMTL	-0.037427555	-0.013356801	-0.0488824	-0.016290896	-0.036842646	-0.003172757	-0.050176037	-0.003172757
ASNA1	-0.707025869	-0.73393151	-0.710290379	-0.727619991	-0.715838333	-0.735140199	-0.729873767	-0.735140199
ASNS	-0.200968877	-0.180706241	-0.205028688	-0.184020337	-0.2027055	-0.172093637	-0.209619983	-0.172093637
ASNSD1	-0.188469086	-0.178048424	-0.189267585	-0.180037465	-0.187551292	-0.175241404	-0.187471992	-0.175241404
ASPA	0.113002385	0.129375684	0.138872053	0.120261956	0.114283996	0.124077674	0.147161862	0.124077674
ASPDH	0.007029184	0.006980523	0.019544554	0.004227501	0.006678133	0.002663267	0.021474165	0.002663267
ASPG	0.038220328	0.030850983	0.063638702	0.026770427	0.029906335	0.024768783	0.051269797	0.024768783
ASPH	0.063442515	0.073644794	0.076602388	0.068619413	0.061214862	0.073345722	0.07464882	0.073345722
ASPHD1	-0.070631093	-0.055548381	-0.037044194	-0.06609774	-0.068280916	-0.064704224	-0.024810907	-0.064704224
ASPHD2	-0.113550394	-0.153524824	-0.153770953	-0.136338585	-0.112670265	-0.151446023	-0.160503654	-0.151446023
ASPM	-0.461454452	-0.391222643	-0.48324462	-0.401005449	-0.464575496	-0.360428824	-0.494601892	-0.360428824
ASPRV1	-0.105523177	-0.128370629	-0.11182882	-0.122230952	-0.105058426	-0.133192139	-0.112184133	-0.133192139
ASPSCR1	-0.192562044	-0.179005697	-0.204580055	-0.179169273	-0.184488098	-0.175774278	-0.189854032	-0.175774278
ASRGL1	-0.060334109	-0.03606884	-0.096153342	-0.033202832	-0.054960548	-0.019314927	-0.09231412	-0.019314927
ASS1	-0.389832914	-0.382740396	-0.390138023	-0.384146804	-0.381516742	-0.385825567	-0.372383033	-0.385825567
ASTE1	-0.029723251	-0.027314432	0.00793266	-0.036128609	-0.038479046	-0.03462833	-0.002760633	-0.03462833
ASTL	-0.153769772	-0.132853976	-0.163332146	-0.135088942	-0.159217933	-0.119687458	-0.177055857	-0.119687458
ASTN1	-0.041085968	-0.07769438	-0.101003716	-0.056858844	-0.03962479	-0.067859303	-0.110712137	-0.067859303
ASTN2	0.024555211	0.034091738	0.064859248	0.023211828	0.016314263	0.027614528	0.055836654	0.027614528
ASXL1	-0.01942284	0.0293623	0.019036895	0.010734018	-0.009183296	0.023447197	0.049220148	0.023447197
ASXL3	0.059941561	0.069488526	0.04959553	0.06978893	0.067306539	0.071373435	0.063160617	0.071373435
ASZ1	-0.062060585	-0.054730314	-0.083922979	-0.051426725	-0.060073268	-0.045907654	-0.084349242	-0.045907654
ATAD1	0.084306901	0.051834096	0.062961594	0.063294292	0.069494312	0.059336833	0.026646339	0.059336833
ATAD2	-0.187487111	-0.189747091	-0.200840538	-0.186329326	-0.186088367	-0.186483129	-0.200704678	-0.186483129
ATAD2B	0.077648913	0.041991366	0.054184362	0.054581212	0.071788052	0.043598123	0.036597255	0.043598123
ATAD3A	-0.136433047	-0.17269296	-0.208778553	-0.149186049	-0.141702565	-0.15396274	-0.235572985	-0.15396274
ATAD3B	-0.101223831	-0.112748144	-0.100796413	-0.110447847	-0.111941571	-0.109494406	-0.123671407	-0.109494406
ATAD3C	0.040967682	0.004901254	0.025176787	0.015881878	0.041473684	-0.000453317	0.022877314	-0.000453317
ATAD5	-0.357666848	-0.318250897	-0.348649383	-0.328432093	-0.361124639	-0.307564511	-0.354126621	-0.307564511
ATAT1	0.046270224	0.063716671	0.055163254	0.058128039	0.047023115	0.065216288	0.058682242	0.065216288
ATCAY	0.012998437	-0.039387462	-0.049978651	-0.014598048	0.006219092	-0.027885584	-0.07800091	-0.027885584
ATE1	0.138702723	0.097999184	0.133216701	0.107668262	0.131198868	0.092648727	0.115961434	0.092648727
ATF1	-0.228620194	-0.225746354	-0.214749984	-0.22940577	-0.226889225	-0.231012075	-0.208068577	-0.231012075
ATF2	0.052376524	0.082451853	0.074728625	0.071267554	0.055681611	0.081216029	0.08660069	0.081216029
ATF3	0.04090897	0.010224555	0.025564989	0.01998817	0.042803188	0.005425393	0.02633603	0.005425393
ATF4	-0.626128793	-0.58882032	-0.614274976	-0.599189807	-0.613369127	-0.590139177	-0.584392729	-0.590139177
ATF5	-0.285724636	-0.280535485	-0.262130885	-0.28682276	-0.27444345	-0.294724447	-0.232901113	-0.294724447
ATF6	-0.047239357	-0.072568227	-0.080793005	-0.059897137	-0.053023977	-0.064284261	-0.100378687	-0.064284261
ATF6B	-0.152630854	-0.189187281	-0.168578536	-0.178070224	-0.15891125	-0.190299355	-0.185453888	-0.190299355
ATF7	-0.322887789	-0.272476509	-0.281041659	-0.292190337	-0.321893501	-0.27323087	-0.269944013	-0.27323087
ATF7IP	-0.040370044	-0.066233051	0.04434015	-0.07956117	-0.04105956	-0.104136666	0.0610148	-0.104136666
ATF7IP2	0.088015672	0.057167118	0.043256435	0.073459117	0.095545557	0.059361389	0.049800637	0.059361389
ATG10	-0.108328791	-0.070936693	-0.02654324	-0.09676303	-0.123260414	-0.079849805	-0.0410141	-0.079849805
ATG101	-0.113965134	-0.131427894	-0.147554395	-0.120383458	-0.097943608	-0.134706766	-0.120420254	-0.134706766
ATG12	-0.072906078	-0.066789917	-0.038786175	-0.075593773	-0.074890616	-0.076042597	-0.035727349	-0.076042597
ATG13	-0.040681283	-0.07480491	-0.071607834	-0.060886347	-0.044022153	-0.071650726	-0.085393958	-0.071650726
ATG14	-0.137738695	-0.148020871	-0.159484341	-0.141083328	-0.133472134	-0.145941538	-0.155001491	-0.145941538
ATG16L1	-0.070165495	-0.046331188	-0.03898197	-0.058168446	-0.073528926	-0.048363884	-0.039507138	-0.048363884
ATG16L2	-0.080391621	-0.091202978	-0.114156457	-0.081501888	-0.083192738	-0.080422622	-0.127394173	-0.080422622
ATG2A	-0.197507529	-0.178981181	-0.181536595	-0.186356862	-0.196461231	-0.179907265	-0.175872185	-0.179907265
ATG2B	0.065846211	0.048906711	0.079283301	0.049459977	0.054489022	0.046249949	0.057825844	0.046249949
ATG3	-0.170624988	-0.146371495	-0.166246911	-0.15237777	-0.168372523	-0.142168353	-0.160482042	-0.142168353
ATG4A	-0.012281294	-0.033213855	-0.03869332	-0.023104168	-0.014394423	-0.028663579	-0.049664855	-0.028663579
ATG4B	-0.027833965	0.005987145	-0.002593624	-0.006613161	-0.025723358	0.005584838	0.00733775	0.005584838
ATG4C	-0.16461962	-0.1319938	-0.129253934	-0.1465812	-0.172220564	-0.130215649	-0.13796331	-0.130215649
ATG4D	-0.046939388	-0.137573168	-0.072751846	-0.113041321	-0.057721091	-0.148352106	-0.101386735	-0.148352106
ATG5	0.092464725	0.084333085	0.083693158	0.087959356	0.091579218	0.085648806	0.079916021	0.085648806
ATG7	0.042699507	0.064001813	0.021264736	0.064307712	0.048397454	0.074463195	0.028881457	0.074463195
ATG9A	-0.267658555	-0.270352884	-0.314617186	-0.259425533	-0.265549259	-0.255516773	-0.320159829	-0.255516773
ATIC	-0.326996684	-0.3740009	-0.36859242	-0.355050316	-0.316343156	-0.379757013	-0.354676806	-0.379757013
ATL1	-0.143576466	-0.107189878	-0.144025282	-0.114651638	-0.131566203	-0.103855107	-0.118385178	-0.103855107
ATL2	-0.565073805	-0.619742163	-0.505733052	-0.62148371	-0.586321364	-0.64392776	-0.538547661	-0.64392776
ATL3	-0.153372931	-0.144485163	-0.142786682	-0.148669196	-0.148055081	-0.149061184	-0.129122806	-0.149061184
ATM	-0.071816044	-0.07372727	-0.073738684	-0.072905653	-0.058969053	-0.081801356	-0.04662141	-0.081801356
ATMIN	-0.315562763	-0.319834053	-0.338571	-0.313866771	-0.312651701	-0.314642348	-0.337263347	-0.314642348
ATN1	-0.199482388	-0.169732618	-0.145473257	-0.187838482	-0.200816812	-0.179554442	-0.136759351	-0.179554442
ATOH1	0.042880199	0.042728654	0.051636037	0.040827036	0.040925143	0.040764415	0.049322883	0.040764415
ATOH7	-0.101422744	-0.075680879	-0.084780939	-0.084704003	-0.10438416	-0.072142201	-0.087560728	-0.072142201
ATOH8	-0.075127623	-0.116781317	-0.114259395	-0.099486522	-0.085231404	-0.108585534	-0.144295733	-0.108585534
ATOX1	0.202877906	0.194226912	0.205967212	0.195342467	0.201161561	0.191628152	0.202951322	0.191628152
ATP10A	-0.183666756	-0.142516172	-0.126501908	-0.163687754	-0.184258399	-0.150557555	-0.115520101	-0.150557555
ATP10B	0.052141716	0.076998313	0.037103023	0.075153537	0.058199064	0.085975541	0.046860476	0.085975541
ATP10D	0.00572765	-0.005019115	-0.016655562	0.002155727	0.009527861	-0.00254989	-0.013308656	-0.00254989
ATP11A	0.006644479	0.005699815	0.014941762	0.004064241	0.006592784	0.002450277	0.016608977	0.002450277
ATP11B	-0.081576191	-0.081239754	-0.065199464	-0.084925304	-0.078770084	-0.088854168	-0.055677079	-0.088854168
ATP11C	-0.007115757	0.026674314	0.021705882	0.013225256	-0.011088955	0.028744966	0.019188111	0.028744966
ATP12A	-0.096905165	-0.071239958	-0.057831487	-0.085199644	-0.101722884	-0.074652896	-0.05978224	-0.074652896
ATP13A1	-0.300208981	-0.315066622	-0.329013709	-0.305619834	-0.301182141	-0.308452404	-0.337271494	-0.308452404
ATP13A2	-0.051372954	-0.06175391	-0.054372806	-0.058934523	-0.05924941	-0.058733532	-0.071893751	-0.058733532
ATP13A3	-0.06045922	-0.066642005	-0.104623714	-0.055606667	-0.053654528	-0.056852714	-0.099506053	-0.056852714
ATP13A4	0.070489111	0.084928926	0.077750635	0.080325251	0.061926756	0.092068972	0.060958773	0.092068972
ATP13A5	0.142312179	0.149666604	0.163704104	0.143415519	0.143739371	0.143208805	0.171346358	0.143208805
ATP1A1	-1.236762199	-1.191622976	-1.188403237	-1.211679209	-1.214379209	-1.209955805	-1.130077051	-1.209955805
ATP1A2	0.025666424	0.02537086	0.020486105	0.026575983	0.017662711	0.032265305	0.002225225	0.032265305
ATP1A3	-0.113176544	-0.100461763	-0.10048628	-0.105905543	-0.120017402	-0.096897973	-0.112425918	-0.096897973
ATP1A4	-0.087034674	-0.091599889	-0.043334558	-0.10029935	-0.091006393	-0.106231025	-0.042481074	-0.106231025
ATP1B1	-0.108703042	-0.144907259	-0.123813983	-0.134048123	-0.108231759	-0.150526653	-0.12604215	-0.150526653
ATP1B2	-0.092880973	-0.084959487	-0.106319862	-0.083638483	-0.086308882	-0.081933973	-0.09511657	-0.081933973
ATP1B3	-0.328461672	-0.244052017	-0.254741047	-0.277867668	-0.319032385	-0.251592316	-0.218738156	-0.251592316
ATP1B4	-0.129188836	-0.162275907	-0.173573627	-0.145748155	-0.121143634	-0.161453169	-0.165250421	-0.161453169
ATP23	-0.468734875	-0.498432526	-0.497244034	-0.485967356	-0.465256398	-0.499187116	-0.49589926	-0.499187116
ATP2A1	-0.094569227	-0.102612515	-0.085398138	-0.102965969	-0.101780013	-0.103722962	-0.098884588	-0.103722962
ATP2A2	-1.532637321	-1.540821448	-1.487116066	-1.549170997	-1.545423045	-1.551563307	-1.504759491	-1.551563307
ATP2A3	-0.110216393	-0.103443946	-0.100415357	-0.107015073	-0.100257071	-0.111328691	-0.076973731	-0.111328691
ATP2B1	-0.21663456	-0.17688345	-0.129801754	-0.2043143	-0.224163325	-0.19164471	-0.127327792	-0.19164471
ATP2B2	-0.096572696	-0.082389263	-0.081362561	-0.088694552	-0.100153394	-0.081380397	-0.08577617	-0.081380397
ATP2B3	-0.056907615	-0.040066657	-0.062691106	-0.042583026	-0.050852709	-0.037304505	-0.050052899	-0.037304505
ATP2B4	-0.234598959	-0.244411869	-0.249205986	-0.239147895	-0.227846291	-0.246361685	-0.23786606	-0.246361685
ATP2C1	-0.140749715	-0.129754723	-0.087340882	-0.143830957	-0.144961032	-0.143109633	-0.084920383	-0.143109633
ATP2C2	-0.090565328	-0.060683603	-0.058613256	-0.073947146	-0.10005164	-0.057284702	-0.072094196	-0.057284702
ATP4A	0.031857019	-0.012129671	0.002779952	0.003430033	0.031054289	-0.014202472	-0.005170984	-0.014202472
ATP4B	0.042505748	0.064401397	0.080077164	0.051556664	0.036144477	0.06139423	0.074496886	0.06139423
ATP5F1A	-0.745172807	-0.766061838	-0.75483438	-0.759588186	-0.747549482	-0.767272465	-0.761997592	-0.767272465
ATP5F1B	-0.848952656	-0.872536405	-0.842621241	-0.869033731	-0.84301895	-0.88563891	-0.828549424	-0.88563891
ATP5F1C	-0.651683652	-0.705755238	-0.693922702	-0.685194079	-0.648203175	-0.708805294	-0.695515763	-0.708805294
ATP5F1D	-0.853835567	-0.905002352	-0.913144955	-0.881276012	-0.851319791	-0.900397004	-0.920463162	-0.900397004
ATP5IF1	-0.272119824	-0.290325853	-0.291645758	-0.282231862	-0.272535344	-0.288421129	-0.296720285	-0.288421129
ATP5MC1	-0.375571503	-0.402462311	-0.381102675	-0.395653442	-0.381683849	-0.404570203	-0.395385813	-0.404570203
ATP5MC2	-0.358805675	-0.329498586	-0.334405031	-0.340975526	-0.354049254	-0.332630593	-0.31898399	-0.332630593
ATP5MC3	0.043572638	0.052742958	0.07317158	0.044302606	0.0382923	0.048138972	0.0681992	0.048138972
ATP5MD	-0.180412327	-0.200926809	-0.183267489	-0.196033699	-0.185912708	-0.202493906	-0.195665841	-0.202493906
ATP5ME	-0.469152188	-0.522426007	-0.48313088	-0.508269918	-0.472401343	-0.531164753	-0.493088789	-0.531164753
ATP5MF	-0.839305298	-0.888041173	-0.8940749	-0.865822247	-0.841113654	-0.88159369	-0.909686292	-0.88159369
ATP5MG	-0.456398572	-0.464456727	-0.385499652	-0.478435314	-0.472160485	-0.482440523	-0.404082554	-0.482440523
ATP5MGL	-0.374612293	-0.340881242	-0.302011078	-0.363919131	-0.379819735	-0.35376981	-0.29761248	-0.35376981
ATP5MPL	0.079811218	-0.013037444	0.00588795	0.022576506	0.073719442	-0.010067922	-0.023006555	-0.010067922
ATP5PB	-0.557661394	-0.587596803	-0.549842184	-0.583102777	-0.560690433	-0.597408529	-0.554657437	-0.597408529
ATP5PD	-0.436907376	-0.492475636	-0.47766664	-0.471930186	-0.439740916	-0.492476529	-0.492472638	-0.492476529
ATP5PF	-0.477724314	-0.454905198	-0.437233219	-0.468586425	-0.480747736	-0.460823886	-0.435035317	-0.460823886
ATP5PO	-0.490620104	-0.473400029	-0.439057585	-0.488362159	-0.482142651	-0.492332058	-0.409842503	-0.492332058
ATP5S	-0.045600258	-0.021608459	-0.048664762	-0.025917189	-0.042689581	-0.015211406	-0.043084278	-0.015211406
ATP6AP1	-1.200595611	-1.141990711	-1.122070538	-1.171246354	-1.19876901	-1.153678701	-1.099734134	-1.153678701
ATP6AP1L	-0.15979232	-0.170787174	-0.123045041	-0.176615565	-0.177352416	-0.176145235	-0.1527994	-0.176145235
ATP6AP2	-1.096864146	-1.097612624	-1.058237486	-1.105473695	-1.092164514	-1.113968917	-1.038478336	-1.113968917
ATP6V0A1	-0.217441825	-0.249925631	-0.233713395	-0.239583325	-0.229580146	-0.245968333	-0.263210846	-0.245968333
ATP6V0A2	-0.155680402	-0.186425696	-0.167268749	-0.177478597	-0.153389548	-0.192854586	-0.164842995	-0.192854586
ATP6V0A4	-0.034262573	-0.028874555	-0.022175311	-0.032662759	-0.032215966	-0.032947947	-0.015199596	-0.032947947
ATP6V0B	-1.226554747	-1.244365941	-1.247003357	-1.236150285	-1.210710155	-1.252388666	-1.217432507	-1.252388666
ATP6V0C	-1.853951214	-1.877117211	-1.891136848	-1.864093682	-1.836619498	-1.881630396	-1.861965806	-1.881630396
ATP6V0D1	-1.008756514	-1.043686875	-0.974113295	-1.044077121	-0.999734708	-1.072380788	-0.947357307	-1.072380788
ATP6V0D2	-0.122502377	-0.084349947	-0.080850362	-0.101473624	-0.126739553	-0.085346436	-0.081004592	-0.085346436
ATP6V0E1	-0.092609575	-0.129018366	-0.14505333	-0.109874411	-0.090939463	-0.121960549	-0.152712464	-0.121960549
ATP6V0E2	-0.053766988	-0.026759508	-0.022552014	-0.03926307	-0.053211668	-0.030359709	-0.014673119	-0.030359709
ATP6V1A	-1.664319525	-1.591164095	-1.632641664	-1.613359037	-1.647953912	-1.591277202	-1.590784378	-1.591277202
ATP6V1B1	-0.068184904	-0.03965425	-0.033447859	-0.053251915	-0.065492087	-0.04543904	-0.020233885	-0.04543904
ATP6V1B2	-1.642462367	-1.588239547	-1.68544793	-1.590016308	-1.639026242	-1.558733371	-1.687295996	-1.558733371
ATP6V1C1	-0.938933064	-0.8897209	-0.915651981	-0.905086784	-0.936036887	-0.885331399	-0.904457083	-0.885331399
ATP6V1C2	0.063314737	0.045428994	0.051226041	0.051814445	0.06324702	0.044517057	0.048490498	0.044517057
ATP6V1D	-0.840750299	-0.848757117	-0.838235203	-0.847648643	-0.842847341	-0.850713305	-0.842189916	-0.850713305
ATP6V1E1	-1.26080577	-1.181663621	-1.257677719	-1.198799351	-1.2447984	-1.169438256	-1.222705918	-1.169438256
ATP6V1E2	-0.030436913	-0.015355162	-0.026392784	-0.019381892	-0.037399639	-0.007881203	-0.040446312	-0.007881203
ATP6V1F	-1.209510661	-1.302268472	-1.307291748	-1.261406089	-1.190619705	-1.306588888	-1.287764218	-1.306588888
ATP6V1G1	-1.249566598	-1.259976467	-1.30963893	-1.244550655	-1.233115861	-1.251849459	-1.287259993	-1.251849459
ATP6V1G2	-0.012449307	-0.054586715	-0.045603558	-0.03851112	0.000456399	-0.063384005	-0.025052956	-0.063384005
ATP6V1G3	0.061237737	0.12765214	0.14895488	0.094485622	0.06116484	0.115754206	0.167595203	0.115754206
ATP6V1H	-0.985269591	-0.955671569	-1.022108391	-0.953688566	-0.981621036	-0.93585933	-1.022184087	-0.93585933
ATP7A	-0.13103371	-0.118387041	-0.115800529	-0.124344499	-0.133240275	-0.118666345	-0.117377252	-0.118666345
ATP7B	0.055155659	0.078661702	0.097490899	0.064430588	0.053315497	0.071525328	0.102619532	0.071525328
ATP8A1	0.057350843	0.018792476	0.027578834	0.033377646	0.06690737	0.011975693	0.041677391	0.011975693
ATP8A2	-0.052209602	-0.081298613	-0.109835378	-0.062531569	-0.044138536	-0.074271803	-0.104888618	-0.074271803
ATP8B1	0.146151145	0.165089916	0.159791775	0.158143019	0.143800668	0.167297711	0.157678032	0.167297711
ATP8B2	-0.108452181	-0.133415338	-0.151686219	-0.118683011	-0.116703594	-0.119946468	-0.178632257	-0.119946468
ATP8B3	-0.01194815	-0.056470856	-0.019466236	-0.045559547	-0.01986652	-0.061959352	-0.038045191	-0.061959352
ATP8B4	0.176665277	0.18340908	0.17169382	0.183105364	0.180943855	0.184485051	0.179796889	0.184485051
ATP9A	0.00843381	0.004393011	-0.00192973	0.007520712	0.003725155	0.009943408	-0.014240465	0.009943408
ATP9B	0.021052594	-0.01997159	0.004248677	-0.007737128	0.022635425	-0.027123864	0.004039616	-0.027123864
ATPAF1	-0.089795349	-0.096475666	-0.115699249	-0.089368505	-0.088899373	-0.089667951	-0.119330135	-0.089667951
ATPAF2	-0.137904868	-0.130682272	-0.128637961	-0.134229011	-0.137016059	-0.132450045	-0.124747605	-0.132450045
ATR	-1.138994743	-1.101769374	-1.069351102	-1.124880384	-1.142809025	-1.113436571	-1.062600926	-1.113436571
ATRAID	-0.063372931	-0.042108991	-0.050888768	-0.049283716	-0.060083264	-0.042390388	-0.041164305	-0.042390388
ATRIP	-0.732551225	-0.750383369	-0.748758927	-0.743099664	-0.747389455	-0.740361501	-0.784028211	-0.740361501
ATRN	-0.147953384	-0.062198154	-0.10394008	-0.089734645	-0.138597442	-0.058545626	-0.07446021	-0.058545626
ATRNL1	0.214518363	0.22390388	0.225624303	0.219501682	0.20768874	0.227041857	0.213369242	0.227041857
ATRX	-0.178450631	-0.211271356	-0.167292357	-0.206343824	-0.183136759	-0.221156844	-0.175531511	-0.221156844
ATXN1	0.00148422	-0.016287661	-0.043166176	-0.002736923	0.015393385	-0.01430946	-0.022928765	-0.01430946
ATXN10	-0.556197124	-0.543487307	-0.522668866	-0.553530651	-0.56225876	-0.547959517	-0.528473459	-0.547959517
ATXN1L	-0.101422987	-0.102192886	-0.094157925	-0.103636881	-0.097675255	-0.107442175	-0.084570271	-0.107442175
ATXN2	-0.132039088	-0.116627683	-0.096722015	-0.127627328	-0.13327226	-0.124024181	-0.091796582	-0.124024181
ATXN2L	-0.154743354	-0.164068269	-0.182454555	-0.156012567	-0.157638321	-0.154974852	-0.19459617	-0.154974852
ATXN3	0.020127644	0.022391728	0.026338931	0.020549946	0.017588935	0.022439953	0.022229828	0.022439953
ATXN3L	0.21763329	0.246650667	0.265534174	0.230290803	0.22527872	0.233490004	0.294231525	0.233490004
ATXN7	0.088131102	0.058594156	0.130499587	0.055377622	0.078858631	0.040389745	0.119708966	0.040389745
ATXN7L1	-0.004038613	0.011973206	0.001760196	0.007365818	-0.004218807	0.01476026	0.002616666	0.01476026
ATXN7L2	-0.144128777	-0.16906533	-0.191969926	-0.153321377	-0.142571088	-0.160183264	-0.198883695	-0.160183264
ATXN7L3	-0.297872013	-0.327253023	-0.269909104	-0.327321507	-0.296103335	-0.347248	-0.260127029	-0.347248
ATXN7L3B	-0.22741287	-0.168455754	-0.173207499	-0.192674003	-0.231742298	-0.167736793	-0.170869408	-0.167736793
AUH	-0.089170415	-0.079952872	-0.096769153	-0.080190562	-0.080945571	-0.079708641	-0.080772789	-0.079708641
AUNIP	-0.034990662	-0.01325124	-0.004982504	-0.024393701	-0.040957217	-0.013821243	-0.011337658	-0.013821243
AUP1	-0.198266956	-0.215195374	-0.261910051	-0.197626708	-0.191887275	-0.201290175	-0.261877113	-0.201290175
AURKA	-1.114524443	-1.132387286	-1.111765477	-1.129284649	-1.100869582	-1.147421926	-1.081913853	-1.147421926
AURKAIP1	-0.468897957	-0.483194263	-0.440887461	-0.486407738	-0.471914828	-0.495658531	-0.441349936	-0.495658531
AURKB	-1.778353805	-1.757600697	-1.754402262	-1.767201034	-1.774618363	-1.762466569	-1.74126527	-1.762466569
AURKC	-0.007069072	-0.017323327	-0.030709845	-0.009973182	-0.004694592	-0.013342494	-0.030687553	-0.013342494
AUTS2	-0.03267741	0.028367339	0.007718853	0.006764061	-0.03338715	0.032392493	0.014854323	0.032392493
AVEN	-0.191674649	-0.205090708	-0.224724601	-0.195006213	-0.192256939	-0.196761069	-0.233054497	-0.196761069
AVIL	-0.207386715	-0.205391513	-0.215641858	-0.203983536	-0.202848992	-0.204707713	-0.207687127	-0.204707713
AVL9	0.063384525	0.061344539	0.060932207	0.062309853	0.063232378	0.061721007	0.060080681	0.061721007
AVP	-0.214567499	-0.235277783	-0.208495128	-0.232315	-0.211988598	-0.2452893	-0.20166769	-0.2452893
AVPI1	-0.04730611	-0.056425651	-0.053205423	-0.053228235	-0.049644323	-0.055515839	-0.059480018	-0.055515839
AVPR1A	-0.312221322	-0.330756306	-0.374042842	-0.313255974	-0.308579547	-0.316240927	-0.379486506	-0.316240927
AVPR1B	-0.040749252	-0.063019515	-0.091354123	-0.047219424	-0.026637392	-0.060356891	-0.071958326	-0.060356891
AVPR2	0.008390338	0.038457491	0.040820303	0.025080595	0.005615343	0.037505223	0.041900308	0.037505223
AWAT1	0.045128932	0.042434298	0.060612016	0.039811953	0.04217456	0.038303905	0.057367255	0.038303905
AWAT2	0.019080535	0.04178941	0.05762303	0.028766932	0.022419697	0.032818358	0.07422321	0.032818358
AXDND1	-0.164647662	-0.156367173	-0.127357944	-0.166320589	-0.170760256	-0.163486758	-0.132465708	-0.163486758
AXIN1	0.049807748	0.076818136	0.095979046	0.061011924	0.04281485	0.072627078	0.090888115	0.072627078
AXIN2	0.00895364	0.000462173	-0.012505675	0.006964404	0.00869174	0.00586185	-0.017665315	0.00586185
AXL	-0.034585566	-0.009998005	-0.034933757	-0.015030235	-0.021982533	-0.010592599	-0.008001871	-0.010592599
AZGP1	-0.162463512	-0.133926444	-0.149728536	-0.142667842	-0.157147156	-0.133425726	-0.135607423	-0.133425726
AZI2	-0.083051361	-0.069520419	-0.075928735	-0.073904571	-0.080298042	-0.069823633	-0.068502489	-0.069823633
AZIN1	-0.153726486	-0.193285957	-0.207727227	-0.173143566	-0.127641247	-0.202187599	-0.163401873	-0.202187599
AZIN2	-0.035169307	-0.018671153	-0.038156067	-0.021439926	-0.03976794	-0.009741195	-0.0486503	-0.009741195
AZU1	0.1096451	0.106408812	0.122509885	0.104241011	0.102047097	0.105641381	0.10898519	0.105641381
B2M	0.010869743	0.043079958	0.045112353	0.02882687	0.013516275	0.03859959	0.058121197	0.03859959
B3GALNT1	0.03558468	0.033006737	0.067701099	0.026451775	0.030557818	0.023830897	0.063811341	0.023830897
B3GALNT2	0.104673981	0.097636144	0.088503962	0.102668556	0.108213234	0.0991294	0.092623071	0.0991294
B3GALT1	-0.063136168	-0.036929712	-0.066131702	-0.041713858	-0.060291276	-0.029855931	-0.060677405	-0.029855931
B3GALT2	0.040008587	0.072658228	0.084239583	0.056108602	0.036916323	0.068358993	0.087091373	0.068358993
B3GALT4	0.012659378	0.000574477	-0.022731175	0.010899124	0.008802664	0.012237291	-0.038579253	0.012237291
B3GALT5	0.294952458	0.283436171	0.27232135	0.290825644	0.291957758	0.290103018	0.261054612	0.290103018
B3GALT6	0.028017661	-0.026893963	-0.020237727	-0.004829968	0.037725958	-0.031993326	-0.009774673	-0.031993326
B3GAT1	0.092963971	0.04619589	0.058874796	0.063440114	0.090577815	0.046118178	0.046456782	0.046118178
B3GAT2	-0.141444204	-0.150495646	-0.138411584	-0.149284366	-0.147192427	-0.150619647	-0.150079358	-0.150619647
B3GAT3	-0.174106097	-0.174345139	-0.17891128	-0.173234583	-0.164074085	-0.17908171	-0.158443793	-0.17908171
B3GLCT	-0.007546459	-0.045924832	-0.052026068	-0.028129932	-0.004811883	-0.043013793	-0.055697608	-0.043013793
B3GNT2	-0.250635474	-0.267340363	-0.236138565	-0.267069833	-0.245190534	-0.281035343	-0.221364356	-0.281035343
B3GNT3	-0.226664915	-0.255595385	-0.251145678	-0.244179015	-0.221915309	-0.258389892	-0.246213826	-0.258389892
B3GNT4	-0.250465971	-0.271577024	-0.250702924	-0.267137998	-0.244279851	-0.281728304	-0.237497727	-0.281728304
B3GNT5	-0.088982382	-0.109758723	-0.086179547	-0.106060369	-0.093559483	-0.114039658	-0.095387012	-0.114039658
B3GNT6	-0.129706943	-0.146466927	-0.125613247	-0.143888136	-0.145087999	-0.143122266	-0.157695433	-0.143122266
B3GNT7	-0.020403262	0.005846341	-0.026979953	0.001843875	-0.021798795	0.016934941	-0.031379672	0.016934941
B3GNT8	0.054631684	0.041692123	0.032175079	0.049338814	0.059741179	0.042699007	0.038311866	0.042699007
B3GNT9	-0.15046623	-0.178486789	-0.213515761	-0.158744308	-0.146306682	-0.166683219	-0.218113059	-0.166683219
B3GNTL1	0.036810654	0.026742017	0.020819429	0.032364731	0.030446291	0.033589268	0.003754817	0.033589268
B4GALNT1	-0.08814828	-0.063902594	-0.09246095	-0.067988511	-0.084597426	-0.057387076	-0.085776119	-0.057387076
B4GALNT2	-0.199499628	-0.15688591	-0.160132077	-0.174432245	-0.195482446	-0.160995947	-0.143087927	-0.160995947
B4GALNT3	-0.011559087	-0.050061809	-0.022672445	-0.039607645	-0.010038872	-0.05848133	-0.021796275	-0.05848133
B4GALNT4	-0.038942115	-0.017137668	-0.020116507	-0.025824765	-0.037942181	-0.018090244	-0.013939732	-0.018090244
B4GALT1	-0.006300433	0.015038884	0.015230419	0.005851175	-0.001825711	0.010751316	0.029432862	0.010751316
B4GALT2	-0.13951984	-0.17422293	-0.145772014	-0.165631548	-0.146504051	-0.177840589	-0.162077933	-0.177840589
B4GALT3	-0.300259225	-0.356318187	-0.311270721	-0.342238462	-0.305951303	-0.365400478	-0.325827637	-0.365400478
B4GALT4	0.049974893	0.096840694	0.116067228	0.072510532	0.048554047	0.087801905	0.127185201	0.087801905
B4GALT5	0.011514959	-0.044800083	-0.009702447	-0.028413894	0.015874475	-0.056683066	-0.004907214	-0.056683066
B4GALT6	-0.054784953	-0.026327062	-0.00824085	-0.042516361	-0.05913992	-0.031905578	-0.007599186	-0.031905578
B4GALT7	-0.100528447	-0.123607544	-0.056887497	-0.128446902	-0.112099923	-0.138881144	-0.072331886	-0.138881144
B4GAT1	-0.20475479	-0.198956007	-0.214138351	-0.198089254	-0.205055423	-0.193642763	-0.216793328	-0.193642763
B9D1	-0.169724917	-0.160486639	-0.166553539	-0.163106456	-0.167095889	-0.160560009	-0.160240326	-0.160560009
B9D2	-0.049124732	-0.057175339	-0.05428844	-0.054362446	-0.053443018	-0.054949315	-0.064648418	-0.054949315
BAALC	-0.030310787	-0.018387889	-0.016111629	-0.024000254	-0.031348566	-0.019309842	-0.015292763	-0.019309842
BAAT	0.104289594	0.13583405	0.140663399	0.121248777	0.111022352	0.127776283	0.162885125	0.127776283
BABAM1	0.167238574	0.125505819	0.146707965	0.138710292	0.163673295	0.122776461	0.134668665	0.122776461
BABAM2	0.072578251	0.068004851	0.061303611	0.071444374	0.079497512	0.066304074	0.073714605	0.066304074
BACE1	-0.099606102	-0.114046286	-0.097540718	-0.111501722	-0.105986995	-0.115021761	-0.110771477	-0.115021761
BACE2	0.083927478	0.060016283	0.019501532	0.079208754	0.084985353	0.075521562	0.007962847	0.075521562
BACH1	0.080339134	0.093979335	-0.044173326	0.118634771	0.087625853	0.138427698	-0.055240169	0.138427698
BACH2	0.096929918	0.072900837	0.056927958	0.086725495	0.095651871	0.081027808	0.045617437	0.081027808
BAD	-0.196168897	-0.204206634	-0.212585689	-0.198911968	-0.192935106	-0.202726986	-0.209174021	-0.202726986
BAG1	-0.059144217	-0.03649137	-0.006441874	-0.052834037	-0.056673068	-0.050383592	0.010146806	-0.050383592
BAG2	-0.131813621	-0.088539861	-0.09164679	-0.106399813	-0.14294829	-0.083070997	-0.106899617	-0.083070997
BAG3	-0.052166281	-0.048143999	-0.04355567	-0.050880842	-0.052882889	-0.04960294	-0.043246127	-0.04960294
BAG4	-0.093417371	-0.13397833	-0.135082317	-0.116351324	-0.081592195	-0.138538003	-0.118670856	-0.138538003
BAG5	-0.147425319	-0.143223762	-0.110552909	-0.152237475	-0.151483009	-0.152719049	-0.111346727	-0.152719049
BAG6	-0.149821114	-0.188282584	-0.156135889	-0.178896419	-0.156138377	-0.193422828	-0.171026049	-0.193422828
BAHD1	-0.117928537	-0.147464114	-0.154933274	-0.133156974	-0.112790093	-0.14615711	-0.15185191	-0.14615711
BAIAP2	-0.177843727	-0.134602554	-0.153313619	-0.149003471	-0.175441727	-0.132127988	-0.142910024	-0.132127988
BAIAP2L1	0.010754569	0.015418025	0.019063155	0.012614632	0.002010822	0.019383022	0.002106965	0.019383022
BAIAP2L2	-0.06081582	-0.104929666	-0.092425025	-0.088784496	-0.06770072	-0.102242226	-0.113951784	-0.102242226
BAIAP3	-0.10677221	-0.087008089	-0.035241998	-0.106907304	-0.11436542	-0.102146805	-0.036185259	-0.102146805
BAK1	-0.429632975	-0.439521949	-0.481050689	-0.426115135	-0.418856023	-0.43074861	-0.468975302	-0.43074861
BAMBI	-0.083721069	-0.093018774	-0.045454393	-0.09953527	-0.090170284	-0.105512921	-0.051074136	-0.105512921
BANF1	-1.450328937	-1.472364741	-1.511202377	-1.454346282	-1.445467332	-1.460013697	-1.51382896	-1.460013697
BANF2	0.133871386	0.124515314	0.133566825	0.126526674	0.139276755	0.118388324	0.145084497	0.118388324
BANK1	-0.070872491	-0.078203776	-0.054748787	-0.080240171	-0.074896511	-0.083651018	-0.059916609	-0.083651018
BANP	-0.933824801	-0.904976404	-0.962635467	-0.90461008	-0.922548264	-0.893160175	-0.944645172	-0.893160175
BAP1	-0.653919034	-0.625122592	-0.608588982	-0.641114202	-0.637551042	-0.643388559	-0.563801131	-0.643388559
BARD1	-0.628735866	-0.643055347	-0.583975334	-0.649962066	-0.632645678	-0.661015079	-0.58276196	-0.661015079
BARHL1	-0.096731142	-0.096393872	-0.076107605	-0.101017203	-0.104110024	-0.099043062	-0.087500165	-0.099043062
BARHL2	-0.240004163	-0.271145787	-0.265482677	-0.259049674	-0.241074722	-0.270523047	-0.273236414	-0.270523047
BARX1	-0.053950005	-0.070873872	-0.048588565	-0.068540919	-0.052362352	-0.078867664	-0.044037573	-0.078867664
BARX2	0.029000806	0.022025606	0.06804602	0.014854626	0.017503209	0.013164042	0.051775144	0.013164042
BASP1	0.092277445	0.140543114	0.144019528	0.119090308	0.083422242	0.141857158	0.136131681	0.141857158
BATF	0.018466457	0.003650191	-0.018910082	0.014980858	0.029039563	0.006007217	-0.004262684	0.006007217
BATF2	-0.058940978	-0.056266936	-0.073625257	-0.053580597	-0.057845615	-0.050858245	-0.074424682	-0.050858245
BATF3	0.102785579	0.124884415	0.141762067	0.11168725	0.107323558	0.114472585	0.159838414	0.114472585
BAX	0.072131732	0.092084359	0.077959119	0.086651793	0.073815693	0.094845048	0.082816334	0.094845048
BAZ1A	-0.20801521	-0.146167296	-0.112410487	-0.180126347	-0.19260595	-0.172160642	-0.058903919	-0.172160642
BAZ1B	-0.409423531	-0.377037602	-0.400285285	-0.38578468	-0.411362154	-0.369458633	-0.402481283	-0.369458633
BAZ2A	-0.103614767	-0.111900405	-0.117278054	-0.107162144	-0.100009098	-0.111727919	-0.112479468	-0.111727919
BAZ2B	0.032133791	0.040992614	0.060296388	0.032934104	0.030820229	0.034283385	0.063516454	0.034283385
BBC3	-0.111538825	-0.147830087	-0.149326988	-0.131946204	-0.11122279	-0.145173915	-0.156747235	-0.145173915
BBIP1	0.056014891	0.071280627	0.081846536	0.062405435	0.058680889	0.064782806	0.093094741	0.064782806
BBOF1	-0.112254912	-0.086673763	-0.109162425	-0.092672083	-0.10062803	-0.087593818	-0.083585004	-0.087593818
BBOX1	0.114512664	0.123688608	0.121727814	0.120188963	0.111285983	0.125871717	0.116359601	0.125871717
BBS1	-0.175761241	-0.156495434	-0.152209563	-0.16569844	-0.178701492	-0.15739862	-0.153463312	-0.15739862
BBS10	-0.00517968	0.029615506	-0.011518356	0.023784786	0.001800063	0.037817588	0.002079948	0.037817588
BBS12	0.067964469	0.057895597	0.05916932	0.061929617	0.075919348	0.053000001	0.074330813	0.053000001
BBS2	-0.016464531	-0.000375334	0.013072433	-0.010239692	-0.007685393	-0.011870095	0.03821422	-0.011870095
BBS4	0.184538709	0.167098786	0.214012115	0.164215551	0.175055721	0.157296294	0.200007155	0.157296294
BBS5	-0.091277508	-0.086404503	-0.07424006	-0.09117859	-0.094524825	-0.089042695	-0.077547714	-0.089042695
BBS7	-0.033039216	-0.058100111	-0.083133652	-0.041832842	-0.032618203	-0.047714526	-0.092966003	-0.047714526
BBS9	-0.059536161	-0.063753086	-0.061218457	-0.062505426	-0.071898469	-0.056509866	-0.088069609	-0.056509866
BBX	0.11045431	0.129416187	0.149023461	0.116960789	0.110653073	0.120986991	0.1577142	0.120986991
BCAM	0.08353603	0.059616896	0.040355615	0.074120444	0.086804455	0.066024267	0.038106438	0.066024267
BCAN	-0.28135725	-0.293204156	-0.303212959	-0.285917175	-0.28271296	-0.287962419	-0.310801418	-0.287962419
BCAP29	-0.111308855	-0.124171596	-0.13541731	-0.116176172	-0.108005036	-0.121391791	-0.133503795	-0.121391791
BCAP31	-0.417296995	-0.373786793	-0.433414862	-0.380043774	-0.40484531	-0.364213006	-0.408399712	-0.364213006
BCAR1	-0.462089359	-0.408314324	-0.390728418	-0.43524337	-0.466636345	-0.4152053	-0.385180331	-0.4152053
BCAR3	-0.223098467	-0.157933618	-0.182448034	-0.180449137	-0.210877562	-0.161026738	-0.147549574	-0.161026738
BCAS1	0.125411386	0.128077087	0.151766076	0.121704607	0.122907245	0.120936966	0.152047493	0.120936966
BCAS2	-0.945724356	-0.971983286	-0.943167541	-0.967091376	-0.946764459	-0.980066005	-0.944848445	-0.980066005
BCAS3	-0.187424726	-0.193354078	-0.233590159	-0.181929636	-0.190262863	-0.176610555	-0.249564474	-0.176610555
BCAS4	-0.019147975	0.010124668	-0.006371438	0.001221247	-0.013828862	0.0108277	0.007764491	0.0108277
BCAT1	0.04186597	0.070269513	0.07303573	0.057485843	0.047186464	0.064059914	0.091116022	0.064059914
BCAT2	0.061780217	0.01661302	0.020668035	0.035075127	0.060230442	0.019018543	0.008537336	0.019018543
BCCIP	-0.490069307	-0.515904771	-0.565845323	-0.493806593	-0.484420867	-0.499797483	-0.56997924	-0.499797483
BCDIN3D	-0.376225941	-0.333213895	-0.352959681	-0.34728817	-0.382905387	-0.324553776	-0.362287151	-0.324553776
BCHE	0.04567161	0.046038178	0.043796255	0.046376047	0.046745465	0.046140249	0.045695512	0.046140249
BCKDHA	-0.098751757	-0.094279712	-0.086612702	-0.097889019	-0.092719725	-0.101188568	-0.071085694	-0.101188568
BCKDHB	-0.118051516	-0.136169666	-0.154993882	-0.124248749	-0.114646713	-0.130377708	-0.155614097	-0.130377708
BCKDK	0.033435959	0.025568373	0.01600195	0.031052264	0.035194824	0.028408076	0.016035087	0.028408076
BCL10	-0.103617508	-0.118420167	-0.143831469	-0.106465883	-0.099654701	-0.110813445	-0.143957019	-0.110813445
BCL11A	-0.033717959	-0.065297145	-0.055119739	-0.054010167	-0.031872452	-0.068140624	-0.055751177	-0.068140624
BCL11B	0.06065749	0.051097447	0.040413917	0.05755331	0.07657856	0.045409533	0.070192588	0.045409533
BCL2	0.085513843	0.034495884	0.022664219	0.058972909	0.087006449	0.041079161	0.012394885	0.041079161
BCL2A1	-0.071953344	-0.073134251	-0.090264319	-0.068846185	-0.075527037	-0.064581811	-0.101846013	-0.064581811
BCL2L1	-0.99317819	-0.966914332	-1.123337994	-0.943635177	-0.985934923	-0.916635339	-1.135708094	-0.916635339
BCL2L10	-0.103023848	-0.05783042	-0.105671829	-0.066636643	-0.092452952	-0.050158148	-0.083587335	-0.050158148
BCL2L11	-0.15549489	-0.126635337	-0.112120306	-0.142208335	-0.158123289	-0.132049853	-0.108458034	-0.132049853
BCL2L12	-0.268573261	-0.248999335	-0.265736224	-0.253693004	-0.260248721	-0.249508503	-0.247289986	-0.249508503
BCL2L13	-0.173083411	-0.151866711	-0.152645411	-0.160787662	-0.165791232	-0.157593893	-0.132639743	-0.157593893
BCL2L14	0.020127491	0.018671215	0.006089612	0.02207309	0.015217133	0.026449232	-0.007440701	0.026449232
BCL2L15	-0.116198399	-0.103842737	-0.073388164	-0.115861758	-0.120409492	-0.112958948	-0.073238312	-0.112958948
BCL2L2	-0.212739829	-0.203578751	-0.191349904	-0.210204803	-0.227476569	-0.199180271	-0.218345077	-0.199180271
BCL3	0.089810844	0.083370345	0.054499475	0.092504647	0.096137117	0.090186049	0.060489052	0.090186049
BCL6	-0.065532365	-0.022588903	-0.043156698	-0.036452302	-0.070614296	-0.014646773	-0.049251765	-0.014646773
BCL6B	0.055957412	0.051033374	-0.004851059	0.065481797	0.065523351	0.065455273	0.002616996	0.065455273
BCL7A	-0.15350005	-0.125934899	-0.100602803	-0.143341336	-0.156031141	-0.13524146	-0.094691444	-0.13524146
BCL7B	0.148994636	0.110971258	0.117249765	0.125880827	0.144373864	0.114076761	0.100545638	0.114076761
BCL7C	-0.124999531	-0.102036586	-0.091224161	-0.114265007	-0.127324067	-0.105929437	-0.088967729	-0.105929437
BCL9	-0.188861878	-0.163775202	-0.149824672	-0.177606622	-0.19687434	-0.165308078	-0.158629118	-0.165308078
BCL9L	-0.132522847	-0.04474575	-0.086452199	-0.073156589	-0.137078681	-0.032355253	-0.086342418	-0.032355253
BCLAF1	-0.598119709	-0.616065655	-0.58396666	-0.615461326	-0.59436705	-0.628925758	-0.57289245	-0.628925758
BCLAF3	-0.017504185	-0.000410328	0.008486884	-0.009585039	-0.015518925	-0.005797452	0.019066194	-0.005797452
BCO1	-0.051314982	-0.052643067	-0.055298788	-0.05148756	-0.039245664	-0.059301536	-0.030289636	-0.059301536
BCO2	0.021272856	0.015314028	0.019521146	0.016938967	0.026381688	0.010911699	0.030093277	0.010911699
BCOR	0.046354601	0.011687429	-0.004032291	0.029811224	0.052248866	0.015489325	-0.002057885	0.015489325
BCORL1	0.005896997	0.005528468	0.028963402	0.000816813	-0.002300268	0.002806439	0.015369651	0.002806439
BCR	0.081206789	0.069013091	0.080966642	0.071599866	0.071590802	0.071605651	0.060309495	0.071605651
BCS1L	-0.428778024	-0.449278263	-0.468752297	-0.436192984	-0.437297355	-0.435488067	-0.49557392	-0.435488067
BDH1	-0.024052862	-0.028811608	-0.012967581	-0.030270177	-0.021815787	-0.035666596	-0.005798433	-0.035666596
BDH2	-0.161356715	-0.158971232	-0.16879236	-0.157825281	-0.157060312	-0.158313559	-0.161179136	-0.158313559
BDKRB1	0.194973871	0.203452681	0.231879725	0.193542805	0.194577957	0.192882069	0.238939736	0.192882069
BDKRB2	0.027339446	0.072189104	0.040510837	0.059961726	0.027538206	0.080657589	0.04375919	0.080657589
BDNF	-0.12812699	-0.11513227	-0.143656539	-0.11440387	-0.112203887	-0.115808114	-0.112863365	-0.115808114
BDP1	-0.687469245	-0.748680239	-0.730594926	-0.726439817	-0.679918315	-0.756134393	-0.723655578	-0.756134393
BEAN1	-0.058344909	-0.060933055	-0.01617092	-0.069706399	-0.060761078	-0.075416179	-0.012311141	-0.075416179
BECN1	-0.286909874	-0.288282126	-0.255366974	-0.294961	-0.290363492	-0.297895579	-0.256008391	-0.297895579
BEGAIN	-0.070334506	-0.092266017	-0.094159551	-0.082448745	-0.069767115	-0.090543402	-0.098049081	-0.090543402
BEND2	0.151586056	0.20390566	0.168674075	0.188803822	0.165127685	0.203916249	0.203867376	0.203916249
BEND3	-0.170824687	-0.169056345	-0.203023795	-0.162314899	-0.172393879	-0.155881507	-0.213286158	-0.155881507
BEND4	-0.139802235	-0.120388016	-0.082768566	-0.137013988	-0.136139475	-0.137572188	-0.062698295	-0.137572188
BEND5	-0.042170892	-0.003647734	0.015626436	-0.024412995	-0.048013993	-0.009348528	0.015490647	-0.009348528
BEND6	-0.020530421	-0.007416166	0.018430514	-0.01874297	-0.031488338	-0.010607629	0.003298035	-0.010607629
BEND7	0.139581889	0.131841082	0.127012418	0.13622464	0.13718196	0.135613584	0.119176255	0.135613584
BEST1	-0.021233372	0.003523956	-0.000906647	-0.006108143	-0.019283682	0.002301776	0.007626988	0.002301776
BEST2	-0.07735317	-0.135644608	-0.127823616	-0.112389276	-0.081020841	-0.13241168	-0.146498007	-0.13241168
BEST3	-0.110040984	-0.052058037	-0.073460829	-0.07218258	-0.11678925	-0.043710237	-0.080082794	-0.043710237
BEST4	-0.097712536	-0.130042746	-0.126922926	-0.116875733	-0.103893145	-0.125162491	-0.146426457	-0.125162491
BET1	-0.418101828	-0.396603639	-0.375241583	-0.410533447	-0.420504206	-0.404169132	-0.371205198	-0.404169132
BET1L	0.081961563	0.069386214	0.107532962	0.06635364	0.077035393	0.0595355	0.102456468	0.0595355
BEX1	-0.095634779	-0.114545556	-0.096266553	-0.110239172	-0.098261663	-0.117884391	-0.102474386	-0.117884391
BEX2	-0.045742038	-0.037969198	-0.049453304	-0.038914108	-0.048882619	-0.032551228	-0.057557245	-0.032551228
BEX3	0.035260992	-0.015124127	-0.047847681	0.013269195	0.041695145	-0.004875029	-0.05217856	-0.004875029
BEX4	0.057100839	-0.022388727	-0.031834662	0.013641021	0.062178797	-0.017340538	-0.040639874	-0.017340538
BEX5	0.05863922	0.014751178	-0.010955429	0.038901972	0.054094479	0.029204627	-0.037503596	0.029204627
BFAR	-0.044259033	-0.032675996	-0.017443922	-0.04100308	-0.049117657	-0.035823563	-0.022109164	-0.035823563
BFSP1	0.039967896	0.058394072	0.032940201	0.056116825	0.044537692	0.063507761	0.041226687	0.063507761
BFSP2	0.152341867	0.169506305	0.162214782	0.163759934	0.151864264	0.171352915	0.163306971	0.171352915
BGLAP	-0.265093327	-0.260335002	-0.231251234	-0.268795376	-0.281367103	-0.260770869	-0.258871734	-0.260770869
BGN	0.120834959	0.136112572	0.110354274	0.134917397	0.117356803	0.146126287	0.09990914	0.146126287
BHLHA15	-0.230845182	-0.249244926	-0.242381429	-0.242874639	-0.230277655	-0.250915267	-0.243637353	-0.250915267
BHLHA9	0.103429368	0.072762089	0.090436589	0.082003046	0.101060978	0.069838409	0.082577299	0.069838409
BHLHB9	-0.073003542	-0.081458038	-0.0698625	-0.080244145	-0.082796741	-0.078614828	-0.091737334	-0.078614828
BHLHE22	-0.130004509	-0.124713876	-0.148501573	-0.121729461	-0.123100915	-0.120854066	-0.137671813	-0.120854066
BHLHE40	0.105479262	0.116237426	0.148868753	0.104422465	0.087693603	0.115100462	0.120054376	0.115100462
BHLHE41	-0.070429289	-0.029125103	-0.035181146	-0.045489848	-0.073434016	-0.027653145	-0.034066674	-0.027653145
BHMT	-0.125446251	-0.107056083	-0.086021496	-0.119581583	-0.116548966	-0.121517297	-0.058507724	-0.121517297
BHMT2	-0.047434525	-0.045800897	-0.021815856	-0.051796422	-0.049492257	-0.053267165	-0.020735566	-0.053267165
BICC1	-0.072439753	-0.027630851	-0.048800708	-0.042160801	-0.078922119	-0.01869613	-0.057625985	-0.01869613
BICD1	-0.188635695	-0.173889757	-0.186878746	-0.177341746	-0.188346467	-0.170317456	-0.185882483	-0.170317456
BICD2	-0.190413406	-0.169933236	-0.175241699	-0.177538453	-0.192352312	-0.168082798	-0.176145419	-0.168082798
BICDL1	-0.134427785	-0.113076592	-0.104263968	-0.124172748	-0.140882435	-0.11350699	-0.111631684	-0.11350699
BICDL2	-0.266790782	-0.240833591	-0.276385151	-0.244109056	-0.279642615	-0.221428061	-0.305980729	-0.221428061
BICRA	0.131362382	0.122896812	0.174063552	0.11522836	0.123393364	0.110016656	0.166137337	0.110016656
BICRAL	-0.000111209	-0.020033876	-0.034644275	-0.008269917	0.012679345	-0.021641787	-0.014635888	-0.021641787
BID	-0.002919956	-0.025275463	-0.073970181	-0.004943749	0.001428797	-0.009011332	-0.079876474	-0.009011332
BIK	0.192593948	0.201365165	0.192670293	0.199525719	0.181839773	0.210814621	0.169641992	0.210814621
BIN1	-0.154869315	-0.189472483	-0.178176969	-0.177136369	-0.146530201	-0.19667222	-0.165301936	-0.19667222
BIN2	-0.157552794	-0.159469029	-0.179120905	-0.15430906	-0.144482713	-0.160581195	-0.155735326	-0.160581195
BIN3	0.296177078	0.310139695	0.309071642	0.30439152	0.301869452	0.306001351	0.324032708	0.306001351
BIRC2	-0.217452268	-0.204348547	-0.176774178	-0.216052275	-0.21663415	-0.215680866	-0.166304335	-0.215680866
BIRC3	0.09102439	0.108945599	0.106237554	0.101862961	0.09366315	0.107096884	0.115152001	0.107096884
BIRC5	-1.685771299	-1.657378371	-1.716592868	-1.656473438	-1.682277297	-1.64000289	-1.715710342	-1.64000289
BIRC6	-0.412987322	-0.489376884	-0.488357222	-0.456863621	-0.390172822	-0.499432216	-0.4556197	-0.499432216
BIRC7	0.16612157	0.162570074	0.174038859	0.161560074	0.168110059	0.157379233	0.179996469	0.157379233
BIRC8	-0.104510294	-0.147910029	-0.15695917	-0.12731228	-0.08949098	-0.151453536	-0.13601397	-0.151453536
BIVM	0.009050779	-0.036148915	-0.011251437	-0.022274463	0.010318506	-0.043078487	-0.012885353	-0.043078487
BLCAP	0.042756491	0.059113556	0.032096073	0.058068284	0.054447296	0.060379553	0.054863423	0.060379553
BLID	0.060036608	0.074199853	0.109118403	0.0604206	0.061294344	0.059862891	0.12233108	0.059862891
BLK	0.107634829	0.12290545	0.096552876	0.122178999	0.105822814	0.132619117	0.090295283	0.132619117
BLM	-0.271425097	-0.21029452	-0.18857495	-0.241288568	-0.273331024	-0.220835937	-0.174905475	-0.220835937
BLMH	-0.03138048	-0.042046949	-0.030621574	-0.03999809	-0.031371701	-0.045504296	-0.030440141	-0.045504296
BLNK	-0.026599504	-0.01848902	-0.012423594	-0.023304062	-0.027937046	-0.020346838	-0.012252061	-0.020346838
BLOC1S1	0.01916634	0.040069366	0.078914344	0.022534763	0.01269423	0.028815953	0.077848681	0.028815953
BLOC1S2	-0.04750911	-0.062841435	0.005105093	-0.07127162	-0.060821158	-0.077942127	-0.012146253	-0.077942127
BLOC1S3	-0.213873986	-0.227072111	-0.221576141	-0.222629167	-0.215017407	-0.227487738	-0.225676791	-0.227487738
BLOC1S4	0.031933239	0.029925712	0.054113649	0.025445887	0.027116275	0.024379682	0.048544528	0.024379682
BLOC1S5	0.043346066	0.052963353	0.085113057	0.041743672	0.041704878	0.041768434	0.090546296	0.041768434
BLOC1S6	-0.083981345	-0.08130472	-0.088667801	-0.08082623	-0.076379326	-0.083664679	-0.073382002	-0.083664679
BLVRA	0.096228405	0.065794212	0.094440804	0.072512865	0.090953701	0.060742119	0.082754808	0.060742119
BLVRB	-0.009172622	-0.032256153	-0.047559819	-0.01898448	-0.017890291	-0.019682898	-0.074466368	-0.019682898
BLZF1	-0.074521081	-0.06675569	-0.093574221	-0.064162741	-0.075840825	-0.056708645	-0.100485058	-0.056708645
BMF	-0.448637704	-0.390590064	-0.387954187	-0.41604957	-0.450776447	-0.393883479	-0.379533599	-0.393883479
BMI1	0.112829455	0.081765933	0.107801449	0.08933077	0.113270924	0.07404982	0.107670026	0.07404982
BMP1	-0.081633755	-0.071008827	-0.085832529	-0.072289602	-0.075768832	-0.070068818	-0.074164574	-0.070068818
BMP10	-0.093384135	-0.062423046	-0.063497025	-0.075454972	-0.089858168	-0.066261442	-0.049537001	-0.066261442
BMP15	0.089070807	0.12040432	0.107262433	0.109706453	0.099059821	0.116502176	0.134512071	0.116502176
BMP2	0.048657416	0.031770318	0.029480646	0.039513158	0.042103361	0.037859836	0.011326935	0.037859836
BMP2K	-0.084886631	-0.081260431	-0.079624197	-0.083175763	-0.090401605	-0.078563524	-0.090314334	-0.078563524
BMP3	0.083094715	0.052824711	0.029047444	0.071047096	0.086338994	0.061286311	0.024417912	0.061286311
BMP4	-0.075359291	-0.055034584	-0.057243616	-0.063257465	-0.061579351	-0.064328601	-0.023833242	-0.064328601
BMP5	-0.01795193	-0.006633793	-0.012079968	-0.010282021	-0.017538011	-0.005650538	-0.009934721	-0.005650538
BMP6	-0.071000358	-0.03990242	-0.063326128	-0.048058639	-0.062734611	-0.038690998	-0.043969334	-0.038690998
BMP7	0.116794331	0.110578876	0.083092227	0.119311123	0.124679518	0.115884489	0.092767176	0.115884489
BMP8A	-0.221070407	-0.210532912	-0.219466237	-0.213076689	-0.221020251	-0.20800633	-0.219015008	-0.20800633
BMP8B	-0.097252205	-0.096471221	-0.114931983	-0.092730176	-0.104559932	-0.085179267	-0.13437992	-0.085179267
BMPER	0.065683208	0.05209128	0.042325118	0.060072557	0.066604289	0.055903367	0.039293559	0.055903367
BMPR1A	-0.209635461	-0.179006228	-0.211907063	-0.184869221	-0.215662472	-0.165213955	-0.225308859	-0.165213955
BMPR1B	0.02947959	0.064123849	0.049801381	0.052438413	0.023470276	0.070928713	0.041278948	0.070928713
BMPR2	-0.090625789	-0.071639024	-0.064999757	-0.081242021	-0.102600994	-0.067608633	-0.08516962	-0.067608633
BMS1	-1.156572637	-1.129751729	-1.172265261	-1.131860299	-1.152645175	-1.118593357	-1.167211978	-1.118593357
BMT2	0.060920011	0.082821302	0.084929293	0.072969634	0.05406196	0.085038362	0.075378316	0.085038362
BMX	0.130149148	0.140868019	0.17042953	0.130131565	0.129246162	0.130696717	0.177641188	0.130696717
BNC1	-0.144030414	-0.122988948	-0.113489692	-0.134103958	-0.142289104	-0.128879396	-0.103213872	-0.128879396
BNC2	0.042675929	0.051624313	0.060450955	0.045840552	0.038953154	0.050236764	0.056282513	0.050236764
BNIP1	-0.538045616	-0.61335273	-0.599961474	-0.584034763	-0.542544971	-0.610517609	-0.622870634	-0.610517609
BNIP2	-0.263039815	-0.256556219	-0.276586367	-0.254912662	-0.265087113	-0.248418332	-0.283876266	-0.248418332
BNIP3	-0.213756564	-0.233205692	-0.211660103	-0.22962717	-0.201029927	-0.247880729	-0.183939496	-0.247880729
BNIP3L	0.188835824	0.210372907	0.20720636	0.201841837	0.195678602	0.205775817	0.225805997	0.205775817
BNIPL	-0.172586694	-0.170651837	-0.163781696	-0.172997846	-0.18187128	-0.167333952	-0.181790451	-0.167333952
BOC	-0.09188966	-0.066136339	-0.081165301	-0.073855394	-0.092999308	-0.061635875	-0.081245041	-0.061635875
BOD1	-0.156344356	-0.138526336	-0.131267598	-0.147765208	-0.154485399	-0.143475725	-0.121910528	-0.143475725
BOD1L1	-0.217835896	-0.183052835	-0.183791905	-0.19779669	-0.218768006	-0.184410743	-0.178494144	-0.184410743
BOD1L2	0.094113907	0.07819355	0.080789192	0.084443496	0.096400759	0.0768112	0.082834294	0.0768112
BOK	-0.009578151	-0.044575223	-0.046503784	-0.029150692	-0.010903027	-0.040798137	-0.05725544	-0.040798137
BOLA1	-0.213236264	-0.219063509	-0.233431245	-0.213394021	-0.218956358	-0.209843593	-0.250016084	-0.209843593
BOLA3	-0.230526071	-0.229993392	-0.222001107	-0.231986214	-0.234147527	-0.230606652	-0.22793459	-0.230606652
BOLL	0.037424604	0.085072113	0.037009406	0.075262999	0.04154375	0.096785924	0.045747177	0.096785924
BOP1	-1.124787852	-1.153889584	-1.199802446	-1.131280808	-1.130637026	-1.131691732	-1.228410947	-1.131691732
BORA	-0.791909285	-0.870767184	-0.884976308	-0.833833862	-0.774601168	-0.871641964	-0.867830419	-0.871641964
BORCS5	-0.271313532	-0.240175252	-0.192506385	-0.264044524	-0.274442542	-0.257407492	-0.18232416	-0.257407492
BORCS6	-0.082020269	-0.078191716	-0.056333892	-0.084658278	-0.079341194	-0.088052161	-0.045088794	-0.088052161
BORCS7	-0.158128611	-0.123241903	-0.099311183	-0.143476756	-0.154282862	-0.136579241	-0.078466558	-0.136579241
BORCS8	-0.250909558	-0.261658703	-0.210679586	-0.268307057	-0.252921527	-0.278127607	-0.206370239	-0.278127607
BPGM	-0.026644533	0.021652323	0.001764081	0.005344581	-0.028134859	0.026714437	0.004658086	0.026714437
BPHL	0.11691424	0.113236768	0.115723742	0.114263755	0.119052962	0.111206814	0.120051613	0.111206814
BPI	0.025989299	0.070059809	0.089294419	0.046925846	0.017581346	0.065656377	0.084842759	0.065656377
BPIFA1	0.105523022	0.097626109	0.153661287	0.088639097	0.094109521	0.085147337	0.139519128	0.085147337
BPIFA2	0.144455011	0.147511418	0.215370725	0.131219604	0.140097158	0.125553081	0.221228693	0.125553081
BPIFA3	-0.104092519	-0.104400964	-0.09385008	-0.10659819	-0.104510193	-0.107930953	-0.092550287	-0.107930953
BPIFB1	-0.036123034	-0.079954089	-0.052706818	-0.067184982	-0.03454224	-0.088020775	-0.052873069	-0.088020775
BPIFB2	-0.005261316	0.005448508	0.010456472	-0.000247071	-0.008022998	0.004716286	0.007906681	0.004716286
BPIFB3	-0.154463843	-0.136548862	-0.120235684	-0.147828321	-0.170841803	-0.133138865	-0.147996707	-0.133138865
BPIFB4	-0.130537765	-0.144938343	-0.108410964	-0.146831153	-0.128859918	-0.158302154	-0.10007412	-0.158302154
BPIFB6	-0.031508661	-0.021231453	-0.002910363	-0.029680887	-0.030474417	-0.029174378	0.005434083	-0.029174378
BPIFC	0.002099765	-0.014718142	-0.005266779	-0.009597132	-0.00064639	-0.015310371	-0.012729943	-0.015310371
BPNT1	-0.302042302	-0.271516938	-0.315237111	-0.274946731	-0.300712822	-0.25850029	-0.315215683	-0.25850029
BPTF	-0.735996768	-0.738794032	-0.804284862	-0.72313619	-0.740868388	-0.711817766	-0.82935721	-0.711817766
BRAF	-0.05637689	-0.116130835	-0.102079148	-0.093624322	-0.05695707	-0.11702895	-0.113115732	-0.11702895
BRAP	-0.342879212	-0.320179798	-0.372636681	-0.318326728	-0.336679198	-0.306612386	-0.365727539	-0.306612386
BRAT1	-0.512376778	-0.497443427	-0.569585937	-0.487915867	-0.518297796	-0.468523146	-0.594532939	-0.468523146
BRCA1	-0.519225434	-0.524583147	-0.488507744	-0.530251684	-0.523900392	-0.5343057	-0.491943148	-0.5343057
BRCA2	-0.577860308	-0.519038263	-0.502553527	-0.547887198	-0.58891936	-0.521696456	-0.510114329	-0.521696456
BRCC3	0.034367832	-0.007957642	-0.063171142	0.021654782	0.039727316	0.010119122	-0.073312096	0.010119122
BRD1	-0.223412393	-0.256325131	-0.255369123	-0.242430738	-0.224289512	-0.254010245	-0.264096535	-0.254010245
BRD2	-0.480745359	-0.462039601	-0.461822662	-0.47010425	-0.465947409	-0.472757553	-0.426057907	-0.472757553
BRD3	0.134634368	0.121655407	0.112999537	0.129128855	0.139425479	0.122556541	0.11863017	0.122556541
BRD4	-1.056316359	-1.058865919	-1.106229663	-1.04731632	-1.036257088	-1.054375405	-1.073941218	-1.054375405
BRD7	-0.231905286	-0.264472498	-0.280495072	-0.24697767	-0.21650299	-0.266429594	-0.257902247	-0.266429594
BRD8	-0.558827242	-0.566721805	-0.592850515	-0.557569745	-0.553813668	-0.55996724	-0.589397845	-0.55996724
BRD9	0.07068351	0.063174872	0.131373313	0.051336061	0.056916322	0.047774192	0.114877155	0.047774192
BRDT	-0.039977344	-0.041185128	-0.034829738	-0.042070644	-0.04629893	-0.039371739	-0.047272934	-0.039371739
BRF1	-1.150349544	-1.178926184	-1.19699903	-1.162688944	-1.145466094	-1.173682252	-1.196530815	-1.173682252
BRF2	-1.494689354	-1.494505345	-1.538559014	-1.484858072	-1.481675606	-1.486889432	-1.520073052	-1.486889432
BRI3	-0.338757465	-0.349062464	-0.28985962	-0.357716793	-0.361172412	-0.355511079	-0.327413541	-0.355511079
BRI3BP	-0.157935101	-0.150071487	-0.126537215	-0.158637485	-0.164623705	-0.154816494	-0.134141821	-0.154816494
BRICD5	-0.092162806	-0.083845696	-0.086241437	-0.086881242	-0.100178647	-0.078393537	-0.102149375	-0.078393537
BRINP1	0.157824071	0.165325639	0.191337414	0.156367822	0.151391151	0.15954442	0.184734016	0.15954442
BRINP2	-0.023486624	-0.073024478	-0.076538619	-0.051018119	-0.024002287	-0.068262268	-0.089011896	-0.068262268
BRINP3	0.009091707	-0.002935324	0.022397799	-0.003373909	-0.001263444	-0.004721014	0.003059493	-0.004721014
BRIP1	-0.278298225	-0.2683188	-0.291852224	-0.267400005	-0.286765009	-0.255039364	-0.312899762	-0.255039364
BRIX1	-1.022134404	-0.973442742	-1.024795091	-0.982973066	-1.012100497	-0.964381088	-1.003864011	-0.964381088
BRK1	-0.236854115	-0.230909083	-0.227936416	-0.234113257	-0.240674086	-0.229925493	-0.234211133	-0.229925493
BRMS1	-0.361448283	-0.310513462	-0.316313718	-0.331062095	-0.367890375	-0.307554682	-0.32044651	-0.307554682
BRMS1L	-0.189185417	-0.147735048	-0.171106758	-0.160339504	-0.183594784	-0.145495709	-0.155252832	-0.145495709
BROX	0.19926925	0.21554509	0.208318182	0.210165282	0.201678796	0.215582187	0.215420552	0.215582187
BRPF1	-0.393202639	-0.36686143	-0.405436855	-0.369633867	-0.392077215	-0.355308327	-0.40564685	-0.355308327
BRPF3	-0.094115659	-0.114241935	-0.064754128	-0.116542268	-0.10101729	-0.126451828	-0.073251582	-0.126451828
BRS3	0.051817077	0.082495648	0.080179703	0.069828924	0.05956273	0.076381814	0.104599508	0.076381814
BRSK1	0.113937511	0.08077354	0.100180238	0.090702075	0.112333222	0.07689496	0.093794489	0.07689496
BRSK2	0.008645957	0.022138094	0.014892077	0.01795552	0.008734781	0.023841098	0.016420866	0.023841098
BRWD1	-0.192585557	-0.182895748	-0.204927959	-0.182184269	-0.188027581	-0.178454496	-0.197805667	-0.178454496
BRWD3	-0.023561947	0.010914157	0.011494987	-0.003982008	-0.032251772	0.014062522	-0.000468393	0.014062522
BSCL2	-0.19559929	-0.239175271	-0.251263499	-0.217831021	-0.194998202	-0.232405161	-0.261903498	-0.232405161
BSDC1	-0.116690247	-0.138344472	-0.15026977	-0.126431231	-0.125556404	-0.126989632	-0.176464293	-0.126989632
BSG	-0.124790718	-0.142267509	-0.234255274	-0.114468469	-0.12647193	-0.106806685	-0.261314562	-0.106806685
BSN	-0.177462997	-0.22837707	-0.233491274	-0.205427643	-0.177822294	-0.223048079	-0.246267255	-0.223048079
BSND	-0.175911288	-0.163632627	-0.166247972	-0.168317496	-0.178502724	-0.161816287	-0.16973034	-0.161816287
BSPH1	0.10320937	0.121255633	0.116286872	0.114618519	0.096148029	0.126408194	0.103957748	0.126408194
BSPRY	0.010113637	0.038737734	0.018041825	0.031039491	0.005277292	0.047483447	0.009377126	0.047483447
BST1	0.010724205	0.023678775	0.027154089	0.017359539	0.018699572	0.016504199	0.04776485	0.016504199
BST2	0.033242715	0.002720599	0.017502615	0.012537944	0.029048257	0.001999446	0.005141612	0.001999446
BSX	0.053098649	0.054131659	0.066341938	0.050993165	0.043749616	0.055616707	0.049146142	0.055616707
BTAF1	-0.461596398	-0.450184585	-0.335232662	-0.480454357	-0.462251207	-0.49207339	-0.309557882	-0.49207339
BTBD1	-0.049254183	-0.034899245	-0.017784568	-0.044829927	-0.052255656	-0.0400901	-0.017472807	-0.0400901
BTBD10	-0.110822975	-0.080591355	-0.08345148	-0.092916307	-0.107331169	-0.083715332	-0.070103718	-0.083715332
BTBD11	-0.011412446	-0.02531162	0.066364591	-0.039595033	-0.022654608	-0.05040807	0.05894075	-0.05040807
BTBD16	0.075949098	0.057280345	0.099661042	0.055924462	0.081385111	0.039672984	0.116390773	0.039672984
BTBD17	-0.187065241	-0.215326621	-0.233265889	-0.199253984	-0.185146307	-0.208258884	-0.239054025	-0.208258884
BTBD18	-0.022853664	0.027707375	-0.025502868	0.017786074	-0.018810342	0.041145489	-0.017406294	0.041145489
BTBD2	0.029000969	-0.018634591	0.007653252	-0.00402316	0.032234306	-0.027166224	0.010007319	-0.027166224
BTBD3	-0.078537283	-0.080372949	-0.074289268	-0.080929385	-0.07545209	-0.084425531	-0.066767849	-0.084425531
BTBD6	-0.12132405	-0.121857759	-0.094587105	-0.12764982	-0.128044107	-0.127398148	-0.103257881	-0.127398148
BTBD7	-0.159950019	-0.207289557	-0.214758669	-0.185352159	-0.160749519	-0.201055972	-0.228216594	-0.201055972
BTBD8	-0.056259206	-0.047443918	-0.040285694	-0.052802286	-0.065120248	-0.044939756	-0.055850748	-0.044939756
BTBD9	-0.200327615	-0.223808922	-0.217618798	-0.215112155	-0.197683153	-0.226237051	-0.215657346	-0.226237051
BTC	0.064543654	0.038912031	0.03211874	0.05139683	0.060253839	0.045743419	0.015978085	0.045743419
BTD	0.102775373	0.099220993	0.056147673	0.110253993	0.103141582	0.11479383	0.046940755	0.11479383
BTF3	-0.573115696	-0.586214808	-0.622583366	-0.572571481	-0.568240234	-0.575336107	-0.622736161	-0.575336107
BTF3L4	-0.349238722	-0.370883737	-0.381276465	-0.359312803	-0.354112653	-0.362632048	-0.398585834	-0.362632048
BTG1	-0.16145296	-0.141073804	-0.122592382	-0.153888041	-0.164123481	-0.147354782	-0.119987662	-0.147354782
BTG2	0.042031168	0.04323497	0.024385023	0.046880731	0.040244064	0.051116902	0.016774197	0.051116902
BTG3	0.027490913	0.063844075	0.047348111	0.051906115	0.027195129	0.067679085	0.050969401	0.067679085
BTG4	0.174352189	0.143065485	0.176003522	0.149202039	0.167587616	0.137466563	0.161861866	0.137466563
BTK	-0.03235455	-0.051415154	-0.074254559	-0.038500473	-0.025556699	-0.046762457	-0.068236442	-0.046762457
BTLA	0.066051051	0.118806156	0.086687481	0.103287962	0.068106998	0.125743896	0.095515173	0.125743896
BTN1A1	0.038816564	0.05043784	0.054315487	0.04460119	0.043504378	0.045301283	0.067681999	0.045301283
BTN2A1	-0.029148308	0.003281303	-0.000577186	-0.009765228	-0.035535512	0.00668389	-0.008141668	0.00668389
BTN2A2	0.060676796	0.046927599	0.079958645	0.045527543	0.052620116	0.04100037	0.066826155	0.04100037
BTN3A1	-0.002060032	0.026467357	0.024519942	0.014671282	-0.008417906	0.029409061	0.016591636	0.029409061
BTN3A2	0.02576598	0.080329409	0.075727762	0.057961031	0.026492766	0.078047157	0.087991256	0.078047157
BTN3A3	-0.042270926	-0.021485725	-0.012641843	-0.032346214	-0.047637365	-0.022585905	-0.017792266	-0.022585905
BTNL3	0.026702037	-0.007154977	0.060128481	-0.007499617	0.018838532	-0.024311202	0.050440922	-0.024311202
BTNL8	-0.067893555	-0.093731461	-0.090305949	-0.083414354	-0.063544981	-0.096096933	-0.085790233	-0.096096933
BTNL9	0.159569497	0.135642432	0.149130182	0.142919074	0.155477352	0.134903151	0.138124303	0.134903151
BTRC	-0.139871679	-0.154260131	-0.161861758	-0.14641537	-0.138385973	-0.151540517	-0.163390262	-0.151540517
BUB1	-0.789810243	-0.770528709	-0.75230758	-0.78281507	-0.802175514	-0.77045734	-0.770768305	-0.77045734
BUB1B	-1.141915089	-1.166614441	-1.208750621	-1.146726212	-1.138772574	-1.151803002	-1.216338559	-1.151803002
BUB3	-1.788002276	-1.845985537	-1.801355847	-1.830988876	-1.813733158	-1.842003165	-1.859354929	-1.842003165
BUD13	-0.691658927	-0.712144316	-0.769145403	-0.690780208	-0.687056525	-0.693157028	-0.775887357	-0.693157028
BUD23	-1.456167326	-1.46385423	-1.517490289	-1.448718115	-1.454408034	-1.445086252	-1.526861012	-1.445086252
BUD31	-1.72333614	-1.686866199	-1.739795115	-1.690810569	-1.719160366	-1.672714953	-1.734373952	-1.672714953
BVES	0.01753721	0.018763402	0.037133728	0.014182105	0.020982432	0.009841471	0.0487156	0.009841471
BYSL	-1.198371567	-1.217501458	-1.270346392	-1.19763587	-1.19527427	-1.199143275	-1.279132504	-1.199143275
BZW1	-0.072417966	-0.05909629	-0.040118809	-0.068995413	-0.080375497	-0.061731529	-0.050249414	-0.061731529
BZW2	0.068863344	0.110027003	0.120785607	0.090010159	0.076123123	0.098874224	0.147468477	0.098874224
C10orf105	-0.07593308	-0.099492023	-0.103365484	-0.088540153	-0.06905393	-0.100978169	-0.09450282	-0.100978169
C10orf113	0.243872187	0.221334581	0.261933581	0.222030139	0.22784266	0.218320019	0.231454894	0.218320019
C10orf120	0.153382121	0.126967941	0.155132155	0.132070231	0.150376044	0.120385669	0.149065568	0.120385669
C10orf53	0.02567405	0.033188704	0.035826232	0.029385827	0.016748541	0.037452179	0.018875607	0.037452179
C10orf55	-0.049814491	-0.066277025	-0.084123953	-0.055281422	-0.045414328	-0.061579567	-0.082047059	-0.061579567
C10orf62	0.018460902	0.053496991	0.062341147	0.036528918	0.023492209	0.044850222	0.082525427	0.044850222
C10orf67	0.164137092	0.155424841	0.18511576	0.152603525	0.156559813	0.150078235	0.173374164	0.150078235
C10orf71	0.194509186	0.206570287	0.240227545	0.193970421	0.189043679	0.197115149	0.238312537	0.197115149
C10orf82	-0.012862854	-0.003633643	0.01089856	-0.010797427	-0.011362796	-0.010436554	0.0192047	-0.010436554
C10orf88	0.032636753	-0.019025181	-0.052461513	0.010497695	0.044035435	-0.010909373	-0.046271107	-0.010909373
C10orf90	0.017764267	0.009680582	0.027243055	0.009267589	0.01632033	0.00476584	0.026180073	0.00476584
C10orf99	-0.005441265	0.014975129	0.01494335	0.006232262	-0.005237075	0.013553115	0.019749033	0.013553115
C11orf1	-0.009679102	0.054806879	0.017616786	0.03538083	-0.010731496	0.064814229	0.021210774	0.064814229
C11orf16	0.096069033	0.095292955	0.127170755	0.088587604	0.08614932	0.090143956	0.112578883	0.090143956
C11orf21	0.036131567	0.053028521	0.032358642	0.050350449	0.041951316	0.055711597	0.04402105	0.055711597
C11orf24	0.032279531	0.058913065	0.048361002	0.04982837	0.02168847	0.067790007	0.029111903	0.067790007
C11orf40	0.034114011	0.07190661	0.045309498	0.061581872	0.040490012	0.075044761	0.061371389	0.075044761
C11orf42	0.008957279	0.022489453	0.045192833	0.011677515	0.010790571	0.012243649	0.056886078	0.012243649
C11orf45	0.15308543	0.128679927	0.137803584	0.137125114	0.147817335	0.130300292	0.12324013	0.130300292
C11orf49	-0.120576415	-0.13406512	-0.099040626	-0.136016927	-0.119460528	-0.146584841	-0.092034627	-0.146584841
C11orf52	0.010449238	0.025033033	0.017674609	0.020407422	0.014718002	0.024038967	0.028370254	0.024038967
C11orf53	-0.026020717	-0.021757684	-0.005546918	-0.027163699	-0.027620253	-0.026872281	-0.004587254	-0.026872281
C11orf54	0.117856642	0.138247245	0.145893684	0.12782024	0.118110291	0.13401808	0.152445155	0.13401808
C11orf58	-0.049931187	-0.056633708	-0.021086742	-0.061609231	-0.053170733	-0.066995506	-0.021847673	-0.066995506
C11orf65	-0.081150129	-0.088819803	-0.095513088	-0.084055062	-0.084960635	-0.083477036	-0.106756235	-0.083477036
C11orf68	-0.269477641	-0.275919256	-0.316364094	-0.264229184	-0.269696655	-0.260739309	-0.326880506	-0.260739309
C11orf71	0.004817044	0.014194472	0.005106778	0.012181948	0.012025841	0.012281591	0.020616287	0.012281591
C11orf74	-0.04174895	-0.02382528	-0.011439936	-0.03424128	-0.046080521	-0.026684317	-0.014227087	-0.026684317
C11orf80	-0.126587072	-0.101516585	-0.106094476	-0.111250376	-0.129024636	-0.099905104	-0.106926558	-0.099905104
C11orf86	-0.202550701	-0.197831903	-0.19222733	-0.201091618	-0.208650752	-0.196266639	-0.203086717	-0.196266639
C11orf87	0.14171996	0.178004358	0.197541091	0.158140597	0.135628585	0.172509967	0.196449816	0.172509967
C11orf88	-0.021378642	-0.020000637	0.000150683	-0.025040203	-0.02694984	-0.023821286	-0.007174172	-0.023821286
C11orf91	-0.192551823	-0.15014236	-0.181919019	-0.161302218	-0.179672201	-0.149576697	-0.15204137	-0.149576697
C11orf94	-0.214129507	-0.232517349	-0.195128552	-0.232891515	-0.211296062	-0.246675847	-0.184985251	-0.246675847
C12orf10	-0.364132694	-0.367477289	-0.40444448	-0.357882303	-0.357998249	-0.357808295	-0.399937482	-0.357808295
C12orf29	-0.037148332	-0.00432485	-0.049991234	-0.008309868	-0.028950187	0.004864804	-0.035175831	0.004864804
C12orf4	0.074373938	0.085709425	0.118692472	0.073569388	0.083101943	0.067484778	0.146892168	0.067484778
C12orf40	0.145588378	0.119616386	0.127314348	0.12904769	0.140671321	0.12162835	0.112861935	0.12162835
C12orf42	-0.008835858	-0.023210183	0.014047847	-0.025275557	-0.004368091	-0.038620748	0.028525285	-0.038620748
C12orf43	-0.094355405	-0.08176491	-0.036567486	-0.097139489	-0.091560717	-0.100700407	-0.018195744	-0.100700407
C12orf45	-0.743494606	-0.788736834	-0.815382044	-0.763464599	-0.748903431	-0.772758961	-0.842376833	-0.772758961
C12orf49	-0.240018379	-0.286438491	-0.339166156	-0.254902984	-0.234019565	-0.268232827	-0.347557506	-0.268232827
C12orf50	-0.04348506	-0.024230983	-0.015105957	-0.034497346	-0.041962491	-0.02973236	-0.005762074	-0.02973236
C12orf54	0.014150656	0.00642748	0.010107768	0.008924882	0.009790974	0.008372057	-0.000100741	0.008372057
C12orf56	-0.318607735	-0.283707422	-0.34412048	-0.285326751	-0.303359598	-0.273816424	-0.316912916	-0.273816424
C12orf57	-0.091598809	-0.023176879	-0.024846721	-0.052131897	-0.088739241	-0.028765508	-0.004415056	-0.028765508
C12orf60	0.182442458	0.167339101	0.148213614	0.178034479	0.196324633	0.166359912	0.17062638	0.166359912
C12orf65	-0.297844447	-0.291441543	-0.30088931	-0.292099774	-0.30280098	-0.285269217	-0.312162922	-0.285269217
C12orf66	-0.032888006	-0.005705801	-0.076442183	-0.001738194	-0.029238149	0.015814969	-0.077954099	0.015814969
C12orf71	-0.001013255	0.02568313	0.039492608	0.011192977	0.007449833	0.013582217	0.066307623	0.013582217
C12orf73	-0.0295607	-0.073097659	-0.082404452	-0.052384216	-0.035916238	-0.062895691	-0.107347123	-0.062895691
C12orf74	-0.085542944	-0.053611088	-0.040270931	-0.070241398	-0.083629663	-0.061695697	-0.026469898	-0.061695697
C12orf75	-0.015615869	-0.037123095	0.002840814	-0.036728913	-0.015839902	-0.050062324	0.006315745	-0.050062324
C12orf76	-0.107115038	-0.114808514	-0.071639621	-0.121042105	-0.102778107	-0.132699975	-0.054744324	-0.132699975
C14orf119	-0.136477074	-0.160131246	-0.1076088	-0.161589609	-0.143629833	-0.173053295	-0.116750081	-0.173053295
C14orf177	0.214654504	0.204356819	0.191903409	0.211519567	0.214855124	0.209390488	0.187458075	0.209390488
C14orf180	0.027113428	0.035486232	0.008656357	0.037821366	0.030330964	0.042602474	0.01159599	0.042602474
C14orf28	-0.109389626	-0.085207866	-0.059951969	-0.101147455	-0.110276229	-0.095320577	-0.05125805	-0.095320577
C14orf39	0.112027186	0.125146629	0.100873448	0.124883024	0.126780836	0.123671655	0.130098327	0.123671655
C14orf93	-0.070682151	-0.063790045	-0.04907212	-0.069993217	-0.073418364	-0.067806953	-0.050304713	-0.067806953
C15orf39	-0.034473084	-0.00492215	-0.003964138	-0.017798345	-0.044277503	-0.000896755	-0.018435976	-0.000896755
C15orf40	-0.03738819	-0.021600472	0.007737383	-0.034843825	-0.038405042	-0.032570708	0.01522818	-0.032570708
C15orf41	-0.215702662	-0.198501755	-0.239792211	-0.196757498	-0.207020064	-0.190206924	-0.22634869	-0.190206924
C15orf48	0.048430998	0.064154575	0.092103979	0.051245251	0.046469433	0.054293646	0.097259122	0.054293646
C15orf53	-0.066600726	-0.063085501	-0.029436539	-0.072021017	-0.067263049	-0.075058018	-0.02289205	-0.075058018
C15orf61	0.142809813	0.139470425	0.137774207	0.141276081	0.1347301	0.145454366	0.119381477	0.145454366
C15orf62	-0.007928034	0.000966919	-0.014759158	0.000626787	0.001767159	-0.00010111	0.004552444	-0.00010111
C15orf65	0.102650057	0.085332475	0.108074028	0.087733433	0.102969169	0.078008496	0.109920118	0.078008496
C16orf45	-0.046633729	-0.047533328	-0.030154867	-0.050984588	-0.05453494	-0.048718407	-0.043554849	-0.048718407
C16orf46	-0.123382674	-0.109205747	-0.117115292	-0.11353531	-0.122724624	-0.10766979	-0.114362175	-0.10766979
C16orf54	-0.070294078	-0.084877839	-0.080801815	-0.079527557	-0.06940716	-0.085987384	-0.081152935	-0.085987384
C16orf58	0.13044152	0.144974297	0.149788947	0.13768299	0.126001593	0.145139201	0.144420693	0.145139201
C16orf70	-0.117044494	-0.123431722	-0.133283907	-0.118519181	-0.119636378	-0.117806077	-0.142317818	-0.117806077
C16orf71	-0.018183153	-0.006623423	0.002981253	-0.013698106	-0.024865462	-0.006570007	-0.006802749	-0.006570007
C16orf72	-0.49039374	-0.433093456	-0.373714757	-0.470760303	-0.491012973	-0.457833067	-0.350039045	-0.457833067
C16orf74	0.026253604	0.022928759	0.026636611	0.023535076	0.021897524	0.024580321	0.017384227	0.024580321
C16orf78	0.124383806	0.136646514	0.122931782	0.134418996	0.121386819	0.142737406	0.116198517	0.142737406
C16orf86	-0.37603553	-0.394734398	-0.365693029	-0.393132328	-0.377222793	-0.403287351	-0.366020915	-0.403287351
C16orf87	-0.084289068	-0.134783744	-0.125591647	-0.115172593	-0.081726079	-0.136521431	-0.128950081	-0.136521431
C16orf89	-0.115334577	-0.140732351	-0.114086312	-0.135730483	-0.118013664	-0.14703909	-0.119559727	-0.14703909
C16orf90	-0.252692262	-0.262108506	-0.252908787	-0.26010408	-0.259874402	-0.260250683	-0.268345485	-0.260250683
C16orf91	-0.140642699	-0.123451591	-0.126756137	-0.130089633	-0.13658115	-0.125946112	-0.115077126	-0.125946112
C16orf92	-0.234848752	-0.234667483	-0.25338537	-0.230612649	-0.23303333	-0.229067534	-0.253467312	-0.229067534
C16orf95	-0.18770481	-0.172762189	-0.146383873	-0.184989953	-0.190747369	-0.181315007	-0.144049156	-0.181315007
C16orf96	-0.128139057	-0.119159677	-0.107198899	-0.125648674	-0.130062288	-0.122831474	-0.106832931	-0.122831474
C17orf107	0.068582333	0.04946282	0.037793032	0.060233344	0.073646645	0.051671662	0.042047421	0.051671662
C17orf47	-0.062459226	-0.081837344	-0.065480974	-0.077143583	-0.066542489	-0.083910238	-0.074878341	-0.083910238
C17orf49	-0.489924031	-0.495788575	-0.492016516	-0.494107991	-0.493370731	-0.494578583	-0.499850691	-0.494578583
C17orf50	-0.347215881	-0.303606969	-0.298965066	-0.323321339	-0.35710034	-0.301760274	-0.309806587	-0.301760274
C17orf51	-0.029833884	-0.000640394	0.0099876	-0.01549833	-0.025828925	-0.008904334	0.027102831	-0.008904334
C17orf53	-0.193591546	-0.215575571	-0.211965987	-0.206950767	-0.196153007	-0.213842954	-0.221392213	-0.213842954
C17orf58	-0.460565372	-0.440698053	-0.414843444	-0.454920779	-0.467449233	-0.446923893	-0.419797019	-0.446923893
C17orf64	0.129878032	0.171188451	0.151210334	0.157894739	0.126141609	0.178162694	0.14777492	0.178162694
C17orf75	-0.300344581	-0.288638395	-0.236842074	-0.305090883	-0.304357889	-0.305558751	-0.231834341	-0.305558751
C17orf78	0.003517492	0.064203918	0.072323964	0.036402712	-0.006357241	0.063696299	0.065908066	0.063696299
C17orf80	-0.033881452	-0.042242288	-0.045352703	-0.037972358	-0.043853202	-0.034218628	-0.069178863	-0.034218628
C17orf97	0.069444131	0.05590742	0.038513008	0.065549193	0.074497947	0.059837222	0.042714515	0.059837222
C17orf98	-0.295114069	-0.304509502	-0.321013107	-0.296839235	-0.299813378	-0.294940846	-0.336632849	-0.294940846
C17orf99	-0.190892315	-0.173031569	-0.207006464	-0.173185224	-0.181197548	-0.168070974	-0.189684995	-0.168070974
C18orf21	-0.493556911	-0.453414964	-0.466117684	-0.467814159	-0.497876855	-0.448625205	-0.469494871	-0.448625205
C18orf25	0.060816176	0.055692847	0.092098507	0.049850946	0.05289973	0.047904914	0.081838051	0.047904914
C18orf32	-0.123447083	-0.136837578	-0.147053706	-0.128843286	-0.119502328	-0.134805599	-0.143659222	-0.134805599
C18orf54	0.070478319	0.130778894	0.137342898	0.103486595	0.073094584	0.122885751	0.157277304	0.122885751
C18orf63	0.044623145	0.069987689	0.06807384	0.059539709	0.050691134	0.065187735	0.086101823	0.065187735
C19orf12	0.013842726	-0.009191213	0.001230794	-0.001620487	0.011279619	-0.009854598	-0.006964136	-0.009854598
C19orf18	0.023788243	-0.040058213	-0.044808213	-0.011646745	0.030323332	-0.038436156	-0.045503691	-0.038436156
C19orf24	-0.149848088	-0.130453432	-0.193450384	-0.124857009	-0.144490112	-0.112325242	-0.191312356	-0.112325242
C19orf25	-0.266189731	-0.322752836	-0.354812567	-0.291433383	-0.269823917	-0.305226658	-0.381590718	-0.305226658
C19orf33	-0.087276613	-0.019318527	-0.033880957	-0.045228339	-0.088639354	-0.017519181	-0.02535919	-0.017519181
C19orf38	-0.143975332	-0.233185489	-0.230517721	-0.195541552	-0.145804244	-0.227288771	-0.252981616	-0.227288771
C19orf44	-0.127104945	-0.190537676	-0.155448481	-0.171099185	-0.136032795	-0.193481987	-0.180653204	-0.193481987
C19orf47	-0.043528903	-0.061324605	-0.050081816	-0.05618005	-0.041927688	-0.065277303	-0.048054837	-0.065277303
C19orf53	-0.827491879	-0.7748746	-0.920934208	-0.765177936	-0.80119611	-0.742187613	-0.884609486	-0.742187613
C19orf54	0.127254796	0.118336351	0.092632487	0.127833421	0.135669564	0.122831627	0.103245066	0.122831627
C19orf57	-0.01197584	-0.017594402	-0.038049209	-0.01067045	-0.005216433	-0.014151738	-0.029151916	-0.014151738
C19orf66	-0.170238298	-0.194540416	-0.222733602	-0.177900753	-0.170331863	-0.182731959	-0.234183093	-0.182731959
C19orf67	-0.15810524	-0.202540017	-0.228961511	-0.177663225	-0.150391353	-0.195070802	-0.22761524	-0.195070802
C19orf70	-0.280360179	-0.301186507	-0.309455575	-0.2904353	-0.278172495	-0.298262622	-0.31100241	-0.298262622
C19orf71	0.029131336	0.007004156	0.03126574	0.01113078	0.021955177	0.00422159	0.016345629	0.00422159
C19orf73	-0.04321594	-0.088566426	-0.089368207	-0.068953487	-0.037728913	-0.088884065	-0.087500063	-0.088884065
C19orf81	0.032720262	0.044888162	0.032775328	0.04234761	0.036332026	0.046187345	0.040526622	0.046187345
C19orf84	0.089967328	0.081082384	0.070988146	0.087118815	0.094677967	0.082293824	0.077015406	0.082293824
C1D	-0.335298077	-0.358907077	-0.375167265	-0.345199022	-0.342378985	-0.346999047	-0.398884036	-0.346999047
C1GALT1	-0.09066436	-0.10404995	-0.13416653	-0.091664153	-0.079514441	-0.099419289	-0.119595739	-0.099419289
C1GALT1C1	0.066104647	0.10272272	0.075737236	0.092636634	0.072726773	0.105345056	0.093241969	0.105345056
C1QA	-0.061524715	-0.078520429	-0.063860121	-0.074473243	-0.071190283	-0.076568749	-0.085072497	-0.076568749
C1QB	-0.078742063	-0.070801633	-0.053693225	-0.077981855	-0.077632795	-0.07820466	-0.045948614	-0.07820466
C1QBP	-0.513664106	-0.503129628	-0.469752255	-0.515013435	-0.516691444	-0.513942364	-0.466829727	-0.513942364
C1QC	-0.057001001	-0.053199443	-0.053378769	-0.054789091	-0.061393907	-0.05057325	-0.062015946	-0.05057325
C1QL1	-0.061737388	-0.0415977	-0.047316305	-0.048966446	-0.071103141	-0.03483664	-0.064295544	-0.03483664
C1QL2	-0.082087189	-0.064008395	-0.037641152	-0.077577789	-0.085105977	-0.072772563	-0.034585832	-0.072772563
C1QL3	0.161273267	0.116232748	0.123784565	0.133868543	0.158026354	0.118448664	0.108793601	0.118448664
C1QL4	-0.06021731	-0.072104214	-0.037755669	-0.074593272	-0.063416868	-0.081727146	-0.039798657	-0.081727146
C1QTNF1	-0.199926244	-0.218839021	-0.226437468	-0.209055966	-0.19570274	-0.217579302	-0.223068079	-0.217579302
C1QTNF12	-0.078300573	-0.069657486	-0.071278688	-0.073003738	-0.073325749	-0.0727982	-0.059113659	-0.0727982
C1QTNF2	0.077199852	0.055157105	0.063354555	0.062794171	0.075172814	0.054892909	0.056044052	0.054892909
C1QTNF3	0.070998599	0.094560835	0.066613498	0.090632925	0.083214211	0.095368274	0.091850147	0.095368274
C1QTNF4	-0.339055831	-0.384388964	-0.37685623	-0.366623549	-0.338712332	-0.38443922	-0.384220247	-0.38443922
C1QTNF5	-0.108615958	-0.132762765	-0.071641317	-0.135908479	-0.11243223	-0.150893319	-0.071895905	-0.150893319
C1QTNF6	-0.108664973	-0.108794212	-0.108139994	-0.108883262	-0.111421438	-0.107263149	-0.113934211	-0.107263149
C1QTNF7	0.153288453	0.181038049	0.180510864	0.169261757	0.156554069	0.177373047	0.193341986	0.177373047
C1QTNF8	0.030864607	-0.007121187	-0.011639021	0.010155883	0.033807262	-0.004940742	-0.014441253	-0.004940742
C1RL	0.178644055	0.162828159	0.18525527	0.16465496	0.171910898	0.16002351	0.172243766	0.16002351
C1S	-0.045937991	-0.08971018	-0.073858805	-0.074450324	-0.036209575	-0.098859313	-0.058995231	-0.098859313
C1orf100	-0.145722275	-0.162388794	-0.1535119	-0.157205834	-0.145977948	-0.16437257	-0.155728976	-0.16437257
C1orf105	0.017806187	-0.021551242	-0.002766684	-0.008831012	0.011513278	-0.021816729	-0.020659962	-0.021816729
C1orf109	-1.430691628	-1.33593056	-1.322326785	-1.379545877	-1.45459439	-1.331642571	-1.35032595	-1.331642571
C1orf112	-0.036177518	0.014368007	0.038373375	-0.012594247	-0.04836176	0.010236081	0.028239476	0.010236081
C1orf115	0.061315868	0.077613116	0.07245632	0.071767095	0.059848869	0.079374473	0.07169999	0.079374473
C1orf116	0.065304135	0.06998926	0.037190385	0.07522266	0.070583943	0.078183542	0.042479885	0.078183542
C1orf122	-0.297391464	-0.287149106	-0.329699729	-0.282144395	-0.290515002	-0.276801454	-0.321887655	-0.276801454
C1orf123	-0.248073565	-0.264235635	-0.249027986	-0.260666566	-0.253859736	-0.265011352	-0.261631443	-0.265011352
C1orf127	-0.154890207	-0.145306922	-0.153572892	-0.14758909	-0.152696121	-0.144329283	-0.148588997	-0.144329283
C1orf131	-0.727814328	-0.703943892	-0.702605792	-0.714469504	-0.726875621	-0.706550705	-0.695192449	-0.706550705
C1orf141	-0.0010549	0.06415261	0.015082449	0.047040207	-0.000327588	0.077274969	0.020098978	0.077274969
C1orf146	-0.040912211	-0.039761177	-0.053533694	-0.037213791	-0.047355711	-0.030740225	-0.070045798	-0.030740225
C1orf158	-0.015875923	0.025414688	0.030393768	0.006619435	-0.017168521	0.021803236	0.037538849	0.021803236
C1orf159	-0.047159629	-0.06043372	-0.081942028	-0.049996236	-0.045501643	-0.052865125	-0.085842571	-0.052865125
C1orf162	-0.279081464	-0.273527016	-0.310796971	-0.267679062	-0.271885375	-0.264994182	-0.302172961	-0.264994182
C1orf174	0.094773139	0.086014847	0.073404177	0.092552575	0.095294615	0.090802337	0.069942562	0.090802337
C1orf185	0.066733581	0.045544744	0.036855309	0.056544121	0.068638692	0.048824182	0.034535201	0.048824182
C1orf189	0.058234174	0.052282035	0.070393537	0.050834308	0.047451519	0.052993535	0.049893427	0.052993535
C1orf194	-0.192144907	-0.208770755	-0.224687389	-0.19813133	-0.189251853	-0.203799081	-0.225461376	-0.203799081
C1orf198	-0.0222172	-0.038981583	-0.051162702	-0.02910751	-0.019475861	-0.03525537	-0.051491013	-0.03525537
C1orf21	-0.004328936	0.024477802	0.02640362	0.011706877	-0.011483031	0.026508945	0.017658962	0.026508945
C1orf210	-0.00400435	0.010125757	-0.022676881	0.011312138	-0.000240513	0.01868617	-0.018612773	0.01868617
C1orf216	-0.085658383	-0.117018175	-0.134615935	-0.099693045	-0.082319222	-0.110782719	-0.137951495	-0.110782719
C1orf226	-0.075318479	-0.094447783	-0.078307468	-0.089812956	-0.080715696	-0.095619718	-0.09051343	-0.095619718
C1orf35	-0.081371665	-0.068434549	-0.072417713	-0.073099628	-0.081028228	-0.068038819	-0.069763074	-0.068038819
C1orf43	-0.297034968	-0.288271348	-0.258880666	-0.298516037	-0.309266695	-0.291653915	-0.276915586	-0.291653915
C1orf50	-0.071861711	-0.0858885	-0.09498263	-0.077869224	-0.070017382	-0.082881039	-0.095984977	-0.082881039
C1orf52	-0.242706776	-0.24979087	-0.250787052	-0.246534893	-0.244206254	-0.248021259	-0.255731707	-0.248021259
C1orf53	0.023026141	0.042979972	0.023448525	0.038740468	0.023593726	0.048408601	0.024755289	0.048408601
C1orf54	-0.162419977	-0.210299328	-0.196655143	-0.192791959	-0.171628531	-0.20630053	-0.223723865	-0.20630053
C1orf56	-0.269549429	-0.289713423	-0.306039981	-0.277467147	-0.266492161	-0.284472457	-0.307308096	-0.284472457
C1orf61	-0.057568306	-0.080059116	-0.093085488	-0.067544245	-0.059635409	-0.072592438	-0.105125819	-0.072592438
C1orf68	0.089567793	0.098303465	0.080497278	0.098490842	0.08264283	0.108606595	0.063714388	0.108606595
C1orf74	-0.231406024	-0.22912559	-0.163108104	-0.244678208	-0.239994251	-0.247667968	-0.166876177	-0.247667968
C1orf87	-0.046293407	-0.055868714	-0.126329351	-0.036208766	-0.049630204	-0.027641892	-0.15063019	-0.027641892
C1orf94	0.08908534	0.098619595	0.09744682	0.09479241	0.090447242	0.097565922	0.102156926	0.097565922
C2	-0.069024082	-0.100906854	-0.102697514	-0.086847468	-0.065429178	-0.100518717	-0.102209883	-0.100518717
C20orf141	0.143478467	0.163608632	0.152900831	0.157345478	0.143837476	0.165967607	0.155689214	0.165967607
C20orf144	-0.089973876	-0.079212181	-0.060340111	-0.087990896	-0.089733605	-0.086878529	-0.053475153	-0.086878529
C20orf173	-0.005471078	-0.029051017	-0.048390524	-0.014675567	-0.007306746	-0.019379071	-0.061521121	-0.019379071
C20orf194	0.026914484	-0.013694019	0.014040238	-0.002413523	0.031373928	-0.023979981	0.020837424	-0.023979981
C20orf202	0.022423966	0.010218935	-0.023892416	0.02298074	0.022289642	0.023421867	-0.034105192	0.023421867
C20orf27	-0.014172305	-0.016504991	-0.009081452	-0.017144231	-0.012701628	-0.019979936	-0.004839104	-0.019979936
C20orf85	-0.067573059	-0.070238182	-0.079049487	-0.067150634	-0.064032221	-0.06914111	-0.07392121	-0.06914111
C20orf96	0.161482968	0.197289733	0.205874032	0.180048742	0.163021219	0.190917373	0.218682655	0.190917373
C21orf2	-0.072827441	-0.029967899	-0.032998114	-0.047667266	-0.069447909	-0.033764728	-0.017221402	-0.033764728
C21orf58	-0.02606334	-0.052724672	-0.070684543	-0.037333221	-0.026648477	-0.04415327	-0.081500093	-0.04415327
C21orf62	0.045641314	0.047243435	0.060061677	0.04372681	0.04575858	0.042429935	0.06340304	0.042429935
C21orf91	0.115072484	0.131500811	0.106819137	0.1299093	0.113647824	0.140288966	0.10199772	0.140288966
C22orf15	-0.110273958	-0.157714488	-0.159293227	-0.137034279	-0.113125176	-0.152295409	-0.17590711	-0.152295409
C22orf23	-0.112168772	-0.172768517	-0.145059471	-0.152914779	-0.116185395	-0.176359066	-0.160714528	-0.176359066
C22orf31	0.092196013	0.082191313	0.075084333	0.088048115	0.091852252	0.085619943	0.070680913	0.085619943
C22orf39	-0.134120914	-0.141064724	-0.10646541	-0.145727615	-0.127533526	-0.157340863	-0.086423399	-0.157340863
C22orf42	0.148237695	0.117489131	0.144679633	0.124663989	0.149400813	0.108874527	0.146409587	0.108874527
C22orf46	-0.208645544	-0.225192826	-0.198247155	-0.224050178	-0.214524787	-0.230130216	-0.208617306	-0.230130216
C2CD2	-0.045570532	-0.052006281	-0.064953249	-0.046389681	-0.039786282	-0.050604616	-0.056711867	-0.050604616
C2CD2L	0.106914592	0.05509554	0.04089604	0.08043866	0.098034869	0.069207036	0.007721231	0.069207036
C2CD3	0.077082804	0.063508312	0.016186856	0.079773545	0.066827092	0.088037239	-0.018838801	0.088037239
C2CD4A	-0.133038354	-0.103744566	-0.139121627	-0.108488527	-0.130466299	-0.094460161	-0.134913639	-0.094460161
C2CD4B	0.098006059	0.085735409	0.123289801	0.08270303	0.088642911	0.078911616	0.108643856	0.078911616
C2CD4C	0.13211335	0.159646841	0.161166996	0.147511155	0.122970906	0.163175144	0.147801824	0.163175144
C2CD4D	-0.175924178	-0.178675463	-0.186945566	-0.175670474	-0.185331245	-0.169504025	-0.209465293	-0.169504025
C2CD5	0.081863396	0.105799196	0.098852428	0.097074698	0.09399455	0.09904075	0.128488266	0.09904075
C2CD6	-0.108527163	-0.092170097	-0.069854306	-0.104107131	-0.112345639	-0.098848509	-0.069749714	-0.098848509
C2orf15	-0.106686207	-0.127556445	-0.128082129	-0.118495997	-0.102892715	-0.128455538	-0.124538058	-0.128455538
C2orf16	0.010412058	0.032207486	0.041954822	0.020714579	0.009873583	0.027634363	0.047560111	0.027634363
C2orf40	-0.064334316	-0.060888349	-0.075041455	-0.05924048	-0.050253043	-0.064977142	-0.047161687	-0.064977142
C2orf42	-0.097699907	-0.126732022	-0.100780896	-0.120019156	-0.106550292	-0.128616303	-0.120406219	-0.128616303
C2orf49	-0.282114415	-0.29582117	-0.313391388	-0.286067707	-0.279024021	-0.290563677	-0.313471325	-0.290563677
C2orf50	0.034140215	-0.006664527	-0.011109843	0.011804653	0.036240424	-0.003792647	-0.016305837	-0.003792647
C2orf54	0.030000648	0.071785332	0.074381107	0.053304517	0.026846922	0.070192344	0.077133221	0.070192344
C2orf66	0.061799317	0.060420771	0.084186699	0.055764554	0.057868868	0.054421375	0.080561602	0.054421375
C2orf68	-0.290741607	-0.293417512	-0.289583313	-0.293117207	-0.289957536	-0.295134018	-0.287654957	-0.295134018
C2orf69	-0.237200149	-0.213743273	-0.200270022	-0.226770834	-0.248979837	-0.212594875	-0.217598612	-0.212594875
C2orf70	-0.043778392	-0.037664329	-0.002572843	-0.048032113	-0.045642639	-0.04955731	0.002262104	-0.04955731
C2orf72	0.103982546	0.104548613	0.065821243	0.112856212	0.112383042	0.113158235	0.075644883	0.113158235
C2orf73	0.02255597	0.034442243	0.027237334	0.03093882	0.019081001	0.038507641	0.020794121	0.038507641
C2orf76	-0.100292837	-0.091041303	-0.092384262	-0.094709749	-0.099711525	-0.091517125	-0.089443898	-0.091517125
C2orf78	-0.189074486	-0.189415457	-0.188504441	-0.18947046	-0.191171829	-0.18838448	-0.192876594	-0.18838448
C2orf80	-0.013868517	0.04228213	0.017747255	0.023634358	-0.015052512	0.048328104	0.021984932	0.048328104
C2orf88	0.007451188	0.011529661	0.053673773	0.0004772	-0.003119055	0.002772682	0.040928091	0.002772682
C2orf91	0.19015695	0.199898444	0.187084903	0.198552482	0.193435367	0.201818725	0.193451786	0.201818725
C3	-0.004669547	-0.017334055	-0.017013263	-0.011977233	0.000196469	-0.019747681	-0.009231168	-0.019747681
C3AR1	-0.005663338	0.003344321	0.017251323	-0.003586481	-0.005073213	-0.002637503	0.02342616	-0.002637503
C3orf14	0.058939347	0.102324424	0.139856408	0.075444537	0.056663212	0.087432617	0.152318347	0.087432617
C3orf18	-0.062711814	-0.066742469	-0.059320921	-0.066653569	-0.065395956	-0.0674563	-0.064346034	-0.0674563
C3orf20	0.027189659	0.029350482	0.036598514	0.0268242	0.024136052	0.02854004	0.032071253	0.02854004
C3orf22	-0.150923588	-0.144204395	-0.128515558	-0.150547819	-0.147401317	-0.152556224	-0.116166112	-0.152556224
C3orf30	0.128410199	0.146182416	0.170778468	0.133135455	0.127403344	0.136794248	0.177699837	0.136794248
C3orf33	0.20638842	0.200555906	0.204123386	0.202267929	0.214005991	0.194775549	0.219961389	0.194775549
C3orf36	-0.182186628	-0.18795708	-0.179878352	-0.187267645	-0.175722659	-0.194636784	-0.16553236	-0.194636784
C3orf38	-0.408198634	-0.381161043	-0.324207593	-0.405322721	-0.422310686	-0.394479339	-0.336449622	-0.394479339
C3orf52	0.070194799	0.099489294	0.105652292	0.085573849	0.07144798	0.094590361	0.115935713	0.094590361
C3orf58	0.062104863	0.059901039	0.126010672	0.046249901	0.057489797	0.039075499	0.129815349	0.039075499
C3orf62	-0.19989536	-0.190930129	-0.211798381	-0.190165094	-0.198635553	-0.184758418	-0.211649443	-0.184758418
C3orf67	0.112615433	0.133123968	0.112726468	0.12883794	0.127839676	0.129475129	0.14537364	0.129475129
C3orf70	-0.087754853	-0.055525567	-0.068702453	-0.066428936	-0.091488329	-0.050433578	-0.072620101	-0.050433578
C3orf80	0.102242697	0.080160715	0.108910454	0.083277076	0.094824101	0.075906635	0.094442267	0.075906635
C3orf84	-0.05849927	-0.081428078	-0.093020747	-0.069042025	-0.058541479	-0.075744501	-0.100508655	-0.075744501
C4BPA	0.053182456	0.086488879	0.117127034	0.06545043	0.041744956	0.080581583	0.106320515	0.080581583
C4BPB	-0.108991907	-0.126317032	-0.085986464	-0.12779613	-0.124049659	-0.130187494	-0.113323337	-0.130187494
C4orf17	0.001935632	0.006241822	0.01328504	0.002841316	-0.002231143	0.006079056	0.006788251	0.006079056
C4orf19	-0.055264175	-0.053158314	-0.047066203	-0.055405837	-0.054402552	-0.056046232	-0.04346316	-0.056046232
C4orf3	-0.025097636	-0.012228449	-0.04012382	-0.011585096	-0.029063541	-0.000428642	-0.051842085	-0.000428642
C4orf33	0.008755444	0.035319891	-0.00068453	0.031884156	0.018341747	0.040528247	0.017834697	0.040528247
C4orf36	0.089128284	0.092537315	0.106547811	0.087983075	0.087824677	0.088084181	0.107487123	0.088084181
C4orf45	0.095285688	0.111003279	0.099987967	0.106699121	0.095133942	0.114081149	0.100670429	0.114081149
C4orf46	-0.039501953	-0.014182244	-0.005694519	-0.026907461	-0.038761801	-0.019340861	0.00313597	-0.019340861
C4orf47	0.180717283	0.146450709	0.14854189	0.160674694	0.177951465	0.149646969	0.13572041	0.149646969
C4orf48	0.035427479	0.048440459	0.072057761	0.037649258	0.029146283	0.043076689	0.0664474	0.043076689
C4orf51	-0.022819064	0.003600295	0.007073962	-0.0084892	-0.019387379	-0.001532916	0.02083322	-0.001532916
C5	0.002395553	0.003181335	0.0231797	-0.001570653	0.000142135	-0.002663921	0.022804693	-0.002663921
C5AR1	0.116343832	0.096622703	0.09316084	0.105838923	0.114847916	0.100088502	0.084987521	0.100088502
C5AR2	0.125561585	0.113966645	0.120037029	0.11759569	0.126811099	0.111713515	0.121530726	0.111713515
C5orf15	-0.245410432	-0.286282143	-0.288477096	-0.268281096	-0.237847768	-0.287706624	-0.281499959	-0.287706624
C5orf22	0.119193395	0.150469165	0.151538167	0.13682925	0.118545033	0.148500027	0.157079843	0.148500027
C5orf24	0.007552309	0.028520835	0.017972735	0.021863125	0.008371008	0.030475115	0.021960037	0.030475115
C5orf30	-0.187666599	-0.202332242	-0.166451234	-0.203968747	-0.187591601	-0.214422245	-0.161744374	-0.214422245
C5orf34	-0.069669241	-0.061600784	-0.030503806	-0.071924261	-0.073399441	-0.070982656	-0.030104498	-0.070982656
C5orf38	0.044071039	0.056817731	0.036424439	0.055857279	0.056868524	0.055211803	0.062209064	0.055211803
C5orf46	0.261980628	0.247431144	0.277646596	0.246995693	0.260322264	0.238489371	0.277449951	0.238489371
C5orf47	0.03778078	0.018494373	0.017397593	0.027002122	0.040419238	0.018438006	0.018683605	0.018438006
C5orf49	0.046716507	0.066544662	0.063679535	0.058679442	0.039575006	0.070873762	0.052011253	0.070873762
C5orf51	0.168011042	0.15647663	0.17607875	0.157092209	0.165316378	0.151842739	0.172033264	0.151842739
C5orf52	-0.021924565	-0.04415807	-0.089503163	-0.02461817	-0.013070423	-0.031989073	-0.085011129	-0.031989073
C5orf63	0.025834734	0.064043966	0.063849165	0.047711589	0.022622913	0.063725638	0.06511264	0.063725638
C6	0.138974896	0.124559849	0.140083081	0.127310519	0.136219686	0.121623817	0.134416528	0.121623817
C6orf10	0.05968841	0.087551798	0.086064715	0.075938663	0.056974611	0.088043377	0.085901497	0.088043377
C6orf106	-0.197076908	-0.179814623	-0.197060883	-0.183405129	-0.190399193	-0.178940833	-0.18274806	-0.178940833
C6orf118	0.056825163	0.04488835	0.060343986	0.046591844	0.045729333	0.047142383	0.037321242	0.047142383
C6orf120	0.008354906	-0.016524518	-0.037662016	-0.001195187	0.015003563	-0.011534815	-0.033275664	-0.011534815
C6orf132	0.00720093	0.028229669	0.026683248	0.01955877	0.003661948	0.029705678	0.023274498	0.029705678
C6orf136	-0.164124277	-0.202167249	-0.240728918	-0.177349503	-0.160509845	-0.188098221	-0.249398986	-0.188098221
C6orf141	-0.026282877	-0.019513626	-0.034916035	-0.019014202	-0.023214181	-0.016333364	-0.03019022	-0.016333364
C6orf15	-0.211703913	-0.225358463	-0.213958594	-0.222023367	-0.205011336	-0.232882111	-0.200100504	-0.232882111
C6orf163	-0.060349244	-0.045093202	-0.094840409	-0.040648356	-0.045689774	-0.03743043	-0.070818222	-0.03743043
C6orf201	0.108134152	0.102100453	0.134812789	0.09746412	0.103460393	0.093636712	0.130514441	0.093636712
C6orf203	-0.144524988	-0.16544276	-0.183212606	-0.152554788	-0.143095614	-0.158592559	-0.188439865	-0.158592559
C6orf222	-0.067961716	-0.0971049	-0.068458587	-0.090939475	-0.069736778	-0.104473111	-0.072368763	-0.104473111
C6orf223	0.13039711	0.093714767	0.102477951	0.107501042	0.134410459	0.090324819	0.105095306	0.090324819
C6orf226	-0.179603037	-0.170513003	-0.176450035	-0.173097959	-0.182414678	-0.167151117	-0.181799335	-0.167151117
C6orf47	-0.162986682	-0.172035243	-0.180116276	-0.166373164	-0.160000246	-0.170440984	-0.177387398	-0.170440984
C6orf48	-0.132260006	-0.118901748	-0.093943554	-0.130136966	-0.138718132	-0.124659626	-0.099571729	-0.124659626
C6orf52	0.05041773	0.052719102	0.051360082	0.052032843	0.051814492	0.052172216	0.054555078	0.052172216
C6orf58	0.047490605	0.018134407	0.004663207	0.033689796	0.051881824	0.022077863	0.004895661	0.022077863
C6orf62	0.096452796	0.053657525	0.041552471	0.0746709	0.090287403	0.064702919	0.01657656	0.064702919
C6orf89	-0.265051222	-0.293314992	-0.294637394	-0.280909989	-0.257912145	-0.295589464	-0.285679264	-0.295589464
C7	0.180658492	0.179077658	0.188506009	0.177673574	0.182126189	0.174831479	0.193332686	0.174831479
C7orf25	0.067242927	0.065354068	0.069988389	0.065140417	0.0628586	0.066596895	0.061181718	0.066596895
C7orf26	-0.483694227	-0.504035893	-0.41814542	-0.514280868	-0.504429767	-0.520568805	-0.448532547	-0.520568805
C7orf31	0.117603622	0.071015899	0.084393961	0.088028468	0.113079977	0.072038143	0.06758408	0.072038143
C7orf33	0.017252321	0.024387744	0.036413944	0.01867457	0.021925977	0.016599205	0.050534983	0.016599205
C7orf43	-0.11291754	-0.167492779	-0.142947805	-0.149522411	-0.123175922	-0.166339319	-0.17136511	-0.166339319
C7orf50	-0.128632808	-0.147326446	-0.168737814	-0.134587702	-0.124214586	-0.14120884	-0.167864124	-0.14120884
C7orf57	0.052168807	0.057142668	0.027980501	0.061449413	0.057145663	0.064196488	0.033461985	0.064196488
C7orf61	-0.14704564	-0.166932332	-0.175702839	-0.156473118	-0.147706619	-0.162068757	-0.18326005	-0.162068757
C8A	0.100036101	0.130413236	0.122868787	0.119060122	0.101668095	0.130161415	0.131258634	0.130161415
C8B	0.122764624	0.106967135	0.106650919	0.113807302	0.099933289	0.122663054	0.054273693	0.122663054
C8G	-0.102190474	-0.087063122	-0.130591918	-0.083936019	-0.093112134	-0.078078924	-0.117224355	-0.078078924
C8orf33	-0.283157296	-0.316380008	-0.337063454	-0.297575228	-0.273630426	-0.312859144	-0.328200053	-0.312859144
C8orf34	-0.037451465	-0.014121148	-0.024070767	-0.021923186	-0.03538674	-0.013329428	-0.016779064	-0.013329428
C8orf37	-0.061503514	-0.053804014	-0.053016012	-0.057277774	-0.05867918	-0.05638326	-0.045145117	-0.05638326
C8orf44	-0.151571455	-0.136015966	-0.148979817	-0.139820455	-0.15404656	-0.130739963	-0.153728263	-0.130739963
C8orf48	0.199880876	0.174619523	0.174127421	0.185554463	0.194766605	0.179674373	0.157649671	0.179674373
C8orf58	0.047656105	0.051553835	0.042086503	0.05197357	0.048437527	0.054230618	0.042567492	0.054230618
C8orf59	-0.251105012	-0.214844444	-0.218886044	-0.229492386	-0.261448669	-0.209094759	-0.234146957	-0.209094759
C8orf74	0.119919584	0.108505252	0.090767842	0.11731316	0.116575873	0.117783768	0.077355947	0.117783768
C8orf76	-0.111030818	-0.092457585	-0.112733899	-0.095940953	-0.100565132	-0.092989349	-0.090672375	-0.092989349
C8orf82	-0.112764684	-0.134437995	-0.169621798	-0.11738158	-0.107456742	-0.123716584	-0.170431303	-0.123716584
C8orf86	0.108661813	0.08331919	0.099323326	0.090646933	0.104821658	0.081599237	0.089093318	0.081599237
C8orf88	-0.103215808	-0.030015919	-0.019470479	-0.063715514	-0.116631556	-0.029939316	-0.030273084	-0.029939316
C9	-0.007037898	0.004647893	-0.006129368	0.002019092	0.003461469	0.001098426	0.016563962	0.001098426
C9orf116	-0.038108339	-0.042507068	-0.030002981	-0.043382541	-0.038472504	-0.046516607	-0.029046474	-0.046516607
C9orf129	-0.251353867	-0.279124853	-0.262515256	-0.270890056	-0.246896849	-0.286204869	-0.25535623	-0.286204869
C9orf131	-0.138812361	-0.131351485	-0.100633599	-0.141330874	-0.137980904	-0.143469153	-0.090670742	-0.143469153
C9orf135	-0.087098163	-0.060139918	-0.070480719	-0.069410418	-0.071994801	-0.067760812	-0.034555491	-0.067760812
C9orf152	0.093584071	0.099838795	0.093437203	0.098571538	0.093463108	0.101832238	0.093146524	0.101832238
C9orf153	0.017636476	0.059226774	0.101005001	0.032178596	0.012449181	0.04477184	0.107754053	0.04477184
C9orf16	-0.382272977	-0.373485762	-0.397480447	-0.371954183	-0.369920518	-0.373252268	-0.374269637	-0.373252268
C9orf24	-0.239105572	-0.224213909	-0.20166447	-0.235574498	-0.237179606	-0.234549961	-0.189514306	-0.234549961
C9orf3	0.086499979	0.089180755	0.104584882	0.08463094	0.088504441	0.082158492	0.112755496	0.082158492
C9orf40	0.055858821	0.0532331	0.067379265	0.05123523	0.049098531	0.052599081	0.055361595	0.052599081
C9orf43	-0.018238205	0.010713993	-0.025679258	0.006340782	-0.013632659	0.019089787	-0.017404742	0.019089787
C9orf47	0.052271364	0.05148047	0.059017198	0.050155471	0.049899421	0.050318907	0.055380001	0.050318907
C9orf50	-0.047378809	-0.0272467	-0.036002197	-0.033941715	-0.051871907	-0.022496912	-0.043192418	-0.022496912
C9orf57	0.048192595	0.076452628	0.086473327	0.062128823	0.052334042	0.068380811	0.10355087	0.068380811
C9orf64	0.015470135	0.055786605	0.034244294	0.043264212	0.022559959	0.056479693	0.053459808	0.056479693
C9orf66	-0.007874976	-0.05763311	-0.041185096	-0.039939575	-0.011620426	-0.058015628	-0.056348942	-0.058015628
[truncated: 15,647 more rows]
