# Supplementary material for: A global cancer data integrator reveals principles of synthetic lethality, sex disparity and immunotherapy
Source: Genome Med. 2021 Oct 18;13:167. doi: 10.1186/s13073-021-00987-8 (PMC8524992; doi:10.1186/s13073-021-00987-8)
Supplement: Supplementary file 6 — Additional file 6: Table S5. A table containing the data for scatter plots shown in Fig. 2e, f, g. [file 13073_2021_987_MOESM6_ESM.xlsx]

## Sheet: Table S5  missense
Additional File 6: Table S5. A table containing the data for scatter plots shown in Fig. 2e,f,g.
	Essentiality	Mutation	pval	effect_size	pair	Essential	Mutant
ACH-000317	-13.05	Wild Type	7.73906e-06	-1.45958	PIK3CA/PIK3CA	PIK3CA	PIK3CA
ACH-000078	-9.251	Wild Type	7.73906e-06	-1.45958	PIK3CA/PIK3CA	PIK3CA	PIK3CA
ACH-000265	-3.822	Wild Type	7.73906e-06	-1.45958	PIK3CA/PIK3CA	PIK3CA	PIK3CA
ACH-000253	-1.548	Wild Type	7.73906e-06	-1.45958	PIK3CA/PIK3CA	PIK3CA	PIK3CA
ACH-000614	-21.813	Wild Type	7.73906e-06	-1.45958	PIK3CA/PIK3CA	PIK3CA	PIK3CA
ACH-001038	-3.736	Wild Type	7.73906e-06	-1.45958	PIK3CA/PIK3CA	PIK3CA	PIK3CA
ACH-000335	-19.529	Wild Type	7.73906e-06	-1.45958	PIK3CA/PIK3CA	PIK3CA	PIK3CA
ACH-000352	-15.256	Wild Type	7.73906e-06	-1.45958	PIK3CA/PIK3CA	PIK3CA	PIK3CA
ACH-000132	-12.027	Wild Type	7.73906e-06	-1.45958	PIK3CA/PIK3CA	PIK3CA	PIK3CA
ACH-000548	1.83	Wild Type	7.73906e-06	-1.45958	PIK3CA/PIK3CA	PIK3CA	PIK3CA
ACH-000773	-5.456	Wild Type	7.73906e-06	-1.45958	PIK3CA/PIK3CA	PIK3CA	PIK3CA
ACH-000552	20.904	Wild Type	7.73906e-06	-1.45958	PIK3CA/PIK3CA	PIK3CA	PIK3CA
ACH-000823	-4.747	Wild Type	7.73906e-06	-1.45958	PIK3CA/PIK3CA	PIK3CA	PIK3CA
ACH-001067	-21.061	Wild Type	7.73906e-06	-1.45958	PIK3CA/PIK3CA	PIK3CA	PIK3CA
ACH-001745	21.451	Wild Type	7.73906e-06	-1.45958	PIK3CA/PIK3CA	PIK3CA	PIK3CA
ACH-000747	4.672	Wild Type	7.73906e-06	-1.45958	PIK3CA/PIK3CA	PIK3CA	PIK3CA
ACH-000092	-15.257	Wild Type	7.73906e-06	-1.45958	PIK3CA/PIK3CA	PIK3CA	PIK3CA
ACH-000697	-12.558	Wild Type	7.73906e-06	-1.45958	PIK3CA/PIK3CA	PIK3CA	PIK3CA
ACH-000415	-4.267	Wild Type	7.73906e-06	-1.45958	PIK3CA/PIK3CA	PIK3CA	PIK3CA
ACH-000969	-15.068	Wild Type	7.73906e-06	-1.45958	PIK3CA/PIK3CA	PIK3CA	PIK3CA
ACH-000889	2.817	Wild Type	7.73906e-06	-1.45958	PIK3CA/PIK3CA	PIK3CA	PIK3CA
ACH-000401	-18.616	Wild Type	7.73906e-06	-1.45958	PIK3CA/PIK3CA	PIK3CA	PIK3CA
ACH-000817	-20.126	Wild Type	7.73906e-06	-1.45958	PIK3CA/PIK3CA	PIK3CA	PIK3CA
ACH-000848	8.065	Wild Type	7.73906e-06	-1.45958	PIK3CA/PIK3CA	PIK3CA	PIK3CA
ACH-000274	-11.31	Wild Type	7.73906e-06	-1.45958	PIK3CA/PIK3CA	PIK3CA	PIK3CA
ACH-000035	-12.3	Wild Type	7.73906e-06	-1.45958	PIK3CA/PIK3CA	PIK3CA	PIK3CA
ACH-000128	-13.436	Wild Type	7.73906e-06	-1.45958	PIK3CA/PIK3CA	PIK3CA	PIK3CA
ACH-000421	2.949	Wild Type	7.73906e-06	-1.45958	PIK3CA/PIK3CA	PIK3CA	PIK3CA
ACH-000784	36.247	Wild Type	7.73906e-06	-1.45958	PIK3CA/PIK3CA	PIK3CA	PIK3CA
ACH-000348	0.864	Wild Type	7.73906e-06	-1.45958	PIK3CA/PIK3CA	PIK3CA	PIK3CA
ACH-000549	32.806	Wild Type	7.73906e-06	-1.45958	PIK3CA/PIK3CA	PIK3CA	PIK3CA
ACH-000721	8.681	Wild Type	7.73906e-06	-1.45958	PIK3CA/PIK3CA	PIK3CA	PIK3CA
ACH-000756	-3.068	Wild Type	7.73906e-06	-1.45958	PIK3CA/PIK3CA	PIK3CA	PIK3CA
ACH-000647	1.473	Wild Type	7.73906e-06	-1.45958	PIK3CA/PIK3CA	PIK3CA	PIK3CA
ACH-000521	-15.916	Wild Type	7.73906e-06	-1.45958	PIK3CA/PIK3CA	PIK3CA	PIK3CA
ACH-000993	-17.312	Wild Type	7.73906e-06	-1.45958	PIK3CA/PIK3CA	PIK3CA	PIK3CA
ACH-000516	-6.488	Wild Type	7.73906e-06	-1.45958	PIK3CA/PIK3CA	PIK3CA	PIK3CA
ACH-000082	1.454	Wild Type	7.73906e-06	-1.45958	PIK3CA/PIK3CA	PIK3CA	PIK3CA
ACH-000584	-3.068	Wild Type	7.73906e-06	-1.45958	PIK3CA/PIK3CA	PIK3CA	PIK3CA
ACH-000738	-8.06	Wild Type	7.73906e-06	-1.45958	PIK3CA/PIK3CA	PIK3CA	PIK3CA
ACH-000600	-16.777	Wild Type	7.73906e-06	-1.45958	PIK3CA/PIK3CA	PIK3CA	PIK3CA
ACH-000839	9.507	Wild Type	7.73906e-06	-1.45958	PIK3CA/PIK3CA	PIK3CA	PIK3CA
ACH-000901	-14.956	Wild Type	7.73906e-06	-1.45958	PIK3CA/PIK3CA	PIK3CA	PIK3CA
ACH-000947	-23.184	Wild Type	7.73906e-06	-1.45958	PIK3CA/PIK3CA	PIK3CA	PIK3CA
ACH-000673	-4.211	Wild Type	7.73906e-06	-1.45958	PIK3CA/PIK3CA	PIK3CA	PIK3CA
ACH-000319	-6.68	Wild Type	7.73906e-06	-1.45958	PIK3CA/PIK3CA	PIK3CA	PIK3CA
ACH-000475	0.331	Wild Type	7.73906e-06	-1.45958	PIK3CA/PIK3CA	PIK3CA	PIK3CA
ACH-000337	-4.96	Wild Type	7.73906e-06	-1.45958	PIK3CA/PIK3CA	PIK3CA	PIK3CA
ACH-001654	28.661	Wild Type	7.73906e-06	-1.45958	PIK3CA/PIK3CA	PIK3CA	PIK3CA
ACH-000237	-18.589	Wild Type	7.73906e-06	-1.45958	PIK3CA/PIK3CA	PIK3CA	PIK3CA
ACH-000683	-7.445	Wild Type	7.73906e-06	-1.45958	PIK3CA/PIK3CA	PIK3CA	PIK3CA
ACH-000260	6.196	Wild Type	7.73906e-06	-1.45958	PIK3CA/PIK3CA	PIK3CA	PIK3CA
ACH-001075	1.529	Wild Type	7.73906e-06	-1.45958	PIK3CA/PIK3CA	PIK3CA	PIK3CA
ACH-000278	-19.888	Wild Type	7.73906e-06	-1.45958	PIK3CA/PIK3CA	PIK3CA	PIK3CA
ACH-000867	-8.717	Wild Type	7.73906e-06	-1.45958	PIK3CA/PIK3CA	PIK3CA	PIK3CA
ACH-000935	-16.063	Wild Type	7.73906e-06	-1.45958	PIK3CA/PIK3CA	PIK3CA	PIK3CA
ACH-000232	-25.171	Wild Type	7.73906e-06	-1.45958	PIK3CA/PIK3CA	PIK3CA	PIK3CA
ACH-000383	-3.643	Wild Type	7.73906e-06	-1.45958	PIK3CA/PIK3CA	PIK3CA	PIK3CA
ACH-000178	-27.84	Wild Type	7.73906e-06	-1.45958	PIK3CA/PIK3CA	PIK3CA	PIK3CA
ACH-000468	1.209	Wild Type	7.73906e-06	-1.45958	PIK3CA/PIK3CA	PIK3CA	PIK3CA
ACH-000917	15.954	Wild Type	7.73906e-06	-1.45958	PIK3CA/PIK3CA	PIK3CA	PIK3CA
ACH-000840	-9.338	Wild Type	7.73906e-06	-1.45958	PIK3CA/PIK3CA	PIK3CA	PIK3CA
ACH-000013	-10.435	Wild Type	7.73906e-06	-1.45958	PIK3CA/PIK3CA	PIK3CA	PIK3CA
ACH-001228	-4.348	Wild Type	7.73906e-06	-1.45958	PIK3CA/PIK3CA	PIK3CA	PIK3CA
ACH-000007	-4.551	Wild Type	7.73906e-06	-1.45958	PIK3CA/PIK3CA	PIK3CA	PIK3CA
ACH-000648	-11.078	Wild Type	7.73906e-06	-1.45958	PIK3CA/PIK3CA	PIK3CA	PIK3CA
ACH-000322	-21.098	Wild Type	7.73906e-06	-1.45958	PIK3CA/PIK3CA	PIK3CA	PIK3CA
ACH-000769	36.451	Wild Type	7.73906e-06	-1.45958	PIK3CA/PIK3CA	PIK3CA	PIK3CA
ACH-000436	-13.541	Wild Type	7.73906e-06	-1.45958	PIK3CA/PIK3CA	PIK3CA	PIK3CA
ACH-000163	12.785	Wild Type	7.73906e-06	-1.45958	PIK3CA/PIK3CA	PIK3CA	PIK3CA
ACH-000633	-6.482	Wild Type	7.73906e-06	-1.45958	PIK3CA/PIK3CA	PIK3CA	PIK3CA
ACH-000835	-15.223	Wild Type	7.73906e-06	-1.45958	PIK3CA/PIK3CA	PIK3CA	PIK3CA
ACH-000882	-17.454	Wild Type	7.73906e-06	-1.45958	PIK3CA/PIK3CA	PIK3CA	PIK3CA
ACH-000025	-9.794	Wild Type	7.73906e-06	-1.45958	PIK3CA/PIK3CA	PIK3CA	PIK3CA
ACH-001031	-11.125	Wild Type	7.73906e-06	-1.45958	PIK3CA/PIK3CA	PIK3CA	PIK3CA
ACH-000661	-18.611	Wild Type	7.73906e-06	-1.45958	PIK3CA/PIK3CA	PIK3CA	PIK3CA
ACH-000926	9.913	Wild Type	7.73906e-06	-1.45958	PIK3CA/PIK3CA	PIK3CA	PIK3CA
ACH-000770	-17.874	Wild Type	7.73906e-06	-1.45958	PIK3CA/PIK3CA	PIK3CA	PIK3CA
ACH-001053	-9.705	Wild Type	7.73906e-06	-1.45958	PIK3CA/PIK3CA	PIK3CA	PIK3CA
ACH-000486	-11.936	Wild Type	7.73906e-06	-1.45958	PIK3CA/PIK3CA	PIK3CA	PIK3CA
ACH-000618	-4.271	Wild Type	7.73906e-06	-1.45958	PIK3CA/PIK3CA	PIK3CA	PIK3CA
ACH-000906	-12.753	Wild Type	7.73906e-06	-1.45958	PIK3CA/PIK3CA	PIK3CA	PIK3CA
ACH-000699	-17.414	Wild Type	7.73906e-06	-1.45958	PIK3CA/PIK3CA	PIK3CA	PIK3CA
ACH-000665	-11.531	Wild Type	7.73906e-06	-1.45958	PIK3CA/PIK3CA	PIK3CA	PIK3CA
ACH-000858	-10.672	Wild Type	7.73906e-06	-1.45958	PIK3CA/PIK3CA	PIK3CA	PIK3CA
ACH-000829	-21.961	Wild Type	7.73906e-06	-1.45958	PIK3CA/PIK3CA	PIK3CA	PIK3CA
ACH-000837	6.887	Wild Type	7.73906e-06	-1.45958	PIK3CA/PIK3CA	PIK3CA	PIK3CA
ACH-000517	3.356	Wild Type	7.73906e-06	-1.45958	PIK3CA/PIK3CA	PIK3CA	PIK3CA
ACH-000588	20.369	Wild Type	7.73906e-06	-1.45958	PIK3CA/PIK3CA	PIK3CA	PIK3CA
ACH-000623	-20.827	Wild Type	7.73906e-06	-1.45958	PIK3CA/PIK3CA	PIK3CA	PIK3CA
ACH-000605	16.459	Wild Type	7.73906e-06	-1.45958	PIK3CA/PIK3CA	PIK3CA	PIK3CA
ACH-000256	-18.508	Wild Type	7.73906e-06	-1.45958	PIK3CA/PIK3CA	PIK3CA	PIK3CA
ACH-000693	2.076	Wild Type	7.73906e-06	-1.45958	PIK3CA/PIK3CA	PIK3CA	PIK3CA
ACH-000211	16.01	Wild Type	7.73906e-06	-1.45958	PIK3CA/PIK3CA	PIK3CA	PIK3CA
ACH-000302	-1.435	Wild Type	7.73906e-06	-1.45958	PIK3CA/PIK3CA	PIK3CA	PIK3CA
ACH-000822	-14.515	Wild Type	7.73906e-06	-1.45958	PIK3CA/PIK3CA	PIK3CA	PIK3CA
ACH-000215	-13.833	Wild Type	7.73906e-06	-1.45958	PIK3CA/PIK3CA	PIK3CA	PIK3CA
ACH-000862	-13.764	Wild Type	7.73906e-06	-1.45958	PIK3CA/PIK3CA	PIK3CA	PIK3CA
ACH-000849	-27.164	Wild Type	7.73906e-06	-1.45958	PIK3CA/PIK3CA	PIK3CA	PIK3CA
ACH-000887	-9.034	Wild Type	7.73906e-06	-1.45958	PIK3CA/PIK3CA	PIK3CA	PIK3CA
ACH-000307	16.045	Wild Type	7.73906e-06	-1.45958	PIK3CA/PIK3CA	PIK3CA	PIK3CA
ACH-000296	-12.959	Wild Type	7.73906e-06	-1.45958	PIK3CA/PIK3CA	PIK3CA	PIK3CA
ACH-001306	-14.596	Wild Type	7.73906e-06	-1.45958	PIK3CA/PIK3CA	PIK3CA	PIK3CA
ACH-001532	-5.073	Wild Type	7.73906e-06	-1.45958	PIK3CA/PIK3CA	PIK3CA	PIK3CA
ACH-000332	9.09	Wild Type	7.73906e-06	-1.45958	PIK3CA/PIK3CA	PIK3CA	PIK3CA
ACH-000585	17.782	Wild Type	7.73906e-06	-1.45958	PIK3CA/PIK3CA	PIK3CA	PIK3CA
ACH-000819	-19.595	Wild Type	7.73906e-06	-1.45958	PIK3CA/PIK3CA	PIK3CA	PIK3CA
ACH-001283	7.514	Wild Type	7.73906e-06	-1.45958	PIK3CA/PIK3CA	PIK3CA	PIK3CA
ACH-000510	-5.657	Wild Type	7.73906e-06	-1.45958	PIK3CA/PIK3CA	PIK3CA	PIK3CA
ACH-000912	-21.897	Wild Type	7.73906e-06	-1.45958	PIK3CA/PIK3CA	PIK3CA	PIK3CA
ACH-000658	18.514	Wild Type	7.73906e-06	-1.45958	PIK3CA/PIK3CA	PIK3CA	PIK3CA
ACH-000487	-18.231	Wild Type	7.73906e-06	-1.45958	PIK3CA/PIK3CA	PIK3CA	PIK3CA
ACH-001054	-14.915	Wild Type	7.73906e-06	-1.45958	PIK3CA/PIK3CA	PIK3CA	PIK3CA
ACH-000968	-18.693	Wild Type	7.73906e-06	-1.45958	PIK3CA/PIK3CA	PIK3CA	PIK3CA
ACH-000323	-9.797	Wild Type	7.73906e-06	-1.45958	PIK3CA/PIK3CA	PIK3CA	PIK3CA
ACH-001028	-13.93	Wild Type	7.73906e-06	-1.45958	PIK3CA/PIK3CA	PIK3CA	PIK3CA
ACH-000608	-17.716	Wild Type	7.73906e-06	-1.45958	PIK3CA/PIK3CA	PIK3CA	PIK3CA
ACH-000331	-22.666	Wild Type	7.73906e-06	-1.45958	PIK3CA/PIK3CA	PIK3CA	PIK3CA
ACH-000291	-6.323	Wild Type	7.73906e-06	-1.45958	PIK3CA/PIK3CA	PIK3CA	PIK3CA
ACH-000055	-29.401	Wild Type	7.73906e-06	-1.45958	PIK3CA/PIK3CA	PIK3CA	PIK3CA
ACH-000785	12.405	Wild Type	7.73906e-06	-1.45958	PIK3CA/PIK3CA	PIK3CA	PIK3CA
ACH-001380	1.523	Wild Type	7.73906e-06	-1.45958	PIK3CA/PIK3CA	PIK3CA	PIK3CA
ACH-000718	-14.047	Wild Type	7.73906e-06	-1.45958	PIK3CA/PIK3CA	PIK3CA	PIK3CA
ACH-000996	-19.367	Wild Type	7.73906e-06	-1.45958	PIK3CA/PIK3CA	PIK3CA	PIK3CA
ACH-000881	-7.214	Wild Type	7.73906e-06	-1.45958	PIK3CA/PIK3CA	PIK3CA	PIK3CA
ACH-000255	-17.116	Wild Type	7.73906e-06	-1.45958	PIK3CA/PIK3CA	PIK3CA	PIK3CA
ACH-001096	24.341	Wild Type	7.73906e-06	-1.45958	PIK3CA/PIK3CA	PIK3CA	PIK3CA
ACH-000767	5.816	Wild Type	7.73906e-06	-1.45958	PIK3CA/PIK3CA	PIK3CA	PIK3CA
ACH-001431	-18.327	Wild Type	7.73906e-06	-1.45958	PIK3CA/PIK3CA	PIK3CA	PIK3CA
ACH-000502	11.572	Wild Type	7.73906e-06	-1.45958	PIK3CA/PIK3CA	PIK3CA	PIK3CA
ACH-000086	-22.306	Wild Type	7.73906e-06	-1.45958	PIK3CA/PIK3CA	PIK3CA	PIK3CA
ACH-000097	-14.858	Wild Type	7.73906e-06	-1.45958	PIK3CA/PIK3CA	PIK3CA	PIK3CA
ACH-000142	45.748	Wild Type	7.73906e-06	-1.45958	PIK3CA/PIK3CA	PIK3CA	PIK3CA
ACH-000706	-7.108	Wild Type	7.73906e-06	-1.45958	PIK3CA/PIK3CA	PIK3CA	PIK3CA
ACH-000528	1.138	Wild Type	7.73906e-06	-1.45958	PIK3CA/PIK3CA	PIK3CA	PIK3CA
ACH-000045	-19.984	Wild Type	7.73906e-06	-1.45958	PIK3CA/PIK3CA	PIK3CA	PIK3CA
ACH-000937	-20.255	Wild Type	7.73906e-06	-1.45958	PIK3CA/PIK3CA	PIK3CA	PIK3CA
ACH-000040	-11.999	Wild Type	7.73906e-06	-1.45958	PIK3CA/PIK3CA	PIK3CA	PIK3CA
ACH-000448	7.587	Wild Type	7.73906e-06	-1.45958	PIK3CA/PIK3CA	PIK3CA	PIK3CA
ACH-000910	26.325	Wild Type	7.73906e-06	-1.45958	PIK3CA/PIK3CA	PIK3CA	PIK3CA
ACH-000788	-22.74	Wild Type	7.73906e-06	-1.45958	PIK3CA/PIK3CA	PIK3CA	PIK3CA
ACH-000452	5.073	Wild Type	7.73906e-06	-1.45958	PIK3CA/PIK3CA	PIK3CA	PIK3CA
ACH-000649	-18.679	Wild Type	7.73906e-06	-1.45958	PIK3CA/PIK3CA	PIK3CA	PIK3CA
ACH-000865	6.102	Wild Type	7.73906e-06	-1.45958	PIK3CA/PIK3CA	PIK3CA	PIK3CA
ACH-000589	2.899	Wild Type	7.73906e-06	-1.45958	PIK3CA/PIK3CA	PIK3CA	PIK3CA
ACH-000805	-6.418	Wild Type	7.73906e-06	-1.45958	PIK3CA/PIK3CA	PIK3CA	PIK3CA
ACH-000294	-12.224	Wild Type	7.73906e-06	-1.45958	PIK3CA/PIK3CA	PIK3CA	PIK3CA
ACH-001301	10.552	Wild Type	7.73906e-06	-1.45958	PIK3CA/PIK3CA	PIK3CA	PIK3CA
ACH-001134	-14.028	Wild Type	7.73906e-06	-1.45958	PIK3CA/PIK3CA	PIK3CA	PIK3CA
ACH-000098	13.593	Wild Type	7.73906e-06	-1.45958	PIK3CA/PIK3CA	PIK3CA	PIK3CA
ACH-000356	36.987	Wild Type	7.73906e-06	-1.45958	PIK3CA/PIK3CA	PIK3CA	PIK3CA
ACH-000150	-21.431	Wild Type	7.73906e-06	-1.45958	PIK3CA/PIK3CA	PIK3CA	PIK3CA
ACH-000766	-15.072	Wild Type	7.73906e-06	-1.45958	PIK3CA/PIK3CA	PIK3CA	PIK3CA
ACH-000624	-14.571	Wild Type	7.73906e-06	-1.45958	PIK3CA/PIK3CA	PIK3CA	PIK3CA
ACH-001300	16.16	Wild Type	7.73906e-06	-1.45958	PIK3CA/PIK3CA	PIK3CA	PIK3CA
ACH-000228	-9.195	Wild Type	7.73906e-06	-1.45958	PIK3CA/PIK3CA	PIK3CA	PIK3CA
ACH-000884	-4.412	Wild Type	7.73906e-06	-1.45958	PIK3CA/PIK3CA	PIK3CA	PIK3CA
ACH-000794	16.245	Wild Type	7.73906e-06	-1.45958	PIK3CA/PIK3CA	PIK3CA	PIK3CA
ACH-001196	10.253	Wild Type	7.73906e-06	-1.45958	PIK3CA/PIK3CA	PIK3CA	PIK3CA
ACH-000907	-26.536	Wild Type	7.73906e-06	-1.45958	PIK3CA/PIK3CA	PIK3CA	PIK3CA
ACH-000329	-16.911	Wild Type	7.73906e-06	-1.45958	PIK3CA/PIK3CA	PIK3CA	PIK3CA
ACH-000143	10.806	Wild Type	7.73906e-06	-1.45958	PIK3CA/PIK3CA	PIK3CA	PIK3CA
ACH-000542	-14.599	Wild Type	7.73906e-06	-1.45958	PIK3CA/PIK3CA	PIK3CA	PIK3CA
ACH-000198	-7.495	Wild Type	7.73906e-06	-1.45958	PIK3CA/PIK3CA	PIK3CA	PIK3CA
ACH-000638	-4.393	Wild Type	7.73906e-06	-1.45958	PIK3CA/PIK3CA	PIK3CA	PIK3CA
ACH-000393	-18.418	Wild Type	7.73906e-06	-1.45958	PIK3CA/PIK3CA	PIK3CA	PIK3CA
ACH-000009	-3.386	Wild Type	7.73906e-06	-1.45958	PIK3CA/PIK3CA	PIK3CA	PIK3CA
ACH-001061	18.143	Wild Type	7.73906e-06	-1.45958	PIK3CA/PIK3CA	PIK3CA	PIK3CA
ACH-000070	4.692	Wild Type	7.73906e-06	-1.45958	PIK3CA/PIK3CA	PIK3CA	PIK3CA
ACH-000330	21.108	Wild Type	7.73906e-06	-1.45958	PIK3CA/PIK3CA	PIK3CA	PIK3CA
ACH-000262	-7.33	Wild Type	7.73906e-06	-1.45958	PIK3CA/PIK3CA	PIK3CA	PIK3CA
ACH-000471	-15.142	Wild Type	7.73906e-06	-1.45958	PIK3CA/PIK3CA	PIK3CA	PIK3CA
ACH-000671	-1.952	Wild Type	7.73906e-06	-1.45958	PIK3CA/PIK3CA	PIK3CA	PIK3CA
ACH-000522	-8.274	Wild Type	7.73906e-06	-1.45958	PIK3CA/PIK3CA	PIK3CA	PIK3CA
ACH-000190	-19.206	Wild Type	7.73906e-06	-1.45958	PIK3CA/PIK3CA	PIK3CA	PIK3CA
ACH-000619	12.633	Wild Type	7.73906e-06	-1.45958	PIK3CA/PIK3CA	PIK3CA	PIK3CA
ACH-000746	-0.461	Wild Type	7.73906e-06	-1.45958	PIK3CA/PIK3CA	PIK3CA	PIK3CA
ACH-000851	-2.05	Wild Type	7.73906e-06	-1.45958	PIK3CA/PIK3CA	PIK3CA	PIK3CA
ACH-000866	37.316	Wild Type	7.73906e-06	-1.45958	PIK3CA/PIK3CA	PIK3CA	PIK3CA
ACH-000621	-18.703	Wild Type	7.73906e-06	-1.45958	PIK3CA/PIK3CA	PIK3CA	PIK3CA
ACH-000827	-19.045	Wild Type	7.73906e-06	-1.45958	PIK3CA/PIK3CA	PIK3CA	PIK3CA
ACH-001183	26.613	Wild Type	7.73906e-06	-1.45958	PIK3CA/PIK3CA	PIK3CA	PIK3CA
ACH-000757	5.034	Wild Type	7.73906e-06	-1.45958	PIK3CA/PIK3CA	PIK3CA	PIK3CA
ACH-000843	10.649	Wild Type	7.73906e-06	-1.45958	PIK3CA/PIK3CA	PIK3CA	PIK3CA
ACH-000021	-17.343	Wild Type	7.73906e-06	-1.45958	PIK3CA/PIK3CA	PIK3CA	PIK3CA
ACH-000364	-2.926	Wild Type	7.73906e-06	-1.45958	PIK3CA/PIK3CA	PIK3CA	PIK3CA
ACH-000248	19.138	Wild Type	7.73906e-06	-1.45958	PIK3CA/PIK3CA	PIK3CA	PIK3CA
ACH-000444	4.296	Wild Type	7.73906e-06	-1.45958	PIK3CA/PIK3CA	PIK3CA	PIK3CA
ACH-001163	-18.822	Wild Type	7.73906e-06	-1.45958	PIK3CA/PIK3CA	PIK3CA	PIK3CA
ACH-000524	-13.316	Wild Type	7.73906e-06	-1.45958	PIK3CA/PIK3CA	PIK3CA	PIK3CA
ACH-000395	-5.84	Wild Type	7.73906e-06	-1.45958	PIK3CA/PIK3CA	PIK3CA	PIK3CA
ACH-000363	22.597	Wild Type	7.73906e-06	-1.45958	PIK3CA/PIK3CA	PIK3CA	PIK3CA
ACH-000127	-11.689	Wild Type	7.73906e-06	-1.45958	PIK3CA/PIK3CA	PIK3CA	PIK3CA
ACH-000796	25.922	Wild Type	7.73906e-06	-1.45958	PIK3CA/PIK3CA	PIK3CA	PIK3CA
ACH-001346	-2.127	Wild Type	7.73906e-06	-1.45958	PIK3CA/PIK3CA	PIK3CA	PIK3CA
ACH-000312	11.456	Wild Type	7.73906e-06	-1.45958	PIK3CA/PIK3CA	PIK3CA	PIK3CA
ACH-000841	-4.267	Wild Type	7.73906e-06	-1.45958	PIK3CA/PIK3CA	PIK3CA	PIK3CA
ACH-000108	-4.773	Wild Type	7.73906e-06	-1.45958	PIK3CA/PIK3CA	PIK3CA	PIK3CA
ACH-000087	35.692	Wild Type	7.73906e-06	-1.45958	PIK3CA/PIK3CA	PIK3CA	PIK3CA
ACH-000238	-11.39	Wild Type	7.73906e-06	-1.45958	PIK3CA/PIK3CA	PIK3CA	PIK3CA
ACH-000921	-11.127	Wild Type	7.73906e-06	-1.45958	PIK3CA/PIK3CA	PIK3CA	PIK3CA
ACH-000941	22.13	Wild Type	7.73906e-06	-1.45958	PIK3CA/PIK3CA	PIK3CA	PIK3CA
ACH-000576	33.024	Wild Type	7.73906e-06	-1.45958	PIK3CA/PIK3CA	PIK3CA	PIK3CA
ACH-000518	27.123	Wild Type	7.73906e-06	-1.45958	PIK3CA/PIK3CA	PIK3CA	PIK3CA
ACH-000783	-16.957	Wild Type	7.73906e-06	-1.45958	PIK3CA/PIK3CA	PIK3CA	PIK3CA
ACH-000060	-1.759	Wild Type	7.73906e-06	-1.45958	PIK3CA/PIK3CA	PIK3CA	PIK3CA
ACH-000873	-7.555	Wild Type	7.73906e-06	-1.45958	PIK3CA/PIK3CA	PIK3CA	PIK3CA
ACH-000973	-5.911	Wild Type	7.73906e-06	-1.45958	PIK3CA/PIK3CA	PIK3CA	PIK3CA
ACH-000974	-11.638	Wild Type	7.73906e-06	-1.45958	PIK3CA/PIK3CA	PIK3CA	PIK3CA
ACH-001232	-22.33	Wild Type	7.73906e-06	-1.45958	PIK3CA/PIK3CA	PIK3CA	PIK3CA
ACH-000146	-5.807	Wild Type	7.73906e-06	-1.45958	PIK3CA/PIK3CA	PIK3CA	PIK3CA
ACH-001197	-16.976	Wild Type	7.73906e-06	-1.45958	PIK3CA/PIK3CA	PIK3CA	PIK3CA
ACH-000651	-16.679	Wild Type	7.73906e-06	-1.45958	PIK3CA/PIK3CA	PIK3CA	PIK3CA
ACH-000280	14.156	Wild Type	7.73906e-06	-1.45958	PIK3CA/PIK3CA	PIK3CA	PIK3CA
ACH-000011	25.283	Wild Type	7.73906e-06	-1.45958	PIK3CA/PIK3CA	PIK3CA	PIK3CA
ACH-000537	-3.622	Wild Type	7.73906e-06	-1.45958	PIK3CA/PIK3CA	PIK3CA	PIK3CA
ACH-000374	-18.487	Wild Type	7.73906e-06	-1.45958	PIK3CA/PIK3CA	PIK3CA	PIK3CA
ACH-000414	10.421	Wild Type	7.73906e-06	-1.45958	PIK3CA/PIK3CA	PIK3CA	PIK3CA
ACH-000168	-11.466	Wild Type	7.73906e-06	-1.45958	PIK3CA/PIK3CA	PIK3CA	PIK3CA
ACH-000159	-16.769	Wild Type	7.73906e-06	-1.45958	PIK3CA/PIK3CA	PIK3CA	PIK3CA
ACH-001278	-11.295	Wild Type	7.73906e-06	-1.45958	PIK3CA/PIK3CA	PIK3CA	PIK3CA
ACH-000580	-21.262	Wild Type	7.73906e-06	-1.45958	PIK3CA/PIK3CA	PIK3CA	PIK3CA
ACH-000732	-12.456	Wild Type	7.73906e-06	-1.45958	PIK3CA/PIK3CA	PIK3CA	PIK3CA
ACH-000653	-7.279	Wild Type	7.73906e-06	-1.45958	PIK3CA/PIK3CA	PIK3CA	PIK3CA
ACH-000261	-7.306	Wild Type	7.73906e-06	-1.45958	PIK3CA/PIK3CA	PIK3CA	PIK3CA
ACH-000264	-4.845	Wild Type	7.73906e-06	-1.45958	PIK3CA/PIK3CA	PIK3CA	PIK3CA
ACH-000714	30.309	Wild Type	7.73906e-06	-1.45958	PIK3CA/PIK3CA	PIK3CA	PIK3CA
ACH-000768	-25.084	Wild Type	7.73906e-06	-1.45958	PIK3CA/PIK3CA	PIK3CA	PIK3CA
ACH-000932	-9.866	Wild Type	7.73906e-06	-1.45958	PIK3CA/PIK3CA	PIK3CA	PIK3CA
ACH-000777	5.95	Wild Type	7.73906e-06	-1.45958	PIK3CA/PIK3CA	PIK3CA	PIK3CA
ACH-000802	8.547	Wild Type	7.73906e-06	-1.45958	PIK3CA/PIK3CA	PIK3CA	PIK3CA
ACH-000067	-8.877	Wild Type	7.73906e-06	-1.45958	PIK3CA/PIK3CA	PIK3CA	PIK3CA
ACH-000763	26.617	Wild Type	7.73906e-06	-1.45958	PIK3CA/PIK3CA	PIK3CA	PIK3CA
ACH-000407	-4.564	Wild Type	7.73906e-06	-1.45958	PIK3CA/PIK3CA	PIK3CA	PIK3CA
ACH-000885	-4.165	Wild Type	7.73906e-06	-1.45958	PIK3CA/PIK3CA	PIK3CA	PIK3CA
ACH-000281	-7.485	Wild Type	7.73906e-06	-1.45958	PIK3CA/PIK3CA	PIK3CA	PIK3CA
ACH-000896	-4.313	Wild Type	7.73906e-06	-1.45958	PIK3CA/PIK3CA	PIK3CA	PIK3CA
ACH-000469	-3.019	Wild Type	7.73906e-06	-1.45958	PIK3CA/PIK3CA	PIK3CA	PIK3CA
ACH-000116	-2.094	Wild Type	7.73906e-06	-1.45958	PIK3CA/PIK3CA	PIK3CA	PIK3CA
ACH-000458	2.273	Wild Type	7.73906e-06	-1.45958	PIK3CA/PIK3CA	PIK3CA	PIK3CA
ACH-000231	-21.385	Wild Type	7.73906e-06	-1.45958	PIK3CA/PIK3CA	PIK3CA	PIK3CA
ACH-000389	-13.329	Wild Type	7.73906e-06	-1.45958	PIK3CA/PIK3CA	PIK3CA	PIK3CA
ACH-000012	-11.97	Wild Type	7.73906e-06	-1.45958	PIK3CA/PIK3CA	PIK3CA	PIK3CA
ACH-000994	-18.962	Wild Type	7.73906e-06	-1.45958	PIK3CA/PIK3CA	PIK3CA	PIK3CA
ACH-000099	7.079	Wild Type	7.73906e-06	-1.45958	PIK3CA/PIK3CA	PIK3CA	PIK3CA
ACH-000137	0.896	Wild Type	7.73906e-06	-1.45958	PIK3CA/PIK3CA	PIK3CA	PIK3CA
ACH-001274	-19.378	Wild Type	7.73906e-06	-1.45958	PIK3CA/PIK3CA	PIK3CA	PIK3CA
ACH-000734	8.751	Wild Type	7.73906e-06	-1.45958	PIK3CA/PIK3CA	PIK3CA	PIK3CA
ACH-000630	5.854	Wild Type	7.73906e-06	-1.45958	PIK3CA/PIK3CA	PIK3CA	PIK3CA
ACH-000571	13.736	Wild Type	7.73906e-06	-1.45958	PIK3CA/PIK3CA	PIK3CA	PIK3CA
ACH-001050	-16.296	Wild Type	7.73906e-06	-1.45958	PIK3CA/PIK3CA	PIK3CA	PIK3CA
ACH-000480	-14.493	Wild Type	7.73906e-06	-1.45958	PIK3CA/PIK3CA	PIK3CA	PIK3CA
ACH-000960	-15.576	Wild Type	7.73906e-06	-1.45958	PIK3CA/PIK3CA	PIK3CA	PIK3CA
ACH-000787	-14.443	Wild Type	7.73906e-06	-1.45958	PIK3CA/PIK3CA	PIK3CA	PIK3CA
ACH-000696	-18.307	Wild Type	7.73906e-06	-1.45958	PIK3CA/PIK3CA	PIK3CA	PIK3CA
ACH-000872	-14.618	Wild Type	7.73906e-06	-1.45958	PIK3CA/PIK3CA	PIK3CA	PIK3CA
ACH-000387	-12.354	Wild Type	7.73906e-06	-1.45958	PIK3CA/PIK3CA	PIK3CA	PIK3CA
ACH-000361	-20.36	Wild Type	7.73906e-06	-1.45958	PIK3CA/PIK3CA	PIK3CA	PIK3CA
ACH-000223	-16.823	Wild Type	7.73906e-06	-1.45958	PIK3CA/PIK3CA	PIK3CA	PIK3CA
ACH-000491	11.472	Wild Type	7.73906e-06	-1.45958	PIK3CA/PIK3CA	PIK3CA	PIK3CA
ACH-001275	-1.936	Wild Type	7.73906e-06	-1.45958	PIK3CA/PIK3CA	PIK3CA	PIK3CA
ACH-000657	-1.683	Wild Type	7.73906e-06	-1.45958	PIK3CA/PIK3CA	PIK3CA	PIK3CA
ACH-000663	-7.092	Wild Type	7.73906e-06	-1.45958	PIK3CA/PIK3CA	PIK3CA	PIK3CA
ACH-000472	31.522	Wild Type	7.73906e-06	-1.45958	PIK3CA/PIK3CA	PIK3CA	PIK3CA
ACH-000277	19.672	Wild Type	7.73906e-06	-1.45958	PIK3CA/PIK3CA	PIK3CA	PIK3CA
ACH-000832	-1.166	Wild Type	7.73906e-06	-1.45958	PIK3CA/PIK3CA	PIK3CA	PIK3CA
ACH-000350	7.902	Wild Type	7.73906e-06	-1.45958	PIK3CA/PIK3CA	PIK3CA	PIK3CA
ACH-000856	36.247	Wild Type	7.73906e-06	-1.45958	PIK3CA/PIK3CA	PIK3CA	PIK3CA
ACH-000831	-19.702	Wild Type	7.73906e-06	-1.45958	PIK3CA/PIK3CA	PIK3CA	PIK3CA
ACH-000620	-0.906	Wild Type	7.73906e-06	-1.45958	PIK3CA/PIK3CA	PIK3CA	PIK3CA
ACH-000390	4.678	Wild Type	7.73906e-06	-1.45958	PIK3CA/PIK3CA	PIK3CA	PIK3CA
ACH-000243	15.033	Wild Type	7.73906e-06	-1.45958	PIK3CA/PIK3CA	PIK3CA	PIK3CA
ACH-000053	2.608	Wild Type	7.73906e-06	-1.45958	PIK3CA/PIK3CA	PIK3CA	PIK3CA
ACH-000953	32.154	Wild Type	7.73906e-06	-1.45958	PIK3CA/PIK3CA	PIK3CA	PIK3CA
ACH-000047	-9.866	Wild Type	7.73906e-06	-1.45958	PIK3CA/PIK3CA	PIK3CA	PIK3CA
ACH-001377	-7.198	Wild Type	7.73906e-06	-1.45958	PIK3CA/PIK3CA	PIK3CA	PIK3CA
ACH-000460	11.188	Wild Type	7.73906e-06	-1.45958	PIK3CA/PIK3CA	PIK3CA	PIK3CA
ACH-000606	-7.289	Wild Type	7.73906e-06	-1.45958	PIK3CA/PIK3CA	PIK3CA	PIK3CA
ACH-000152	-3.219	Wild Type	7.73906e-06	-1.45958	PIK3CA/PIK3CA	PIK3CA	PIK3CA
ACH-000461	9.206	Wild Type	7.73906e-06	-1.45958	PIK3CA/PIK3CA	PIK3CA	PIK3CA
ACH-000776	-19.846	Wild Type	7.73906e-06	-1.45958	PIK3CA/PIK3CA	PIK3CA	PIK3CA
ACH-001368	-1.61	Wild Type	7.73906e-06	-1.45958	PIK3CA/PIK3CA	PIK3CA	PIK3CA
ACH-000570	-5.268	Wild Type	7.73906e-06	-1.45958	PIK3CA/PIK3CA	PIK3CA	PIK3CA
ACH-000915	-15.51	Wild Type	7.73906e-06	-1.45958	PIK3CA/PIK3CA	PIK3CA	PIK3CA
ACH-000545	13.194	Wild Type	7.73906e-06	-1.45958	PIK3CA/PIK3CA	PIK3CA	PIK3CA
ACH-000760	-20.624	Wild Type	7.73906e-06	-1.45958	PIK3CA/PIK3CA	PIK3CA	PIK3CA
ACH-000133	-2.039	Wild Type	7.73906e-06	-1.45958	PIK3CA/PIK3CA	PIK3CA	PIK3CA
ACH-000476	-5.344	Wild Type	7.73906e-06	-1.45958	PIK3CA/PIK3CA	PIK3CA	PIK3CA
ACH-000376	-7.146	Wild Type	7.73906e-06	-1.45958	PIK3CA/PIK3CA	PIK3CA	PIK3CA
ACH-000573	-21.433	Wild Type	7.73906e-06	-1.45958	PIK3CA/PIK3CA	PIK3CA	PIK3CA
ACH-000677	-12.842	Wild Type	7.73906e-06	-1.45958	PIK3CA/PIK3CA	PIK3CA	PIK3CA
ACH-000036	-8.062	Wild Type	7.73906e-06	-1.45958	PIK3CA/PIK3CA	PIK3CA	PIK3CA
ACH-000939	19.439	Wild Type	7.73906e-06	-1.45958	PIK3CA/PIK3CA	PIK3CA	PIK3CA
ACH-000279	3.239	Wild Type	7.73906e-06	-1.45958	PIK3CA/PIK3CA	PIK3CA	PIK3CA
ACH-000758	-20.758	Wild Type	7.73906e-06	-1.45958	PIK3CA/PIK3CA	PIK3CA	PIK3CA
ACH-000676	-14.686	Wild Type	7.73906e-06	-1.45958	PIK3CA/PIK3CA	PIK3CA	PIK3CA
ACH-000821	-11.038	Wild Type	7.73906e-06	-1.45958	PIK3CA/PIK3CA	PIK3CA	PIK3CA
ACH-000900	-13.464	Wild Type	7.73906e-06	-1.45958	PIK3CA/PIK3CA	PIK3CA	PIK3CA
ACH-000601	-5.372	Wild Type	7.73906e-06	-1.45958	PIK3CA/PIK3CA	PIK3CA	PIK3CA
ACH-000235	4.365	Wild Type	7.73906e-06	-1.45958	PIK3CA/PIK3CA	PIK3CA	PIK3CA
ACH-000481	11.267	Wild Type	7.73906e-06	-1.45958	PIK3CA/PIK3CA	PIK3CA	PIK3CA
ACH-000771	12.699	Wild Type	7.73906e-06	-1.45958	PIK3CA/PIK3CA	PIK3CA	PIK3CA
ACH-000259	0.869	Wild Type	7.73906e-06	-1.45958	PIK3CA/PIK3CA	PIK3CA	PIK3CA
ACH-000381	22.597	Wild Type	7.73906e-06	-1.45958	PIK3CA/PIK3CA	PIK3CA	PIK3CA
ACH-000544	9.468	Wild Type	7.73906e-06	-1.45958	PIK3CA/PIK3CA	PIK3CA	PIK3CA
ACH-001048	-10.998	Wild Type	7.73906e-06	-1.45958	PIK3CA/PIK3CA	PIK3CA	PIK3CA
ACH-000838	9.157	Wild Type	7.73906e-06	-1.45958	PIK3CA/PIK3CA	PIK3CA	PIK3CA
ACH-001328	11.673	Wild Type	7.73906e-06	-1.45958	PIK3CA/PIK3CA	PIK3CA	PIK3CA
ACH-000246	-14.246	Wild Type	7.73906e-06	-1.45958	PIK3CA/PIK3CA	PIK3CA	PIK3CA
ACH-000030	4.581	Wild Type	7.73906e-06	-1.45958	PIK3CA/PIK3CA	PIK3CA	PIK3CA
ACH-000652	17.47	Wild Type	7.73906e-06	-1.45958	PIK3CA/PIK3CA	PIK3CA	PIK3CA
ACH-000505	-3.405	Wild Type	7.73906e-06	-1.45958	PIK3CA/PIK3CA	PIK3CA	PIK3CA
ACH-000781	13.486	Wild Type	7.73906e-06	-1.45958	PIK3CA/PIK3CA	PIK3CA	PIK3CA
ACH-000511	-0.461	Wild Type	7.73906e-06	-1.45958	PIK3CA/PIK3CA	PIK3CA	PIK3CA
ACH-000485	-1.606	Wild Type	7.73906e-06	-1.45958	PIK3CA/PIK3CA	PIK3CA	PIK3CA
ACH-000753	-11.518	Wild Type	7.73906e-06	-1.45958	PIK3CA/PIK3CA	PIK3CA	PIK3CA
ACH-000496	7.668	Wild Type	7.73906e-06	-1.45958	PIK3CA/PIK3CA	PIK3CA	PIK3CA
ACH-000876	-23.583	Wild Type	7.73906e-06	-1.45958	PIK3CA/PIK3CA	PIK3CA	PIK3CA
ACH-000366	17.427	Wild Type	7.73906e-06	-1.45958	PIK3CA/PIK3CA	PIK3CA	PIK3CA
ACH-000118	-0.447	Wild Type	7.73906e-06	-1.45958	PIK3CA/PIK3CA	PIK3CA	PIK3CA
ACH-001151	-1.273	Wild Type	7.73906e-06	-1.45958	PIK3CA/PIK3CA	PIK3CA	PIK3CA
ACH-000470	-17.755	Wild Type	7.73906e-06	-1.45958	PIK3CA/PIK3CA	PIK3CA	PIK3CA
ACH-000556	-19.797	Wild Type	7.73906e-06	-1.45958	PIK3CA/PIK3CA	PIK3CA	PIK3CA
ACH-000233	-10.986	Wild Type	7.73906e-06	-1.45958	PIK3CA/PIK3CA	PIK3CA	PIK3CA
ACH-000416	-18.206	Wild Type	7.73906e-06	-1.45958	PIK3CA/PIK3CA	PIK3CA	PIK3CA
ACH-000222	27.299	Wild Type	7.73906e-06	-1.45958	PIK3CA/PIK3CA	PIK3CA	PIK3CA
ACH-000308	-10.571	Wild Type	7.73906e-06	-1.45958	PIK3CA/PIK3CA	PIK3CA	PIK3CA
ACH-000984	-9.655	Wild Type	7.73906e-06	-1.45958	PIK3CA/PIK3CA	PIK3CA	PIK3CA
ACH-000221	-11.695	Wild Type	7.73906e-06	-1.45958	PIK3CA/PIK3CA	PIK3CA	PIK3CA
ACH-001211	14.111	Wild Type	7.73906e-06	-1.45958	PIK3CA/PIK3CA	PIK3CA	PIK3CA
ACH-000765	-17.662	Wild Type	7.73906e-06	-1.45958	PIK3CA/PIK3CA	PIK3CA	PIK3CA
ACH-000811	28.901	Wild Type	7.73906e-06	-1.45958	PIK3CA/PIK3CA	PIK3CA	PIK3CA
ACH-000798	6.24	Wild Type	7.73906e-06	-1.45958	PIK3CA/PIK3CA	PIK3CA	PIK3CA
ACH-000311	26.043	Wild Type	7.73906e-06	-1.45958	PIK3CA/PIK3CA	PIK3CA	PIK3CA
ACH-001496	32.32	Wild Type	7.73906e-06	-1.45958	PIK3CA/PIK3CA	PIK3CA	PIK3CA
ACH-000054	-17.178	Wild Type	7.73906e-06	-1.45958	PIK3CA/PIK3CA	PIK3CA	PIK3CA
ACH-001765	22.249	Wild Type	7.73906e-06	-1.45958	PIK3CA/PIK3CA	PIK3CA	PIK3CA
ACH-000622	-4.353	Wild Type	7.73906e-06	-1.45958	PIK3CA/PIK3CA	PIK3CA	PIK3CA
ACH-000520	-14.611	Wild Type	7.73906e-06	-1.45958	PIK3CA/PIK3CA	PIK3CA	PIK3CA
ACH-000834	18.138	Wild Type	7.73906e-06	-1.45958	PIK3CA/PIK3CA	PIK3CA	PIK3CA
ACH-000936	-19.245	Wild Type	7.73906e-06	-1.45958	PIK3CA/PIK3CA	PIK3CA	PIK3CA
ACH-000138	6.585	Wild Type	7.73906e-06	-1.45958	PIK3CA/PIK3CA	PIK3CA	PIK3CA
ACH-000123	-9.036	Wild Type	7.73906e-06	-1.45958	PIK3CA/PIK3CA	PIK3CA	PIK3CA
ACH-000425	-8.857	Wild Type	7.73906e-06	-1.45958	PIK3CA/PIK3CA	PIK3CA	PIK3CA
ACH-000943	5.764	Wild Type	7.73906e-06	-1.45958	PIK3CA/PIK3CA	PIK3CA	PIK3CA
ACH-000762	2.127	Wild Type	7.73906e-06	-1.45958	PIK3CA/PIK3CA	PIK3CA	PIK3CA
ACH-000226	-17.549	Wild Type	7.73906e-06	-1.45958	PIK3CA/PIK3CA	PIK3CA	PIK3CA
ACH-000736	27.888	Wild Type	7.73906e-06	-1.45958	PIK3CA/PIK3CA	PIK3CA	PIK3CA
ACH-000113	-13.337	Wild Type	7.73906e-06	-1.45958	PIK3CA/PIK3CA	PIK3CA	PIK3CA
ACH-000847	44.623	Wild Type	7.73906e-06	-1.45958	PIK3CA/PIK3CA	PIK3CA	PIK3CA
ACH-000095	-14.809	Wild Type	7.73906e-06	-1.45958	PIK3CA/PIK3CA	PIK3CA	PIK3CA
ACH-000905	5.321	Wild Type	7.73906e-06	-1.45958	PIK3CA/PIK3CA	PIK3CA	PIK3CA
ACH-000362	-16.321	Wild Type	7.73906e-06	-1.45958	PIK3CA/PIK3CA	PIK3CA	PIK3CA
ACH-000420	5.816	Wild Type	7.73906e-06	-1.45958	PIK3CA/PIK3CA	PIK3CA	PIK3CA
ACH-000120	-7.665	Wild Type	7.73906e-06	-1.45958	PIK3CA/PIK3CA	PIK3CA	PIK3CA
ACH-000809	22.971	Wild Type	7.73906e-06	-1.45958	PIK3CA/PIK3CA	PIK3CA	PIK3CA
ACH-001239	-12.234	Wild Type	7.73906e-06	-1.45958	PIK3CA/PIK3CA	PIK3CA	PIK3CA
ACH-000748	-8.113	Wild Type	7.73906e-06	-1.45958	PIK3CA/PIK3CA	PIK3CA	PIK3CA
ACH-001318	-19.874	Wild Type	7.73906e-06	-1.45958	PIK3CA/PIK3CA	PIK3CA	PIK3CA
ACH-000403	-8.974	Wild Type	7.73906e-06	-1.45958	PIK3CA/PIK3CA	PIK3CA	PIK3CA
ACH-000924	-13.426	Wild Type	7.73906e-06	-1.45958	PIK3CA/PIK3CA	PIK3CA	PIK3CA
ACH-000041	-1.964	Wild Type	7.73906e-06	-1.45958	PIK3CA/PIK3CA	PIK3CA	PIK3CA
ACH-001001	-13.346	Wild Type	7.73906e-06	-1.45958	PIK3CA/PIK3CA	PIK3CA	PIK3CA
ACH-000591	-8.124	Wild Type	7.73906e-06	-1.45958	PIK3CA/PIK3CA	PIK3CA	PIK3CA
ACH-000288	-25.272	Wild Type	7.73906e-06	-1.45958	PIK3CA/PIK3CA	PIK3CA	PIK3CA
ACH-001322	-3.894	Wild Type	7.73906e-06	-1.45958	PIK3CA/PIK3CA	PIK3CA	PIK3CA
ACH-000365	-14.264	Wild Type	7.73906e-06	-1.45958	PIK3CA/PIK3CA	PIK3CA	PIK3CA
ACH-000017	20.811	Wild Type	7.73906e-06	-1.45958	PIK3CA/PIK3CA	PIK3CA	PIK3CA
ACH-000406	-14.057	Wild Type	7.73906e-06	-1.45958	PIK3CA/PIK3CA	PIK3CA	PIK3CA
ACH-000495	-12.76	Wild Type	7.73906e-06	-1.45958	PIK3CA/PIK3CA	PIK3CA	PIK3CA
ACH-000627	-11.817	Wild Type	7.73906e-06	-1.45958	PIK3CA/PIK3CA	PIK3CA	PIK3CA
ACH-000958	11.704	Wild Type	7.73906e-06	-1.45958	PIK3CA/PIK3CA	PIK3CA	PIK3CA
ACH-000632	-13.943	Wild Type	7.73906e-06	-1.45958	PIK3CA/PIK3CA	PIK3CA	PIK3CA
ACH-000022	8.256	Wild Type	7.73906e-06	-1.45958	PIK3CA/PIK3CA	PIK3CA	PIK3CA
ACH-001740	9.513	Wild Type	7.73906e-06	-1.45958	PIK3CA/PIK3CA	PIK3CA	PIK3CA
ACH-001289	-8.954	Wild Type	7.73906e-06	-1.45958	PIK3CA/PIK3CA	PIK3CA	PIK3CA
ACH-000454	0.148	Wild Type	7.73906e-06	-1.45958	PIK3CA/PIK3CA	PIK3CA	PIK3CA
ACH-000445	-9.16	Wild Type	7.73906e-06	-1.45958	PIK3CA/PIK3CA	PIK3CA	PIK3CA
ACH-000042	6.676	Wild Type	7.73906e-06	-1.45958	PIK3CA/PIK3CA	PIK3CA	PIK3CA
ACH-000499	13.464	Wild Type	7.73906e-06	-1.45958	PIK3CA/PIK3CA	PIK3CA	PIK3CA
ACH-000169	14.104	Wild Type	7.73906e-06	-1.45958	PIK3CA/PIK3CA	PIK3CA	PIK3CA
ACH-000713	-6.005	Wild Type	7.73906e-06	-1.45958	PIK3CA/PIK3CA	PIK3CA	PIK3CA
ACH-000250	-22.077	Wild Type	7.73906e-06	-1.45958	PIK3CA/PIK3CA	PIK3CA	PIK3CA
ACH-000368	-12.513	Wild Type	7.73906e-06	-1.45958	PIK3CA/PIK3CA	PIK3CA	PIK3CA
ACH-000799	-21.861	Wild Type	7.73906e-06	-1.45958	PIK3CA/PIK3CA	PIK3CA	PIK3CA
ACH-000148	-12.169	Wild Type	7.73906e-06	-1.45958	PIK3CA/PIK3CA	PIK3CA	PIK3CA
ACH-000015	-15.09	Wild Type	7.73906e-06	-1.45958	PIK3CA/PIK3CA	PIK3CA	PIK3CA
ACH-000266	-1.534	Wild Type	7.73906e-06	-1.45958	PIK3CA/PIK3CA	PIK3CA	PIK3CA
ACH-000188	-8.734	Wild Type	7.73906e-06	-1.45958	PIK3CA/PIK3CA	PIK3CA	PIK3CA
ACH-000410	-3.526	Wild Type	7.73906e-06	-1.45958	PIK3CA/PIK3CA	PIK3CA	PIK3CA
ACH-000988	-4.722	Wild Type	7.73906e-06	-1.45958	PIK3CA/PIK3CA	PIK3CA	PIK3CA
ACH-000911	-6.722	Wild Type	7.73906e-06	-1.45958	PIK3CA/PIK3CA	PIK3CA	PIK3CA
ACH-000467	-0.219	Wild Type	7.73906e-06	-1.45958	PIK3CA/PIK3CA	PIK3CA	PIK3CA
ACH-000339	-12.051	Wild Type	7.73906e-06	-1.45958	PIK3CA/PIK3CA	PIK3CA	PIK3CA
ACH-000681	1.367	Wild Type	7.73906e-06	-1.45958	PIK3CA/PIK3CA	PIK3CA	PIK3CA
ACH-000411	1.924	Wild Type	7.73906e-06	-1.45958	PIK3CA/PIK3CA	PIK3CA	PIK3CA
ACH-000861	-5.582	Wild Type	7.73906e-06	-1.45958	PIK3CA/PIK3CA	PIK3CA	PIK3CA
ACH-000550	-24.796	Wild Type	7.73906e-06	-1.45958	PIK3CA/PIK3CA	PIK3CA	PIK3CA
ACH-000869	-23.429	Wild Type	7.73906e-06	-1.45958	PIK3CA/PIK3CA	PIK3CA	PIK3CA
ACH-000938	-5.999	Wild Type	7.73906e-06	-1.45958	PIK3CA/PIK3CA	PIK3CA	PIK3CA
ACH-000791	12.295	Wild Type	7.73906e-06	-1.45958	PIK3CA/PIK3CA	PIK3CA	PIK3CA
ACH-000018	-11.242	Wild Type	7.73906e-06	-1.45958	PIK3CA/PIK3CA	PIK3CA	PIK3CA
ACH-000782	-2.937	Wild Type	7.73906e-06	-1.45958	PIK3CA/PIK3CA	PIK3CA	PIK3CA
ACH-000836	10.067	Wild Type	7.73906e-06	-1.45958	PIK3CA/PIK3CA	PIK3CA	PIK3CA
ACH-000986	24.992	Wild Type	7.73906e-06	-1.45958	PIK3CA/PIK3CA	PIK3CA	PIK3CA
ACH-000316	-20.872	Wild Type	7.73906e-06	-1.45958	PIK3CA/PIK3CA	PIK3CA	PIK3CA
ACH-001353	-4.409	Wild Type	7.73906e-06	-1.45958	PIK3CA/PIK3CA	PIK3CA	PIK3CA
ACH-000473	-9.107	Wild Type	7.73906e-06	-1.45958	PIK3CA/PIK3CA	PIK3CA	PIK3CA
ACH-000324	1.634	Wild Type	7.73906e-06	-1.45958	PIK3CA/PIK3CA	PIK3CA	PIK3CA
ACH-000507	0.583	Wild Type	7.73906e-06	-1.45958	PIK3CA/PIK3CA	PIK3CA	PIK3CA
ACH-000846	-8.27	Wild Type	7.73906e-06	-1.45958	PIK3CA/PIK3CA	PIK3CA	PIK3CA
ACH-000957	-3.676	Wild Type	7.73906e-06	-1.45958	PIK3CA/PIK3CA	PIK3CA	PIK3CA
ACH-000028	-0.197	Mutant	7.73906e-06	-1.45958	PIK3CA/PIK3CA	PIK3CA	PIK3CA
ACH-000183	21.789	Mutant	7.73906e-06	-1.45958	PIK3CA/PIK3CA	PIK3CA	PIK3CA
ACH-000397	30.064	Mutant	7.73906e-06	-1.45958	PIK3CA/PIK3CA	PIK3CA	PIK3CA
ACH-000463	-9.372	Mutant	7.73906e-06	-1.45958	PIK3CA/PIK3CA	PIK3CA	PIK3CA
ACH-000490	25.424	Mutant	7.73906e-06	-1.45958	PIK3CA/PIK3CA	PIK3CA	PIK3CA
ACH-000527	14.005	Mutant	7.73906e-06	-1.45958	PIK3CA/PIK3CA	PIK3CA	PIK3CA
ACH-000593	44.623	Mutant	7.73906e-06	-1.45958	PIK3CA/PIK3CA	PIK3CA	PIK3CA
ACH-000711	8.681	Mutant	7.73906e-06	-1.45958	PIK3CA/PIK3CA	PIK3CA	PIK3CA
ACH-000720	15.116	Mutant	7.73906e-06	-1.45958	PIK3CA/PIK3CA	PIK3CA	PIK3CA
ACH-000792	16.3	Mutant	7.73906e-06	-1.45958	PIK3CA/PIK3CA	PIK3CA	PIK3CA
ACH-000824	29.266	Mutant	7.73906e-06	-1.45958	PIK3CA/PIK3CA	PIK3CA	PIK3CA
ACH-000880	31.782	Mutant	7.73906e-06	-1.45958	PIK3CA/PIK3CA	PIK3CA	PIK3CA
ACH-000913	11.846	Mutant	7.73906e-06	-1.45958	PIK3CA/PIK3CA	PIK3CA	PIK3CA
ACH-000317	-13.167	Wild Type	1.01754e-13	-1.91847	KRAS/KRAS	KRAS	KRAS
ACH-000078	-2.364	Wild Type	1.01754e-13	-1.91847	KRAS/KRAS	KRAS	KRAS
ACH-000265	55.259	Wild Type	1.01754e-13	-1.91847	KRAS/KRAS	KRAS	KRAS
ACH-000253	-1.886	Wild Type	1.01754e-13	-1.91847	KRAS/KRAS	KRAS	KRAS
ACH-000614	-6.23	Wild Type	1.01754e-13	-1.91847	KRAS/KRAS	KRAS	KRAS
ACH-001038	-6.819	Wild Type	1.01754e-13	-1.91847	KRAS/KRAS	KRAS	KRAS
ACH-000335	-12.287	Wild Type	1.01754e-13	-1.91847	KRAS/KRAS	KRAS	KRAS
ACH-000352	-12.21	Wild Type	1.01754e-13	-1.91847	KRAS/KRAS	KRAS	KRAS
ACH-000132	10.273	Wild Type	1.01754e-13	-1.91847	KRAS/KRAS	KRAS	KRAS
ACH-000548	-11.855	Wild Type	1.01754e-13	-1.91847	KRAS/KRAS	KRAS	KRAS
ACH-000773	34.758	Wild Type	1.01754e-13	-1.91847	KRAS/KRAS	KRAS	KRAS
ACH-000552	-3.087	Wild Type	1.01754e-13	-1.91847	KRAS/KRAS	KRAS	KRAS
ACH-000823	2.48	Wild Type	1.01754e-13	-1.91847	KRAS/KRAS	KRAS	KRAS
ACH-001067	-15.68	Wild Type	1.01754e-13	-1.91847	KRAS/KRAS	KRAS	KRAS
ACH-001745	-11.379	Wild Type	1.01754e-13	-1.91847	KRAS/KRAS	KRAS	KRAS
ACH-000747	-4.816	Wild Type	1.01754e-13	-1.91847	KRAS/KRAS	KRAS	KRAS
ACH-000092	-9.995	Wild Type	1.01754e-13	-1.91847	KRAS/KRAS	KRAS	KRAS
ACH-000880	28.172	Wild Type	1.01754e-13	-1.91847	KRAS/KRAS	KRAS	KRAS
ACH-000697	-8.297	Wild Type	1.01754e-13	-1.91847	KRAS/KRAS	KRAS	KRAS
ACH-000415	-8.38	Wild Type	1.01754e-13	-1.91847	KRAS/KRAS	KRAS	KRAS
ACH-000969	4.155	Wild Type	1.01754e-13	-1.91847	KRAS/KRAS	KRAS	KRAS
ACH-000889	-24.069	Wild Type	1.01754e-13	-1.91847	KRAS/KRAS	KRAS	KRAS
ACH-000401	-12.882	Wild Type	1.01754e-13	-1.91847	KRAS/KRAS	KRAS	KRAS
ACH-000817	41.711	Wild Type	1.01754e-13	-1.91847	KRAS/KRAS	KRAS	KRAS
ACH-000848	1.979	Wild Type	1.01754e-13	-1.91847	KRAS/KRAS	KRAS	KRAS
ACH-000274	-11.841	Wild Type	1.01754e-13	-1.91847	KRAS/KRAS	KRAS	KRAS
ACH-000035	-10.831	Wild Type	1.01754e-13	-1.91847	KRAS/KRAS	KRAS	KRAS
ACH-000128	-15.095	Wild Type	1.01754e-13	-1.91847	KRAS/KRAS	KRAS	KRAS
ACH-000421	38.499	Wild Type	1.01754e-13	-1.91847	KRAS/KRAS	KRAS	KRAS
ACH-000784	-17.152	Wild Type	1.01754e-13	-1.91847	KRAS/KRAS	KRAS	KRAS
ACH-000348	-4.93	Wild Type	1.01754e-13	-1.91847	KRAS/KRAS	KRAS	KRAS
ACH-000549	-14.54	Wild Type	1.01754e-13	-1.91847	KRAS/KRAS	KRAS	KRAS
ACH-000756	-18.829	Wild Type	1.01754e-13	-1.91847	KRAS/KRAS	KRAS	KRAS
ACH-000647	-2.405	Wild Type	1.01754e-13	-1.91847	KRAS/KRAS	KRAS	KRAS
ACH-000521	40.723	Wild Type	1.01754e-13	-1.91847	KRAS/KRAS	KRAS	KRAS
ACH-000993	-12.873	Wild Type	1.01754e-13	-1.91847	KRAS/KRAS	KRAS	KRAS
ACH-000516	-14.571	Wild Type	1.01754e-13	-1.91847	KRAS/KRAS	KRAS	KRAS
ACH-000082	-4.384	Wild Type	1.01754e-13	-1.91847	KRAS/KRAS	KRAS	KRAS
ACH-000584	-5.24	Wild Type	1.01754e-13	-1.91847	KRAS/KRAS	KRAS	KRAS
ACH-000738	-6.523	Wild Type	1.01754e-13	-1.91847	KRAS/KRAS	KRAS	KRAS
ACH-000600	-17.6	Wild Type	1.01754e-13	-1.91847	KRAS/KRAS	KRAS	KRAS
ACH-000839	-12.967	Wild Type	1.01754e-13	-1.91847	KRAS/KRAS	KRAS	KRAS
ACH-000901	5.015	Wild Type	1.01754e-13	-1.91847	KRAS/KRAS	KRAS	KRAS
ACH-000463	46.746	Wild Type	1.01754e-13	-1.91847	KRAS/KRAS	KRAS	KRAS
ACH-000673	-11.975	Wild Type	1.01754e-13	-1.91847	KRAS/KRAS	KRAS	KRAS
ACH-000319	-8.15	Wild Type	1.01754e-13	-1.91847	KRAS/KRAS	KRAS	KRAS
ACH-000475	-11.863	Wild Type	1.01754e-13	-1.91847	KRAS/KRAS	KRAS	KRAS
ACH-000337	-7.447	Wild Type	1.01754e-13	-1.91847	KRAS/KRAS	KRAS	KRAS
ACH-001654	52.342	Wild Type	1.01754e-13	-1.91847	KRAS/KRAS	KRAS	KRAS
ACH-000237	-10.412	Wild Type	1.01754e-13	-1.91847	KRAS/KRAS	KRAS	KRAS
ACH-000683	-9.354	Wild Type	1.01754e-13	-1.91847	KRAS/KRAS	KRAS	KRAS
ACH-000260	-12.434	Wild Type	1.01754e-13	-1.91847	KRAS/KRAS	KRAS	KRAS
ACH-001075	-14.79	Wild Type	1.01754e-13	-1.91847	KRAS/KRAS	KRAS	KRAS
ACH-000278	-18.785	Wild Type	1.01754e-13	-1.91847	KRAS/KRAS	KRAS	KRAS
ACH-000867	-12.286	Wild Type	1.01754e-13	-1.91847	KRAS/KRAS	KRAS	KRAS
ACH-000935	-11.111	Wild Type	1.01754e-13	-1.91847	KRAS/KRAS	KRAS	KRAS
ACH-000232	-8.645	Wild Type	1.01754e-13	-1.91847	KRAS/KRAS	KRAS	KRAS
ACH-000720	-9.277	Wild Type	1.01754e-13	-1.91847	KRAS/KRAS	KRAS	KRAS
ACH-000383	4.361	Wild Type	1.01754e-13	-1.91847	KRAS/KRAS	KRAS	KRAS
ACH-000711	-7.209	Wild Type	1.01754e-13	-1.91847	KRAS/KRAS	KRAS	KRAS
ACH-000178	37.012	Wild Type	1.01754e-13	-1.91847	KRAS/KRAS	KRAS	KRAS
ACH-000468	68	Wild Type	1.01754e-13	-1.91847	KRAS/KRAS	KRAS	KRAS
ACH-000917	-17.395	Wild Type	1.01754e-13	-1.91847	KRAS/KRAS	KRAS	KRAS
ACH-000840	17.968	Wild Type	1.01754e-13	-1.91847	KRAS/KRAS	KRAS	KRAS
ACH-000013	-8.193	Wild Type	1.01754e-13	-1.91847	KRAS/KRAS	KRAS	KRAS
ACH-001228	-10.958	Wild Type	1.01754e-13	-1.91847	KRAS/KRAS	KRAS	KRAS
ACH-000007	58.029	Wild Type	1.01754e-13	-1.91847	KRAS/KRAS	KRAS	KRAS
ACH-000648	-21.696	Wild Type	1.01754e-13	-1.91847	KRAS/KRAS	KRAS	KRAS
ACH-000322	-29.368	Wild Type	1.01754e-13	-1.91847	KRAS/KRAS	KRAS	KRAS
ACH-000769	-8.888	Wild Type	1.01754e-13	-1.91847	KRAS/KRAS	KRAS	KRAS
ACH-000436	-14.96	Wild Type	1.01754e-13	-1.91847	KRAS/KRAS	KRAS	KRAS
ACH-000163	41.853	Wild Type	1.01754e-13	-1.91847	KRAS/KRAS	KRAS	KRAS
ACH-000633	-13.067	Wild Type	1.01754e-13	-1.91847	KRAS/KRAS	KRAS	KRAS
ACH-000835	-17.538	Wild Type	1.01754e-13	-1.91847	KRAS/KRAS	KRAS	KRAS
ACH-000882	-8.843	Wild Type	1.01754e-13	-1.91847	KRAS/KRAS	KRAS	KRAS
ACH-000025	-7.479	Wild Type	1.01754e-13	-1.91847	KRAS/KRAS	KRAS	KRAS
ACH-001031	-13.341	Wild Type	1.01754e-13	-1.91847	KRAS/KRAS	KRAS	KRAS
ACH-000661	-14.483	Wild Type	1.01754e-13	-1.91847	KRAS/KRAS	KRAS	KRAS
ACH-000926	-12.076	Wild Type	1.01754e-13	-1.91847	KRAS/KRAS	KRAS	KRAS
ACH-000792	-5.644	Wild Type	1.01754e-13	-1.91847	KRAS/KRAS	KRAS	KRAS
ACH-000770	-13.069	Wild Type	1.01754e-13	-1.91847	KRAS/KRAS	KRAS	KRAS
ACH-001053	-17.741	Wild Type	1.01754e-13	-1.91847	KRAS/KRAS	KRAS	KRAS
ACH-000486	-8.767	Wild Type	1.01754e-13	-1.91847	KRAS/KRAS	KRAS	KRAS
ACH-000618	-11.936	Wild Type	1.01754e-13	-1.91847	KRAS/KRAS	KRAS	KRAS
ACH-000906	-8.12	Wild Type	1.01754e-13	-1.91847	KRAS/KRAS	KRAS	KRAS
ACH-000699	-13.289	Wild Type	1.01754e-13	-1.91847	KRAS/KRAS	KRAS	KRAS
ACH-000665	-8.446	Wild Type	1.01754e-13	-1.91847	KRAS/KRAS	KRAS	KRAS
ACH-000858	-3.606	Wild Type	1.01754e-13	-1.91847	KRAS/KRAS	KRAS	KRAS
ACH-000829	-15.531	Wild Type	1.01754e-13	-1.91847	KRAS/KRAS	KRAS	KRAS
ACH-000837	11.354	Wild Type	1.01754e-13	-1.91847	KRAS/KRAS	KRAS	KRAS
ACH-000517	71.462	Wild Type	1.01754e-13	-1.91847	KRAS/KRAS	KRAS	KRAS
ACH-000588	18.777	Wild Type	1.01754e-13	-1.91847	KRAS/KRAS	KRAS	KRAS
ACH-000623	-18.495	Wild Type	1.01754e-13	-1.91847	KRAS/KRAS	KRAS	KRAS
ACH-000605	-2.364	Wild Type	1.01754e-13	-1.91847	KRAS/KRAS	KRAS	KRAS
ACH-000256	-19.507	Wild Type	1.01754e-13	-1.91847	KRAS/KRAS	KRAS	KRAS
ACH-000693	-9.706	Wild Type	1.01754e-13	-1.91847	KRAS/KRAS	KRAS	KRAS
ACH-000211	-7.403	Wild Type	1.01754e-13	-1.91847	KRAS/KRAS	KRAS	KRAS
ACH-000302	-10.398	Wild Type	1.01754e-13	-1.91847	KRAS/KRAS	KRAS	KRAS
ACH-000822	-5.069	Wild Type	1.01754e-13	-1.91847	KRAS/KRAS	KRAS	KRAS
ACH-000215	-13.686	Wild Type	1.01754e-13	-1.91847	KRAS/KRAS	KRAS	KRAS
ACH-000862	1.78	Wild Type	1.01754e-13	-1.91847	KRAS/KRAS	KRAS	KRAS
ACH-000849	-19.258	Wild Type	1.01754e-13	-1.91847	KRAS/KRAS	KRAS	KRAS
ACH-000887	-13.805	Wild Type	1.01754e-13	-1.91847	KRAS/KRAS	KRAS	KRAS
ACH-000307	44.503	Wild Type	1.01754e-13	-1.91847	KRAS/KRAS	KRAS	KRAS
ACH-000296	2.333	Wild Type	1.01754e-13	-1.91847	KRAS/KRAS	KRAS	KRAS
ACH-001306	-7.775	Wild Type	1.01754e-13	-1.91847	KRAS/KRAS	KRAS	KRAS
ACH-001532	-8.702	Wild Type	1.01754e-13	-1.91847	KRAS/KRAS	KRAS	KRAS
ACH-000585	29.787	Wild Type	1.01754e-13	-1.91847	KRAS/KRAS	KRAS	KRAS
ACH-000819	-6.914	Wild Type	1.01754e-13	-1.91847	KRAS/KRAS	KRAS	KRAS
ACH-001283	-2.856	Wild Type	1.01754e-13	-1.91847	KRAS/KRAS	KRAS	KRAS
ACH-000510	4.681	Wild Type	1.01754e-13	-1.91847	KRAS/KRAS	KRAS	KRAS
ACH-000912	-10.994	Wild Type	1.01754e-13	-1.91847	KRAS/KRAS	KRAS	KRAS
ACH-000658	-15.467	Wild Type	1.01754e-13	-1.91847	KRAS/KRAS	KRAS	KRAS
ACH-000487	-17.84	Wild Type	1.01754e-13	-1.91847	KRAS/KRAS	KRAS	KRAS
ACH-001054	-17.431	Wild Type	1.01754e-13	-1.91847	KRAS/KRAS	KRAS	KRAS
ACH-000968	12.446	Wild Type	1.01754e-13	-1.91847	KRAS/KRAS	KRAS	KRAS
ACH-000323	-5.717	Wild Type	1.01754e-13	-1.91847	KRAS/KRAS	KRAS	KRAS
ACH-001028	-17.515	Wild Type	1.01754e-13	-1.91847	KRAS/KRAS	KRAS	KRAS
ACH-000608	6.515	Wild Type	1.01754e-13	-1.91847	KRAS/KRAS	KRAS	KRAS
ACH-000331	-3.327	Wild Type	1.01754e-13	-1.91847	KRAS/KRAS	KRAS	KRAS
ACH-000291	-8.437	Wild Type	1.01754e-13	-1.91847	KRAS/KRAS	KRAS	KRAS
ACH-000055	-13.303	Wild Type	1.01754e-13	-1.91847	KRAS/KRAS	KRAS	KRAS
ACH-000785	5.949	Wild Type	1.01754e-13	-1.91847	KRAS/KRAS	KRAS	KRAS
ACH-001380	-14.852	Wild Type	1.01754e-13	-1.91847	KRAS/KRAS	KRAS	KRAS
ACH-000996	-15.252	Wild Type	1.01754e-13	-1.91847	KRAS/KRAS	KRAS	KRAS
ACH-000881	-0.659	Wild Type	1.01754e-13	-1.91847	KRAS/KRAS	KRAS	KRAS
ACH-000255	-15.26	Wild Type	1.01754e-13	-1.91847	KRAS/KRAS	KRAS	KRAS
ACH-001096	-1.866	Wild Type	1.01754e-13	-1.91847	KRAS/KRAS	KRAS	KRAS
ACH-000767	-7.155	Wild Type	1.01754e-13	-1.91847	KRAS/KRAS	KRAS	KRAS
ACH-001431	-14.196	Wild Type	1.01754e-13	-1.91847	KRAS/KRAS	KRAS	KRAS
ACH-000086	-12.572	Wild Type	1.01754e-13	-1.91847	KRAS/KRAS	KRAS	KRAS
ACH-000097	23.54	Wild Type	1.01754e-13	-1.91847	KRAS/KRAS	KRAS	KRAS
ACH-000142	-6.029	Wild Type	1.01754e-13	-1.91847	KRAS/KRAS	KRAS	KRAS
ACH-000706	-6.477	Wild Type	1.01754e-13	-1.91847	KRAS/KRAS	KRAS	KRAS
ACH-000528	0.878	Wild Type	1.01754e-13	-1.91847	KRAS/KRAS	KRAS	KRAS
ACH-000045	-4.849	Wild Type	1.01754e-13	-1.91847	KRAS/KRAS	KRAS	KRAS
ACH-000937	-16.206	Wild Type	1.01754e-13	-1.91847	KRAS/KRAS	KRAS	KRAS
ACH-000040	-13.02	Wild Type	1.01754e-13	-1.91847	KRAS/KRAS	KRAS	KRAS
ACH-000824	-8.151	Wild Type	1.01754e-13	-1.91847	KRAS/KRAS	KRAS	KRAS
ACH-000448	-12.099	Wild Type	1.01754e-13	-1.91847	KRAS/KRAS	KRAS	KRAS
ACH-000910	-19.671	Wild Type	1.01754e-13	-1.91847	KRAS/KRAS	KRAS	KRAS
ACH-000788	-15.756	Wild Type	1.01754e-13	-1.91847	KRAS/KRAS	KRAS	KRAS
ACH-000452	10.552	Wild Type	1.01754e-13	-1.91847	KRAS/KRAS	KRAS	KRAS
ACH-000649	-19.503	Wild Type	1.01754e-13	-1.91847	KRAS/KRAS	KRAS	KRAS
ACH-000865	-5.503	Wild Type	1.01754e-13	-1.91847	KRAS/KRAS	KRAS	KRAS
ACH-000589	-1.548	Wild Type	1.01754e-13	-1.91847	KRAS/KRAS	KRAS	KRAS
ACH-000805	-7.198	Wild Type	1.01754e-13	-1.91847	KRAS/KRAS	KRAS	KRAS
ACH-000294	54.445	Wild Type	1.01754e-13	-1.91847	KRAS/KRAS	KRAS	KRAS
ACH-001301	16.771	Wild Type	1.01754e-13	-1.91847	KRAS/KRAS	KRAS	KRAS
ACH-001134	-16.344	Wild Type	1.01754e-13	-1.91847	KRAS/KRAS	KRAS	KRAS
ACH-000098	-14.507	Wild Type	1.01754e-13	-1.91847	KRAS/KRAS	KRAS	KRAS
ACH-000356	34.32	Wild Type	1.01754e-13	-1.91847	KRAS/KRAS	KRAS	KRAS
ACH-000150	-19.536	Wild Type	1.01754e-13	-1.91847	KRAS/KRAS	KRAS	KRAS
ACH-000766	-9.009	Wild Type	1.01754e-13	-1.91847	KRAS/KRAS	KRAS	KRAS
ACH-000624	-5.221	Wild Type	1.01754e-13	-1.91847	KRAS/KRAS	KRAS	KRAS
ACH-001300	-0.516	Wild Type	1.01754e-13	-1.91847	KRAS/KRAS	KRAS	KRAS
ACH-000228	-9.251	Wild Type	1.01754e-13	-1.91847	KRAS/KRAS	KRAS	KRAS
ACH-000884	-16.797	Wild Type	1.01754e-13	-1.91847	KRAS/KRAS	KRAS	KRAS
ACH-000794	-7.834	Wild Type	1.01754e-13	-1.91847	KRAS/KRAS	KRAS	KRAS
ACH-000913	-17.038	Wild Type	1.01754e-13	-1.91847	KRAS/KRAS	KRAS	KRAS
ACH-001196	-8.901	Wild Type	1.01754e-13	-1.91847	KRAS/KRAS	KRAS	KRAS
ACH-000907	-13.105	Wild Type	1.01754e-13	-1.91847	KRAS/KRAS	KRAS	KRAS
ACH-000329	-12.559	Wild Type	1.01754e-13	-1.91847	KRAS/KRAS	KRAS	KRAS
ACH-000143	-5.306	Wild Type	1.01754e-13	-1.91847	KRAS/KRAS	KRAS	KRAS
ACH-000542	51.738	Wild Type	1.01754e-13	-1.91847	KRAS/KRAS	KRAS	KRAS
ACH-000198	1.57	Wild Type	1.01754e-13	-1.91847	KRAS/KRAS	KRAS	KRAS
ACH-000393	-9.505	Wild Type	1.01754e-13	-1.91847	KRAS/KRAS	KRAS	KRAS
ACH-000009	42.768	Wild Type	1.01754e-13	-1.91847	KRAS/KRAS	KRAS	KRAS
ACH-001061	40.486	Wild Type	1.01754e-13	-1.91847	KRAS/KRAS	KRAS	KRAS
ACH-000070	-4.718	Wild Type	1.01754e-13	-1.91847	KRAS/KRAS	KRAS	KRAS
ACH-000330	-17.431	Wild Type	1.01754e-13	-1.91847	KRAS/KRAS	KRAS	KRAS
ACH-000262	-0.916	Wild Type	1.01754e-13	-1.91847	KRAS/KRAS	KRAS	KRAS
ACH-000471	16.771	Wild Type	1.01754e-13	-1.91847	KRAS/KRAS	KRAS	KRAS
ACH-000671	-16.149	Wild Type	1.01754e-13	-1.91847	KRAS/KRAS	KRAS	KRAS
ACH-000522	39.804	Wild Type	1.01754e-13	-1.91847	KRAS/KRAS	KRAS	KRAS
ACH-000190	-10.818	Wild Type	1.01754e-13	-1.91847	KRAS/KRAS	KRAS	KRAS
ACH-000619	-20.165	Wild Type	1.01754e-13	-1.91847	KRAS/KRAS	KRAS	KRAS
ACH-000527	-10.54	Wild Type	1.01754e-13	-1.91847	KRAS/KRAS	KRAS	KRAS
ACH-000746	-10.956	Wild Type	1.01754e-13	-1.91847	KRAS/KRAS	KRAS	KRAS
ACH-000866	-5.408	Wild Type	1.01754e-13	-1.91847	KRAS/KRAS	KRAS	KRAS
ACH-000621	-5.268	Wild Type	1.01754e-13	-1.91847	KRAS/KRAS	KRAS	KRAS
ACH-000827	-16.295	Wild Type	1.01754e-13	-1.91847	KRAS/KRAS	KRAS	KRAS
ACH-001183	-4.211	Wild Type	1.01754e-13	-1.91847	KRAS/KRAS	KRAS	KRAS
ACH-000757	58.029	Wild Type	1.01754e-13	-1.91847	KRAS/KRAS	KRAS	KRAS
ACH-000843	2.376	Wild Type	1.01754e-13	-1.91847	KRAS/KRAS	KRAS	KRAS
ACH-000021	-0.219	Wild Type	1.01754e-13	-1.91847	KRAS/KRAS	KRAS	KRAS
ACH-000364	-22.042	Wild Type	1.01754e-13	-1.91847	KRAS/KRAS	KRAS	KRAS
ACH-000248	-17.828	Wild Type	1.01754e-13	-1.91847	KRAS/KRAS	KRAS	KRAS
ACH-000444	52.255	Wild Type	1.01754e-13	-1.91847	KRAS/KRAS	KRAS	KRAS
ACH-001163	-23.772	Wild Type	1.01754e-13	-1.91847	KRAS/KRAS	KRAS	KRAS
ACH-000524	54.612	Wild Type	1.01754e-13	-1.91847	KRAS/KRAS	KRAS	KRAS
ACH-000395	51.738	Wild Type	1.01754e-13	-1.91847	KRAS/KRAS	KRAS	KRAS
ACH-000363	-9.254	Wild Type	1.01754e-13	-1.91847	KRAS/KRAS	KRAS	KRAS
ACH-000127	-8.727	Wild Type	1.01754e-13	-1.91847	KRAS/KRAS	KRAS	KRAS
ACH-000796	74.509	Wild Type	1.01754e-13	-1.91847	KRAS/KRAS	KRAS	KRAS
ACH-001346	-8.068	Wild Type	1.01754e-13	-1.91847	KRAS/KRAS	KRAS	KRAS
ACH-000312	32.77	Wild Type	1.01754e-13	-1.91847	KRAS/KRAS	KRAS	KRAS
ACH-000841	-11.952	Wild Type	1.01754e-13	-1.91847	KRAS/KRAS	KRAS	KRAS
ACH-000087	-11.597	Wild Type	1.01754e-13	-1.91847	KRAS/KRAS	KRAS	KRAS
ACH-000238	-4.831	Wild Type	1.01754e-13	-1.91847	KRAS/KRAS	KRAS	KRAS
ACH-000941	23.904	Wild Type	1.01754e-13	-1.91847	KRAS/KRAS	KRAS	KRAS
ACH-000576	-12.801	Wild Type	1.01754e-13	-1.91847	KRAS/KRAS	KRAS	KRAS
ACH-000518	-2.824	Wild Type	1.01754e-13	-1.91847	KRAS/KRAS	KRAS	KRAS
ACH-000783	-13.808	Wild Type	1.01754e-13	-1.91847	KRAS/KRAS	KRAS	KRAS
ACH-000060	46.443	Wild Type	1.01754e-13	-1.91847	KRAS/KRAS	KRAS	KRAS
ACH-000873	-13.997	Wild Type	1.01754e-13	-1.91847	KRAS/KRAS	KRAS	KRAS
ACH-000973	-21.442	Wild Type	1.01754e-13	-1.91847	KRAS/KRAS	KRAS	KRAS
ACH-001232	2.302	Wild Type	1.01754e-13	-1.91847	KRAS/KRAS	KRAS	KRAS
ACH-000593	-3.228	Wild Type	1.01754e-13	-1.91847	KRAS/KRAS	KRAS	KRAS
ACH-000146	4.131	Wild Type	1.01754e-13	-1.91847	KRAS/KRAS	KRAS	KRAS
ACH-001197	-16.368	Wild Type	1.01754e-13	-1.91847	KRAS/KRAS	KRAS	KRAS
ACH-000280	-15.65	Wild Type	1.01754e-13	-1.91847	KRAS/KRAS	KRAS	KRAS
ACH-000011	-22.025	Wild Type	1.01754e-13	-1.91847	KRAS/KRAS	KRAS	KRAS
ACH-000537	-5.073	Wild Type	1.01754e-13	-1.91847	KRAS/KRAS	KRAS	KRAS
ACH-000374	-11.911	Wild Type	1.01754e-13	-1.91847	KRAS/KRAS	KRAS	KRAS
ACH-000159	-17.743	Wild Type	1.01754e-13	-1.91847	KRAS/KRAS	KRAS	KRAS
ACH-001278	-9.246	Wild Type	1.01754e-13	-1.91847	KRAS/KRAS	KRAS	KRAS
ACH-000580	-2.797	Wild Type	1.01754e-13	-1.91847	KRAS/KRAS	KRAS	KRAS
ACH-000732	-10.544	Wild Type	1.01754e-13	-1.91847	KRAS/KRAS	KRAS	KRAS
ACH-000653	-17.261	Wild Type	1.01754e-13	-1.91847	KRAS/KRAS	KRAS	KRAS
ACH-000261	-7.474	Wild Type	1.01754e-13	-1.91847	KRAS/KRAS	KRAS	KRAS
ACH-000714	-16.196	Wild Type	1.01754e-13	-1.91847	KRAS/KRAS	KRAS	KRAS
ACH-000932	74.509	Wild Type	1.01754e-13	-1.91847	KRAS/KRAS	KRAS	KRAS
ACH-000777	-1.902	Wild Type	1.01754e-13	-1.91847	KRAS/KRAS	KRAS	KRAS
ACH-000802	-13.008	Wild Type	1.01754e-13	-1.91847	KRAS/KRAS	KRAS	KRAS
ACH-000067	-2.21	Wild Type	1.01754e-13	-1.91847	KRAS/KRAS	KRAS	KRAS
ACH-000763	38.419	Wild Type	1.01754e-13	-1.91847	KRAS/KRAS	KRAS	KRAS
ACH-000407	61.459	Wild Type	1.01754e-13	-1.91847	KRAS/KRAS	KRAS	KRAS
ACH-000896	-11.848	Wild Type	1.01754e-13	-1.91847	KRAS/KRAS	KRAS	KRAS
ACH-000469	-2.926	Wild Type	1.01754e-13	-1.91847	KRAS/KRAS	KRAS	KRAS
ACH-000116	9.364	Wild Type	1.01754e-13	-1.91847	KRAS/KRAS	KRAS	KRAS
ACH-000458	-16.905	Wild Type	1.01754e-13	-1.91847	KRAS/KRAS	KRAS	KRAS
ACH-000231	0.958	Wild Type	1.01754e-13	-1.91847	KRAS/KRAS	KRAS	KRAS
ACH-000389	-4.165	Wild Type	1.01754e-13	-1.91847	KRAS/KRAS	KRAS	KRAS
ACH-000012	-18.371	Wild Type	1.01754e-13	-1.91847	KRAS/KRAS	KRAS	KRAS
ACH-000994	-10.911	Wild Type	1.01754e-13	-1.91847	KRAS/KRAS	KRAS	KRAS
ACH-000099	11.224	Wild Type	1.01754e-13	-1.91847	KRAS/KRAS	KRAS	KRAS
ACH-000137	-6.99	Wild Type	1.01754e-13	-1.91847	KRAS/KRAS	KRAS	KRAS
ACH-001274	-10.133	Wild Type	1.01754e-13	-1.91847	KRAS/KRAS	KRAS	KRAS
ACH-000734	-2.416	Wild Type	1.01754e-13	-1.91847	KRAS/KRAS	KRAS	KRAS
ACH-000490	-14.174	Wild Type	1.01754e-13	-1.91847	KRAS/KRAS	KRAS	KRAS
ACH-000630	-12.988	Wild Type	1.01754e-13	-1.91847	KRAS/KRAS	KRAS	KRAS
ACH-000571	6.927	Wild Type	1.01754e-13	-1.91847	KRAS/KRAS	KRAS	KRAS
ACH-001050	5.267	Wild Type	1.01754e-13	-1.91847	KRAS/KRAS	KRAS	KRAS
ACH-000480	-8.442	Wild Type	1.01754e-13	-1.91847	KRAS/KRAS	KRAS	KRAS
ACH-000960	-9.792	Wild Type	1.01754e-13	-1.91847	KRAS/KRAS	KRAS	KRAS
ACH-000787	21.451	Wild Type	1.01754e-13	-1.91847	KRAS/KRAS	KRAS	KRAS
ACH-000696	-12.238	Wild Type	1.01754e-13	-1.91847	KRAS/KRAS	KRAS	KRAS
ACH-000387	26.136	Wild Type	1.01754e-13	-1.91847	KRAS/KRAS	KRAS	KRAS
ACH-000361	-0.521	Wild Type	1.01754e-13	-1.91847	KRAS/KRAS	KRAS	KRAS
ACH-000223	-10.166	Wild Type	1.01754e-13	-1.91847	KRAS/KRAS	KRAS	KRAS
ACH-000491	28.931	Wild Type	1.01754e-13	-1.91847	KRAS/KRAS	KRAS	KRAS
ACH-001275	-11.354	Wild Type	1.01754e-13	-1.91847	KRAS/KRAS	KRAS	KRAS
ACH-000657	-13.046	Wild Type	1.01754e-13	-1.91847	KRAS/KRAS	KRAS	KRAS
ACH-000663	-15.369	Wild Type	1.01754e-13	-1.91847	KRAS/KRAS	KRAS	KRAS
ACH-000472	3.303	Wild Type	1.01754e-13	-1.91847	KRAS/KRAS	KRAS	KRAS
ACH-000277	34.824	Wild Type	1.01754e-13	-1.91847	KRAS/KRAS	KRAS	KRAS
ACH-000832	-9.277	Wild Type	1.01754e-13	-1.91847	KRAS/KRAS	KRAS	KRAS
ACH-000350	48.823	Wild Type	1.01754e-13	-1.91847	KRAS/KRAS	KRAS	KRAS
ACH-000856	-10.967	Wild Type	1.01754e-13	-1.91847	KRAS/KRAS	KRAS	KRAS
ACH-000831	5.152	Wild Type	1.01754e-13	-1.91847	KRAS/KRAS	KRAS	KRAS
ACH-000620	1.438	Wild Type	1.01754e-13	-1.91847	KRAS/KRAS	KRAS	KRAS
ACH-000390	0.629	Wild Type	1.01754e-13	-1.91847	KRAS/KRAS	KRAS	KRAS
ACH-000053	-3.428	Wild Type	1.01754e-13	-1.91847	KRAS/KRAS	KRAS	KRAS
ACH-000953	-12.809	Wild Type	1.01754e-13	-1.91847	KRAS/KRAS	KRAS	KRAS
ACH-000047	-18.021	Wild Type	1.01754e-13	-1.91847	KRAS/KRAS	KRAS	KRAS
ACH-001377	14.28	Wild Type	1.01754e-13	-1.91847	KRAS/KRAS	KRAS	KRAS
ACH-000460	75.69	Wild Type	1.01754e-13	-1.91847	KRAS/KRAS	KRAS	KRAS
ACH-000606	-8.807	Wild Type	1.01754e-13	-1.91847	KRAS/KRAS	KRAS	KRAS
ACH-000152	-11.456	Wild Type	1.01754e-13	-1.91847	KRAS/KRAS	KRAS	KRAS
ACH-000461	67.137	Wild Type	1.01754e-13	-1.91847	KRAS/KRAS	KRAS	KRAS
ACH-000776	-15.684	Wild Type	1.01754e-13	-1.91847	KRAS/KRAS	KRAS	KRAS
ACH-001368	-11.105	Wild Type	1.01754e-13	-1.91847	KRAS/KRAS	KRAS	KRAS
ACH-000570	-22.463	Wild Type	1.01754e-13	-1.91847	KRAS/KRAS	KRAS	KRAS
ACH-000915	-26.001	Wild Type	1.01754e-13	-1.91847	KRAS/KRAS	KRAS	KRAS
ACH-000545	-2.245	Wild Type	1.01754e-13	-1.91847	KRAS/KRAS	KRAS	KRAS
ACH-000760	-4.719	Wild Type	1.01754e-13	-1.91847	KRAS/KRAS	KRAS	KRAS
ACH-000133	15.241	Wild Type	1.01754e-13	-1.91847	KRAS/KRAS	KRAS	KRAS
ACH-000476	-9.623	Wild Type	1.01754e-13	-1.91847	KRAS/KRAS	KRAS	KRAS
ACH-000376	6.075	Wild Type	1.01754e-13	-1.91847	KRAS/KRAS	KRAS	KRAS
ACH-000573	-5.911	Wild Type	1.01754e-13	-1.91847	KRAS/KRAS	KRAS	KRAS
ACH-000677	42.051	Wild Type	1.01754e-13	-1.91847	KRAS/KRAS	KRAS	KRAS
ACH-000036	-3.901	Wild Type	1.01754e-13	-1.91847	KRAS/KRAS	KRAS	KRAS
ACH-000939	-15.702	Wild Type	1.01754e-13	-1.91847	KRAS/KRAS	KRAS	KRAS
ACH-000279	-1.665	Wild Type	1.01754e-13	-1.91847	KRAS/KRAS	KRAS	KRAS
ACH-000758	-7.059	Wild Type	1.01754e-13	-1.91847	KRAS/KRAS	KRAS	KRAS
ACH-000676	-11.474	Wild Type	1.01754e-13	-1.91847	KRAS/KRAS	KRAS	KRAS
ACH-000821	-21.012	Wild Type	1.01754e-13	-1.91847	KRAS/KRAS	KRAS	KRAS
ACH-000900	12.122	Wild Type	1.01754e-13	-1.91847	KRAS/KRAS	KRAS	KRAS
ACH-000601	77.839	Wild Type	1.01754e-13	-1.91847	KRAS/KRAS	KRAS	KRAS
ACH-000235	66.209	Wild Type	1.01754e-13	-1.91847	KRAS/KRAS	KRAS	KRAS
ACH-000481	-11.841	Wild Type	1.01754e-13	-1.91847	KRAS/KRAS	KRAS	KRAS
ACH-000771	-18.094	Wild Type	1.01754e-13	-1.91847	KRAS/KRAS	KRAS	KRAS
ACH-000259	-9.013	Wild Type	1.01754e-13	-1.91847	KRAS/KRAS	KRAS	KRAS
ACH-000544	-3.024	Wild Type	1.01754e-13	-1.91847	KRAS/KRAS	KRAS	KRAS
ACH-001048	-1.269	Wild Type	1.01754e-13	-1.91847	KRAS/KRAS	KRAS	KRAS
ACH-000838	46.443	Wild Type	1.01754e-13	-1.91847	KRAS/KRAS	KRAS	KRAS
ACH-001328	-2.3	Wild Type	1.01754e-13	-1.91847	KRAS/KRAS	KRAS	KRAS
ACH-000246	-10.802	Wild Type	1.01754e-13	-1.91847	KRAS/KRAS	KRAS	KRAS
ACH-000030	-18.834	Wild Type	1.01754e-13	-1.91847	KRAS/KRAS	KRAS	KRAS
ACH-000652	58.029	Wild Type	1.01754e-13	-1.91847	KRAS/KRAS	KRAS	KRAS
ACH-000781	-6.85	Wild Type	1.01754e-13	-1.91847	KRAS/KRAS	KRAS	KRAS
ACH-000511	59.645	Wild Type	1.01754e-13	-1.91847	KRAS/KRAS	KRAS	KRAS
ACH-000485	44.708	Wild Type	1.01754e-13	-1.91847	KRAS/KRAS	KRAS	KRAS
ACH-000753	-1.327	Wild Type	1.01754e-13	-1.91847	KRAS/KRAS	KRAS	KRAS
ACH-000496	54.479	Wild Type	1.01754e-13	-1.91847	KRAS/KRAS	KRAS	KRAS
ACH-000876	38.199	Wild Type	1.01754e-13	-1.91847	KRAS/KRAS	KRAS	KRAS
ACH-000366	-12.328	Wild Type	1.01754e-13	-1.91847	KRAS/KRAS	KRAS	KRAS
ACH-000470	38.645	Wild Type	1.01754e-13	-1.91847	KRAS/KRAS	KRAS	KRAS
ACH-000556	0.878	Wild Type	1.01754e-13	-1.91847	KRAS/KRAS	KRAS	KRAS
ACH-000233	-17.614	Wild Type	1.01754e-13	-1.91847	KRAS/KRAS	KRAS	KRAS
ACH-000416	28.288	Wild Type	1.01754e-13	-1.91847	KRAS/KRAS	KRAS	KRAS
ACH-000222	77.839	Wild Type	1.01754e-13	-1.91847	KRAS/KRAS	KRAS	KRAS
ACH-000308	-25.268	Wild Type	1.01754e-13	-1.91847	KRAS/KRAS	KRAS	KRAS
ACH-000397	0.88	Wild Type	1.01754e-13	-1.91847	KRAS/KRAS	KRAS	KRAS
ACH-000984	-10.008	Wild Type	1.01754e-13	-1.91847	KRAS/KRAS	KRAS	KRAS
ACH-000221	16.591	Wild Type	1.01754e-13	-1.91847	KRAS/KRAS	KRAS	KRAS
ACH-001211	-11.03	Wild Type	1.01754e-13	-1.91847	KRAS/KRAS	KRAS	KRAS
ACH-000765	-12.592	Wild Type	1.01754e-13	-1.91847	KRAS/KRAS	KRAS	KRAS
ACH-000811	-7.37	Wild Type	1.01754e-13	-1.91847	KRAS/KRAS	KRAS	KRAS
ACH-000798	81.705	Wild Type	1.01754e-13	-1.91847	KRAS/KRAS	KRAS	KRAS
ACH-000311	29.83	Wild Type	1.01754e-13	-1.91847	KRAS/KRAS	KRAS	KRAS
ACH-001496	3.426	Wild Type	1.01754e-13	-1.91847	KRAS/KRAS	KRAS	KRAS
ACH-000054	-8.261	Wild Type	1.01754e-13	-1.91847	KRAS/KRAS	KRAS	KRAS
ACH-001765	-5.523	Wild Type	1.01754e-13	-1.91847	KRAS/KRAS	KRAS	KRAS
ACH-000622	-7.116	Wild Type	1.01754e-13	-1.91847	KRAS/KRAS	KRAS	KRAS
ACH-000520	-12.67	Wild Type	1.01754e-13	-1.91847	KRAS/KRAS	KRAS	KRAS
ACH-000834	3.387	Wild Type	1.01754e-13	-1.91847	KRAS/KRAS	KRAS	KRAS
ACH-000936	-12.134	Wild Type	1.01754e-13	-1.91847	KRAS/KRAS	KRAS	KRAS
ACH-000123	-11.239	Wild Type	1.01754e-13	-1.91847	KRAS/KRAS	KRAS	KRAS
ACH-000425	-17.327	Wild Type	1.01754e-13	-1.91847	KRAS/KRAS	KRAS	KRAS
ACH-000943	-7.046	Wild Type	1.01754e-13	-1.91847	KRAS/KRAS	KRAS	KRAS
ACH-000762	-2.149	Wild Type	1.01754e-13	-1.91847	KRAS/KRAS	KRAS	KRAS
ACH-000226	-10.546	Wild Type	1.01754e-13	-1.91847	KRAS/KRAS	KRAS	KRAS
ACH-000736	73.99	Wild Type	1.01754e-13	-1.91847	KRAS/KRAS	KRAS	KRAS
ACH-000113	-13.957	Wild Type	1.01754e-13	-1.91847	KRAS/KRAS	KRAS	KRAS
ACH-000847	-2.619	Wild Type	1.01754e-13	-1.91847	KRAS/KRAS	KRAS	KRAS
ACH-000095	-12.085	Wild Type	1.01754e-13	-1.91847	KRAS/KRAS	KRAS	KRAS
ACH-000905	-14.794	Wild Type	1.01754e-13	-1.91847	KRAS/KRAS	KRAS	KRAS
ACH-000362	-2.408	Wild Type	1.01754e-13	-1.91847	KRAS/KRAS	KRAS	KRAS
ACH-000420	-9.931	Wild Type	1.01754e-13	-1.91847	KRAS/KRAS	KRAS	KRAS
ACH-000120	-6.68	Wild Type	1.01754e-13	-1.91847	KRAS/KRAS	KRAS	KRAS
ACH-000809	28.172	Wild Type	1.01754e-13	-1.91847	KRAS/KRAS	KRAS	KRAS
ACH-001239	-15.852	Wild Type	1.01754e-13	-1.91847	KRAS/KRAS	KRAS	KRAS
ACH-000748	13.863	Wild Type	1.01754e-13	-1.91847	KRAS/KRAS	KRAS	KRAS
ACH-001318	-12.556	Wild Type	1.01754e-13	-1.91847	KRAS/KRAS	KRAS	KRAS
ACH-000924	-4.023	Wild Type	1.01754e-13	-1.91847	KRAS/KRAS	KRAS	KRAS
ACH-000041	-1.201	Wild Type	1.01754e-13	-1.91847	KRAS/KRAS	KRAS	KRAS
ACH-001001	22.144	Wild Type	1.01754e-13	-1.91847	KRAS/KRAS	KRAS	KRAS
ACH-000591	-15.989	Wild Type	1.01754e-13	-1.91847	KRAS/KRAS	KRAS	KRAS
ACH-000288	-17.557	Wild Type	1.01754e-13	-1.91847	KRAS/KRAS	KRAS	KRAS
ACH-001322	-4.106	Wild Type	1.01754e-13	-1.91847	KRAS/KRAS	KRAS	KRAS
ACH-000365	-6.763	Wild Type	1.01754e-13	-1.91847	KRAS/KRAS	KRAS	KRAS
ACH-000017	-1.744	Wild Type	1.01754e-13	-1.91847	KRAS/KRAS	KRAS	KRAS
ACH-000406	-13.955	Wild Type	1.01754e-13	-1.91847	KRAS/KRAS	KRAS	KRAS
ACH-000495	-16.676	Wild Type	1.01754e-13	-1.91847	KRAS/KRAS	KRAS	KRAS
ACH-000627	-1.422	Wild Type	1.01754e-13	-1.91847	KRAS/KRAS	KRAS	KRAS
ACH-000958	-16.082	Wild Type	1.01754e-13	-1.91847	KRAS/KRAS	KRAS	KRAS
ACH-000632	-12.208	Wild Type	1.01754e-13	-1.91847	KRAS/KRAS	KRAS	KRAS
ACH-001740	-11.399	Wild Type	1.01754e-13	-1.91847	KRAS/KRAS	KRAS	KRAS
ACH-001289	-19.753	Wild Type	1.01754e-13	-1.91847	KRAS/KRAS	KRAS	KRAS
ACH-000454	-7.681	Wild Type	1.01754e-13	-1.91847	KRAS/KRAS	KRAS	KRAS
ACH-000445	-12.556	Wild Type	1.01754e-13	-1.91847	KRAS/KRAS	KRAS	KRAS
ACH-000042	81.705	Wild Type	1.01754e-13	-1.91847	KRAS/KRAS	KRAS	KRAS
ACH-000499	6.778	Wild Type	1.01754e-13	-1.91847	KRAS/KRAS	KRAS	KRAS
ACH-000028	-13.771	Wild Type	1.01754e-13	-1.91847	KRAS/KRAS	KRAS	KRAS
ACH-000169	-15.003	Wild Type	1.01754e-13	-1.91847	KRAS/KRAS	KRAS	KRAS
ACH-000713	-28.106	Wild Type	1.01754e-13	-1.91847	KRAS/KRAS	KRAS	KRAS
ACH-000250	-8.762	Wild Type	1.01754e-13	-1.91847	KRAS/KRAS	KRAS	KRAS
ACH-000368	-13.367	Wild Type	1.01754e-13	-1.91847	KRAS/KRAS	KRAS	KRAS
ACH-000799	-14.396	Wild Type	1.01754e-13	-1.91847	KRAS/KRAS	KRAS	KRAS
ACH-000148	-3.137	Wild Type	1.01754e-13	-1.91847	KRAS/KRAS	KRAS	KRAS
ACH-000015	-7.652	Wild Type	1.01754e-13	-1.91847	KRAS/KRAS	KRAS	KRAS
ACH-000188	-21.167	Wild Type	1.01754e-13	-1.91847	KRAS/KRAS	KRAS	KRAS
ACH-000410	-7.486	Wild Type	1.01754e-13	-1.91847	KRAS/KRAS	KRAS	KRAS
ACH-000988	6.53	Wild Type	1.01754e-13	-1.91847	KRAS/KRAS	KRAS	KRAS
ACH-000911	-1.823	Wild Type	1.01754e-13	-1.91847	KRAS/KRAS	KRAS	KRAS
ACH-000339	94.392	Wild Type	1.01754e-13	-1.91847	KRAS/KRAS	KRAS	KRAS
ACH-000681	34.468	Wild Type	1.01754e-13	-1.91847	KRAS/KRAS	KRAS	KRAS
ACH-000411	-11.116	Wild Type	1.01754e-13	-1.91847	KRAS/KRAS	KRAS	KRAS
ACH-000861	42.166	Wild Type	1.01754e-13	-1.91847	KRAS/KRAS	KRAS	KRAS
ACH-000550	-0.466	Wild Type	1.01754e-13	-1.91847	KRAS/KRAS	KRAS	KRAS
ACH-000869	2.457	Wild Type	1.01754e-13	-1.91847	KRAS/KRAS	KRAS	KRAS
ACH-000938	-18.194	Wild Type	1.01754e-13	-1.91847	KRAS/KRAS	KRAS	KRAS
ACH-000791	81.705	Wild Type	1.01754e-13	-1.91847	KRAS/KRAS	KRAS	KRAS
ACH-000018	3.037	Wild Type	1.01754e-13	-1.91847	KRAS/KRAS	KRAS	KRAS
ACH-000782	-2.414	Wild Type	1.01754e-13	-1.91847	KRAS/KRAS	KRAS	KRAS
ACH-000836	-5.793	Wild Type	1.01754e-13	-1.91847	KRAS/KRAS	KRAS	KRAS
ACH-000986	35.014	Wild Type	1.01754e-13	-1.91847	KRAS/KRAS	KRAS	KRAS
ACH-000316	-19.429	Wild Type	1.01754e-13	-1.91847	KRAS/KRAS	KRAS	KRAS
ACH-000183	-18.409	Wild Type	1.01754e-13	-1.91847	KRAS/KRAS	KRAS	KRAS
ACH-000473	6.196	Wild Type	1.01754e-13	-1.91847	KRAS/KRAS	KRAS	KRAS
ACH-000324	-8.399	Wild Type	1.01754e-13	-1.91847	KRAS/KRAS	KRAS	KRAS
ACH-000507	54.474	Wild Type	1.01754e-13	-1.91847	KRAS/KRAS	KRAS	KRAS
ACH-000846	-20.52	Wild Type	1.01754e-13	-1.91847	KRAS/KRAS	KRAS	KRAS
ACH-000957	31.989	Wild Type	1.01754e-13	-1.91847	KRAS/KRAS	KRAS	KRAS
ACH-000022	51.103	Mutant	1.01754e-13	-1.91847	KRAS/KRAS	KRAS	KRAS
ACH-000108	31.431	Mutant	1.01754e-13	-1.91847	KRAS/KRAS	KRAS	KRAS
ACH-000118	-2.947	Mutant	1.01754e-13	-1.91847	KRAS/KRAS	KRAS	KRAS
ACH-000138	57.94	Mutant	1.01754e-13	-1.91847	KRAS/KRAS	KRAS	KRAS
ACH-000168	45.327	Mutant	1.01754e-13	-1.91847	KRAS/KRAS	KRAS	KRAS
ACH-000243	65.128	Mutant	1.01754e-13	-1.91847	KRAS/KRAS	KRAS	KRAS
ACH-000264	77.839	Mutant	1.01754e-13	-1.91847	KRAS/KRAS	KRAS	KRAS
ACH-000264	77.839	Mutant	1.01754e-13	-1.91847	KRAS/KRAS	KRAS	KRAS
ACH-000266	61.975	Mutant	1.01754e-13	-1.91847	KRAS/KRAS	KRAS	KRAS
ACH-000281	56.488	Mutant	1.01754e-13	-1.91847	KRAS/KRAS	KRAS	KRAS
ACH-000332	59.149	Mutant	1.01754e-13	-1.91847	KRAS/KRAS	KRAS	KRAS
ACH-000381	39.151	Mutant	1.01754e-13	-1.91847	KRAS/KRAS	KRAS	KRAS
ACH-000403	45.986	Mutant	1.01754e-13	-1.91847	KRAS/KRAS	KRAS	KRAS
ACH-000414	25.446	Mutant	1.01754e-13	-1.91847	KRAS/KRAS	KRAS	KRAS
ACH-000467	52.352	Mutant	1.01754e-13	-1.91847	KRAS/KRAS	KRAS	KRAS
ACH-000502	83.313	Mutant	1.01754e-13	-1.91847	KRAS/KRAS	KRAS	KRAS
ACH-000505	63.39	Mutant	1.01754e-13	-1.91847	KRAS/KRAS	KRAS	KRAS
ACH-000638	54.479	Mutant	1.01754e-13	-1.91847	KRAS/KRAS	KRAS	KRAS
ACH-000651	47.066	Mutant	1.01754e-13	-1.91847	KRAS/KRAS	KRAS	KRAS
ACH-000718	78.418	Mutant	1.01754e-13	-1.91847	KRAS/KRAS	KRAS	KRAS
ACH-000721	74.509	Mutant	1.01754e-13	-1.91847	KRAS/KRAS	KRAS	KRAS
ACH-000768	33.863	Mutant	1.01754e-13	-1.91847	KRAS/KRAS	KRAS	KRAS
ACH-000851	68	Mutant	1.01754e-13	-1.91847	KRAS/KRAS	KRAS	KRAS
ACH-000872	6.743	Mutant	1.01754e-13	-1.91847	KRAS/KRAS	KRAS	KRAS
ACH-000885	18.641	Mutant	1.01754e-13	-1.91847	KRAS/KRAS	KRAS	KRAS
ACH-000921	20.055	Mutant	1.01754e-13	-1.91847	KRAS/KRAS	KRAS	KRAS
ACH-000947	2.357	Mutant	1.01754e-13	-1.91847	KRAS/KRAS	KRAS	KRAS
ACH-000974	-3.739	Mutant	1.01754e-13	-1.91847	KRAS/KRAS	KRAS	KRAS
ACH-001151	48.695	Mutant	1.01754e-13	-1.91847	KRAS/KRAS	KRAS	KRAS
ACH-001353	57.466	Mutant	1.01754e-13	-1.91847	KRAS/KRAS	KRAS	KRAS
ACH-000317	35.657	Wild Type	0.468954	0.0423879	PPP2R1A/PPP2R1A	PPP2R1A	PPP2R1A
ACH-000078	21.086	Wild Type	0.468954	0.0423879	PPP2R1A/PPP2R1A	PPP2R1A	PPP2R1A
ACH-000265	7.089	Wild Type	0.468954	0.0423879	PPP2R1A/PPP2R1A	PPP2R1A	PPP2R1A
ACH-000253	4.395	Wild Type	0.468954	0.0423879	PPP2R1A/PPP2R1A	PPP2R1A	PPP2R1A
ACH-000614	40.678	Wild Type	0.468954	0.0423879	PPP2R1A/PPP2R1A	PPP2R1A	PPP2R1A
ACH-001038	29.455	Wild Type	0.468954	0.0423879	PPP2R1A/PPP2R1A	PPP2R1A	PPP2R1A
ACH-000335	44.108	Wild Type	0.468954	0.0423879	PPP2R1A/PPP2R1A	PPP2R1A	PPP2R1A
ACH-000352	22.317	Wild Type	0.468954	0.0423879	PPP2R1A/PPP2R1A	PPP2R1A	PPP2R1A
ACH-000132	-7.198	Wild Type	0.468954	0.0423879	PPP2R1A/PPP2R1A	PPP2R1A	PPP2R1A
ACH-000548	67.722	Wild Type	0.468954	0.0423879	PPP2R1A/PPP2R1A	PPP2R1A	PPP2R1A
ACH-000773	38.613	Wild Type	0.468954	0.0423879	PPP2R1A/PPP2R1A	PPP2R1A	PPP2R1A
ACH-000552	14.754	Wild Type	0.468954	0.0423879	PPP2R1A/PPP2R1A	PPP2R1A	PPP2R1A
ACH-000823	34.077	Wild Type	0.468954	0.0423879	PPP2R1A/PPP2R1A	PPP2R1A	PPP2R1A
ACH-001067	28.374	Wild Type	0.468954	0.0423879	PPP2R1A/PPP2R1A	PPP2R1A	PPP2R1A
ACH-001745	37.389	Wild Type	0.468954	0.0423879	PPP2R1A/PPP2R1A	PPP2R1A	PPP2R1A
ACH-000747	48.815	Wild Type	0.468954	0.0423879	PPP2R1A/PPP2R1A	PPP2R1A	PPP2R1A
ACH-000092	24.988	Wild Type	0.468954	0.0423879	PPP2R1A/PPP2R1A	PPP2R1A	PPP2R1A
ACH-000880	31.618	Wild Type	0.468954	0.0423879	PPP2R1A/PPP2R1A	PPP2R1A	PPP2R1A
ACH-000697	8.771	Wild Type	0.468954	0.0423879	PPP2R1A/PPP2R1A	PPP2R1A	PPP2R1A
ACH-000415	48.111	Wild Type	0.468954	0.0423879	PPP2R1A/PPP2R1A	PPP2R1A	PPP2R1A
ACH-000969	-3.091	Wild Type	0.468954	0.0423879	PPP2R1A/PPP2R1A	PPP2R1A	PPP2R1A
ACH-000889	38.575	Wild Type	0.468954	0.0423879	PPP2R1A/PPP2R1A	PPP2R1A	PPP2R1A
ACH-000401	20.1	Wild Type	0.468954	0.0423879	PPP2R1A/PPP2R1A	PPP2R1A	PPP2R1A
ACH-000817	-30.022	Wild Type	0.468954	0.0423879	PPP2R1A/PPP2R1A	PPP2R1A	PPP2R1A
ACH-000848	6.778	Wild Type	0.468954	0.0423879	PPP2R1A/PPP2R1A	PPP2R1A	PPP2R1A
ACH-000274	16.16	Wild Type	0.468954	0.0423879	PPP2R1A/PPP2R1A	PPP2R1A	PPP2R1A
ACH-000035	35.208	Wild Type	0.468954	0.0423879	PPP2R1A/PPP2R1A	PPP2R1A	PPP2R1A
ACH-000128	35.176	Wild Type	0.468954	0.0423879	PPP2R1A/PPP2R1A	PPP2R1A	PPP2R1A
ACH-000421	-17.37	Wild Type	0.468954	0.0423879	PPP2R1A/PPP2R1A	PPP2R1A	PPP2R1A
ACH-000784	6.676	Wild Type	0.468954	0.0423879	PPP2R1A/PPP2R1A	PPP2R1A	PPP2R1A
ACH-000348	46.746	Wild Type	0.468954	0.0423879	PPP2R1A/PPP2R1A	PPP2R1A	PPP2R1A
ACH-000549	29.266	Wild Type	0.468954	0.0423879	PPP2R1A/PPP2R1A	PPP2R1A	PPP2R1A
ACH-000721	16.435	Wild Type	0.468954	0.0423879	PPP2R1A/PPP2R1A	PPP2R1A	PPP2R1A
ACH-000756	55.991	Wild Type	0.468954	0.0423879	PPP2R1A/PPP2R1A	PPP2R1A	PPP2R1A
ACH-000647	7.86	Wild Type	0.468954	0.0423879	PPP2R1A/PPP2R1A	PPP2R1A	PPP2R1A
ACH-000521	51.103	Wild Type	0.468954	0.0423879	PPP2R1A/PPP2R1A	PPP2R1A	PPP2R1A
ACH-000993	40.678	Wild Type	0.468954	0.0423879	PPP2R1A/PPP2R1A	PPP2R1A	PPP2R1A
ACH-000516	43.977	Wild Type	0.468954	0.0423879	PPP2R1A/PPP2R1A	PPP2R1A	PPP2R1A
ACH-000082	48.766	Wild Type	0.468954	0.0423879	PPP2R1A/PPP2R1A	PPP2R1A	PPP2R1A
ACH-000584	35.84	Wild Type	0.468954	0.0423879	PPP2R1A/PPP2R1A	PPP2R1A	PPP2R1A
ACH-000738	43.146	Wild Type	0.468954	0.0423879	PPP2R1A/PPP2R1A	PPP2R1A	PPP2R1A
ACH-000600	30.999	Wild Type	0.468954	0.0423879	PPP2R1A/PPP2R1A	PPP2R1A	PPP2R1A
ACH-000839	35.486	Wild Type	0.468954	0.0423879	PPP2R1A/PPP2R1A	PPP2R1A	PPP2R1A
ACH-000901	72.535	Wild Type	0.468954	0.0423879	PPP2R1A/PPP2R1A	PPP2R1A	PPP2R1A
ACH-000947	0.901	Wild Type	0.468954	0.0423879	PPP2R1A/PPP2R1A	PPP2R1A	PPP2R1A
ACH-000463	23.629	Wild Type	0.468954	0.0423879	PPP2R1A/PPP2R1A	PPP2R1A	PPP2R1A
ACH-000673	55.408	Wild Type	0.468954	0.0423879	PPP2R1A/PPP2R1A	PPP2R1A	PPP2R1A
ACH-000319	44.503	Wild Type	0.468954	0.0423879	PPP2R1A/PPP2R1A	PPP2R1A	PPP2R1A
ACH-000475	16.746	Wild Type	0.468954	0.0423879	PPP2R1A/PPP2R1A	PPP2R1A	PPP2R1A
ACH-000337	46.16	Wild Type	0.468954	0.0423879	PPP2R1A/PPP2R1A	PPP2R1A	PPP2R1A
ACH-001654	36.331	Wild Type	0.468954	0.0423879	PPP2R1A/PPP2R1A	PPP2R1A	PPP2R1A
ACH-000237	8.547	Wild Type	0.468954	0.0423879	PPP2R1A/PPP2R1A	PPP2R1A	PPP2R1A
ACH-000683	18.951	Wild Type	0.468954	0.0423879	PPP2R1A/PPP2R1A	PPP2R1A	PPP2R1A
ACH-000260	35.053	Wild Type	0.468954	0.0423879	PPP2R1A/PPP2R1A	PPP2R1A	PPP2R1A
ACH-001075	38.199	Wild Type	0.468954	0.0423879	PPP2R1A/PPP2R1A	PPP2R1A	PPP2R1A
ACH-000278	35.14	Wild Type	0.468954	0.0423879	PPP2R1A/PPP2R1A	PPP2R1A	PPP2R1A
ACH-000867	-19.014	Wild Type	0.468954	0.0423879	PPP2R1A/PPP2R1A	PPP2R1A	PPP2R1A
ACH-000935	38.783	Wild Type	0.468954	0.0423879	PPP2R1A/PPP2R1A	PPP2R1A	PPP2R1A
ACH-000232	45.327	Wild Type	0.468954	0.0423879	PPP2R1A/PPP2R1A	PPP2R1A	PPP2R1A
ACH-000720	39.034	Wild Type	0.468954	0.0423879	PPP2R1A/PPP2R1A	PPP2R1A	PPP2R1A
ACH-000383	52.381	Wild Type	0.468954	0.0423879	PPP2R1A/PPP2R1A	PPP2R1A	PPP2R1A
ACH-000711	3.818	Wild Type	0.468954	0.0423879	PPP2R1A/PPP2R1A	PPP2R1A	PPP2R1A
ACH-000178	24.925	Wild Type	0.468954	0.0423879	PPP2R1A/PPP2R1A	PPP2R1A	PPP2R1A
ACH-000468	29.041	Wild Type	0.468954	0.0423879	PPP2R1A/PPP2R1A	PPP2R1A	PPP2R1A
ACH-000917	3.033	Wild Type	0.468954	0.0423879	PPP2R1A/PPP2R1A	PPP2R1A	PPP2R1A
ACH-000840	16.26	Wild Type	0.468954	0.0423879	PPP2R1A/PPP2R1A	PPP2R1A	PPP2R1A
ACH-000013	48.823	Wild Type	0.468954	0.0423879	PPP2R1A/PPP2R1A	PPP2R1A	PPP2R1A
ACH-001228	42.357	Wild Type	0.468954	0.0423879	PPP2R1A/PPP2R1A	PPP2R1A	PPP2R1A
ACH-000007	-2.811	Wild Type	0.468954	0.0423879	PPP2R1A/PPP2R1A	PPP2R1A	PPP2R1A
ACH-000648	35.996	Wild Type	0.468954	0.0423879	PPP2R1A/PPP2R1A	PPP2R1A	PPP2R1A
ACH-000322	31.429	Wild Type	0.468954	0.0423879	PPP2R1A/PPP2R1A	PPP2R1A	PPP2R1A
ACH-000769	-19.668	Wild Type	0.468954	0.0423879	PPP2R1A/PPP2R1A	PPP2R1A	PPP2R1A
ACH-000436	-23.908	Wild Type	0.468954	0.0423879	PPP2R1A/PPP2R1A	PPP2R1A	PPP2R1A
ACH-000163	37.621	Wild Type	0.468954	0.0423879	PPP2R1A/PPP2R1A	PPP2R1A	PPP2R1A
ACH-000633	-12.988	Wild Type	0.468954	0.0423879	PPP2R1A/PPP2R1A	PPP2R1A	PPP2R1A
ACH-000835	46.808	Wild Type	0.468954	0.0423879	PPP2R1A/PPP2R1A	PPP2R1A	PPP2R1A
ACH-000882	40.262	Wild Type	0.468954	0.0423879	PPP2R1A/PPP2R1A	PPP2R1A	PPP2R1A
ACH-000025	31.419	Wild Type	0.468954	0.0423879	PPP2R1A/PPP2R1A	PPP2R1A	PPP2R1A
ACH-001031	13.609	Wild Type	0.468954	0.0423879	PPP2R1A/PPP2R1A	PPP2R1A	PPP2R1A
ACH-000661	37.582	Wild Type	0.468954	0.0423879	PPP2R1A/PPP2R1A	PPP2R1A	PPP2R1A
ACH-000926	4.045	Wild Type	0.468954	0.0423879	PPP2R1A/PPP2R1A	PPP2R1A	PPP2R1A
ACH-000792	43.977	Wild Type	0.468954	0.0423879	PPP2R1A/PPP2R1A	PPP2R1A	PPP2R1A
ACH-000770	-3.042	Wild Type	0.468954	0.0423879	PPP2R1A/PPP2R1A	PPP2R1A	PPP2R1A
ACH-001053	-49.133	Wild Type	0.468954	0.0423879	PPP2R1A/PPP2R1A	PPP2R1A	PPP2R1A
ACH-000486	39.766	Wild Type	0.468954	0.0423879	PPP2R1A/PPP2R1A	PPP2R1A	PPP2R1A
ACH-000618	39.519	Wild Type	0.468954	0.0423879	PPP2R1A/PPP2R1A	PPP2R1A	PPP2R1A
ACH-000906	45.001	Wild Type	0.468954	0.0423879	PPP2R1A/PPP2R1A	PPP2R1A	PPP2R1A
ACH-000699	46.957	Wild Type	0.468954	0.0423879	PPP2R1A/PPP2R1A	PPP2R1A	PPP2R1A
ACH-000665	43.617	Wild Type	0.468954	0.0423879	PPP2R1A/PPP2R1A	PPP2R1A	PPP2R1A
ACH-000858	21.14	Wild Type	0.468954	0.0423879	PPP2R1A/PPP2R1A	PPP2R1A	PPP2R1A
ACH-000829	-5.008	Wild Type	0.468954	0.0423879	PPP2R1A/PPP2R1A	PPP2R1A	PPP2R1A
ACH-000837	-1.949	Wild Type	0.468954	0.0423879	PPP2R1A/PPP2R1A	PPP2R1A	PPP2R1A
ACH-000517	54.321	Wild Type	0.468954	0.0423879	PPP2R1A/PPP2R1A	PPP2R1A	PPP2R1A
ACH-000588	-9.905	Wild Type	0.468954	0.0423879	PPP2R1A/PPP2R1A	PPP2R1A	PPP2R1A
ACH-000623	41.069	Wild Type	0.468954	0.0423879	PPP2R1A/PPP2R1A	PPP2R1A	PPP2R1A
ACH-000605	43.588	Wild Type	0.468954	0.0423879	PPP2R1A/PPP2R1A	PPP2R1A	PPP2R1A
ACH-000256	-10.584	Wild Type	0.468954	0.0423879	PPP2R1A/PPP2R1A	PPP2R1A	PPP2R1A
ACH-000693	41.853	Wild Type	0.468954	0.0423879	PPP2R1A/PPP2R1A	PPP2R1A	PPP2R1A
ACH-000211	60.072	Wild Type	0.468954	0.0423879	PPP2R1A/PPP2R1A	PPP2R1A	PPP2R1A
ACH-000302	56.903	Wild Type	0.468954	0.0423879	PPP2R1A/PPP2R1A	PPP2R1A	PPP2R1A
ACH-000822	59.951	Wild Type	0.468954	0.0423879	PPP2R1A/PPP2R1A	PPP2R1A	PPP2R1A
ACH-000215	35.208	Wild Type	0.468954	0.0423879	PPP2R1A/PPP2R1A	PPP2R1A	PPP2R1A
ACH-000862	44.719	Wild Type	0.468954	0.0423879	PPP2R1A/PPP2R1A	PPP2R1A	PPP2R1A
ACH-000849	9.61	Wild Type	0.468954	0.0423879	PPP2R1A/PPP2R1A	PPP2R1A	PPP2R1A
ACH-000887	34.283	Wild Type	0.468954	0.0423879	PPP2R1A/PPP2R1A	PPP2R1A	PPP2R1A
ACH-000307	35.014	Wild Type	0.468954	0.0423879	PPP2R1A/PPP2R1A	PPP2R1A	PPP2R1A
ACH-000296	2.467	Wild Type	0.468954	0.0423879	PPP2R1A/PPP2R1A	PPP2R1A	PPP2R1A
ACH-001306	61.459	Wild Type	0.468954	0.0423879	PPP2R1A/PPP2R1A	PPP2R1A	PPP2R1A
ACH-001532	32.961	Wild Type	0.468954	0.0423879	PPP2R1A/PPP2R1A	PPP2R1A	PPP2R1A
ACH-000332	33.512	Wild Type	0.468954	0.0423879	PPP2R1A/PPP2R1A	PPP2R1A	PPP2R1A
ACH-000585	61.836	Wild Type	0.468954	0.0423879	PPP2R1A/PPP2R1A	PPP2R1A	PPP2R1A
ACH-000819	44.918	Wild Type	0.468954	0.0423879	PPP2R1A/PPP2R1A	PPP2R1A	PPP2R1A
ACH-001283	46.16	Wild Type	0.468954	0.0423879	PPP2R1A/PPP2R1A	PPP2R1A	PPP2R1A
ACH-000510	35.562	Wild Type	0.468954	0.0423879	PPP2R1A/PPP2R1A	PPP2R1A	PPP2R1A
ACH-000912	23.992	Wild Type	0.468954	0.0423879	PPP2R1A/PPP2R1A	PPP2R1A	PPP2R1A
ACH-000658	27.431	Wild Type	0.468954	0.0423879	PPP2R1A/PPP2R1A	PPP2R1A	PPP2R1A
ACH-000487	13.979	Wild Type	0.468954	0.0423879	PPP2R1A/PPP2R1A	PPP2R1A	PPP2R1A
ACH-001054	21.464	Wild Type	0.468954	0.0423879	PPP2R1A/PPP2R1A	PPP2R1A	PPP2R1A
ACH-000968	42.844	Wild Type	0.468954	0.0423879	PPP2R1A/PPP2R1A	PPP2R1A	PPP2R1A
ACH-000323	18.56	Wild Type	0.468954	0.0423879	PPP2R1A/PPP2R1A	PPP2R1A	PPP2R1A
ACH-001028	32.756	Wild Type	0.468954	0.0423879	PPP2R1A/PPP2R1A	PPP2R1A	PPP2R1A
ACH-000608	2.424	Wild Type	0.468954	0.0423879	PPP2R1A/PPP2R1A	PPP2R1A	PPP2R1A
ACH-000331	1.884	Wild Type	0.468954	0.0423879	PPP2R1A/PPP2R1A	PPP2R1A	PPP2R1A
ACH-000291	44.286	Wild Type	0.468954	0.0423879	PPP2R1A/PPP2R1A	PPP2R1A	PPP2R1A
ACH-000055	25.9	Wild Type	0.468954	0.0423879	PPP2R1A/PPP2R1A	PPP2R1A	PPP2R1A
ACH-000785	-19.832	Wild Type	0.468954	0.0423879	PPP2R1A/PPP2R1A	PPP2R1A	PPP2R1A
ACH-001380	11.52	Wild Type	0.468954	0.0423879	PPP2R1A/PPP2R1A	PPP2R1A	PPP2R1A
ACH-000718	45.385	Wild Type	0.468954	0.0423879	PPP2R1A/PPP2R1A	PPP2R1A	PPP2R1A
ACH-000996	-1.808	Wild Type	0.468954	0.0423879	PPP2R1A/PPP2R1A	PPP2R1A	PPP2R1A
ACH-000881	21.777	Wild Type	0.468954	0.0423879	PPP2R1A/PPP2R1A	PPP2R1A	PPP2R1A
ACH-000255	23.023	Wild Type	0.468954	0.0423879	PPP2R1A/PPP2R1A	PPP2R1A	PPP2R1A
ACH-001096	31.604	Wild Type	0.468954	0.0423879	PPP2R1A/PPP2R1A	PPP2R1A	PPP2R1A
ACH-000767	-8.477	Wild Type	0.468954	0.0423879	PPP2R1A/PPP2R1A	PPP2R1A	PPP2R1A
ACH-001431	32.781	Wild Type	0.468954	0.0423879	PPP2R1A/PPP2R1A	PPP2R1A	PPP2R1A
ACH-000502	35.298	Wild Type	0.468954	0.0423879	PPP2R1A/PPP2R1A	PPP2R1A	PPP2R1A
ACH-000086	18.6	Wild Type	0.468954	0.0423879	PPP2R1A/PPP2R1A	PPP2R1A	PPP2R1A
ACH-000097	10.583	Wild Type	0.468954	0.0423879	PPP2R1A/PPP2R1A	PPP2R1A	PPP2R1A
ACH-000142	26.346	Wild Type	0.468954	0.0423879	PPP2R1A/PPP2R1A	PPP2R1A	PPP2R1A
ACH-000706	22.728	Wild Type	0.468954	0.0423879	PPP2R1A/PPP2R1A	PPP2R1A	PPP2R1A
ACH-000528	4.096	Wild Type	0.468954	0.0423879	PPP2R1A/PPP2R1A	PPP2R1A	PPP2R1A
ACH-000045	15.427	Wild Type	0.468954	0.0423879	PPP2R1A/PPP2R1A	PPP2R1A	PPP2R1A
ACH-000937	3.404	Wild Type	0.468954	0.0423879	PPP2R1A/PPP2R1A	PPP2R1A	PPP2R1A
ACH-000040	44.719	Wild Type	0.468954	0.0423879	PPP2R1A/PPP2R1A	PPP2R1A	PPP2R1A
ACH-000824	47.688	Wild Type	0.468954	0.0423879	PPP2R1A/PPP2R1A	PPP2R1A	PPP2R1A
ACH-000448	40.583	Wild Type	0.468954	0.0423879	PPP2R1A/PPP2R1A	PPP2R1A	PPP2R1A
ACH-000910	36.7	Wild Type	0.468954	0.0423879	PPP2R1A/PPP2R1A	PPP2R1A	PPP2R1A
ACH-000788	22.401	Wild Type	0.468954	0.0423879	PPP2R1A/PPP2R1A	PPP2R1A	PPP2R1A
ACH-000452	56.281	Wild Type	0.468954	0.0423879	PPP2R1A/PPP2R1A	PPP2R1A	PPP2R1A
ACH-000649	37.369	Wild Type	0.468954	0.0423879	PPP2R1A/PPP2R1A	PPP2R1A	PPP2R1A
ACH-000865	44.112	Wild Type	0.468954	0.0423879	PPP2R1A/PPP2R1A	PPP2R1A	PPP2R1A
ACH-000589	42.51	Wild Type	0.468954	0.0423879	PPP2R1A/PPP2R1A	PPP2R1A	PPP2R1A
ACH-000805	25.19	Wild Type	0.468954	0.0423879	PPP2R1A/PPP2R1A	PPP2R1A	PPP2R1A
ACH-000294	25.244	Wild Type	0.468954	0.0423879	PPP2R1A/PPP2R1A	PPP2R1A	PPP2R1A
ACH-001301	3.236	Wild Type	0.468954	0.0423879	PPP2R1A/PPP2R1A	PPP2R1A	PPP2R1A
ACH-001134	47.439	Wild Type	0.468954	0.0423879	PPP2R1A/PPP2R1A	PPP2R1A	PPP2R1A
ACH-000098	43.617	Wild Type	0.468954	0.0423879	PPP2R1A/PPP2R1A	PPP2R1A	PPP2R1A
ACH-000356	20.904	Wild Type	0.468954	0.0423879	PPP2R1A/PPP2R1A	PPP2R1A	PPP2R1A
ACH-000150	29.201	Wild Type	0.468954	0.0423879	PPP2R1A/PPP2R1A	PPP2R1A	PPP2R1A
ACH-000766	28.167	Wild Type	0.468954	0.0423879	PPP2R1A/PPP2R1A	PPP2R1A	PPP2R1A
ACH-000624	1.564	Wild Type	0.468954	0.0423879	PPP2R1A/PPP2R1A	PPP2R1A	PPP2R1A
ACH-001300	35.657	Wild Type	0.468954	0.0423879	PPP2R1A/PPP2R1A	PPP2R1A	PPP2R1A
ACH-000228	59.187	Wild Type	0.468954	0.0423879	PPP2R1A/PPP2R1A	PPP2R1A	PPP2R1A
ACH-000884	44.719	Wild Type	0.468954	0.0423879	PPP2R1A/PPP2R1A	PPP2R1A	PPP2R1A
ACH-000794	54.313	Wild Type	0.468954	0.0423879	PPP2R1A/PPP2R1A	PPP2R1A	PPP2R1A
ACH-000913	27.506	Wild Type	0.468954	0.0423879	PPP2R1A/PPP2R1A	PPP2R1A	PPP2R1A
ACH-001196	25.35	Wild Type	0.468954	0.0423879	PPP2R1A/PPP2R1A	PPP2R1A	PPP2R1A
ACH-000907	26.117	Wild Type	0.468954	0.0423879	PPP2R1A/PPP2R1A	PPP2R1A	PPP2R1A
ACH-000329	44.875	Wild Type	0.468954	0.0423879	PPP2R1A/PPP2R1A	PPP2R1A	PPP2R1A
ACH-000143	-15.259	Wild Type	0.468954	0.0423879	PPP2R1A/PPP2R1A	PPP2R1A	PPP2R1A
ACH-000542	38.419	Wild Type	0.468954	0.0423879	PPP2R1A/PPP2R1A	PPP2R1A	PPP2R1A
ACH-000198	42.781	Wild Type	0.468954	0.0423879	PPP2R1A/PPP2R1A	PPP2R1A	PPP2R1A
ACH-000638	27.155	Wild Type	0.468954	0.0423879	PPP2R1A/PPP2R1A	PPP2R1A	PPP2R1A
ACH-000393	51.873	Wild Type	0.468954	0.0423879	PPP2R1A/PPP2R1A	PPP2R1A	PPP2R1A
ACH-000009	-14.303	Wild Type	0.468954	0.0423879	PPP2R1A/PPP2R1A	PPP2R1A	PPP2R1A
ACH-001061	22.812	Wild Type	0.468954	0.0423879	PPP2R1A/PPP2R1A	PPP2R1A	PPP2R1A
ACH-000070	-5.94	Wild Type	0.468954	0.0423879	PPP2R1A/PPP2R1A	PPP2R1A	PPP2R1A
ACH-000330	18.951	Wild Type	0.468954	0.0423879	PPP2R1A/PPP2R1A	PPP2R1A	PPP2R1A
ACH-000262	47.561	Wild Type	0.468954	0.0423879	PPP2R1A/PPP2R1A	PPP2R1A	PPP2R1A
ACH-000471	30.224	Wild Type	0.468954	0.0423879	PPP2R1A/PPP2R1A	PPP2R1A	PPP2R1A
ACH-000671	16.08	Wild Type	0.468954	0.0423879	PPP2R1A/PPP2R1A	PPP2R1A	PPP2R1A
ACH-000522	30.064	Wild Type	0.468954	0.0423879	PPP2R1A/PPP2R1A	PPP2R1A	PPP2R1A
ACH-000190	6.106	Wild Type	0.468954	0.0423879	PPP2R1A/PPP2R1A	PPP2R1A	PPP2R1A
ACH-000619	55.688	Wild Type	0.468954	0.0423879	PPP2R1A/PPP2R1A	PPP2R1A	PPP2R1A
ACH-000746	-27.487	Wild Type	0.468954	0.0423879	PPP2R1A/PPP2R1A	PPP2R1A	PPP2R1A
ACH-000851	24.066	Wild Type	0.468954	0.0423879	PPP2R1A/PPP2R1A	PPP2R1A	PPP2R1A
ACH-000866	1.634	Wild Type	0.468954	0.0423879	PPP2R1A/PPP2R1A	PPP2R1A	PPP2R1A
ACH-000621	58.967	Wild Type	0.468954	0.0423879	PPP2R1A/PPP2R1A	PPP2R1A	PPP2R1A
ACH-000827	41.543	Wild Type	0.468954	0.0423879	PPP2R1A/PPP2R1A	PPP2R1A	PPP2R1A
ACH-001183	39.519	Wild Type	0.468954	0.0423879	PPP2R1A/PPP2R1A	PPP2R1A	PPP2R1A
ACH-000757	46.352	Wild Type	0.468954	0.0423879	PPP2R1A/PPP2R1A	PPP2R1A	PPP2R1A
ACH-000843	36.247	Wild Type	0.468954	0.0423879	PPP2R1A/PPP2R1A	PPP2R1A	PPP2R1A
ACH-000021	-7.831	Wild Type	0.468954	0.0423879	PPP2R1A/PPP2R1A	PPP2R1A	PPP2R1A
ACH-000364	28.654	Wild Type	0.468954	0.0423879	PPP2R1A/PPP2R1A	PPP2R1A	PPP2R1A
ACH-000248	-0.108	Wild Type	0.468954	0.0423879	PPP2R1A/PPP2R1A	PPP2R1A	PPP2R1A
ACH-000444	41.853	Wild Type	0.468954	0.0423879	PPP2R1A/PPP2R1A	PPP2R1A	PPP2R1A
ACH-001163	29.511	Wild Type	0.468954	0.0423879	PPP2R1A/PPP2R1A	PPP2R1A	PPP2R1A
ACH-000524	9.507	Wild Type	0.468954	0.0423879	PPP2R1A/PPP2R1A	PPP2R1A	PPP2R1A
ACH-000395	0.395	Wild Type	0.468954	0.0423879	PPP2R1A/PPP2R1A	PPP2R1A	PPP2R1A
ACH-000363	-30.338	Wild Type	0.468954	0.0423879	PPP2R1A/PPP2R1A	PPP2R1A	PPP2R1A
ACH-000127	34.117	Wild Type	0.468954	0.0423879	PPP2R1A/PPP2R1A	PPP2R1A	PPP2R1A
ACH-000796	26.6	Wild Type	0.468954	0.0423879	PPP2R1A/PPP2R1A	PPP2R1A	PPP2R1A
ACH-001346	37.283	Wild Type	0.468954	0.0423879	PPP2R1A/PPP2R1A	PPP2R1A	PPP2R1A
ACH-000312	28.574	Wild Type	0.468954	0.0423879	PPP2R1A/PPP2R1A	PPP2R1A	PPP2R1A
ACH-000841	42.699	Wild Type	0.468954	0.0423879	PPP2R1A/PPP2R1A	PPP2R1A	PPP2R1A
ACH-000108	-34.178	Wild Type	0.468954	0.0423879	PPP2R1A/PPP2R1A	PPP2R1A	PPP2R1A
ACH-000087	15.603	Wild Type	0.468954	0.0423879	PPP2R1A/PPP2R1A	PPP2R1A	PPP2R1A
ACH-000238	48.173	Wild Type	0.468954	0.0423879	PPP2R1A/PPP2R1A	PPP2R1A	PPP2R1A
ACH-000921	24.382	Wild Type	0.468954	0.0423879	PPP2R1A/PPP2R1A	PPP2R1A	PPP2R1A
ACH-000941	33.832	Wild Type	0.468954	0.0423879	PPP2R1A/PPP2R1A	PPP2R1A	PPP2R1A
ACH-000576	1.825	Wild Type	0.468954	0.0423879	PPP2R1A/PPP2R1A	PPP2R1A	PPP2R1A
ACH-000518	36.927	Wild Type	0.468954	0.0423879	PPP2R1A/PPP2R1A	PPP2R1A	PPP2R1A
ACH-000783	13.989	Wild Type	0.468954	0.0423879	PPP2R1A/PPP2R1A	PPP2R1A	PPP2R1A
ACH-000060	24.198	Wild Type	0.468954	0.0423879	PPP2R1A/PPP2R1A	PPP2R1A	PPP2R1A
ACH-000873	35.736	Wild Type	0.468954	0.0423879	PPP2R1A/PPP2R1A	PPP2R1A	PPP2R1A
ACH-000973	34.193	Wild Type	0.468954	0.0423879	PPP2R1A/PPP2R1A	PPP2R1A	PPP2R1A
ACH-000974	31.971	Wild Type	0.468954	0.0423879	PPP2R1A/PPP2R1A	PPP2R1A	PPP2R1A
ACH-001232	23.992	Wild Type	0.468954	0.0423879	PPP2R1A/PPP2R1A	PPP2R1A	PPP2R1A
ACH-000593	32.28	Wild Type	0.468954	0.0423879	PPP2R1A/PPP2R1A	PPP2R1A	PPP2R1A
ACH-000146	27.649	Wild Type	0.468954	0.0423879	PPP2R1A/PPP2R1A	PPP2R1A	PPP2R1A
ACH-001197	9.583	Wild Type	0.468954	0.0423879	PPP2R1A/PPP2R1A	PPP2R1A	PPP2R1A
ACH-000651	-22.83	Wild Type	0.468954	0.0423879	PPP2R1A/PPP2R1A	PPP2R1A	PPP2R1A
ACH-000280	29.787	Wild Type	0.468954	0.0423879	PPP2R1A/PPP2R1A	PPP2R1A	PPP2R1A
ACH-000011	22.223	Wild Type	0.468954	0.0423879	PPP2R1A/PPP2R1A	PPP2R1A	PPP2R1A
ACH-000537	30.229	Wild Type	0.468954	0.0423879	PPP2R1A/PPP2R1A	PPP2R1A	PPP2R1A
ACH-000374	71.462	Wild Type	0.468954	0.0423879	PPP2R1A/PPP2R1A	PPP2R1A	PPP2R1A
ACH-000414	42.051	Wild Type	0.468954	0.0423879	PPP2R1A/PPP2R1A	PPP2R1A	PPP2R1A
ACH-000168	-21.561	Wild Type	0.468954	0.0423879	PPP2R1A/PPP2R1A	PPP2R1A	PPP2R1A
ACH-000159	8.731	Wild Type	0.468954	0.0423879	PPP2R1A/PPP2R1A	PPP2R1A	PPP2R1A
ACH-001278	32.659	Wild Type	0.468954	0.0423879	PPP2R1A/PPP2R1A	PPP2R1A	PPP2R1A
ACH-000580	44.708	Wild Type	0.468954	0.0423879	PPP2R1A/PPP2R1A	PPP2R1A	PPP2R1A
ACH-000732	23.054	Wild Type	0.468954	0.0423879	PPP2R1A/PPP2R1A	PPP2R1A	PPP2R1A
ACH-000653	-32.414	Wild Type	0.468954	0.0423879	PPP2R1A/PPP2R1A	PPP2R1A	PPP2R1A
ACH-000261	40.723	Wild Type	0.468954	0.0423879	PPP2R1A/PPP2R1A	PPP2R1A	PPP2R1A
ACH-000264	45.83	Wild Type	0.468954	0.0423879	PPP2R1A/PPP2R1A	PPP2R1A	PPP2R1A
ACH-000714	-23.623	Wild Type	0.468954	0.0423879	PPP2R1A/PPP2R1A	PPP2R1A	PPP2R1A
ACH-000768	42.166	Wild Type	0.468954	0.0423879	PPP2R1A/PPP2R1A	PPP2R1A	PPP2R1A
ACH-000932	34.446	Wild Type	0.468954	0.0423879	PPP2R1A/PPP2R1A	PPP2R1A	PPP2R1A
ACH-000777	27.778	Wild Type	0.468954	0.0423879	PPP2R1A/PPP2R1A	PPP2R1A	PPP2R1A
ACH-000802	34.786	Wild Type	0.468954	0.0423879	PPP2R1A/PPP2R1A	PPP2R1A	PPP2R1A
ACH-000067	30.823	Wild Type	0.468954	0.0423879	PPP2R1A/PPP2R1A	PPP2R1A	PPP2R1A
ACH-000763	3.35	Wild Type	0.468954	0.0423879	PPP2R1A/PPP2R1A	PPP2R1A	PPP2R1A
ACH-000407	44.875	Wild Type	0.468954	0.0423879	PPP2R1A/PPP2R1A	PPP2R1A	PPP2R1A
ACH-000885	22.87	Wild Type	0.468954	0.0423879	PPP2R1A/PPP2R1A	PPP2R1A	PPP2R1A
ACH-000281	-18.794	Wild Type	0.468954	0.0423879	PPP2R1A/PPP2R1A	PPP2R1A	PPP2R1A
ACH-000896	-7.375	Wild Type	0.468954	0.0423879	PPP2R1A/PPP2R1A	PPP2R1A	PPP2R1A
ACH-000469	34.335	Wild Type	0.468954	0.0423879	PPP2R1A/PPP2R1A	PPP2R1A	PPP2R1A
ACH-000116	48.072	Wild Type	0.468954	0.0423879	PPP2R1A/PPP2R1A	PPP2R1A	PPP2R1A
ACH-000458	57.94	Wild Type	0.468954	0.0423879	PPP2R1A/PPP2R1A	PPP2R1A	PPP2R1A
ACH-000231	22.84	Wild Type	0.468954	0.0423879	PPP2R1A/PPP2R1A	PPP2R1A	PPP2R1A
ACH-000389	11.061	Wild Type	0.468954	0.0423879	PPP2R1A/PPP2R1A	PPP2R1A	PPP2R1A
ACH-000012	28.172	Wild Type	0.468954	0.0423879	PPP2R1A/PPP2R1A	PPP2R1A	PPP2R1A
ACH-000994	-11.445	Wild Type	0.468954	0.0423879	PPP2R1A/PPP2R1A	PPP2R1A	PPP2R1A
ACH-000099	44.757	Wild Type	0.468954	0.0423879	PPP2R1A/PPP2R1A	PPP2R1A	PPP2R1A
ACH-000137	44.354	Wild Type	0.468954	0.0423879	PPP2R1A/PPP2R1A	PPP2R1A	PPP2R1A
ACH-001274	34.871	Wild Type	0.468954	0.0423879	PPP2R1A/PPP2R1A	PPP2R1A	PPP2R1A
ACH-000734	41.069	Wild Type	0.468954	0.0423879	PPP2R1A/PPP2R1A	PPP2R1A	PPP2R1A
ACH-000490	52.352	Wild Type	0.468954	0.0423879	PPP2R1A/PPP2R1A	PPP2R1A	PPP2R1A
ACH-000630	62.204	Wild Type	0.468954	0.0423879	PPP2R1A/PPP2R1A	PPP2R1A	PPP2R1A
ACH-000571	49.36	Wild Type	0.468954	0.0423879	PPP2R1A/PPP2R1A	PPP2R1A	PPP2R1A
ACH-001050	30.886	Wild Type	0.468954	0.0423879	PPP2R1A/PPP2R1A	PPP2R1A	PPP2R1A
ACH-000480	-9.742	Wild Type	0.468954	0.0423879	PPP2R1A/PPP2R1A	PPP2R1A	PPP2R1A
ACH-000960	-10.182	Wild Type	0.468954	0.0423879	PPP2R1A/PPP2R1A	PPP2R1A	PPP2R1A
ACH-000787	8.182	Wild Type	0.468954	0.0423879	PPP2R1A/PPP2R1A	PPP2R1A	PPP2R1A
ACH-000696	29.48	Wild Type	0.468954	0.0423879	PPP2R1A/PPP2R1A	PPP2R1A	PPP2R1A
ACH-000872	28.965	Wild Type	0.468954	0.0423879	PPP2R1A/PPP2R1A	PPP2R1A	PPP2R1A
ACH-000387	-3.665	Wild Type	0.468954	0.0423879	PPP2R1A/PPP2R1A	PPP2R1A	PPP2R1A
ACH-000361	21.303	Wild Type	0.468954	0.0423879	PPP2R1A/PPP2R1A	PPP2R1A	PPP2R1A
ACH-000223	26.617	Wild Type	0.468954	0.0423879	PPP2R1A/PPP2R1A	PPP2R1A	PPP2R1A
ACH-000491	41.069	Wild Type	0.468954	0.0423879	PPP2R1A/PPP2R1A	PPP2R1A	PPP2R1A
ACH-001275	26.431	Wild Type	0.468954	0.0423879	PPP2R1A/PPP2R1A	PPP2R1A	PPP2R1A
ACH-000657	8.771	Wild Type	0.468954	0.0423879	PPP2R1A/PPP2R1A	PPP2R1A	PPP2R1A
ACH-000663	39.695	Wild Type	0.468954	0.0423879	PPP2R1A/PPP2R1A	PPP2R1A	PPP2R1A
ACH-000472	1.328	Wild Type	0.468954	0.0423879	PPP2R1A/PPP2R1A	PPP2R1A	PPP2R1A
ACH-000277	-15.633	Wild Type	0.468954	0.0423879	PPP2R1A/PPP2R1A	PPP2R1A	PPP2R1A
ACH-000832	47.439	Wild Type	0.468954	0.0423879	PPP2R1A/PPP2R1A	PPP2R1A	PPP2R1A
ACH-000350	-31.486	Wild Type	0.468954	0.0423879	PPP2R1A/PPP2R1A	PPP2R1A	PPP2R1A
ACH-000856	17.65	Wild Type	0.468954	0.0423879	PPP2R1A/PPP2R1A	PPP2R1A	PPP2R1A
ACH-000620	42.86	Wild Type	0.468954	0.0423879	PPP2R1A/PPP2R1A	PPP2R1A	PPP2R1A
ACH-000390	51.299	Wild Type	0.468954	0.0423879	PPP2R1A/PPP2R1A	PPP2R1A	PPP2R1A
ACH-000243	-2.438	Wild Type	0.468954	0.0423879	PPP2R1A/PPP2R1A	PPP2R1A	PPP2R1A
ACH-000053	48.67	Wild Type	0.468954	0.0423879	PPP2R1A/PPP2R1A	PPP2R1A	PPP2R1A
ACH-000953	26.648	Wild Type	0.468954	0.0423879	PPP2R1A/PPP2R1A	PPP2R1A	PPP2R1A
ACH-000047	18.032	Wild Type	0.468954	0.0423879	PPP2R1A/PPP2R1A	PPP2R1A	PPP2R1A
ACH-001377	40.153	Wild Type	0.468954	0.0423879	PPP2R1A/PPP2R1A	PPP2R1A	PPP2R1A
ACH-000460	4.556	Wild Type	0.468954	0.0423879	PPP2R1A/PPP2R1A	PPP2R1A	PPP2R1A
ACH-000606	44.822	Wild Type	0.468954	0.0423879	PPP2R1A/PPP2R1A	PPP2R1A	PPP2R1A
ACH-000152	43.146	Wild Type	0.468954	0.0423879	PPP2R1A/PPP2R1A	PPP2R1A	PPP2R1A
ACH-000461	46.808	Wild Type	0.468954	0.0423879	PPP2R1A/PPP2R1A	PPP2R1A	PPP2R1A
ACH-000776	58.967	Wild Type	0.468954	0.0423879	PPP2R1A/PPP2R1A	PPP2R1A	PPP2R1A
ACH-001368	9.513	Wild Type	0.468954	0.0423879	PPP2R1A/PPP2R1A	PPP2R1A	PPP2R1A
ACH-000570	30.243	Wild Type	0.468954	0.0423879	PPP2R1A/PPP2R1A	PPP2R1A	PPP2R1A
ACH-000915	52.342	Wild Type	0.468954	0.0423879	PPP2R1A/PPP2R1A	PPP2R1A	PPP2R1A
ACH-000545	25.244	Wild Type	0.468954	0.0423879	PPP2R1A/PPP2R1A	PPP2R1A	PPP2R1A
ACH-000760	43.146	Wild Type	0.468954	0.0423879	PPP2R1A/PPP2R1A	PPP2R1A	PPP2R1A
ACH-000133	46.352	Wild Type	0.468954	0.0423879	PPP2R1A/PPP2R1A	PPP2R1A	PPP2R1A
ACH-000476	36.927	Wild Type	0.468954	0.0423879	PPP2R1A/PPP2R1A	PPP2R1A	PPP2R1A
ACH-000376	43.898	Wild Type	0.468954	0.0423879	PPP2R1A/PPP2R1A	PPP2R1A	PPP2R1A
ACH-000573	40.755	Wild Type	0.468954	0.0423879	PPP2R1A/PPP2R1A	PPP2R1A	PPP2R1A
ACH-000677	35.567	Wild Type	0.468954	0.0423879	PPP2R1A/PPP2R1A	PPP2R1A	PPP2R1A
ACH-000036	49.033	Wild Type	0.468954	0.0423879	PPP2R1A/PPP2R1A	PPP2R1A	PPP2R1A
ACH-000939	24.341	Wild Type	0.468954	0.0423879	PPP2R1A/PPP2R1A	PPP2R1A	PPP2R1A
ACH-000279	23.794	Wild Type	0.468954	0.0423879	PPP2R1A/PPP2R1A	PPP2R1A	PPP2R1A
ACH-000758	-8.649	Wild Type	0.468954	0.0423879	PPP2R1A/PPP2R1A	PPP2R1A	PPP2R1A
ACH-000676	55.43	Wild Type	0.468954	0.0423879	PPP2R1A/PPP2R1A	PPP2R1A	PPP2R1A
ACH-000821	-6.718	Wild Type	0.468954	0.0423879	PPP2R1A/PPP2R1A	PPP2R1A	PPP2R1A
ACH-000900	23.345	Wild Type	0.468954	0.0423879	PPP2R1A/PPP2R1A	PPP2R1A	PPP2R1A
ACH-000601	33.423	Wild Type	0.468954	0.0423879	PPP2R1A/PPP2R1A	PPP2R1A	PPP2R1A
ACH-000235	44.757	Wild Type	0.468954	0.0423879	PPP2R1A/PPP2R1A	PPP2R1A	PPP2R1A
ACH-000481	-29.599	Wild Type	0.468954	0.0423879	PPP2R1A/PPP2R1A	PPP2R1A	PPP2R1A
ACH-000771	26.722	Wild Type	0.468954	0.0423879	PPP2R1A/PPP2R1A	PPP2R1A	PPP2R1A
ACH-000259	-29.838	Wild Type	0.468954	0.0423879	PPP2R1A/PPP2R1A	PPP2R1A	PPP2R1A
ACH-000381	3.789	Wild Type	0.468954	0.0423879	PPP2R1A/PPP2R1A	PPP2R1A	PPP2R1A
ACH-000544	12.405	Wild Type	0.468954	0.0423879	PPP2R1A/PPP2R1A	PPP2R1A	PPP2R1A
ACH-001048	43.031	Wild Type	0.468954	0.0423879	PPP2R1A/PPP2R1A	PPP2R1A	PPP2R1A
ACH-000838	-27.703	Wild Type	0.468954	0.0423879	PPP2R1A/PPP2R1A	PPP2R1A	PPP2R1A
ACH-001328	46.746	Wild Type	0.468954	0.0423879	PPP2R1A/PPP2R1A	PPP2R1A	PPP2R1A
ACH-000246	39.473	Wild Type	0.468954	0.0423879	PPP2R1A/PPP2R1A	PPP2R1A	PPP2R1A
ACH-000030	26.875	Wild Type	0.468954	0.0423879	PPP2R1A/PPP2R1A	PPP2R1A	PPP2R1A
ACH-000652	-5.859	Wild Type	0.468954	0.0423879	PPP2R1A/PPP2R1A	PPP2R1A	PPP2R1A
ACH-000505	57.063	Wild Type	0.468954	0.0423879	PPP2R1A/PPP2R1A	PPP2R1A	PPP2R1A
ACH-000781	14.223	Wild Type	0.468954	0.0423879	PPP2R1A/PPP2R1A	PPP2R1A	PPP2R1A
ACH-000511	31.618	Wild Type	0.468954	0.0423879	PPP2R1A/PPP2R1A	PPP2R1A	PPP2R1A
ACH-000485	-21.494	Wild Type	0.468954	0.0423879	PPP2R1A/PPP2R1A	PPP2R1A	PPP2R1A
ACH-000753	35.298	Wild Type	0.468954	0.0423879	PPP2R1A/PPP2R1A	PPP2R1A	PPP2R1A
ACH-000496	16.429	Wild Type	0.468954	0.0423879	PPP2R1A/PPP2R1A	PPP2R1A	PPP2R1A
ACH-000876	34.635	Wild Type	0.468954	0.0423879	PPP2R1A/PPP2R1A	PPP2R1A	PPP2R1A
ACH-000366	55.7	Wild Type	0.468954	0.0423879	PPP2R1A/PPP2R1A	PPP2R1A	PPP2R1A
ACH-000118	25.424	Wild Type	0.468954	0.0423879	PPP2R1A/PPP2R1A	PPP2R1A	PPP2R1A
ACH-001151	53.261	Wild Type	0.468954	0.0423879	PPP2R1A/PPP2R1A	PPP2R1A	PPP2R1A
ACH-000470	38.783	Wild Type	0.468954	0.0423879	PPP2R1A/PPP2R1A	PPP2R1A	PPP2R1A
ACH-000556	43.898	Wild Type	0.468954	0.0423879	PPP2R1A/PPP2R1A	PPP2R1A	PPP2R1A
ACH-000233	40.8	Wild Type	0.468954	0.0423879	PPP2R1A/PPP2R1A	PPP2R1A	PPP2R1A
ACH-000416	2.376	Wild Type	0.468954	0.0423879	PPP2R1A/PPP2R1A	PPP2R1A	PPP2R1A
ACH-000222	16.16	Wild Type	0.468954	0.0423879	PPP2R1A/PPP2R1A	PPP2R1A	PPP2R1A
ACH-000308	27.123	Wild Type	0.468954	0.0423879	PPP2R1A/PPP2R1A	PPP2R1A	PPP2R1A
ACH-000397	35.913	Wild Type	0.468954	0.0423879	PPP2R1A/PPP2R1A	PPP2R1A	PPP2R1A
ACH-000984	40.8	Wild Type	0.468954	0.0423879	PPP2R1A/PPP2R1A	PPP2R1A	PPP2R1A
ACH-000221	34.468	Wild Type	0.468954	0.0423879	PPP2R1A/PPP2R1A	PPP2R1A	PPP2R1A
ACH-001211	47.17	Wild Type	0.468954	0.0423879	PPP2R1A/PPP2R1A	PPP2R1A	PPP2R1A
ACH-000765	55.688	Wild Type	0.468954	0.0423879	PPP2R1A/PPP2R1A	PPP2R1A	PPP2R1A
ACH-000811	40.206	Wild Type	0.468954	0.0423879	PPP2R1A/PPP2R1A	PPP2R1A	PPP2R1A
ACH-000798	-28.908	Wild Type	0.468954	0.0423879	PPP2R1A/PPP2R1A	PPP2R1A	PPP2R1A
ACH-000311	16.26	Wild Type	0.468954	0.0423879	PPP2R1A/PPP2R1A	PPP2R1A	PPP2R1A
ACH-001496	2.376	Wild Type	0.468954	0.0423879	PPP2R1A/PPP2R1A	PPP2R1A	PPP2R1A
ACH-000054	50.681	Wild Type	0.468954	0.0423879	PPP2R1A/PPP2R1A	PPP2R1A	PPP2R1A
ACH-001765	30.018	Wild Type	0.468954	0.0423879	PPP2R1A/PPP2R1A	PPP2R1A	PPP2R1A
ACH-000622	7.855	Wild Type	0.468954	0.0423879	PPP2R1A/PPP2R1A	PPP2R1A	PPP2R1A
ACH-000520	48.072	Wild Type	0.468954	0.0423879	PPP2R1A/PPP2R1A	PPP2R1A	PPP2R1A
ACH-000834	25.424	Wild Type	0.468954	0.0423879	PPP2R1A/PPP2R1A	PPP2R1A	PPP2R1A
ACH-000936	3.636	Wild Type	0.468954	0.0423879	PPP2R1A/PPP2R1A	PPP2R1A	PPP2R1A
ACH-000138	50.189	Wild Type	0.468954	0.0423879	PPP2R1A/PPP2R1A	PPP2R1A	PPP2R1A
ACH-000123	28.605	Wild Type	0.468954	0.0423879	PPP2R1A/PPP2R1A	PPP2R1A	PPP2R1A
ACH-000425	48.67	Wild Type	0.468954	0.0423879	PPP2R1A/PPP2R1A	PPP2R1A	PPP2R1A
ACH-000943	34.934	Wild Type	0.468954	0.0423879	PPP2R1A/PPP2R1A	PPP2R1A	PPP2R1A
ACH-000762	39.766	Wild Type	0.468954	0.0423879	PPP2R1A/PPP2R1A	PPP2R1A	PPP2R1A
ACH-000226	31.211	Wild Type	0.468954	0.0423879	PPP2R1A/PPP2R1A	PPP2R1A	PPP2R1A
ACH-000736	17.168	Wild Type	0.468954	0.0423879	PPP2R1A/PPP2R1A	PPP2R1A	PPP2R1A
ACH-000113	28.288	Wild Type	0.468954	0.0423879	PPP2R1A/PPP2R1A	PPP2R1A	PPP2R1A
ACH-000847	30.236	Wild Type	0.468954	0.0423879	PPP2R1A/PPP2R1A	PPP2R1A	PPP2R1A
ACH-000095	2.026	Wild Type	0.468954	0.0423879	PPP2R1A/PPP2R1A	PPP2R1A	PPP2R1A
ACH-000905	4.854	Wild Type	0.468954	0.0423879	PPP2R1A/PPP2R1A	PPP2R1A	PPP2R1A
ACH-000362	22.333	Wild Type	0.468954	0.0423879	PPP2R1A/PPP2R1A	PPP2R1A	PPP2R1A
ACH-000420	31.782	Wild Type	0.468954	0.0423879	PPP2R1A/PPP2R1A	PPP2R1A	PPP2R1A
ACH-000120	22.924	Wild Type	0.468954	0.0423879	PPP2R1A/PPP2R1A	PPP2R1A	PPP2R1A
ACH-000809	36.683	Wild Type	0.468954	0.0423879	PPP2R1A/PPP2R1A	PPP2R1A	PPP2R1A
ACH-001239	26.95	Wild Type	0.468954	0.0423879	PPP2R1A/PPP2R1A	PPP2R1A	PPP2R1A
ACH-000748	47.815	Wild Type	0.468954	0.0423879	PPP2R1A/PPP2R1A	PPP2R1A	PPP2R1A
ACH-001318	-31.278	Wild Type	0.468954	0.0423879	PPP2R1A/PPP2R1A	PPP2R1A	PPP2R1A
ACH-000403	22.42	Wild Type	0.468954	0.0423879	PPP2R1A/PPP2R1A	PPP2R1A	PPP2R1A
ACH-000924	44.469	Wild Type	0.468954	0.0423879	PPP2R1A/PPP2R1A	PPP2R1A	PPP2R1A
ACH-000041	24.198	Wild Type	0.468954	0.0423879	PPP2R1A/PPP2R1A	PPP2R1A	PPP2R1A
ACH-001001	48.072	Wild Type	0.468954	0.0423879	PPP2R1A/PPP2R1A	PPP2R1A	PPP2R1A
ACH-000591	34.703	Wild Type	0.468954	0.0423879	PPP2R1A/PPP2R1A	PPP2R1A	PPP2R1A
ACH-000288	42.768	Wild Type	0.468954	0.0423879	PPP2R1A/PPP2R1A	PPP2R1A	PPP2R1A
ACH-001322	46.097	Wild Type	0.468954	0.0423879	PPP2R1A/PPP2R1A	PPP2R1A	PPP2R1A
ACH-000365	-29.805	Wild Type	0.468954	0.0423879	PPP2R1A/PPP2R1A	PPP2R1A	PPP2R1A
ACH-000017	-18.494	Wild Type	0.468954	0.0423879	PPP2R1A/PPP2R1A	PPP2R1A	PPP2R1A
ACH-000406	16.036	Wild Type	0.468954	0.0423879	PPP2R1A/PPP2R1A	PPP2R1A	PPP2R1A
ACH-000495	37.652	Wild Type	0.468954	0.0423879	PPP2R1A/PPP2R1A	PPP2R1A	PPP2R1A
ACH-000627	51.738	Wild Type	0.468954	0.0423879	PPP2R1A/PPP2R1A	PPP2R1A	PPP2R1A
ACH-000958	2.556	Wild Type	0.468954	0.0423879	PPP2R1A/PPP2R1A	PPP2R1A	PPP2R1A
ACH-000632	45.171	Wild Type	0.468954	0.0423879	PPP2R1A/PPP2R1A	PPP2R1A	PPP2R1A
ACH-000022	40.723	Wild Type	0.468954	0.0423879	PPP2R1A/PPP2R1A	PPP2R1A	PPP2R1A
ACH-001740	30.224	Wild Type	0.468954	0.0423879	PPP2R1A/PPP2R1A	PPP2R1A	PPP2R1A
ACH-001289	42.235	Wild Type	0.468954	0.0423879	PPP2R1A/PPP2R1A	PPP2R1A	PPP2R1A
ACH-000454	33.728	Wild Type	0.468954	0.0423879	PPP2R1A/PPP2R1A	PPP2R1A	PPP2R1A
ACH-000445	43.555	Wild Type	0.468954	0.0423879	PPP2R1A/PPP2R1A	PPP2R1A	PPP2R1A
ACH-000042	40.857	Wild Type	0.468954	0.0423879	PPP2R1A/PPP2R1A	PPP2R1A	PPP2R1A
ACH-000499	13.873	Wild Type	0.468954	0.0423879	PPP2R1A/PPP2R1A	PPP2R1A	PPP2R1A
ACH-000028	30.332	Wild Type	0.468954	0.0423879	PPP2R1A/PPP2R1A	PPP2R1A	PPP2R1A
ACH-000169	27.563	Wild Type	0.468954	0.0423879	PPP2R1A/PPP2R1A	PPP2R1A	PPP2R1A
ACH-000713	45.094	Wild Type	0.468954	0.0423879	PPP2R1A/PPP2R1A	PPP2R1A	PPP2R1A
ACH-000250	39.695	Wild Type	0.468954	0.0423879	PPP2R1A/PPP2R1A	PPP2R1A	PPP2R1A
ACH-000368	41.3	Wild Type	0.468954	0.0423879	PPP2R1A/PPP2R1A	PPP2R1A	PPP2R1A
ACH-000799	22.369	Wild Type	0.468954	0.0423879	PPP2R1A/PPP2R1A	PPP2R1A	PPP2R1A
ACH-000148	18.608	Wild Type	0.468954	0.0423879	PPP2R1A/PPP2R1A	PPP2R1A	PPP2R1A
ACH-000015	53.702	Wild Type	0.468954	0.0423879	PPP2R1A/PPP2R1A	PPP2R1A	PPP2R1A
ACH-000266	7.344	Wild Type	0.468954	0.0423879	PPP2R1A/PPP2R1A	PPP2R1A	PPP2R1A
ACH-000188	28.172	Wild Type	0.468954	0.0423879	PPP2R1A/PPP2R1A	PPP2R1A	PPP2R1A
ACH-000410	21.303	Wild Type	0.468954	0.0423879	PPP2R1A/PPP2R1A	PPP2R1A	PPP2R1A
ACH-000988	-18.589	Wild Type	0.468954	0.0423879	PPP2R1A/PPP2R1A	PPP2R1A	PPP2R1A
ACH-000911	23.09	Wild Type	0.468954	0.0423879	PPP2R1A/PPP2R1A	PPP2R1A	PPP2R1A
ACH-000467	-24.364	Wild Type	0.468954	0.0423879	PPP2R1A/PPP2R1A	PPP2R1A	PPP2R1A
ACH-000339	65.128	Wild Type	0.468954	0.0423879	PPP2R1A/PPP2R1A	PPP2R1A	PPP2R1A
ACH-000681	29.815	Wild Type	0.468954	0.0423879	PPP2R1A/PPP2R1A	PPP2R1A	PPP2R1A
ACH-000411	35.516	Wild Type	0.468954	0.0423879	PPP2R1A/PPP2R1A	PPP2R1A	PPP2R1A
ACH-000861	38.118	Wild Type	0.468954	0.0423879	PPP2R1A/PPP2R1A	PPP2R1A	PPP2R1A
ACH-000550	44.019	Wild Type	0.468954	0.0423879	PPP2R1A/PPP2R1A	PPP2R1A	PPP2R1A
ACH-000869	4.713	Wild Type	0.468954	0.0423879	PPP2R1A/PPP2R1A	PPP2R1A	PPP2R1A
ACH-000938	-12.954	Wild Type	0.468954	0.0423879	PPP2R1A/PPP2R1A	PPP2R1A	PPP2R1A
ACH-000791	29.485	Wild Type	0.468954	0.0423879	PPP2R1A/PPP2R1A	PPP2R1A	PPP2R1A
ACH-000018	30.332	Wild Type	0.468954	0.0423879	PPP2R1A/PPP2R1A	PPP2R1A	PPP2R1A
ACH-000782	-7.847	Wild Type	0.468954	0.0423879	PPP2R1A/PPP2R1A	PPP2R1A	PPP2R1A
ACH-000836	39.243	Wild Type	0.468954	0.0423879	PPP2R1A/PPP2R1A	PPP2R1A	PPP2R1A
ACH-000986	7.912	Wild Type	0.468954	0.0423879	PPP2R1A/PPP2R1A	PPP2R1A	PPP2R1A
ACH-000316	53.178	Wild Type	0.468954	0.0423879	PPP2R1A/PPP2R1A	PPP2R1A	PPP2R1A
ACH-000183	0.473	Wild Type	0.468954	0.0423879	PPP2R1A/PPP2R1A	PPP2R1A	PPP2R1A
ACH-001353	25.805	Wild Type	0.468954	0.0423879	PPP2R1A/PPP2R1A	PPP2R1A	PPP2R1A
ACH-000473	14.487	Wild Type	0.468954	0.0423879	PPP2R1A/PPP2R1A	PPP2R1A	PPP2R1A
ACH-000324	39.655	Wild Type	0.468954	0.0423879	PPP2R1A/PPP2R1A	PPP2R1A	PPP2R1A
ACH-000507	9.181	Wild Type	0.468954	0.0423879	PPP2R1A/PPP2R1A	PPP2R1A	PPP2R1A
ACH-000846	41.427	Wild Type	0.468954	0.0423879	PPP2R1A/PPP2R1A	PPP2R1A	PPP2R1A
ACH-000957	-30.294	Wild Type	0.468954	0.0423879	PPP2R1A/PPP2R1A	PPP2R1A	PPP2R1A
ACH-000527	46.443	Mutant	0.468954	0.0423879	PPP2R1A/PPP2R1A	PPP2R1A	PPP2R1A
ACH-000831	3.493	Mutant	0.468954	0.0423879	PPP2R1A/PPP2R1A	PPP2R1A	PPP2R1A
ACH-000317	-21.468	Wild Type	0.329591	-0.375129	EGFR/EGFR	EGFR	EGFR
ACH-000078	-27.292	Wild Type	0.329591	-0.375129	EGFR/EGFR	EGFR	EGFR
ACH-000265	-27.784	Wild Type	0.329591	-0.375129	EGFR/EGFR	EGFR	EGFR
ACH-000253	-27.81	Wild Type	0.329591	-0.375129	EGFR/EGFR	EGFR	EGFR
ACH-000614	-18.012	Wild Type	0.329591	-0.375129	EGFR/EGFR	EGFR	EGFR
ACH-001038	-24.643	Wild Type	0.329591	-0.375129	EGFR/EGFR	EGFR	EGFR
ACH-000335	-30.972	Wild Type	0.329591	-0.375129	EGFR/EGFR	EGFR	EGFR
ACH-000352	-32.907	Wild Type	0.329591	-0.375129	EGFR/EGFR	EGFR	EGFR
ACH-000132	-20.378	Wild Type	0.329591	-0.375129	EGFR/EGFR	EGFR	EGFR
ACH-000548	34.402	Wild Type	0.329591	-0.375129	EGFR/EGFR	EGFR	EGFR
ACH-000773	-26.189	Wild Type	0.329591	-0.375129	EGFR/EGFR	EGFR	EGFR
ACH-000552	-2.119	Wild Type	0.329591	-0.375129	EGFR/EGFR	EGFR	EGFR
ACH-000823	4.274	Wild Type	0.329591	-0.375129	EGFR/EGFR	EGFR	EGFR
ACH-001067	-26.23	Wild Type	0.329591	-0.375129	EGFR/EGFR	EGFR	EGFR
ACH-001745	-31.395	Wild Type	0.329591	-0.375129	EGFR/EGFR	EGFR	EGFR
ACH-000747	-25.847	Wild Type	0.329591	-0.375129	EGFR/EGFR	EGFR	EGFR
ACH-000092	-32.187	Wild Type	0.329591	-0.375129	EGFR/EGFR	EGFR	EGFR
ACH-000880	-17.035	Wild Type	0.329591	-0.375129	EGFR/EGFR	EGFR	EGFR
ACH-000697	-28.658	Wild Type	0.329591	-0.375129	EGFR/EGFR	EGFR	EGFR
ACH-000415	12.587	Wild Type	0.329591	-0.375129	EGFR/EGFR	EGFR	EGFR
ACH-000969	-29.602	Wild Type	0.329591	-0.375129	EGFR/EGFR	EGFR	EGFR
ACH-000889	-18.771	Wild Type	0.329591	-0.375129	EGFR/EGFR	EGFR	EGFR
ACH-000401	-21.375	Wild Type	0.329591	-0.375129	EGFR/EGFR	EGFR	EGFR
ACH-000817	-23.872	Wild Type	0.329591	-0.375129	EGFR/EGFR	EGFR	EGFR
ACH-000848	-26.555	Wild Type	0.329591	-0.375129	EGFR/EGFR	EGFR	EGFR
ACH-000274	22.111	Wild Type	0.329591	-0.375129	EGFR/EGFR	EGFR	EGFR
ACH-000035	-1.864	Wild Type	0.329591	-0.375129	EGFR/EGFR	EGFR	EGFR
ACH-000128	-16.513	Wild Type	0.329591	-0.375129	EGFR/EGFR	EGFR	EGFR
ACH-000421	-8.738	Wild Type	0.329591	-0.375129	EGFR/EGFR	EGFR	EGFR
ACH-000784	-9.936	Wild Type	0.329591	-0.375129	EGFR/EGFR	EGFR	EGFR
ACH-000348	-22.174	Wild Type	0.329591	-0.375129	EGFR/EGFR	EGFR	EGFR
ACH-000549	23.485	Wild Type	0.329591	-0.375129	EGFR/EGFR	EGFR	EGFR
ACH-000721	-26.127	Wild Type	0.329591	-0.375129	EGFR/EGFR	EGFR	EGFR
ACH-000756	-34.852	Wild Type	0.329591	-0.375129	EGFR/EGFR	EGFR	EGFR
ACH-000647	-14.63	Wild Type	0.329591	-0.375129	EGFR/EGFR	EGFR	EGFR
ACH-000521	-13.009	Wild Type	0.329591	-0.375129	EGFR/EGFR	EGFR	EGFR
ACH-000993	-25.668	Wild Type	0.329591	-0.375129	EGFR/EGFR	EGFR	EGFR
ACH-000516	-26.059	Wild Type	0.329591	-0.375129	EGFR/EGFR	EGFR	EGFR
ACH-000082	-25.733	Wild Type	0.329591	-0.375129	EGFR/EGFR	EGFR	EGFR
ACH-000584	-29.412	Wild Type	0.329591	-0.375129	EGFR/EGFR	EGFR	EGFR
ACH-000738	-18.683	Wild Type	0.329591	-0.375129	EGFR/EGFR	EGFR	EGFR
ACH-000600	-16.785	Wild Type	0.329591	-0.375129	EGFR/EGFR	EGFR	EGFR
ACH-000839	23.24	Wild Type	0.329591	-0.375129	EGFR/EGFR	EGFR	EGFR
ACH-000901	-32.332	Wild Type	0.329591	-0.375129	EGFR/EGFR	EGFR	EGFR
ACH-000947	-26.066	Wild Type	0.329591	-0.375129	EGFR/EGFR	EGFR	EGFR
ACH-000463	-24.87	Wild Type	0.329591	-0.375129	EGFR/EGFR	EGFR	EGFR
ACH-000673	-32.833	Wild Type	0.329591	-0.375129	EGFR/EGFR	EGFR	EGFR
ACH-000319	-22.221	Wild Type	0.329591	-0.375129	EGFR/EGFR	EGFR	EGFR
ACH-000475	-6.81	Wild Type	0.329591	-0.375129	EGFR/EGFR	EGFR	EGFR
ACH-000337	-17.302	Wild Type	0.329591	-0.375129	EGFR/EGFR	EGFR	EGFR
ACH-001654	22.172	Wild Type	0.329591	-0.375129	EGFR/EGFR	EGFR	EGFR
ACH-000237	-26.254	Wild Type	0.329591	-0.375129	EGFR/EGFR	EGFR	EGFR
ACH-000683	6.836	Wild Type	0.329591	-0.375129	EGFR/EGFR	EGFR	EGFR
ACH-000260	-26.603	Wild Type	0.329591	-0.375129	EGFR/EGFR	EGFR	EGFR
ACH-001075	-3.606	Wild Type	0.329591	-0.375129	EGFR/EGFR	EGFR	EGFR
ACH-000278	-25.898	Wild Type	0.329591	-0.375129	EGFR/EGFR	EGFR	EGFR
ACH-000867	-19.609	Wild Type	0.329591	-0.375129	EGFR/EGFR	EGFR	EGFR
ACH-000935	-16.09	Wild Type	0.329591	-0.375129	EGFR/EGFR	EGFR	EGFR
ACH-000232	-15.707	Wild Type	0.329591	-0.375129	EGFR/EGFR	EGFR	EGFR
ACH-000720	-23.054	Wild Type	0.329591	-0.375129	EGFR/EGFR	EGFR	EGFR
ACH-000383	-6.962	Wild Type	0.329591	-0.375129	EGFR/EGFR	EGFR	EGFR
ACH-000711	-4.83	Wild Type	0.329591	-0.375129	EGFR/EGFR	EGFR	EGFR
ACH-000178	-17.62	Wild Type	0.329591	-0.375129	EGFR/EGFR	EGFR	EGFR
ACH-000468	-24.767	Wild Type	0.329591	-0.375129	EGFR/EGFR	EGFR	EGFR
ACH-000917	-12.897	Wild Type	0.329591	-0.375129	EGFR/EGFR	EGFR	EGFR
ACH-000840	-0.445	Wild Type	0.329591	-0.375129	EGFR/EGFR	EGFR	EGFR
ACH-000013	-25.241	Wild Type	0.329591	-0.375129	EGFR/EGFR	EGFR	EGFR
ACH-001228	-13.543	Wild Type	0.329591	-0.375129	EGFR/EGFR	EGFR	EGFR
ACH-000007	-10.531	Wild Type	0.329591	-0.375129	EGFR/EGFR	EGFR	EGFR
ACH-000648	-3.96	Wild Type	0.329591	-0.375129	EGFR/EGFR	EGFR	EGFR
ACH-000322	-28.551	Wild Type	0.329591	-0.375129	EGFR/EGFR	EGFR	EGFR
ACH-000769	-26.651	Wild Type	0.329591	-0.375129	EGFR/EGFR	EGFR	EGFR
ACH-000436	-28.056	Wild Type	0.329591	-0.375129	EGFR/EGFR	EGFR	EGFR
ACH-000163	-26.97	Wild Type	0.329591	-0.375129	EGFR/EGFR	EGFR	EGFR
ACH-000633	-29.65	Wild Type	0.329591	-0.375129	EGFR/EGFR	EGFR	EGFR
ACH-000835	-30.634	Wild Type	0.329591	-0.375129	EGFR/EGFR	EGFR	EGFR
ACH-000882	-32.102	Wild Type	0.329591	-0.375129	EGFR/EGFR	EGFR	EGFR
ACH-000025	-32.124	Wild Type	0.329591	-0.375129	EGFR/EGFR	EGFR	EGFR
ACH-001031	-25.08	Wild Type	0.329591	-0.375129	EGFR/EGFR	EGFR	EGFR
ACH-000661	-10.435	Wild Type	0.329591	-0.375129	EGFR/EGFR	EGFR	EGFR
ACH-000926	9.112	Wild Type	0.329591	-0.375129	EGFR/EGFR	EGFR	EGFR
ACH-000792	-9.14	Wild Type	0.329591	-0.375129	EGFR/EGFR	EGFR	EGFR
ACH-000770	-28.809	Wild Type	0.329591	-0.375129	EGFR/EGFR	EGFR	EGFR
ACH-001053	-29.974	Wild Type	0.329591	-0.375129	EGFR/EGFR	EGFR	EGFR
ACH-000486	-25.716	Wild Type	0.329591	-0.375129	EGFR/EGFR	EGFR	EGFR
ACH-000618	-7.775	Wild Type	0.329591	-0.375129	EGFR/EGFR	EGFR	EGFR
ACH-000906	-23.146	Wild Type	0.329591	-0.375129	EGFR/EGFR	EGFR	EGFR
ACH-000699	-26.88	Wild Type	0.329591	-0.375129	EGFR/EGFR	EGFR	EGFR
ACH-000665	11.828	Wild Type	0.329591	-0.375129	EGFR/EGFR	EGFR	EGFR
ACH-000858	-12.898	Wild Type	0.329591	-0.375129	EGFR/EGFR	EGFR	EGFR
ACH-000829	-24.564	Wild Type	0.329591	-0.375129	EGFR/EGFR	EGFR	EGFR
ACH-000837	-4.354	Wild Type	0.329591	-0.375129	EGFR/EGFR	EGFR	EGFR
ACH-000517	-18.401	Wild Type	0.329591	-0.375129	EGFR/EGFR	EGFR	EGFR
ACH-000588	-24.843	Wild Type	0.329591	-0.375129	EGFR/EGFR	EGFR	EGFR
ACH-000623	-27.296	Wild Type	0.329591	-0.375129	EGFR/EGFR	EGFR	EGFR
ACH-000605	-0.476	Wild Type	0.329591	-0.375129	EGFR/EGFR	EGFR	EGFR
ACH-000256	-27.336	Wild Type	0.329591	-0.375129	EGFR/EGFR	EGFR	EGFR
ACH-000693	-6.32	Wild Type	0.329591	-0.375129	EGFR/EGFR	EGFR	EGFR
ACH-000211	-18.891	Wild Type	0.329591	-0.375129	EGFR/EGFR	EGFR	EGFR
ACH-000302	3.889	Wild Type	0.329591	-0.375129	EGFR/EGFR	EGFR	EGFR
ACH-000822	-14.564	Wild Type	0.329591	-0.375129	EGFR/EGFR	EGFR	EGFR
ACH-000215	-22.126	Wild Type	0.329591	-0.375129	EGFR/EGFR	EGFR	EGFR
ACH-000862	16.47	Wild Type	0.329591	-0.375129	EGFR/EGFR	EGFR	EGFR
ACH-000849	16.26	Wild Type	0.329591	-0.375129	EGFR/EGFR	EGFR	EGFR
ACH-000887	15.427	Wild Type	0.329591	-0.375129	EGFR/EGFR	EGFR	EGFR
ACH-000307	1.8	Wild Type	0.329591	-0.375129	EGFR/EGFR	EGFR	EGFR
ACH-000296	-30.523	Wild Type	0.329591	-0.375129	EGFR/EGFR	EGFR	EGFR
ACH-001306	-28.608	Wild Type	0.329591	-0.375129	EGFR/EGFR	EGFR	EGFR
ACH-001532	-23.408	Wild Type	0.329591	-0.375129	EGFR/EGFR	EGFR	EGFR
ACH-000332	-8.818	Wild Type	0.329591	-0.375129	EGFR/EGFR	EGFR	EGFR
ACH-000585	-12.655	Wild Type	0.329591	-0.375129	EGFR/EGFR	EGFR	EGFR
ACH-000819	-25.894	Wild Type	0.329591	-0.375129	EGFR/EGFR	EGFR	EGFR
ACH-001283	-29.22	Wild Type	0.329591	-0.375129	EGFR/EGFR	EGFR	EGFR
ACH-000510	-31.005	Wild Type	0.329591	-0.375129	EGFR/EGFR	EGFR	EGFR
ACH-000912	-23.296	Wild Type	0.329591	-0.375129	EGFR/EGFR	EGFR	EGFR
ACH-000658	-23.78	Wild Type	0.329591	-0.375129	EGFR/EGFR	EGFR	EGFR
ACH-000487	-22.23	Wild Type	0.329591	-0.375129	EGFR/EGFR	EGFR	EGFR
ACH-001054	-36.522	Wild Type	0.329591	-0.375129	EGFR/EGFR	EGFR	EGFR
ACH-000968	-27.025	Wild Type	0.329591	-0.375129	EGFR/EGFR	EGFR	EGFR
ACH-000323	-23.936	Wild Type	0.329591	-0.375129	EGFR/EGFR	EGFR	EGFR
ACH-001028	-20.564	Wild Type	0.329591	-0.375129	EGFR/EGFR	EGFR	EGFR
ACH-000608	37.369	Wild Type	0.329591	-0.375129	EGFR/EGFR	EGFR	EGFR
ACH-000331	-23.701	Wild Type	0.329591	-0.375129	EGFR/EGFR	EGFR	EGFR
ACH-000291	-17.34	Wild Type	0.329591	-0.375129	EGFR/EGFR	EGFR	EGFR
ACH-000055	-29.73	Wild Type	0.329591	-0.375129	EGFR/EGFR	EGFR	EGFR
ACH-000785	0.339	Wild Type	0.329591	-0.375129	EGFR/EGFR	EGFR	EGFR
ACH-001380	-15.819	Wild Type	0.329591	-0.375129	EGFR/EGFR	EGFR	EGFR
ACH-000718	-17.178	Wild Type	0.329591	-0.375129	EGFR/EGFR	EGFR	EGFR
ACH-000996	-30.766	Wild Type	0.329591	-0.375129	EGFR/EGFR	EGFR	EGFR
ACH-000881	-29.944	Wild Type	0.329591	-0.375129	EGFR/EGFR	EGFR	EGFR
ACH-000255	-25.791	Wild Type	0.329591	-0.375129	EGFR/EGFR	EGFR	EGFR
ACH-001096	-26.753	Wild Type	0.329591	-0.375129	EGFR/EGFR	EGFR	EGFR
ACH-000767	-31.528	Wild Type	0.329591	-0.375129	EGFR/EGFR	EGFR	EGFR
ACH-001431	-17.89	Wild Type	0.329591	-0.375129	EGFR/EGFR	EGFR	EGFR
ACH-000502	-26.23	Wild Type	0.329591	-0.375129	EGFR/EGFR	EGFR	EGFR
ACH-000086	-26.043	Wild Type	0.329591	-0.375129	EGFR/EGFR	EGFR	EGFR
ACH-000097	-12.914	Wild Type	0.329591	-0.375129	EGFR/EGFR	EGFR	EGFR
ACH-000142	4.812	Wild Type	0.329591	-0.375129	EGFR/EGFR	EGFR	EGFR
ACH-000706	15.415	Wild Type	0.329591	-0.375129	EGFR/EGFR	EGFR	EGFR
ACH-000528	-18.99	Wild Type	0.329591	-0.375129	EGFR/EGFR	EGFR	EGFR
ACH-000045	-31.292	Wild Type	0.329591	-0.375129	EGFR/EGFR	EGFR	EGFR
ACH-000937	-26.571	Wild Type	0.329591	-0.375129	EGFR/EGFR	EGFR	EGFR
ACH-000040	-29.612	Wild Type	0.329591	-0.375129	EGFR/EGFR	EGFR	EGFR
ACH-000824	-16.042	Wild Type	0.329591	-0.375129	EGFR/EGFR	EGFR	EGFR
ACH-000448	52.058	Wild Type	0.329591	-0.375129	EGFR/EGFR	EGFR	EGFR
ACH-000910	-39.435	Wild Type	0.329591	-0.375129	EGFR/EGFR	EGFR	EGFR
ACH-000788	-17.06	Wild Type	0.329591	-0.375129	EGFR/EGFR	EGFR	EGFR
ACH-000452	43.617	Wild Type	0.329591	-0.375129	EGFR/EGFR	EGFR	EGFR
ACH-000649	-18.574	Wild Type	0.329591	-0.375129	EGFR/EGFR	EGFR	EGFR
ACH-000865	16.927	Wild Type	0.329591	-0.375129	EGFR/EGFR	EGFR	EGFR
ACH-000589	-31.205	Wild Type	0.329591	-0.375129	EGFR/EGFR	EGFR	EGFR
ACH-000805	-19.965	Wild Type	0.329591	-0.375129	EGFR/EGFR	EGFR	EGFR
ACH-000294	-23.11	Wild Type	0.329591	-0.375129	EGFR/EGFR	EGFR	EGFR
ACH-001301	-29.101	Wild Type	0.329591	-0.375129	EGFR/EGFR	EGFR	EGFR
ACH-001134	-25.173	Wild Type	0.329591	-0.375129	EGFR/EGFR	EGFR	EGFR
ACH-000098	-25.338	Wild Type	0.329591	-0.375129	EGFR/EGFR	EGFR	EGFR
ACH-000356	-16.97	Wild Type	0.329591	-0.375129	EGFR/EGFR	EGFR	EGFR
ACH-000150	-32.622	Wild Type	0.329591	-0.375129	EGFR/EGFR	EGFR	EGFR
ACH-000766	14.005	Wild Type	0.329591	-0.375129	EGFR/EGFR	EGFR	EGFR
ACH-000624	-18.745	Wild Type	0.329591	-0.375129	EGFR/EGFR	EGFR	EGFR
ACH-001300	-18.129	Wild Type	0.329591	-0.375129	EGFR/EGFR	EGFR	EGFR
ACH-000228	14.501	Wild Type	0.329591	-0.375129	EGFR/EGFR	EGFR	EGFR
ACH-000884	-31.693	Wild Type	0.329591	-0.375129	EGFR/EGFR	EGFR	EGFR
ACH-000794	12.706	Wild Type	0.329591	-0.375129	EGFR/EGFR	EGFR	EGFR
ACH-000913	-19.022	Wild Type	0.329591	-0.375129	EGFR/EGFR	EGFR	EGFR
ACH-001196	-28.201	Wild Type	0.329591	-0.375129	EGFR/EGFR	EGFR	EGFR
ACH-000907	-20.124	Wild Type	0.329591	-0.375129	EGFR/EGFR	EGFR	EGFR
ACH-000329	-21.887	Wild Type	0.329591	-0.375129	EGFR/EGFR	EGFR	EGFR
ACH-000143	-30.04	Wild Type	0.329591	-0.375129	EGFR/EGFR	EGFR	EGFR
ACH-000542	-20.92	Wild Type	0.329591	-0.375129	EGFR/EGFR	EGFR	EGFR
ACH-000198	-28.833	Wild Type	0.329591	-0.375129	EGFR/EGFR	EGFR	EGFR
ACH-000638	-24.692	Wild Type	0.329591	-0.375129	EGFR/EGFR	EGFR	EGFR
ACH-000393	-30.634	Wild Type	0.329591	-0.375129	EGFR/EGFR	EGFR	EGFR
ACH-000009	27.155	Wild Type	0.329591	-0.375129	EGFR/EGFR	EGFR	EGFR
ACH-001061	-8.376	Wild Type	0.329591	-0.375129	EGFR/EGFR	EGFR	EGFR
ACH-000070	-26.021	Wild Type	0.329591	-0.375129	EGFR/EGFR	EGFR	EGFR
ACH-000330	-27.478	Wild Type	0.329591	-0.375129	EGFR/EGFR	EGFR	EGFR
ACH-000262	2.209	Wild Type	0.329591	-0.375129	EGFR/EGFR	EGFR	EGFR
ACH-000471	-21.093	Wild Type	0.329591	-0.375129	EGFR/EGFR	EGFR	EGFR
ACH-000671	-27.708	Wild Type	0.329591	-0.375129	EGFR/EGFR	EGFR	EGFR
ACH-000522	-20.464	Wild Type	0.329591	-0.375129	EGFR/EGFR	EGFR	EGFR
ACH-000190	-27.048	Wild Type	0.329591	-0.375129	EGFR/EGFR	EGFR	EGFR
ACH-000619	-1.77	Wild Type	0.329591	-0.375129	EGFR/EGFR	EGFR	EGFR
ACH-000527	-14.212	Wild Type	0.329591	-0.375129	EGFR/EGFR	EGFR	EGFR
ACH-000746	-14.115	Wild Type	0.329591	-0.375129	EGFR/EGFR	EGFR	EGFR
ACH-000851	-32.549	Wild Type	0.329591	-0.375129	EGFR/EGFR	EGFR	EGFR
ACH-000866	-31.083	Wild Type	0.329591	-0.375129	EGFR/EGFR	EGFR	EGFR
ACH-000621	-30.092	Wild Type	0.329591	-0.375129	EGFR/EGFR	EGFR	EGFR
ACH-000827	-33.332	Wild Type	0.329591	-0.375129	EGFR/EGFR	EGFR	EGFR
ACH-001183	-15.719	Wild Type	0.329591	-0.375129	EGFR/EGFR	EGFR	EGFR
ACH-000757	-29.315	Wild Type	0.329591	-0.375129	EGFR/EGFR	EGFR	EGFR
ACH-000843	-7.449	Wild Type	0.329591	-0.375129	EGFR/EGFR	EGFR	EGFR
ACH-000021	-29.92	Wild Type	0.329591	-0.375129	EGFR/EGFR	EGFR	EGFR
ACH-000364	-16.063	Wild Type	0.329591	-0.375129	EGFR/EGFR	EGFR	EGFR
ACH-000248	-25.901	Wild Type	0.329591	-0.375129	EGFR/EGFR	EGFR	EGFR
ACH-000444	-15.499	Wild Type	0.329591	-0.375129	EGFR/EGFR	EGFR	EGFR
ACH-001163	-29.949	Wild Type	0.329591	-0.375129	EGFR/EGFR	EGFR	EGFR
ACH-000524	-13.808	Wild Type	0.329591	-0.375129	EGFR/EGFR	EGFR	EGFR
ACH-000395	-5.293	Wild Type	0.329591	-0.375129	EGFR/EGFR	EGFR	EGFR
ACH-000363	-22.157	Wild Type	0.329591	-0.375129	EGFR/EGFR	EGFR	EGFR
ACH-000127	-37.295	Wild Type	0.329591	-0.375129	EGFR/EGFR	EGFR	EGFR
ACH-000796	10.273	Wild Type	0.329591	-0.375129	EGFR/EGFR	EGFR	EGFR
ACH-001346	8.182	Wild Type	0.329591	-0.375129	EGFR/EGFR	EGFR	EGFR
ACH-000312	-31.582	Wild Type	0.329591	-0.375129	EGFR/EGFR	EGFR	EGFR
ACH-000841	-24.59	Wild Type	0.329591	-0.375129	EGFR/EGFR	EGFR	EGFR
ACH-000108	-13.414	Wild Type	0.329591	-0.375129	EGFR/EGFR	EGFR	EGFR
ACH-000087	-23.693	Wild Type	0.329591	-0.375129	EGFR/EGFR	EGFR	EGFR
ACH-000238	18.6	Wild Type	0.329591	-0.375129	EGFR/EGFR	EGFR	EGFR
ACH-000921	-19.636	Wild Type	0.329591	-0.375129	EGFR/EGFR	EGFR	EGFR
ACH-000941	-19.64	Wild Type	0.329591	-0.375129	EGFR/EGFR	EGFR	EGFR
ACH-000576	-22.189	Wild Type	0.329591	-0.375129	EGFR/EGFR	EGFR	EGFR
ACH-000518	16.045	Wild Type	0.329591	-0.375129	EGFR/EGFR	EGFR	EGFR
ACH-000783	-32.441	Wild Type	0.329591	-0.375129	EGFR/EGFR	EGFR	EGFR
ACH-000060	-4.4	Wild Type	0.329591	-0.375129	EGFR/EGFR	EGFR	EGFR
ACH-000973	-10.915	Wild Type	0.329591	-0.375129	EGFR/EGFR	EGFR	EGFR
ACH-000974	-6.871	Wild Type	0.329591	-0.375129	EGFR/EGFR	EGFR	EGFR
ACH-001232	-29.785	Wild Type	0.329591	-0.375129	EGFR/EGFR	EGFR	EGFR
ACH-000593	12.503	Wild Type	0.329591	-0.375129	EGFR/EGFR	EGFR	EGFR
ACH-000146	-34.717	Wild Type	0.329591	-0.375129	EGFR/EGFR	EGFR	EGFR
ACH-001197	-20.132	Wild Type	0.329591	-0.375129	EGFR/EGFR	EGFR	EGFR
ACH-000651	-24.452	Wild Type	0.329591	-0.375129	EGFR/EGFR	EGFR	EGFR
ACH-000280	-6.199	Wild Type	0.329591	-0.375129	EGFR/EGFR	EGFR	EGFR
ACH-000011	-10.264	Wild Type	0.329591	-0.375129	EGFR/EGFR	EGFR	EGFR
ACH-000537	42.279	Wild Type	0.329591	-0.375129	EGFR/EGFR	EGFR	EGFR
ACH-000374	-9.936	Wild Type	0.329591	-0.375129	EGFR/EGFR	EGFR	EGFR
ACH-000414	-24.689	Wild Type	0.329591	-0.375129	EGFR/EGFR	EGFR	EGFR
ACH-000168	-34.154	Wild Type	0.329591	-0.375129	EGFR/EGFR	EGFR	EGFR
ACH-000159	-19.089	Wild Type	0.329591	-0.375129	EGFR/EGFR	EGFR	EGFR
ACH-001278	-23.42	Wild Type	0.329591	-0.375129	EGFR/EGFR	EGFR	EGFR
ACH-000580	-25.601	Wild Type	0.329591	-0.375129	EGFR/EGFR	EGFR	EGFR
ACH-000732	8.731	Wild Type	0.329591	-0.375129	EGFR/EGFR	EGFR	EGFR
ACH-000653	-22.707	Wild Type	0.329591	-0.375129	EGFR/EGFR	EGFR	EGFR
ACH-000261	-26.6	Wild Type	0.329591	-0.375129	EGFR/EGFR	EGFR	EGFR
ACH-000264	-22.116	Wild Type	0.329591	-0.375129	EGFR/EGFR	EGFR	EGFR
ACH-000714	-25.441	Wild Type	0.329591	-0.375129	EGFR/EGFR	EGFR	EGFR
ACH-000768	-30.372	Wild Type	0.329591	-0.375129	EGFR/EGFR	EGFR	EGFR
ACH-000932	-20.563	Wild Type	0.329591	-0.375129	EGFR/EGFR	EGFR	EGFR
ACH-000777	38.199	Wild Type	0.329591	-0.375129	EGFR/EGFR	EGFR	EGFR
ACH-000802	-27.753	Wild Type	0.329591	-0.375129	EGFR/EGFR	EGFR	EGFR
ACH-000067	-22.493	Wild Type	0.329591	-0.375129	EGFR/EGFR	EGFR	EGFR
ACH-000763	-25.628	Wild Type	0.329591	-0.375129	EGFR/EGFR	EGFR	EGFR
ACH-000407	-26.555	Wild Type	0.329591	-0.375129	EGFR/EGFR	EGFR	EGFR
ACH-000885	-10.942	Wild Type	0.329591	-0.375129	EGFR/EGFR	EGFR	EGFR
ACH-000281	-25.605	Wild Type	0.329591	-0.375129	EGFR/EGFR	EGFR	EGFR
ACH-000896	16.768	Wild Type	0.329591	-0.375129	EGFR/EGFR	EGFR	EGFR
ACH-000469	-27.269	Wild Type	0.329591	-0.375129	EGFR/EGFR	EGFR	EGFR
ACH-000116	-19.329	Wild Type	0.329591	-0.375129	EGFR/EGFR	EGFR	EGFR
ACH-000458	-33.28	Wild Type	0.329591	-0.375129	EGFR/EGFR	EGFR	EGFR
ACH-000231	-29.869	Wild Type	0.329591	-0.375129	EGFR/EGFR	EGFR	EGFR
ACH-000389	-18.146	Wild Type	0.329591	-0.375129	EGFR/EGFR	EGFR	EGFR
ACH-000012	26.583	Wild Type	0.329591	-0.375129	EGFR/EGFR	EGFR	EGFR
ACH-000994	-30.328	Wild Type	0.329591	-0.375129	EGFR/EGFR	EGFR	EGFR
ACH-000099	-29.311	Wild Type	0.329591	-0.375129	EGFR/EGFR	EGFR	EGFR
ACH-000137	-21.601	Wild Type	0.329591	-0.375129	EGFR/EGFR	EGFR	EGFR
ACH-001274	-22.156	Wild Type	0.329591	-0.375129	EGFR/EGFR	EGFR	EGFR
ACH-000734	4.02	Wild Type	0.329591	-0.375129	EGFR/EGFR	EGFR	EGFR
ACH-000490	-6.752	Wild Type	0.329591	-0.375129	EGFR/EGFR	EGFR	EGFR
ACH-000630	-14.212	Wild Type	0.329591	-0.375129	EGFR/EGFR	EGFR	EGFR
ACH-000571	-25.338	Wild Type	0.329591	-0.375129	EGFR/EGFR	EGFR	EGFR
ACH-001050	-32.081	Wild Type	0.329591	-0.375129	EGFR/EGFR	EGFR	EGFR
ACH-000480	-27.143	Wild Type	0.329591	-0.375129	EGFR/EGFR	EGFR	EGFR
ACH-000960	-31.435	Wild Type	0.329591	-0.375129	EGFR/EGFR	EGFR	EGFR
ACH-000787	-17.683	Wild Type	0.329591	-0.375129	EGFR/EGFR	EGFR	EGFR
ACH-000696	-21.972	Wild Type	0.329591	-0.375129	EGFR/EGFR	EGFR	EGFR
ACH-000872	-9.537	Wild Type	0.329591	-0.375129	EGFR/EGFR	EGFR	EGFR
ACH-000387	-25.973	Wild Type	0.329591	-0.375129	EGFR/EGFR	EGFR	EGFR
ACH-000361	-23.005	Wild Type	0.329591	-0.375129	EGFR/EGFR	EGFR	EGFR
ACH-000223	-12.869	Wild Type	0.329591	-0.375129	EGFR/EGFR	EGFR	EGFR
ACH-000491	-29.473	Wild Type	0.329591	-0.375129	EGFR/EGFR	EGFR	EGFR
ACH-001275	-19.948	Wild Type	0.329591	-0.375129	EGFR/EGFR	EGFR	EGFR
ACH-000657	-25.343	Wild Type	0.329591	-0.375129	EGFR/EGFR	EGFR	EGFR
ACH-000663	12.24	Wild Type	0.329591	-0.375129	EGFR/EGFR	EGFR	EGFR
ACH-000472	56.426	Wild Type	0.329591	-0.375129	EGFR/EGFR	EGFR	EGFR
ACH-000277	-28.794	Wild Type	0.329591	-0.375129	EGFR/EGFR	EGFR	EGFR
ACH-000832	18.226	Wild Type	0.329591	-0.375129	EGFR/EGFR	EGFR	EGFR
ACH-000350	16.245	Wild Type	0.329591	-0.375129	EGFR/EGFR	EGFR	EGFR
ACH-000856	-19.677	Wild Type	0.329591	-0.375129	EGFR/EGFR	EGFR	EGFR
ACH-000831	-7.594	Wild Type	0.329591	-0.375129	EGFR/EGFR	EGFR	EGFR
ACH-000620	30.074	Wild Type	0.329591	-0.375129	EGFR/EGFR	EGFR	EGFR
ACH-000390	26.237	Wild Type	0.329591	-0.375129	EGFR/EGFR	EGFR	EGFR
ACH-000243	-25.739	Wild Type	0.329591	-0.375129	EGFR/EGFR	EGFR	EGFR
ACH-000053	-22.716	Wild Type	0.329591	-0.375129	EGFR/EGFR	EGFR	EGFR
ACH-000953	-25.24	Wild Type	0.329591	-0.375129	EGFR/EGFR	EGFR	EGFR
ACH-000047	-0.032	Wild Type	0.329591	-0.375129	EGFR/EGFR	EGFR	EGFR
ACH-001377	-7.224	Wild Type	0.329591	-0.375129	EGFR/EGFR	EGFR	EGFR
ACH-000460	16.908	Wild Type	0.329591	-0.375129	EGFR/EGFR	EGFR	EGFR
ACH-000606	-0.678	Wild Type	0.329591	-0.375129	EGFR/EGFR	EGFR	EGFR
ACH-000152	-25.098	Wild Type	0.329591	-0.375129	EGFR/EGFR	EGFR	EGFR
ACH-000461	-4.73	Wild Type	0.329591	-0.375129	EGFR/EGFR	EGFR	EGFR
ACH-000776	-27.669	Wild Type	0.329591	-0.375129	EGFR/EGFR	EGFR	EGFR
ACH-001368	-22.75	Wild Type	0.329591	-0.375129	EGFR/EGFR	EGFR	EGFR
ACH-000570	-24.472	Wild Type	0.329591	-0.375129	EGFR/EGFR	EGFR	EGFR
ACH-000915	-21.449	Wild Type	0.329591	-0.375129	EGFR/EGFR	EGFR	EGFR
ACH-000545	-1.61	Wild Type	0.329591	-0.375129	EGFR/EGFR	EGFR	EGFR
ACH-000760	-29.937	Wild Type	0.329591	-0.375129	EGFR/EGFR	EGFR	EGFR
ACH-000133	-25.688	Wild Type	0.329591	-0.375129	EGFR/EGFR	EGFR	EGFR
ACH-000476	-5.834	Wild Type	0.329591	-0.375129	EGFR/EGFR	EGFR	EGFR
ACH-000376	-23.407	Wild Type	0.329591	-0.375129	EGFR/EGFR	EGFR	EGFR
ACH-000573	-30.614	Wild Type	0.329591	-0.375129	EGFR/EGFR	EGFR	EGFR
ACH-000677	-24.509	Wild Type	0.329591	-0.375129	EGFR/EGFR	EGFR	EGFR
ACH-000036	-12.134	Wild Type	0.329591	-0.375129	EGFR/EGFR	EGFR	EGFR
ACH-000939	-23.187	Wild Type	0.329591	-0.375129	EGFR/EGFR	EGFR	EGFR
ACH-000279	-29.846	Wild Type	0.329591	-0.375129	EGFR/EGFR	EGFR	EGFR
ACH-000758	-3.052	Wild Type	0.329591	-0.375129	EGFR/EGFR	EGFR	EGFR
ACH-000676	-26.97	Wild Type	0.329591	-0.375129	EGFR/EGFR	EGFR	EGFR
ACH-000821	-25.683	Wild Type	0.329591	-0.375129	EGFR/EGFR	EGFR	EGFR
ACH-000900	-23.81	Wild Type	0.329591	-0.375129	EGFR/EGFR	EGFR	EGFR
ACH-000601	-32.173	Wild Type	0.329591	-0.375129	EGFR/EGFR	EGFR	EGFR
ACH-000235	10.132	Wild Type	0.329591	-0.375129	EGFR/EGFR	EGFR	EGFR
ACH-000481	-29.199	Wild Type	0.329591	-0.375129	EGFR/EGFR	EGFR	EGFR
ACH-000771	21.928	Wild Type	0.329591	-0.375129	EGFR/EGFR	EGFR	EGFR
ACH-000259	-26.152	Wild Type	0.329591	-0.375129	EGFR/EGFR	EGFR	EGFR
ACH-000381	-7.898	Wild Type	0.329591	-0.375129	EGFR/EGFR	EGFR	EGFR
ACH-000544	36.086	Wild Type	0.329591	-0.375129	EGFR/EGFR	EGFR	EGFR
ACH-001048	-17.991	Wild Type	0.329591	-0.375129	EGFR/EGFR	EGFR	EGFR
ACH-000838	-16.366	Wild Type	0.329591	-0.375129	EGFR/EGFR	EGFR	EGFR
ACH-001328	28.119	Wild Type	0.329591	-0.375129	EGFR/EGFR	EGFR	EGFR
ACH-000246	-14.396	Wild Type	0.329591	-0.375129	EGFR/EGFR	EGFR	EGFR
ACH-000030	34.402	Wild Type	0.329591	-0.375129	EGFR/EGFR	EGFR	EGFR
ACH-000652	7.431	Wild Type	0.329591	-0.375129	EGFR/EGFR	EGFR	EGFR
ACH-000505	-28.753	Wild Type	0.329591	-0.375129	EGFR/EGFR	EGFR	EGFR
ACH-000781	-8.991	Wild Type	0.329591	-0.375129	EGFR/EGFR	EGFR	EGFR
ACH-000511	-17.906	Wild Type	0.329591	-0.375129	EGFR/EGFR	EGFR	EGFR
ACH-000485	6.447	Wild Type	0.329591	-0.375129	EGFR/EGFR	EGFR	EGFR
ACH-000753	-24.239	Wild Type	0.329591	-0.375129	EGFR/EGFR	EGFR	EGFR
ACH-000496	9.774	Wild Type	0.329591	-0.375129	EGFR/EGFR	EGFR	EGFR
ACH-000876	-31.925	Wild Type	0.329591	-0.375129	EGFR/EGFR	EGFR	EGFR
ACH-000366	-29.628	Wild Type	0.329591	-0.375129	EGFR/EGFR	EGFR	EGFR
ACH-000118	3.546	Wild Type	0.329591	-0.375129	EGFR/EGFR	EGFR	EGFR
ACH-001151	-4.309	Wild Type	0.329591	-0.375129	EGFR/EGFR	EGFR	EGFR
ACH-000470	-14.811	Wild Type	0.329591	-0.375129	EGFR/EGFR	EGFR	EGFR
ACH-000556	-20.41	Wild Type	0.329591	-0.375129	EGFR/EGFR	EGFR	EGFR
ACH-000233	-29.107	Wild Type	0.329591	-0.375129	EGFR/EGFR	EGFR	EGFR
ACH-000416	-24.994	Wild Type	0.329591	-0.375129	EGFR/EGFR	EGFR	EGFR
ACH-000222	-15.533	Wild Type	0.329591	-0.375129	EGFR/EGFR	EGFR	EGFR
ACH-000308	-39.643	Wild Type	0.329591	-0.375129	EGFR/EGFR	EGFR	EGFR
ACH-000397	28.267	Wild Type	0.329591	-0.375129	EGFR/EGFR	EGFR	EGFR
ACH-000221	-27.331	Wild Type	0.329591	-0.375129	EGFR/EGFR	EGFR	EGFR
ACH-001211	-28.839	Wild Type	0.329591	-0.375129	EGFR/EGFR	EGFR	EGFR
ACH-000765	-27.343	Wild Type	0.329591	-0.375129	EGFR/EGFR	EGFR	EGFR
ACH-000811	-29.014	Wild Type	0.329591	-0.375129	EGFR/EGFR	EGFR	EGFR
ACH-000798	-16.692	Wild Type	0.329591	-0.375129	EGFR/EGFR	EGFR	EGFR
ACH-000311	-27.161	Wild Type	0.329591	-0.375129	EGFR/EGFR	EGFR	EGFR
ACH-001496	20.039	Wild Type	0.329591	-0.375129	EGFR/EGFR	EGFR	EGFR
ACH-000054	-23.346	Wild Type	0.329591	-0.375129	EGFR/EGFR	EGFR	EGFR
ACH-001765	-29.485	Wild Type	0.329591	-0.375129	EGFR/EGFR	EGFR	EGFR
ACH-000622	-21.825	Wild Type	0.329591	-0.375129	EGFR/EGFR	EGFR	EGFR
ACH-000520	-22.354	Wild Type	0.329591	-0.375129	EGFR/EGFR	EGFR	EGFR
ACH-000834	-20.56	Wild Type	0.329591	-0.375129	EGFR/EGFR	EGFR	EGFR
ACH-000936	25.229	Wild Type	0.329591	-0.375129	EGFR/EGFR	EGFR	EGFR
ACH-000138	-22.462	Wild Type	0.329591	-0.375129	EGFR/EGFR	EGFR	EGFR
ACH-000123	-27.075	Wild Type	0.329591	-0.375129	EGFR/EGFR	EGFR	EGFR
ACH-000425	-20.354	Wild Type	0.329591	-0.375129	EGFR/EGFR	EGFR	EGFR
ACH-000943	-33.78	Wild Type	0.329591	-0.375129	EGFR/EGFR	EGFR	EGFR
ACH-000762	21.887	Wild Type	0.329591	-0.375129	EGFR/EGFR	EGFR	EGFR
ACH-000226	-23.277	Wild Type	0.329591	-0.375129	EGFR/EGFR	EGFR	EGFR
ACH-000736	-17.639	Wild Type	0.329591	-0.375129	EGFR/EGFR	EGFR	EGFR
ACH-000113	-28.019	Wild Type	0.329591	-0.375129	EGFR/EGFR	EGFR	EGFR
ACH-000847	-22.201	Wild Type	0.329591	-0.375129	EGFR/EGFR	EGFR	EGFR
ACH-000095	-27.3	Wild Type	0.329591	-0.375129	EGFR/EGFR	EGFR	EGFR
ACH-000905	20.196	Wild Type	0.329591	-0.375129	EGFR/EGFR	EGFR	EGFR
ACH-000362	-27.578	Wild Type	0.329591	-0.375129	EGFR/EGFR	EGFR	EGFR
ACH-000420	-9.729	Wild Type	0.329591	-0.375129	EGFR/EGFR	EGFR	EGFR
ACH-000120	-33.45	Wild Type	0.329591	-0.375129	EGFR/EGFR	EGFR	EGFR
ACH-000809	-7.931	Wild Type	0.329591	-0.375129	EGFR/EGFR	EGFR	EGFR
ACH-001239	-22.177	Wild Type	0.329591	-0.375129	EGFR/EGFR	EGFR	EGFR
ACH-000748	-11.17	Wild Type	0.329591	-0.375129	EGFR/EGFR	EGFR	EGFR
ACH-001318	19.728	Wild Type	0.329591	-0.375129	EGFR/EGFR	EGFR	EGFR
ACH-000403	4.075	Wild Type	0.329591	-0.375129	EGFR/EGFR	EGFR	EGFR
ACH-000041	-31.551	Wild Type	0.329591	-0.375129	EGFR/EGFR	EGFR	EGFR
ACH-001001	-21.173	Wild Type	0.329591	-0.375129	EGFR/EGFR	EGFR	EGFR
ACH-000591	-28.971	Wild Type	0.329591	-0.375129	EGFR/EGFR	EGFR	EGFR
ACH-000288	-29.719	Wild Type	0.329591	-0.375129	EGFR/EGFR	EGFR	EGFR
ACH-001322	-18.193	Wild Type	0.329591	-0.375129	EGFR/EGFR	EGFR	EGFR
ACH-000365	-29.544	Wild Type	0.329591	-0.375129	EGFR/EGFR	EGFR	EGFR
ACH-000017	-27.854	Wild Type	0.329591	-0.375129	EGFR/EGFR	EGFR	EGFR
ACH-000406	-24.368	Wild Type	0.329591	-0.375129	EGFR/EGFR	EGFR	EGFR
ACH-000495	-23.187	Wild Type	0.329591	-0.375129	EGFR/EGFR	EGFR	EGFR
ACH-000627	-24.847	Wild Type	0.329591	-0.375129	EGFR/EGFR	EGFR	EGFR
ACH-000958	-13.111	Wild Type	0.329591	-0.375129	EGFR/EGFR	EGFR	EGFR
ACH-000632	-29.555	Wild Type	0.329591	-0.375129	EGFR/EGFR	EGFR	EGFR
ACH-000022	-0.408	Wild Type	0.329591	-0.375129	EGFR/EGFR	EGFR	EGFR
ACH-001740	-21.31	Wild Type	0.329591	-0.375129	EGFR/EGFR	EGFR	EGFR
ACH-001289	-25.552	Wild Type	0.329591	-0.375129	EGFR/EGFR	EGFR	EGFR
ACH-000454	-25.233	Wild Type	0.329591	-0.375129	EGFR/EGFR	EGFR	EGFR
ACH-000445	-30.244	Wild Type	0.329591	-0.375129	EGFR/EGFR	EGFR	EGFR
ACH-000042	0.878	Wild Type	0.329591	-0.375129	EGFR/EGFR	EGFR	EGFR
ACH-000499	-23.466	Wild Type	0.329591	-0.375129	EGFR/EGFR	EGFR	EGFR
ACH-000028	-35.629	Wild Type	0.329591	-0.375129	EGFR/EGFR	EGFR	EGFR
ACH-000169	-32.69	Wild Type	0.329591	-0.375129	EGFR/EGFR	EGFR	EGFR
ACH-000713	-11.867	Wild Type	0.329591	-0.375129	EGFR/EGFR	EGFR	EGFR
ACH-000250	-3.299	Wild Type	0.329591	-0.375129	EGFR/EGFR	EGFR	EGFR
ACH-000368	-30.029	Wild Type	0.329591	-0.375129	EGFR/EGFR	EGFR	EGFR
ACH-000799	-17.164	Wild Type	0.329591	-0.375129	EGFR/EGFR	EGFR	EGFR
ACH-000148	-33.375	Wild Type	0.329591	-0.375129	EGFR/EGFR	EGFR	EGFR
ACH-000015	-27.486	Wild Type	0.329591	-0.375129	EGFR/EGFR	EGFR	EGFR
ACH-000266	19.565	Wild Type	0.329591	-0.375129	EGFR/EGFR	EGFR	EGFR
ACH-000188	-1.007	Wild Type	0.329591	-0.375129	EGFR/EGFR	EGFR	EGFR
ACH-000410	-28.715	Wild Type	0.329591	-0.375129	EGFR/EGFR	EGFR	EGFR
ACH-000988	15.98	Wild Type	0.329591	-0.375129	EGFR/EGFR	EGFR	EGFR
ACH-000911	27.039	Wild Type	0.329591	-0.375129	EGFR/EGFR	EGFR	EGFR
ACH-000467	-13.067	Wild Type	0.329591	-0.375129	EGFR/EGFR	EGFR	EGFR
ACH-000339	-6.718	Wild Type	0.329591	-0.375129	EGFR/EGFR	EGFR	EGFR
ACH-000681	-20.255	Wild Type	0.329591	-0.375129	EGFR/EGFR	EGFR	EGFR
ACH-000411	7.202	Wild Type	0.329591	-0.375129	EGFR/EGFR	EGFR	EGFR
ACH-000861	-30.236	Wild Type	0.329591	-0.375129	EGFR/EGFR	EGFR	EGFR
ACH-000550	-24.729	Wild Type	0.329591	-0.375129	EGFR/EGFR	EGFR	EGFR
ACH-000869	-20.956	Wild Type	0.329591	-0.375129	EGFR/EGFR	EGFR	EGFR
ACH-000938	-21.642	Wild Type	0.329591	-0.375129	EGFR/EGFR	EGFR	EGFR
ACH-000791	-17.958	Wild Type	0.329591	-0.375129	EGFR/EGFR	EGFR	EGFR
ACH-000018	-29.198	Wild Type	0.329591	-0.375129	EGFR/EGFR	EGFR	EGFR
ACH-000782	-40.984	Wild Type	0.329591	-0.375129	EGFR/EGFR	EGFR	EGFR
ACH-000836	14.973	Wild Type	0.329591	-0.375129	EGFR/EGFR	EGFR	EGFR
ACH-000986	11.052	Wild Type	0.329591	-0.375129	EGFR/EGFR	EGFR	EGFR
ACH-000316	-6.478	Wild Type	0.329591	-0.375129	EGFR/EGFR	EGFR	EGFR
ACH-000183	-19.414	Wild Type	0.329591	-0.375129	EGFR/EGFR	EGFR	EGFR
ACH-001353	18.6	Wild Type	0.329591	-0.375129	EGFR/EGFR	EGFR	EGFR
ACH-000473	-28.046	Wild Type	0.329591	-0.375129	EGFR/EGFR	EGFR	EGFR
ACH-000324	-1.489	Wild Type	0.329591	-0.375129	EGFR/EGFR	EGFR	EGFR
ACH-000507	-4.493	Wild Type	0.329591	-0.375129	EGFR/EGFR	EGFR	EGFR
ACH-000846	-19.16	Wild Type	0.329591	-0.375129	EGFR/EGFR	EGFR	EGFR
ACH-000957	-3.83	Wild Type	0.329591	-0.375129	EGFR/EGFR	EGFR	EGFR
ACH-000873	22.473	Mutant	0.329591	-0.375129	EGFR/EGFR	EGFR	EGFR
ACH-000924	-22.2	Mutant	0.329591	-0.375129	EGFR/EGFR	EGFR	EGFR
ACH-000984	-26.446	Mutant	0.329591	-0.375129	EGFR/EGFR	EGFR	EGFR
ACH-000317	4.126	Wild Type	0.421101	0.116098	ERBB2/ERBB2	ERBB2	ERBB2
ACH-000078	-17.017	Wild Type	0.421101	0.116098	ERBB2/ERBB2	ERBB2	ERBB2
ACH-000265	-14.319	Wild Type	0.421101	0.116098	ERBB2/ERBB2	ERBB2	ERBB2
ACH-000253	-16.071	Wild Type	0.421101	0.116098	ERBB2/ERBB2	ERBB2	ERBB2
ACH-000614	-20.198	Wild Type	0.421101	0.116098	ERBB2/ERBB2	ERBB2	ERBB2
ACH-001038	-10.766	Wild Type	0.421101	0.116098	ERBB2/ERBB2	ERBB2	ERBB2
ACH-000335	-18.31	Wild Type	0.421101	0.116098	ERBB2/ERBB2	ERBB2	ERBB2
ACH-000352	-26.431	Wild Type	0.421101	0.116098	ERBB2/ERBB2	ERBB2	ERBB2
ACH-000132	-22.899	Wild Type	0.421101	0.116098	ERBB2/ERBB2	ERBB2	ERBB2
ACH-000548	-4.547	Wild Type	0.421101	0.116098	ERBB2/ERBB2	ERBB2	ERBB2
ACH-000773	-14.734	Wild Type	0.421101	0.116098	ERBB2/ERBB2	ERBB2	ERBB2
ACH-000552	18.121	Wild Type	0.421101	0.116098	ERBB2/ERBB2	ERBB2	ERBB2
ACH-000823	-5.836	Wild Type	0.421101	0.116098	ERBB2/ERBB2	ERBB2	ERBB2
ACH-001067	-16.134	Wild Type	0.421101	0.116098	ERBB2/ERBB2	ERBB2	ERBB2
ACH-001745	-11.989	Wild Type	0.421101	0.116098	ERBB2/ERBB2	ERBB2	ERBB2
ACH-000747	-10.361	Wild Type	0.421101	0.116098	ERBB2/ERBB2	ERBB2	ERBB2
ACH-000092	-25.908	Wild Type	0.421101	0.116098	ERBB2/ERBB2	ERBB2	ERBB2
ACH-000880	-8.893	Wild Type	0.421101	0.116098	ERBB2/ERBB2	ERBB2	ERBB2
ACH-000697	-13.923	Wild Type	0.421101	0.116098	ERBB2/ERBB2	ERBB2	ERBB2
ACH-000415	26.591	Wild Type	0.421101	0.116098	ERBB2/ERBB2	ERBB2	ERBB2
ACH-000969	-15.011	Wild Type	0.421101	0.116098	ERBB2/ERBB2	ERBB2	ERBB2
ACH-000889	-7.692	Wild Type	0.421101	0.116098	ERBB2/ERBB2	ERBB2	ERBB2
ACH-000401	-12.829	Wild Type	0.421101	0.116098	ERBB2/ERBB2	ERBB2	ERBB2
ACH-000817	-17.367	Wild Type	0.421101	0.116098	ERBB2/ERBB2	ERBB2	ERBB2
ACH-000848	-16.087	Wild Type	0.421101	0.116098	ERBB2/ERBB2	ERBB2	ERBB2
ACH-000274	-11.038	Wild Type	0.421101	0.116098	ERBB2/ERBB2	ERBB2	ERBB2
ACH-000035	8.503	Wild Type	0.421101	0.116098	ERBB2/ERBB2	ERBB2	ERBB2
ACH-000128	26.583	Wild Type	0.421101	0.116098	ERBB2/ERBB2	ERBB2	ERBB2
ACH-000421	-2.3	Wild Type	0.421101	0.116098	ERBB2/ERBB2	ERBB2	ERBB2
ACH-000784	-10.405	Wild Type	0.421101	0.116098	ERBB2/ERBB2	ERBB2	ERBB2
ACH-000348	-21.076	Wild Type	0.421101	0.116098	ERBB2/ERBB2	ERBB2	ERBB2
ACH-000549	22.557	Wild Type	0.421101	0.116098	ERBB2/ERBB2	ERBB2	ERBB2
ACH-000721	-11.306	Wild Type	0.421101	0.116098	ERBB2/ERBB2	ERBB2	ERBB2
ACH-000756	-21.243	Wild Type	0.421101	0.116098	ERBB2/ERBB2	ERBB2	ERBB2
ACH-000647	-2.497	Wild Type	0.421101	0.116098	ERBB2/ERBB2	ERBB2	ERBB2
ACH-000521	18.595	Wild Type	0.421101	0.116098	ERBB2/ERBB2	ERBB2	ERBB2
ACH-000993	-12.897	Wild Type	0.421101	0.116098	ERBB2/ERBB2	ERBB2	ERBB2
ACH-000516	-19.237	Wild Type	0.421101	0.116098	ERBB2/ERBB2	ERBB2	ERBB2
ACH-000082	-19.429	Wild Type	0.421101	0.116098	ERBB2/ERBB2	ERBB2	ERBB2
ACH-000584	4.484	Wild Type	0.421101	0.116098	ERBB2/ERBB2	ERBB2	ERBB2
ACH-000738	-22.301	Wild Type	0.421101	0.116098	ERBB2/ERBB2	ERBB2	ERBB2
ACH-000600	-24.658	Wild Type	0.421101	0.116098	ERBB2/ERBB2	ERBB2	ERBB2
ACH-000839	13.613	Wild Type	0.421101	0.116098	ERBB2/ERBB2	ERBB2	ERBB2
ACH-000901	-18.431	Wild Type	0.421101	0.116098	ERBB2/ERBB2	ERBB2	ERBB2
ACH-000947	-18.115	Wild Type	0.421101	0.116098	ERBB2/ERBB2	ERBB2	ERBB2
ACH-000463	-13.774	Wild Type	0.421101	0.116098	ERBB2/ERBB2	ERBB2	ERBB2
ACH-000673	-14.2	Wild Type	0.421101	0.116098	ERBB2/ERBB2	ERBB2	ERBB2
ACH-000319	-2.146	Wild Type	0.421101	0.116098	ERBB2/ERBB2	ERBB2	ERBB2
ACH-000475	-5.668	Wild Type	0.421101	0.116098	ERBB2/ERBB2	ERBB2	ERBB2
ACH-000337	-23.852	Wild Type	0.421101	0.116098	ERBB2/ERBB2	ERBB2	ERBB2
ACH-001654	4.652	Wild Type	0.421101	0.116098	ERBB2/ERBB2	ERBB2	ERBB2
ACH-000237	-11.611	Wild Type	0.421101	0.116098	ERBB2/ERBB2	ERBB2	ERBB2
ACH-000683	12.122	Wild Type	0.421101	0.116098	ERBB2/ERBB2	ERBB2	ERBB2
ACH-000260	-14.375	Wild Type	0.421101	0.116098	ERBB2/ERBB2	ERBB2	ERBB2
ACH-001075	-2.06	Wild Type	0.421101	0.116098	ERBB2/ERBB2	ERBB2	ERBB2
ACH-000278	-19.26	Wild Type	0.421101	0.116098	ERBB2/ERBB2	ERBB2	ERBB2
ACH-000867	-13.072	Wild Type	0.421101	0.116098	ERBB2/ERBB2	ERBB2	ERBB2
ACH-000935	-22.421	Wild Type	0.421101	0.116098	ERBB2/ERBB2	ERBB2	ERBB2
ACH-000232	-21.76	Wild Type	0.421101	0.116098	ERBB2/ERBB2	ERBB2	ERBB2
ACH-000720	-12.76	Wild Type	0.421101	0.116098	ERBB2/ERBB2	ERBB2	ERBB2
ACH-000383	34.635	Wild Type	0.421101	0.116098	ERBB2/ERBB2	ERBB2	ERBB2
ACH-000711	10.85	Wild Type	0.421101	0.116098	ERBB2/ERBB2	ERBB2	ERBB2
ACH-000178	-17.254	Wild Type	0.421101	0.116098	ERBB2/ERBB2	ERBB2	ERBB2
ACH-000468	0.259	Wild Type	0.421101	0.116098	ERBB2/ERBB2	ERBB2	ERBB2
ACH-000917	94.392	Wild Type	0.421101	0.116098	ERBB2/ERBB2	ERBB2	ERBB2
ACH-000840	-13.243	Wild Type	0.421101	0.116098	ERBB2/ERBB2	ERBB2	ERBB2
ACH-000013	-9.571	Wild Type	0.421101	0.116098	ERBB2/ERBB2	ERBB2	ERBB2
ACH-001228	30.224	Wild Type	0.421101	0.116098	ERBB2/ERBB2	ERBB2	ERBB2
ACH-000007	-4.125	Wild Type	0.421101	0.116098	ERBB2/ERBB2	ERBB2	ERBB2
ACH-000648	-10.759	Wild Type	0.421101	0.116098	ERBB2/ERBB2	ERBB2	ERBB2
ACH-000322	-14.388	Wild Type	0.421101	0.116098	ERBB2/ERBB2	ERBB2	ERBB2
ACH-000769	-6.62	Wild Type	0.421101	0.116098	ERBB2/ERBB2	ERBB2	ERBB2
ACH-000436	-8.387	Wild Type	0.421101	0.116098	ERBB2/ERBB2	ERBB2	ERBB2
ACH-000163	-20.881	Wild Type	0.421101	0.116098	ERBB2/ERBB2	ERBB2	ERBB2
ACH-000633	-23.364	Wild Type	0.421101	0.116098	ERBB2/ERBB2	ERBB2	ERBB2
ACH-000835	-14.753	Wild Type	0.421101	0.116098	ERBB2/ERBB2	ERBB2	ERBB2
ACH-000882	-26.309	Wild Type	0.421101	0.116098	ERBB2/ERBB2	ERBB2	ERBB2
ACH-000025	-14.677	Wild Type	0.421101	0.116098	ERBB2/ERBB2	ERBB2	ERBB2
ACH-001031	-14.183	Wild Type	0.421101	0.116098	ERBB2/ERBB2	ERBB2	ERBB2
ACH-000661	-9.463	Wild Type	0.421101	0.116098	ERBB2/ERBB2	ERBB2	ERBB2
ACH-000926	-1.153	Wild Type	0.421101	0.116098	ERBB2/ERBB2	ERBB2	ERBB2
ACH-000792	-16.553	Wild Type	0.421101	0.116098	ERBB2/ERBB2	ERBB2	ERBB2
ACH-000770	-11.434	Wild Type	0.421101	0.116098	ERBB2/ERBB2	ERBB2	ERBB2
ACH-001053	-4.621	Wild Type	0.421101	0.116098	ERBB2/ERBB2	ERBB2	ERBB2
ACH-000486	-18.02	Wild Type	0.421101	0.116098	ERBB2/ERBB2	ERBB2	ERBB2
ACH-000618	0.523	Wild Type	0.421101	0.116098	ERBB2/ERBB2	ERBB2	ERBB2
ACH-000906	-8.041	Wild Type	0.421101	0.116098	ERBB2/ERBB2	ERBB2	ERBB2
ACH-000699	-17.395	Wild Type	0.421101	0.116098	ERBB2/ERBB2	ERBB2	ERBB2
ACH-000665	-15.538	Wild Type	0.421101	0.116098	ERBB2/ERBB2	ERBB2	ERBB2
ACH-000858	-3.317	Wild Type	0.421101	0.116098	ERBB2/ERBB2	ERBB2	ERBB2
ACH-000829	-12.747	Wild Type	0.421101	0.116098	ERBB2/ERBB2	ERBB2	ERBB2
ACH-000837	-3.3	Wild Type	0.421101	0.116098	ERBB2/ERBB2	ERBB2	ERBB2
ACH-000517	-17.718	Wild Type	0.421101	0.116098	ERBB2/ERBB2	ERBB2	ERBB2
ACH-000588	-10.126	Wild Type	0.421101	0.116098	ERBB2/ERBB2	ERBB2	ERBB2
ACH-000623	-17.458	Wild Type	0.421101	0.116098	ERBB2/ERBB2	ERBB2	ERBB2
ACH-000605	39.946	Wild Type	0.421101	0.116098	ERBB2/ERBB2	ERBB2	ERBB2
ACH-000256	-31.378	Wild Type	0.421101	0.116098	ERBB2/ERBB2	ERBB2	ERBB2
ACH-000693	6.472	Wild Type	0.421101	0.116098	ERBB2/ERBB2	ERBB2	ERBB2
ACH-000211	-12.294	Wild Type	0.421101	0.116098	ERBB2/ERBB2	ERBB2	ERBB2
ACH-000302	-17.188	Wild Type	0.421101	0.116098	ERBB2/ERBB2	ERBB2	ERBB2
ACH-000822	-3.739	Wild Type	0.421101	0.116098	ERBB2/ERBB2	ERBB2	ERBB2
ACH-000215	-12.02	Wild Type	0.421101	0.116098	ERBB2/ERBB2	ERBB2	ERBB2
ACH-000862	1.05	Wild Type	0.421101	0.116098	ERBB2/ERBB2	ERBB2	ERBB2
ACH-000849	-28.197	Wild Type	0.421101	0.116098	ERBB2/ERBB2	ERBB2	ERBB2
ACH-000887	-13.202	Wild Type	0.421101	0.116098	ERBB2/ERBB2	ERBB2	ERBB2
ACH-000307	39.375	Wild Type	0.421101	0.116098	ERBB2/ERBB2	ERBB2	ERBB2
ACH-000296	-7.283	Wild Type	0.421101	0.116098	ERBB2/ERBB2	ERBB2	ERBB2
ACH-001306	-15.895	Wild Type	0.421101	0.116098	ERBB2/ERBB2	ERBB2	ERBB2
ACH-001532	-28.255	Wild Type	0.421101	0.116098	ERBB2/ERBB2	ERBB2	ERBB2
ACH-000332	-7.155	Wild Type	0.421101	0.116098	ERBB2/ERBB2	ERBB2	ERBB2
ACH-000585	-3.981	Wild Type	0.421101	0.116098	ERBB2/ERBB2	ERBB2	ERBB2
ACH-000819	-15.881	Wild Type	0.421101	0.116098	ERBB2/ERBB2	ERBB2	ERBB2
ACH-001283	-7.611	Wild Type	0.421101	0.116098	ERBB2/ERBB2	ERBB2	ERBB2
ACH-000510	-7.407	Wild Type	0.421101	0.116098	ERBB2/ERBB2	ERBB2	ERBB2
ACH-000912	-22.695	Wild Type	0.421101	0.116098	ERBB2/ERBB2	ERBB2	ERBB2
ACH-000658	-10.193	Wild Type	0.421101	0.116098	ERBB2/ERBB2	ERBB2	ERBB2
ACH-000487	-23.373	Wild Type	0.421101	0.116098	ERBB2/ERBB2	ERBB2	ERBB2
ACH-001054	-12.241	Wild Type	0.421101	0.116098	ERBB2/ERBB2	ERBB2	ERBB2
ACH-000968	-10.942	Wild Type	0.421101	0.116098	ERBB2/ERBB2	ERBB2	ERBB2
ACH-000323	-6.497	Wild Type	0.421101	0.116098	ERBB2/ERBB2	ERBB2	ERBB2
ACH-001028	-13.578	Wild Type	0.421101	0.116098	ERBB2/ERBB2	ERBB2	ERBB2
ACH-000608	-18.416	Wild Type	0.421101	0.116098	ERBB2/ERBB2	ERBB2	ERBB2
ACH-000331	-23.425	Wild Type	0.421101	0.116098	ERBB2/ERBB2	ERBB2	ERBB2
ACH-000291	-18.44	Wild Type	0.421101	0.116098	ERBB2/ERBB2	ERBB2	ERBB2
ACH-000055	-14.469	Wild Type	0.421101	0.116098	ERBB2/ERBB2	ERBB2	ERBB2
ACH-000785	-3.676	Wild Type	0.421101	0.116098	ERBB2/ERBB2	ERBB2	ERBB2
ACH-001380	-15.68	Wild Type	0.421101	0.116098	ERBB2/ERBB2	ERBB2	ERBB2
ACH-000718	-17.759	Wild Type	0.421101	0.116098	ERBB2/ERBB2	ERBB2	ERBB2
ACH-000996	-14.961	Wild Type	0.421101	0.116098	ERBB2/ERBB2	ERBB2	ERBB2
ACH-000881	-17.549	Wild Type	0.421101	0.116098	ERBB2/ERBB2	ERBB2	ERBB2
ACH-000255	-19.225	Wild Type	0.421101	0.116098	ERBB2/ERBB2	ERBB2	ERBB2
ACH-001096	-8.032	Wild Type	0.421101	0.116098	ERBB2/ERBB2	ERBB2	ERBB2
ACH-000767	-17.554	Wild Type	0.421101	0.116098	ERBB2/ERBB2	ERBB2	ERBB2
ACH-001431	3.76	Wild Type	0.421101	0.116098	ERBB2/ERBB2	ERBB2	ERBB2
ACH-000502	-11.013	Wild Type	0.421101	0.116098	ERBB2/ERBB2	ERBB2	ERBB2
ACH-000086	-22.588	Wild Type	0.421101	0.116098	ERBB2/ERBB2	ERBB2	ERBB2
ACH-000097	5.316	Wild Type	0.421101	0.116098	ERBB2/ERBB2	ERBB2	ERBB2
ACH-000142	21.451	Wild Type	0.421101	0.116098	ERBB2/ERBB2	ERBB2	ERBB2
ACH-000706	1.135	Wild Type	0.421101	0.116098	ERBB2/ERBB2	ERBB2	ERBB2
ACH-000528	-27.84	Wild Type	0.421101	0.116098	ERBB2/ERBB2	ERBB2	ERBB2
ACH-000045	-17.639	Wild Type	0.421101	0.116098	ERBB2/ERBB2	ERBB2	ERBB2
ACH-000937	-13.341	Wild Type	0.421101	0.116098	ERBB2/ERBB2	ERBB2	ERBB2
ACH-000040	-14.642	Wild Type	0.421101	0.116098	ERBB2/ERBB2	ERBB2	ERBB2
ACH-000824	1.22	Wild Type	0.421101	0.116098	ERBB2/ERBB2	ERBB2	ERBB2
ACH-000448	-21.862	Wild Type	0.421101	0.116098	ERBB2/ERBB2	ERBB2	ERBB2
ACH-000910	60.598	Wild Type	0.421101	0.116098	ERBB2/ERBB2	ERBB2	ERBB2
ACH-000788	-3.034	Wild Type	0.421101	0.116098	ERBB2/ERBB2	ERBB2	ERBB2
ACH-000452	-7.183	Wild Type	0.421101	0.116098	ERBB2/ERBB2	ERBB2	ERBB2
ACH-000649	-13.264	Wild Type	0.421101	0.116098	ERBB2/ERBB2	ERBB2	ERBB2
ACH-000865	-10.349	Wild Type	0.421101	0.116098	ERBB2/ERBB2	ERBB2	ERBB2
ACH-000589	-16.756	Wild Type	0.421101	0.116098	ERBB2/ERBB2	ERBB2	ERBB2
ACH-000805	-11.535	Wild Type	0.421101	0.116098	ERBB2/ERBB2	ERBB2	ERBB2
ACH-000294	7.079	Wild Type	0.421101	0.116098	ERBB2/ERBB2	ERBB2	ERBB2
ACH-001301	-16.994	Wild Type	0.421101	0.116098	ERBB2/ERBB2	ERBB2	ERBB2
ACH-001134	-19.524	Wild Type	0.421101	0.116098	ERBB2/ERBB2	ERBB2	ERBB2
ACH-000098	-12.432	Wild Type	0.421101	0.116098	ERBB2/ERBB2	ERBB2	ERBB2
ACH-000356	-6.441	Wild Type	0.421101	0.116098	ERBB2/ERBB2	ERBB2	ERBB2
ACH-000150	-24.342	Wild Type	0.421101	0.116098	ERBB2/ERBB2	ERBB2	ERBB2
ACH-000766	-17.204	Wild Type	0.421101	0.116098	ERBB2/ERBB2	ERBB2	ERBB2
ACH-000624	-14.549	Wild Type	0.421101	0.116098	ERBB2/ERBB2	ERBB2	ERBB2
ACH-001300	-6.722	Wild Type	0.421101	0.116098	ERBB2/ERBB2	ERBB2	ERBB2
ACH-000228	8.698	Wild Type	0.421101	0.116098	ERBB2/ERBB2	ERBB2	ERBB2
ACH-000884	-19.415	Wild Type	0.421101	0.116098	ERBB2/ERBB2	ERBB2	ERBB2
ACH-000794	42.51	Wild Type	0.421101	0.116098	ERBB2/ERBB2	ERBB2	ERBB2
ACH-000913	1.999	Wild Type	0.421101	0.116098	ERBB2/ERBB2	ERBB2	ERBB2
ACH-001196	-14.327	Wild Type	0.421101	0.116098	ERBB2/ERBB2	ERBB2	ERBB2
ACH-000907	-23.096	Wild Type	0.421101	0.116098	ERBB2/ERBB2	ERBB2	ERBB2
ACH-000329	-15.075	Wild Type	0.421101	0.116098	ERBB2/ERBB2	ERBB2	ERBB2
ACH-000143	-21.839	Wild Type	0.421101	0.116098	ERBB2/ERBB2	ERBB2	ERBB2
ACH-000542	-20.618	Wild Type	0.421101	0.116098	ERBB2/ERBB2	ERBB2	ERBB2
ACH-000198	-22.626	Wild Type	0.421101	0.116098	ERBB2/ERBB2	ERBB2	ERBB2
ACH-000638	-11.318	Wild Type	0.421101	0.116098	ERBB2/ERBB2	ERBB2	ERBB2
ACH-000393	-18.57	Wild Type	0.421101	0.116098	ERBB2/ERBB2	ERBB2	ERBB2
ACH-000009	34.703	Wild Type	0.421101	0.116098	ERBB2/ERBB2	ERBB2	ERBB2
ACH-001061	-1.987	Wild Type	0.421101	0.116098	ERBB2/ERBB2	ERBB2	ERBB2
ACH-000070	-12.994	Wild Type	0.421101	0.116098	ERBB2/ERBB2	ERBB2	ERBB2
ACH-000330	9.022	Wild Type	0.421101	0.116098	ERBB2/ERBB2	ERBB2	ERBB2
ACH-000262	-12.814	Wild Type	0.421101	0.116098	ERBB2/ERBB2	ERBB2	ERBB2
ACH-000471	-6.959	Wild Type	0.421101	0.116098	ERBB2/ERBB2	ERBB2	ERBB2
ACH-000671	-16.253	Wild Type	0.421101	0.116098	ERBB2/ERBB2	ERBB2	ERBB2
ACH-000522	-19.595	Wild Type	0.421101	0.116098	ERBB2/ERBB2	ERBB2	ERBB2
ACH-000190	-22.483	Wild Type	0.421101	0.116098	ERBB2/ERBB2	ERBB2	ERBB2
ACH-000619	29.533	Wild Type	0.421101	0.116098	ERBB2/ERBB2	ERBB2	ERBB2
ACH-000527	-4.358	Wild Type	0.421101	0.116098	ERBB2/ERBB2	ERBB2	ERBB2
ACH-000746	-8.359	Wild Type	0.421101	0.116098	ERBB2/ERBB2	ERBB2	ERBB2
ACH-000851	-13.445	Wild Type	0.421101	0.116098	ERBB2/ERBB2	ERBB2	ERBB2
ACH-000866	-16.172	Wild Type	0.421101	0.116098	ERBB2/ERBB2	ERBB2	ERBB2
ACH-000621	-14.769	Wild Type	0.421101	0.116098	ERBB2/ERBB2	ERBB2	ERBB2
ACH-000827	-2.781	Wild Type	0.421101	0.116098	ERBB2/ERBB2	ERBB2	ERBB2
ACH-001183	-1.902	Wild Type	0.421101	0.116098	ERBB2/ERBB2	ERBB2	ERBB2
ACH-000757	-23.482	Wild Type	0.421101	0.116098	ERBB2/ERBB2	ERBB2	ERBB2
ACH-000843	44.141	Wild Type	0.421101	0.116098	ERBB2/ERBB2	ERBB2	ERBB2
ACH-000021	13.739	Wild Type	0.421101	0.116098	ERBB2/ERBB2	ERBB2	ERBB2
ACH-000364	-7.046	Wild Type	0.421101	0.116098	ERBB2/ERBB2	ERBB2	ERBB2
ACH-000248	64.398	Wild Type	0.421101	0.116098	ERBB2/ERBB2	ERBB2	ERBB2
ACH-000444	-22.152	Wild Type	0.421101	0.116098	ERBB2/ERBB2	ERBB2	ERBB2
ACH-001163	-7.665	Wild Type	0.421101	0.116098	ERBB2/ERBB2	ERBB2	ERBB2
ACH-000524	0.115	Wild Type	0.421101	0.116098	ERBB2/ERBB2	ERBB2	ERBB2
ACH-000395	-1.683	Wild Type	0.421101	0.116098	ERBB2/ERBB2	ERBB2	ERBB2
ACH-000363	-24.312	Wild Type	0.421101	0.116098	ERBB2/ERBB2	ERBB2	ERBB2
ACH-000127	-22.025	Wild Type	0.421101	0.116098	ERBB2/ERBB2	ERBB2	ERBB2
ACH-000796	-4.455	Wild Type	0.421101	0.116098	ERBB2/ERBB2	ERBB2	ERBB2
ACH-001346	4.359	Wild Type	0.421101	0.116098	ERBB2/ERBB2	ERBB2	ERBB2
ACH-000312	-10.632	Wild Type	0.421101	0.116098	ERBB2/ERBB2	ERBB2	ERBB2
ACH-000841	-12.994	Wild Type	0.421101	0.116098	ERBB2/ERBB2	ERBB2	ERBB2
ACH-000108	-2.187	Wild Type	0.421101	0.116098	ERBB2/ERBB2	ERBB2	ERBB2
ACH-000087	-23.139	Wild Type	0.421101	0.116098	ERBB2/ERBB2	ERBB2	ERBB2
ACH-000238	4.365	Wild Type	0.421101	0.116098	ERBB2/ERBB2	ERBB2	ERBB2
ACH-000921	-19.459	Wild Type	0.421101	0.116098	ERBB2/ERBB2	ERBB2	ERBB2
ACH-000941	14.487	Wild Type	0.421101	0.116098	ERBB2/ERBB2	ERBB2	ERBB2
ACH-000576	-18.669	Wild Type	0.421101	0.116098	ERBB2/ERBB2	ERBB2	ERBB2
ACH-000518	22.989	Wild Type	0.421101	0.116098	ERBB2/ERBB2	ERBB2	ERBB2
ACH-000783	-16.806	Wild Type	0.421101	0.116098	ERBB2/ERBB2	ERBB2	ERBB2
ACH-000060	-0.358	Wild Type	0.421101	0.116098	ERBB2/ERBB2	ERBB2	ERBB2
ACH-000873	3.727	Wild Type	0.421101	0.116098	ERBB2/ERBB2	ERBB2	ERBB2
ACH-000973	-12.039	Wild Type	0.421101	0.116098	ERBB2/ERBB2	ERBB2	ERBB2
ACH-000974	-16.374	Wild Type	0.421101	0.116098	ERBB2/ERBB2	ERBB2	ERBB2
ACH-001232	-22.077	Wild Type	0.421101	0.116098	ERBB2/ERBB2	ERBB2	ERBB2
ACH-000593	-10.564	Wild Type	0.421101	0.116098	ERBB2/ERBB2	ERBB2	ERBB2
ACH-000146	-10.176	Wild Type	0.421101	0.116098	ERBB2/ERBB2	ERBB2	ERBB2
ACH-001197	-4.059	Wild Type	0.421101	0.116098	ERBB2/ERBB2	ERBB2	ERBB2
ACH-000651	-15.251	Wild Type	0.421101	0.116098	ERBB2/ERBB2	ERBB2	ERBB2
ACH-000280	30.528	Wild Type	0.421101	0.116098	ERBB2/ERBB2	ERBB2	ERBB2
ACH-000011	-8.082	Wild Type	0.421101	0.116098	ERBB2/ERBB2	ERBB2	ERBB2
ACH-000537	-11.21	Wild Type	0.421101	0.116098	ERBB2/ERBB2	ERBB2	ERBB2
ACH-000374	13.491	Wild Type	0.421101	0.116098	ERBB2/ERBB2	ERBB2	ERBB2
ACH-000414	3.567	Wild Type	0.421101	0.116098	ERBB2/ERBB2	ERBB2	ERBB2
ACH-000168	-10.632	Wild Type	0.421101	0.116098	ERBB2/ERBB2	ERBB2	ERBB2
ACH-000159	-18.974	Wild Type	0.421101	0.116098	ERBB2/ERBB2	ERBB2	ERBB2
ACH-001278	18.199	Wild Type	0.421101	0.116098	ERBB2/ERBB2	ERBB2	ERBB2
ACH-000580	-6.243	Wild Type	0.421101	0.116098	ERBB2/ERBB2	ERBB2	ERBB2
ACH-000732	-11.098	Wild Type	0.421101	0.116098	ERBB2/ERBB2	ERBB2	ERBB2
ACH-000653	-18.44	Wild Type	0.421101	0.116098	ERBB2/ERBB2	ERBB2	ERBB2
ACH-000261	-14.895	Wild Type	0.421101	0.116098	ERBB2/ERBB2	ERBB2	ERBB2
ACH-000264	-13.883	Wild Type	0.421101	0.116098	ERBB2/ERBB2	ERBB2	ERBB2
ACH-000714	-13.139	Wild Type	0.421101	0.116098	ERBB2/ERBB2	ERBB2	ERBB2
ACH-000768	-15.974	Wild Type	0.421101	0.116098	ERBB2/ERBB2	ERBB2	ERBB2
ACH-000932	-15.257	Wild Type	0.421101	0.116098	ERBB2/ERBB2	ERBB2	ERBB2
ACH-000777	4.472	Wild Type	0.421101	0.116098	ERBB2/ERBB2	ERBB2	ERBB2
ACH-000802	-14.369	Wild Type	0.421101	0.116098	ERBB2/ERBB2	ERBB2	ERBB2
ACH-000067	-11.909	Wild Type	0.421101	0.116098	ERBB2/ERBB2	ERBB2	ERBB2
ACH-000763	-9.94	Wild Type	0.421101	0.116098	ERBB2/ERBB2	ERBB2	ERBB2
ACH-000407	-24.563	Wild Type	0.421101	0.116098	ERBB2/ERBB2	ERBB2	ERBB2
ACH-000885	-8.173	Wild Type	0.421101	0.116098	ERBB2/ERBB2	ERBB2	ERBB2
ACH-000281	5.541	Wild Type	0.421101	0.116098	ERBB2/ERBB2	ERBB2	ERBB2
ACH-000896	-9.349	Wild Type	0.421101	0.116098	ERBB2/ERBB2	ERBB2	ERBB2
ACH-000469	-19.347	Wild Type	0.421101	0.116098	ERBB2/ERBB2	ERBB2	ERBB2
ACH-000116	-9.023	Wild Type	0.421101	0.116098	ERBB2/ERBB2	ERBB2	ERBB2
ACH-000458	-2.759	Wild Type	0.421101	0.116098	ERBB2/ERBB2	ERBB2	ERBB2
ACH-000231	-18.45	Wild Type	0.421101	0.116098	ERBB2/ERBB2	ERBB2	ERBB2
ACH-000389	-18.318	Wild Type	0.421101	0.116098	ERBB2/ERBB2	ERBB2	ERBB2
ACH-000012	-7.867	Wild Type	0.421101	0.116098	ERBB2/ERBB2	ERBB2	ERBB2
ACH-000994	-16.384	Wild Type	0.421101	0.116098	ERBB2/ERBB2	ERBB2	ERBB2
ACH-000099	-13.032	Wild Type	0.421101	0.116098	ERBB2/ERBB2	ERBB2	ERBB2
ACH-000137	-5.771	Wild Type	0.421101	0.116098	ERBB2/ERBB2	ERBB2	ERBB2
ACH-001274	-11.823	Wild Type	0.421101	0.116098	ERBB2/ERBB2	ERBB2	ERBB2
ACH-000734	-9.655	Wild Type	0.421101	0.116098	ERBB2/ERBB2	ERBB2	ERBB2
ACH-000490	9.551	Wild Type	0.421101	0.116098	ERBB2/ERBB2	ERBB2	ERBB2
ACH-000630	42.415	Wild Type	0.421101	0.116098	ERBB2/ERBB2	ERBB2	ERBB2
ACH-000571	-20.092	Wild Type	0.421101	0.116098	ERBB2/ERBB2	ERBB2	ERBB2
ACH-001050	1.683	Wild Type	0.421101	0.116098	ERBB2/ERBB2	ERBB2	ERBB2
ACH-000480	-12.812	Wild Type	0.421101	0.116098	ERBB2/ERBB2	ERBB2	ERBB2
ACH-000960	-20.566	Wild Type	0.421101	0.116098	ERBB2/ERBB2	ERBB2	ERBB2
ACH-000787	-10.148	Wild Type	0.421101	0.116098	ERBB2/ERBB2	ERBB2	ERBB2
ACH-000696	-9.467	Wild Type	0.421101	0.116098	ERBB2/ERBB2	ERBB2	ERBB2
ACH-000872	-13.142	Wild Type	0.421101	0.116098	ERBB2/ERBB2	ERBB2	ERBB2
ACH-000387	-8.675	Wild Type	0.421101	0.116098	ERBB2/ERBB2	ERBB2	ERBB2
ACH-000361	-2.256	Wild Type	0.421101	0.116098	ERBB2/ERBB2	ERBB2	ERBB2
ACH-000223	-15.757	Wild Type	0.421101	0.116098	ERBB2/ERBB2	ERBB2	ERBB2
ACH-000491	-16.894	Wild Type	0.421101	0.116098	ERBB2/ERBB2	ERBB2	ERBB2
ACH-001275	-14.431	Wild Type	0.421101	0.116098	ERBB2/ERBB2	ERBB2	ERBB2
ACH-000657	-14.103	Wild Type	0.421101	0.116098	ERBB2/ERBB2	ERBB2	ERBB2
ACH-000663	20.904	Wild Type	0.421101	0.116098	ERBB2/ERBB2	ERBB2	ERBB2
ACH-000472	-12.698	Wild Type	0.421101	0.116098	ERBB2/ERBB2	ERBB2	ERBB2
ACH-000277	89.195	Wild Type	0.421101	0.116098	ERBB2/ERBB2	ERBB2	ERBB2
ACH-000832	0.417	Wild Type	0.421101	0.116098	ERBB2/ERBB2	ERBB2	ERBB2
ACH-000350	22.924	Wild Type	0.421101	0.116098	ERBB2/ERBB2	ERBB2	ERBB2
ACH-000856	-9.54	Wild Type	0.421101	0.116098	ERBB2/ERBB2	ERBB2	ERBB2
ACH-000831	-24.211	Wild Type	0.421101	0.116098	ERBB2/ERBB2	ERBB2	ERBB2
ACH-000620	-13.146	Wild Type	0.421101	0.116098	ERBB2/ERBB2	ERBB2	ERBB2
ACH-000390	-8.645	Wild Type	0.421101	0.116098	ERBB2/ERBB2	ERBB2	ERBB2
ACH-000243	4.615	Wild Type	0.421101	0.116098	ERBB2/ERBB2	ERBB2	ERBB2
ACH-000053	-6.478	Wild Type	0.421101	0.116098	ERBB2/ERBB2	ERBB2	ERBB2
ACH-000953	-12.475	Wild Type	0.421101	0.116098	ERBB2/ERBB2	ERBB2	ERBB2
ACH-000047	-10.094	Wild Type	0.421101	0.116098	ERBB2/ERBB2	ERBB2	ERBB2
ACH-001377	16.08	Wild Type	0.421101	0.116098	ERBB2/ERBB2	ERBB2	ERBB2
ACH-000460	18.804	Wild Type	0.421101	0.116098	ERBB2/ERBB2	ERBB2	ERBB2
ACH-000606	3.043	Wild Type	0.421101	0.116098	ERBB2/ERBB2	ERBB2	ERBB2
ACH-000152	-4.384	Wild Type	0.421101	0.116098	ERBB2/ERBB2	ERBB2	ERBB2
ACH-000461	-10.467	Wild Type	0.421101	0.116098	ERBB2/ERBB2	ERBB2	ERBB2
ACH-000776	-8.355	Wild Type	0.421101	0.116098	ERBB2/ERBB2	ERBB2	ERBB2
ACH-000570	-8.355	Wild Type	0.421101	0.116098	ERBB2/ERBB2	ERBB2	ERBB2
ACH-000915	-26.641	Wild Type	0.421101	0.116098	ERBB2/ERBB2	ERBB2	ERBB2
ACH-000545	3.275	Wild Type	0.421101	0.116098	ERBB2/ERBB2	ERBB2	ERBB2
ACH-000760	-16.537	Wild Type	0.421101	0.116098	ERBB2/ERBB2	ERBB2	ERBB2
ACH-000133	-14.112	Wild Type	0.421101	0.116098	ERBB2/ERBB2	ERBB2	ERBB2
ACH-000476	11.852	Wild Type	0.421101	0.116098	ERBB2/ERBB2	ERBB2	ERBB2
[truncated: 3,955 more rows]

## Sheet: Table S5   nonsense
Additional File 6: Table S5. A table containing the data for scatter plots shown in Fig. 2e,f,g.
	Essentiality	Mutation	pval	effect_size	pair	Essential	Mutant
ACH-000317	-13.05	Wild Type	0.083552		PIK3CA/PIK3CA	PIK3CA	PIK3CA
ACH-000078	-9.251	Wild Type	0.083552		PIK3CA/PIK3CA	PIK3CA	PIK3CA
ACH-000265	-3.822	Wild Type	0.083552		PIK3CA/PIK3CA	PIK3CA	PIK3CA
ACH-000253	-1.548	Wild Type	0.083552		PIK3CA/PIK3CA	PIK3CA	PIK3CA
ACH-000614	-21.813	Wild Type	0.083552		PIK3CA/PIK3CA	PIK3CA	PIK3CA
ACH-001038	-3.736	Wild Type	0.083552		PIK3CA/PIK3CA	PIK3CA	PIK3CA
ACH-000335	-19.529	Wild Type	0.083552		PIK3CA/PIK3CA	PIK3CA	PIK3CA
ACH-000352	-15.256	Wild Type	0.083552		PIK3CA/PIK3CA	PIK3CA	PIK3CA
ACH-000132	-12.027	Wild Type	0.083552		PIK3CA/PIK3CA	PIK3CA	PIK3CA
ACH-000548	1.83	Wild Type	0.083552		PIK3CA/PIK3CA	PIK3CA	PIK3CA
ACH-000773	-5.456	Wild Type	0.083552		PIK3CA/PIK3CA	PIK3CA	PIK3CA
ACH-000552	20.904	Wild Type	0.083552		PIK3CA/PIK3CA	PIK3CA	PIK3CA
ACH-000823	-4.747	Wild Type	0.083552		PIK3CA/PIK3CA	PIK3CA	PIK3CA
ACH-001067	-21.061	Wild Type	0.083552		PIK3CA/PIK3CA	PIK3CA	PIK3CA
ACH-001745	21.451	Wild Type	0.083552		PIK3CA/PIK3CA	PIK3CA	PIK3CA
ACH-000747	4.672	Wild Type	0.083552		PIK3CA/PIK3CA	PIK3CA	PIK3CA
ACH-000092	-15.257	Wild Type	0.083552		PIK3CA/PIK3CA	PIK3CA	PIK3CA
ACH-000880	31.782	Wild Type	0.083552		PIK3CA/PIK3CA	PIK3CA	PIK3CA
ACH-000697	-12.558	Wild Type	0.083552		PIK3CA/PIK3CA	PIK3CA	PIK3CA
ACH-000415	-4.267	Wild Type	0.083552		PIK3CA/PIK3CA	PIK3CA	PIK3CA
ACH-000969	-15.068	Wild Type	0.083552		PIK3CA/PIK3CA	PIK3CA	PIK3CA
ACH-000889	2.817	Wild Type	0.083552		PIK3CA/PIK3CA	PIK3CA	PIK3CA
ACH-000401	-18.616	Wild Type	0.083552		PIK3CA/PIK3CA	PIK3CA	PIK3CA
ACH-000817	-20.126	Wild Type	0.083552		PIK3CA/PIK3CA	PIK3CA	PIK3CA
ACH-000848	8.065	Wild Type	0.083552		PIK3CA/PIK3CA	PIK3CA	PIK3CA
ACH-000274	-11.31	Wild Type	0.083552		PIK3CA/PIK3CA	PIK3CA	PIK3CA
ACH-000035	-12.3	Wild Type	0.083552		PIK3CA/PIK3CA	PIK3CA	PIK3CA
ACH-000128	-13.436	Wild Type	0.083552		PIK3CA/PIK3CA	PIK3CA	PIK3CA
ACH-000421	2.949	Wild Type	0.083552		PIK3CA/PIK3CA	PIK3CA	PIK3CA
ACH-000784	36.247	Wild Type	0.083552		PIK3CA/PIK3CA	PIK3CA	PIK3CA
ACH-000348	0.864	Wild Type	0.083552		PIK3CA/PIK3CA	PIK3CA	PIK3CA
ACH-000549	32.806	Wild Type	0.083552		PIK3CA/PIK3CA	PIK3CA	PIK3CA
ACH-000721	8.681	Wild Type	0.083552		PIK3CA/PIK3CA	PIK3CA	PIK3CA
ACH-000756	-3.068	Wild Type	0.083552		PIK3CA/PIK3CA	PIK3CA	PIK3CA
ACH-000647	1.473	Wild Type	0.083552		PIK3CA/PIK3CA	PIK3CA	PIK3CA
ACH-000521	-15.916	Wild Type	0.083552		PIK3CA/PIK3CA	PIK3CA	PIK3CA
ACH-000993	-17.312	Wild Type	0.083552		PIK3CA/PIK3CA	PIK3CA	PIK3CA
ACH-000516	-6.488	Wild Type	0.083552		PIK3CA/PIK3CA	PIK3CA	PIK3CA
ACH-000082	1.454	Wild Type	0.083552		PIK3CA/PIK3CA	PIK3CA	PIK3CA
ACH-000584	-3.068	Wild Type	0.083552		PIK3CA/PIK3CA	PIK3CA	PIK3CA
ACH-000738	-8.06	Wild Type	0.083552		PIK3CA/PIK3CA	PIK3CA	PIK3CA
ACH-000600	-16.777	Wild Type	0.083552		PIK3CA/PIK3CA	PIK3CA	PIK3CA
ACH-000839	9.507	Wild Type	0.083552		PIK3CA/PIK3CA	PIK3CA	PIK3CA
ACH-000901	-14.956	Wild Type	0.083552		PIK3CA/PIK3CA	PIK3CA	PIK3CA
ACH-000947	-23.184	Wild Type	0.083552		PIK3CA/PIK3CA	PIK3CA	PIK3CA
ACH-000463	-9.372	Wild Type	0.083552		PIK3CA/PIK3CA	PIK3CA	PIK3CA
ACH-000673	-4.211	Wild Type	0.083552		PIK3CA/PIK3CA	PIK3CA	PIK3CA
ACH-000319	-6.68	Wild Type	0.083552		PIK3CA/PIK3CA	PIK3CA	PIK3CA
ACH-000475	0.331	Wild Type	0.083552		PIK3CA/PIK3CA	PIK3CA	PIK3CA
ACH-000337	-4.96	Wild Type	0.083552		PIK3CA/PIK3CA	PIK3CA	PIK3CA
ACH-001654	28.661	Wild Type	0.083552		PIK3CA/PIK3CA	PIK3CA	PIK3CA
ACH-000237	-18.589	Wild Type	0.083552		PIK3CA/PIK3CA	PIK3CA	PIK3CA
ACH-000683	-7.445	Wild Type	0.083552		PIK3CA/PIK3CA	PIK3CA	PIK3CA
ACH-000260	6.196	Wild Type	0.083552		PIK3CA/PIK3CA	PIK3CA	PIK3CA
ACH-001075	1.529	Wild Type	0.083552		PIK3CA/PIK3CA	PIK3CA	PIK3CA
ACH-000278	-19.888	Wild Type	0.083552		PIK3CA/PIK3CA	PIK3CA	PIK3CA
ACH-000867	-8.717	Wild Type	0.083552		PIK3CA/PIK3CA	PIK3CA	PIK3CA
ACH-000935	-16.063	Wild Type	0.083552		PIK3CA/PIK3CA	PIK3CA	PIK3CA
ACH-000232	-25.171	Wild Type	0.083552		PIK3CA/PIK3CA	PIK3CA	PIK3CA
ACH-000720	15.116	Wild Type	0.083552		PIK3CA/PIK3CA	PIK3CA	PIK3CA
ACH-000383	-3.643	Wild Type	0.083552		PIK3CA/PIK3CA	PIK3CA	PIK3CA
ACH-000711	8.681	Wild Type	0.083552		PIK3CA/PIK3CA	PIK3CA	PIK3CA
ACH-000178	-27.84	Wild Type	0.083552		PIK3CA/PIK3CA	PIK3CA	PIK3CA
ACH-000468	1.209	Wild Type	0.083552		PIK3CA/PIK3CA	PIK3CA	PIK3CA
ACH-000917	15.954	Wild Type	0.083552		PIK3CA/PIK3CA	PIK3CA	PIK3CA
ACH-000840	-9.338	Wild Type	0.083552		PIK3CA/PIK3CA	PIK3CA	PIK3CA
ACH-000013	-10.435	Wild Type	0.083552		PIK3CA/PIK3CA	PIK3CA	PIK3CA
ACH-001228	-4.348	Wild Type	0.083552		PIK3CA/PIK3CA	PIK3CA	PIK3CA
ACH-000007	-4.551	Wild Type	0.083552		PIK3CA/PIK3CA	PIK3CA	PIK3CA
ACH-000648	-11.078	Wild Type	0.083552		PIK3CA/PIK3CA	PIK3CA	PIK3CA
ACH-000322	-21.098	Wild Type	0.083552		PIK3CA/PIK3CA	PIK3CA	PIK3CA
ACH-000769	36.451	Wild Type	0.083552		PIK3CA/PIK3CA	PIK3CA	PIK3CA
ACH-000436	-13.541	Wild Type	0.083552		PIK3CA/PIK3CA	PIK3CA	PIK3CA
ACH-000163	12.785	Wild Type	0.083552		PIK3CA/PIK3CA	PIK3CA	PIK3CA
ACH-000633	-6.482	Wild Type	0.083552		PIK3CA/PIK3CA	PIK3CA	PIK3CA
ACH-000835	-15.223	Wild Type	0.083552		PIK3CA/PIK3CA	PIK3CA	PIK3CA
ACH-000882	-17.454	Wild Type	0.083552		PIK3CA/PIK3CA	PIK3CA	PIK3CA
ACH-000025	-9.794	Wild Type	0.083552		PIK3CA/PIK3CA	PIK3CA	PIK3CA
ACH-001031	-11.125	Wild Type	0.083552		PIK3CA/PIK3CA	PIK3CA	PIK3CA
ACH-000661	-18.611	Wild Type	0.083552		PIK3CA/PIK3CA	PIK3CA	PIK3CA
ACH-000926	9.913	Wild Type	0.083552		PIK3CA/PIK3CA	PIK3CA	PIK3CA
ACH-000792	16.3	Wild Type	0.083552		PIK3CA/PIK3CA	PIK3CA	PIK3CA
ACH-000770	-17.874	Wild Type	0.083552		PIK3CA/PIK3CA	PIK3CA	PIK3CA
ACH-001053	-9.705	Wild Type	0.083552		PIK3CA/PIK3CA	PIK3CA	PIK3CA
ACH-000486	-11.936	Wild Type	0.083552		PIK3CA/PIK3CA	PIK3CA	PIK3CA
ACH-000618	-4.271	Wild Type	0.083552		PIK3CA/PIK3CA	PIK3CA	PIK3CA
ACH-000906	-12.753	Wild Type	0.083552		PIK3CA/PIK3CA	PIK3CA	PIK3CA
ACH-000699	-17.414	Wild Type	0.083552		PIK3CA/PIK3CA	PIK3CA	PIK3CA
ACH-000665	-11.531	Wild Type	0.083552		PIK3CA/PIK3CA	PIK3CA	PIK3CA
ACH-000858	-10.672	Wild Type	0.083552		PIK3CA/PIK3CA	PIK3CA	PIK3CA
ACH-000829	-21.961	Wild Type	0.083552		PIK3CA/PIK3CA	PIK3CA	PIK3CA
ACH-000837	6.887	Wild Type	0.083552		PIK3CA/PIK3CA	PIK3CA	PIK3CA
ACH-000517	3.356	Wild Type	0.083552		PIK3CA/PIK3CA	PIK3CA	PIK3CA
ACH-000588	20.369	Wild Type	0.083552		PIK3CA/PIK3CA	PIK3CA	PIK3CA
ACH-000623	-20.827	Wild Type	0.083552		PIK3CA/PIK3CA	PIK3CA	PIK3CA
ACH-000605	16.459	Wild Type	0.083552		PIK3CA/PIK3CA	PIK3CA	PIK3CA
ACH-000256	-18.508	Wild Type	0.083552		PIK3CA/PIK3CA	PIK3CA	PIK3CA
ACH-000693	2.076	Wild Type	0.083552		PIK3CA/PIK3CA	PIK3CA	PIK3CA
ACH-000211	16.01	Wild Type	0.083552		PIK3CA/PIK3CA	PIK3CA	PIK3CA
ACH-000302	-1.435	Wild Type	0.083552		PIK3CA/PIK3CA	PIK3CA	PIK3CA
ACH-000822	-14.515	Wild Type	0.083552		PIK3CA/PIK3CA	PIK3CA	PIK3CA
ACH-000215	-13.833	Wild Type	0.083552		PIK3CA/PIK3CA	PIK3CA	PIK3CA
ACH-000862	-13.764	Wild Type	0.083552		PIK3CA/PIK3CA	PIK3CA	PIK3CA
ACH-000849	-27.164	Wild Type	0.083552		PIK3CA/PIK3CA	PIK3CA	PIK3CA
ACH-000887	-9.034	Wild Type	0.083552		PIK3CA/PIK3CA	PIK3CA	PIK3CA
ACH-000307	16.045	Wild Type	0.083552		PIK3CA/PIK3CA	PIK3CA	PIK3CA
ACH-000296	-12.959	Wild Type	0.083552		PIK3CA/PIK3CA	PIK3CA	PIK3CA
ACH-001306	-14.596	Wild Type	0.083552		PIK3CA/PIK3CA	PIK3CA	PIK3CA
ACH-001532	-5.073	Wild Type	0.083552		PIK3CA/PIK3CA	PIK3CA	PIK3CA
ACH-000332	9.09	Wild Type	0.083552		PIK3CA/PIK3CA	PIK3CA	PIK3CA
ACH-000585	17.782	Wild Type	0.083552		PIK3CA/PIK3CA	PIK3CA	PIK3CA
ACH-000819	-19.595	Wild Type	0.083552		PIK3CA/PIK3CA	PIK3CA	PIK3CA
ACH-001283	7.514	Wild Type	0.083552		PIK3CA/PIK3CA	PIK3CA	PIK3CA
ACH-000510	-5.657	Wild Type	0.083552		PIK3CA/PIK3CA	PIK3CA	PIK3CA
ACH-000912	-21.897	Wild Type	0.083552		PIK3CA/PIK3CA	PIK3CA	PIK3CA
ACH-000658	18.514	Wild Type	0.083552		PIK3CA/PIK3CA	PIK3CA	PIK3CA
ACH-000487	-18.231	Wild Type	0.083552		PIK3CA/PIK3CA	PIK3CA	PIK3CA
ACH-001054	-14.915	Wild Type	0.083552		PIK3CA/PIK3CA	PIK3CA	PIK3CA
ACH-000968	-18.693	Wild Type	0.083552		PIK3CA/PIK3CA	PIK3CA	PIK3CA
ACH-000323	-9.797	Wild Type	0.083552		PIK3CA/PIK3CA	PIK3CA	PIK3CA
ACH-001028	-13.93	Wild Type	0.083552		PIK3CA/PIK3CA	PIK3CA	PIK3CA
ACH-000608	-17.716	Wild Type	0.083552		PIK3CA/PIK3CA	PIK3CA	PIK3CA
ACH-000331	-22.666	Wild Type	0.083552		PIK3CA/PIK3CA	PIK3CA	PIK3CA
ACH-000291	-6.323	Wild Type	0.083552		PIK3CA/PIK3CA	PIK3CA	PIK3CA
ACH-000055	-29.401	Wild Type	0.083552		PIK3CA/PIK3CA	PIK3CA	PIK3CA
ACH-000785	12.405	Wild Type	0.083552		PIK3CA/PIK3CA	PIK3CA	PIK3CA
ACH-001380	1.523	Wild Type	0.083552		PIK3CA/PIK3CA	PIK3CA	PIK3CA
ACH-000718	-14.047	Wild Type	0.083552		PIK3CA/PIK3CA	PIK3CA	PIK3CA
ACH-000881	-7.214	Wild Type	0.083552		PIK3CA/PIK3CA	PIK3CA	PIK3CA
ACH-000255	-17.116	Wild Type	0.083552		PIK3CA/PIK3CA	PIK3CA	PIK3CA
ACH-001096	24.341	Wild Type	0.083552		PIK3CA/PIK3CA	PIK3CA	PIK3CA
ACH-000767	5.816	Wild Type	0.083552		PIK3CA/PIK3CA	PIK3CA	PIK3CA
ACH-001431	-18.327	Wild Type	0.083552		PIK3CA/PIK3CA	PIK3CA	PIK3CA
ACH-000502	11.572	Wild Type	0.083552		PIK3CA/PIK3CA	PIK3CA	PIK3CA
ACH-000086	-22.306	Wild Type	0.083552		PIK3CA/PIK3CA	PIK3CA	PIK3CA
ACH-000097	-14.858	Wild Type	0.083552		PIK3CA/PIK3CA	PIK3CA	PIK3CA
ACH-000142	45.748	Wild Type	0.083552		PIK3CA/PIK3CA	PIK3CA	PIK3CA
ACH-000706	-7.108	Wild Type	0.083552		PIK3CA/PIK3CA	PIK3CA	PIK3CA
ACH-000528	1.138	Wild Type	0.083552		PIK3CA/PIK3CA	PIK3CA	PIK3CA
ACH-000045	-19.984	Wild Type	0.083552		PIK3CA/PIK3CA	PIK3CA	PIK3CA
ACH-000937	-20.255	Wild Type	0.083552		PIK3CA/PIK3CA	PIK3CA	PIK3CA
ACH-000040	-11.999	Wild Type	0.083552		PIK3CA/PIK3CA	PIK3CA	PIK3CA
ACH-000824	29.266	Wild Type	0.083552		PIK3CA/PIK3CA	PIK3CA	PIK3CA
ACH-000448	7.587	Wild Type	0.083552		PIK3CA/PIK3CA	PIK3CA	PIK3CA
ACH-000910	26.325	Wild Type	0.083552		PIK3CA/PIK3CA	PIK3CA	PIK3CA
ACH-000788	-22.74	Wild Type	0.083552		PIK3CA/PIK3CA	PIK3CA	PIK3CA
ACH-000452	5.073	Wild Type	0.083552		PIK3CA/PIK3CA	PIK3CA	PIK3CA
ACH-000649	-18.679	Wild Type	0.083552		PIK3CA/PIK3CA	PIK3CA	PIK3CA
ACH-000865	6.102	Wild Type	0.083552		PIK3CA/PIK3CA	PIK3CA	PIK3CA
ACH-000589	2.899	Wild Type	0.083552		PIK3CA/PIK3CA	PIK3CA	PIK3CA
ACH-000805	-6.418	Wild Type	0.083552		PIK3CA/PIK3CA	PIK3CA	PIK3CA
ACH-000294	-12.224	Wild Type	0.083552		PIK3CA/PIK3CA	PIK3CA	PIK3CA
ACH-001301	10.552	Wild Type	0.083552		PIK3CA/PIK3CA	PIK3CA	PIK3CA
ACH-001134	-14.028	Wild Type	0.083552		PIK3CA/PIK3CA	PIK3CA	PIK3CA
ACH-000098	13.593	Wild Type	0.083552		PIK3CA/PIK3CA	PIK3CA	PIK3CA
ACH-000356	36.987	Wild Type	0.083552		PIK3CA/PIK3CA	PIK3CA	PIK3CA
ACH-000150	-21.431	Wild Type	0.083552		PIK3CA/PIK3CA	PIK3CA	PIK3CA
ACH-000766	-15.072	Wild Type	0.083552		PIK3CA/PIK3CA	PIK3CA	PIK3CA
ACH-000624	-14.571	Wild Type	0.083552		PIK3CA/PIK3CA	PIK3CA	PIK3CA
ACH-001300	16.16	Wild Type	0.083552		PIK3CA/PIK3CA	PIK3CA	PIK3CA
ACH-000228	-9.195	Wild Type	0.083552		PIK3CA/PIK3CA	PIK3CA	PIK3CA
ACH-000884	-4.412	Wild Type	0.083552		PIK3CA/PIK3CA	PIK3CA	PIK3CA
ACH-000794	16.245	Wild Type	0.083552		PIK3CA/PIK3CA	PIK3CA	PIK3CA
ACH-000913	11.846	Wild Type	0.083552		PIK3CA/PIK3CA	PIK3CA	PIK3CA
ACH-001196	10.253	Wild Type	0.083552		PIK3CA/PIK3CA	PIK3CA	PIK3CA
ACH-000907	-26.536	Wild Type	0.083552		PIK3CA/PIK3CA	PIK3CA	PIK3CA
ACH-000329	-16.911	Wild Type	0.083552		PIK3CA/PIK3CA	PIK3CA	PIK3CA
ACH-000143	10.806	Wild Type	0.083552		PIK3CA/PIK3CA	PIK3CA	PIK3CA
ACH-000542	-14.599	Wild Type	0.083552		PIK3CA/PIK3CA	PIK3CA	PIK3CA
ACH-000198	-7.495	Wild Type	0.083552		PIK3CA/PIK3CA	PIK3CA	PIK3CA
ACH-000638	-4.393	Wild Type	0.083552		PIK3CA/PIK3CA	PIK3CA	PIK3CA
ACH-000393	-18.418	Wild Type	0.083552		PIK3CA/PIK3CA	PIK3CA	PIK3CA
ACH-000009	-3.386	Wild Type	0.083552		PIK3CA/PIK3CA	PIK3CA	PIK3CA
ACH-001061	18.143	Wild Type	0.083552		PIK3CA/PIK3CA	PIK3CA	PIK3CA
ACH-000070	4.692	Wild Type	0.083552		PIK3CA/PIK3CA	PIK3CA	PIK3CA
ACH-000330	21.108	Wild Type	0.083552		PIK3CA/PIK3CA	PIK3CA	PIK3CA
ACH-000262	-7.33	Wild Type	0.083552		PIK3CA/PIK3CA	PIK3CA	PIK3CA
ACH-000471	-15.142	Wild Type	0.083552		PIK3CA/PIK3CA	PIK3CA	PIK3CA
ACH-000671	-1.952	Wild Type	0.083552		PIK3CA/PIK3CA	PIK3CA	PIK3CA
ACH-000522	-8.274	Wild Type	0.083552		PIK3CA/PIK3CA	PIK3CA	PIK3CA
ACH-000190	-19.206	Wild Type	0.083552		PIK3CA/PIK3CA	PIK3CA	PIK3CA
ACH-000619	12.633	Wild Type	0.083552		PIK3CA/PIK3CA	PIK3CA	PIK3CA
ACH-000527	14.005	Wild Type	0.083552		PIK3CA/PIK3CA	PIK3CA	PIK3CA
ACH-000746	-0.461	Wild Type	0.083552		PIK3CA/PIK3CA	PIK3CA	PIK3CA
ACH-000851	-2.05	Wild Type	0.083552		PIK3CA/PIK3CA	PIK3CA	PIK3CA
ACH-000866	37.316	Wild Type	0.083552		PIK3CA/PIK3CA	PIK3CA	PIK3CA
ACH-000621	-18.703	Wild Type	0.083552		PIK3CA/PIK3CA	PIK3CA	PIK3CA
ACH-000827	-19.045	Wild Type	0.083552		PIK3CA/PIK3CA	PIK3CA	PIK3CA
ACH-001183	26.613	Wild Type	0.083552		PIK3CA/PIK3CA	PIK3CA	PIK3CA
ACH-000757	5.034	Wild Type	0.083552		PIK3CA/PIK3CA	PIK3CA	PIK3CA
ACH-000843	10.649	Wild Type	0.083552		PIK3CA/PIK3CA	PIK3CA	PIK3CA
ACH-000021	-17.343	Wild Type	0.083552		PIK3CA/PIK3CA	PIK3CA	PIK3CA
ACH-000364	-2.926	Wild Type	0.083552		PIK3CA/PIK3CA	PIK3CA	PIK3CA
ACH-000248	19.138	Wild Type	0.083552		PIK3CA/PIK3CA	PIK3CA	PIK3CA
ACH-000444	4.296	Wild Type	0.083552		PIK3CA/PIK3CA	PIK3CA	PIK3CA
ACH-001163	-18.822	Wild Type	0.083552		PIK3CA/PIK3CA	PIK3CA	PIK3CA
ACH-000524	-13.316	Wild Type	0.083552		PIK3CA/PIK3CA	PIK3CA	PIK3CA
ACH-000395	-5.84	Wild Type	0.083552		PIK3CA/PIK3CA	PIK3CA	PIK3CA
ACH-000363	22.597	Wild Type	0.083552		PIK3CA/PIK3CA	PIK3CA	PIK3CA
ACH-000127	-11.689	Wild Type	0.083552		PIK3CA/PIK3CA	PIK3CA	PIK3CA
ACH-000796	25.922	Wild Type	0.083552		PIK3CA/PIK3CA	PIK3CA	PIK3CA
ACH-001346	-2.127	Wild Type	0.083552		PIK3CA/PIK3CA	PIK3CA	PIK3CA
ACH-000312	11.456	Wild Type	0.083552		PIK3CA/PIK3CA	PIK3CA	PIK3CA
ACH-000841	-4.267	Wild Type	0.083552		PIK3CA/PIK3CA	PIK3CA	PIK3CA
ACH-000108	-4.773	Wild Type	0.083552		PIK3CA/PIK3CA	PIK3CA	PIK3CA
ACH-000087	35.692	Wild Type	0.083552		PIK3CA/PIK3CA	PIK3CA	PIK3CA
ACH-000238	-11.39	Wild Type	0.083552		PIK3CA/PIK3CA	PIK3CA	PIK3CA
ACH-000921	-11.127	Wild Type	0.083552		PIK3CA/PIK3CA	PIK3CA	PIK3CA
ACH-000941	22.13	Wild Type	0.083552		PIK3CA/PIK3CA	PIK3CA	PIK3CA
ACH-000576	33.024	Wild Type	0.083552		PIK3CA/PIK3CA	PIK3CA	PIK3CA
ACH-000518	27.123	Wild Type	0.083552		PIK3CA/PIK3CA	PIK3CA	PIK3CA
ACH-000783	-16.957	Wild Type	0.083552		PIK3CA/PIK3CA	PIK3CA	PIK3CA
ACH-000060	-1.759	Wild Type	0.083552		PIK3CA/PIK3CA	PIK3CA	PIK3CA
ACH-000873	-7.555	Wild Type	0.083552		PIK3CA/PIK3CA	PIK3CA	PIK3CA
ACH-000973	-5.911	Wild Type	0.083552		PIK3CA/PIK3CA	PIK3CA	PIK3CA
ACH-000974	-11.638	Wild Type	0.083552		PIK3CA/PIK3CA	PIK3CA	PIK3CA
ACH-001232	-22.33	Wild Type	0.083552		PIK3CA/PIK3CA	PIK3CA	PIK3CA
ACH-000593	44.623	Wild Type	0.083552		PIK3CA/PIK3CA	PIK3CA	PIK3CA
ACH-000146	-5.807	Wild Type	0.083552		PIK3CA/PIK3CA	PIK3CA	PIK3CA
ACH-001197	-16.976	Wild Type	0.083552		PIK3CA/PIK3CA	PIK3CA	PIK3CA
ACH-000651	-16.679	Wild Type	0.083552		PIK3CA/PIK3CA	PIK3CA	PIK3CA
ACH-000280	14.156	Wild Type	0.083552		PIK3CA/PIK3CA	PIK3CA	PIK3CA
ACH-000011	25.283	Wild Type	0.083552		PIK3CA/PIK3CA	PIK3CA	PIK3CA
ACH-000537	-3.622	Wild Type	0.083552		PIK3CA/PIK3CA	PIK3CA	PIK3CA
ACH-000374	-18.487	Wild Type	0.083552		PIK3CA/PIK3CA	PIK3CA	PIK3CA
ACH-000414	10.421	Wild Type	0.083552		PIK3CA/PIK3CA	PIK3CA	PIK3CA
ACH-000168	-11.466	Wild Type	0.083552		PIK3CA/PIK3CA	PIK3CA	PIK3CA
ACH-000159	-16.769	Wild Type	0.083552		PIK3CA/PIK3CA	PIK3CA	PIK3CA
ACH-001278	-11.295	Wild Type	0.083552		PIK3CA/PIK3CA	PIK3CA	PIK3CA
ACH-000580	-21.262	Wild Type	0.083552		PIK3CA/PIK3CA	PIK3CA	PIK3CA
ACH-000732	-12.456	Wild Type	0.083552		PIK3CA/PIK3CA	PIK3CA	PIK3CA
ACH-000653	-7.279	Wild Type	0.083552		PIK3CA/PIK3CA	PIK3CA	PIK3CA
ACH-000261	-7.306	Wild Type	0.083552		PIK3CA/PIK3CA	PIK3CA	PIK3CA
ACH-000264	-4.845	Wild Type	0.083552		PIK3CA/PIK3CA	PIK3CA	PIK3CA
ACH-000714	30.309	Wild Type	0.083552		PIK3CA/PIK3CA	PIK3CA	PIK3CA
ACH-000768	-25.084	Wild Type	0.083552		PIK3CA/PIK3CA	PIK3CA	PIK3CA
ACH-000932	-9.866	Wild Type	0.083552		PIK3CA/PIK3CA	PIK3CA	PIK3CA
ACH-000777	5.95	Wild Type	0.083552		PIK3CA/PIK3CA	PIK3CA	PIK3CA
ACH-000802	8.547	Wild Type	0.083552		PIK3CA/PIK3CA	PIK3CA	PIK3CA
ACH-000067	-8.877	Wild Type	0.083552		PIK3CA/PIK3CA	PIK3CA	PIK3CA
ACH-000763	26.617	Wild Type	0.083552		PIK3CA/PIK3CA	PIK3CA	PIK3CA
ACH-000407	-4.564	Wild Type	0.083552		PIK3CA/PIK3CA	PIK3CA	PIK3CA
ACH-000885	-4.165	Wild Type	0.083552		PIK3CA/PIK3CA	PIK3CA	PIK3CA
ACH-000281	-7.485	Wild Type	0.083552		PIK3CA/PIK3CA	PIK3CA	PIK3CA
ACH-000896	-4.313	Wild Type	0.083552		PIK3CA/PIK3CA	PIK3CA	PIK3CA
ACH-000469	-3.019	Wild Type	0.083552		PIK3CA/PIK3CA	PIK3CA	PIK3CA
ACH-000116	-2.094	Wild Type	0.083552		PIK3CA/PIK3CA	PIK3CA	PIK3CA
ACH-000458	2.273	Wild Type	0.083552		PIK3CA/PIK3CA	PIK3CA	PIK3CA
ACH-000231	-21.385	Wild Type	0.083552		PIK3CA/PIK3CA	PIK3CA	PIK3CA
ACH-000389	-13.329	Wild Type	0.083552		PIK3CA/PIK3CA	PIK3CA	PIK3CA
ACH-000012	-11.97	Wild Type	0.083552		PIK3CA/PIK3CA	PIK3CA	PIK3CA
ACH-000994	-18.962	Wild Type	0.083552		PIK3CA/PIK3CA	PIK3CA	PIK3CA
ACH-000099	7.079	Wild Type	0.083552		PIK3CA/PIK3CA	PIK3CA	PIK3CA
ACH-000137	0.896	Wild Type	0.083552		PIK3CA/PIK3CA	PIK3CA	PIK3CA
ACH-001274	-19.378	Wild Type	0.083552		PIK3CA/PIK3CA	PIK3CA	PIK3CA
ACH-000734	8.751	Wild Type	0.083552		PIK3CA/PIK3CA	PIK3CA	PIK3CA
ACH-000490	25.424	Wild Type	0.083552		PIK3CA/PIK3CA	PIK3CA	PIK3CA
ACH-000630	5.854	Wild Type	0.083552		PIK3CA/PIK3CA	PIK3CA	PIK3CA
ACH-000571	13.736	Wild Type	0.083552		PIK3CA/PIK3CA	PIK3CA	PIK3CA
ACH-001050	-16.296	Wild Type	0.083552		PIK3CA/PIK3CA	PIK3CA	PIK3CA
ACH-000480	-14.493	Wild Type	0.083552		PIK3CA/PIK3CA	PIK3CA	PIK3CA
ACH-000960	-15.576	Wild Type	0.083552		PIK3CA/PIK3CA	PIK3CA	PIK3CA
ACH-000787	-14.443	Wild Type	0.083552		PIK3CA/PIK3CA	PIK3CA	PIK3CA
ACH-000696	-18.307	Wild Type	0.083552		PIK3CA/PIK3CA	PIK3CA	PIK3CA
ACH-000872	-14.618	Wild Type	0.083552		PIK3CA/PIK3CA	PIK3CA	PIK3CA
ACH-000387	-12.354	Wild Type	0.083552		PIK3CA/PIK3CA	PIK3CA	PIK3CA
ACH-000361	-20.36	Wild Type	0.083552		PIK3CA/PIK3CA	PIK3CA	PIK3CA
ACH-000223	-16.823	Wild Type	0.083552		PIK3CA/PIK3CA	PIK3CA	PIK3CA
ACH-000491	11.472	Wild Type	0.083552		PIK3CA/PIK3CA	PIK3CA	PIK3CA
ACH-001275	-1.936	Wild Type	0.083552		PIK3CA/PIK3CA	PIK3CA	PIK3CA
ACH-000657	-1.683	Wild Type	0.083552		PIK3CA/PIK3CA	PIK3CA	PIK3CA
ACH-000663	-7.092	Wild Type	0.083552		PIK3CA/PIK3CA	PIK3CA	PIK3CA
ACH-000472	31.522	Wild Type	0.083552		PIK3CA/PIK3CA	PIK3CA	PIK3CA
ACH-000277	19.672	Wild Type	0.083552		PIK3CA/PIK3CA	PIK3CA	PIK3CA
ACH-000832	-1.166	Wild Type	0.083552		PIK3CA/PIK3CA	PIK3CA	PIK3CA
ACH-000350	7.902	Wild Type	0.083552		PIK3CA/PIK3CA	PIK3CA	PIK3CA
ACH-000856	36.247	Wild Type	0.083552		PIK3CA/PIK3CA	PIK3CA	PIK3CA
ACH-000831	-19.702	Wild Type	0.083552		PIK3CA/PIK3CA	PIK3CA	PIK3CA
ACH-000620	-0.906	Wild Type	0.083552		PIK3CA/PIK3CA	PIK3CA	PIK3CA
ACH-000390	4.678	Wild Type	0.083552		PIK3CA/PIK3CA	PIK3CA	PIK3CA
ACH-000243	15.033	Wild Type	0.083552		PIK3CA/PIK3CA	PIK3CA	PIK3CA
ACH-000053	2.608	Wild Type	0.083552		PIK3CA/PIK3CA	PIK3CA	PIK3CA
ACH-000953	32.154	Wild Type	0.083552		PIK3CA/PIK3CA	PIK3CA	PIK3CA
ACH-000047	-9.866	Wild Type	0.083552		PIK3CA/PIK3CA	PIK3CA	PIK3CA
ACH-001377	-7.198	Wild Type	0.083552		PIK3CA/PIK3CA	PIK3CA	PIK3CA
ACH-000460	11.188	Wild Type	0.083552		PIK3CA/PIK3CA	PIK3CA	PIK3CA
ACH-000606	-7.289	Wild Type	0.083552		PIK3CA/PIK3CA	PIK3CA	PIK3CA
ACH-000152	-3.219	Wild Type	0.083552		PIK3CA/PIK3CA	PIK3CA	PIK3CA
ACH-000461	9.206	Wild Type	0.083552		PIK3CA/PIK3CA	PIK3CA	PIK3CA
ACH-000776	-19.846	Wild Type	0.083552		PIK3CA/PIK3CA	PIK3CA	PIK3CA
ACH-001368	-1.61	Wild Type	0.083552		PIK3CA/PIK3CA	PIK3CA	PIK3CA
ACH-000570	-5.268	Wild Type	0.083552		PIK3CA/PIK3CA	PIK3CA	PIK3CA
ACH-000915	-15.51	Wild Type	0.083552		PIK3CA/PIK3CA	PIK3CA	PIK3CA
ACH-000545	13.194	Wild Type	0.083552		PIK3CA/PIK3CA	PIK3CA	PIK3CA
ACH-000760	-20.624	Wild Type	0.083552		PIK3CA/PIK3CA	PIK3CA	PIK3CA
ACH-000133	-2.039	Wild Type	0.083552		PIK3CA/PIK3CA	PIK3CA	PIK3CA
ACH-000476	-5.344	Wild Type	0.083552		PIK3CA/PIK3CA	PIK3CA	PIK3CA
ACH-000376	-7.146	Wild Type	0.083552		PIK3CA/PIK3CA	PIK3CA	PIK3CA
ACH-000573	-21.433	Wild Type	0.083552		PIK3CA/PIK3CA	PIK3CA	PIK3CA
ACH-000677	-12.842	Wild Type	0.083552		PIK3CA/PIK3CA	PIK3CA	PIK3CA
ACH-000036	-8.062	Wild Type	0.083552		PIK3CA/PIK3CA	PIK3CA	PIK3CA
ACH-000939	19.439	Wild Type	0.083552		PIK3CA/PIK3CA	PIK3CA	PIK3CA
ACH-000279	3.239	Wild Type	0.083552		PIK3CA/PIK3CA	PIK3CA	PIK3CA
ACH-000758	-20.758	Wild Type	0.083552		PIK3CA/PIK3CA	PIK3CA	PIK3CA
ACH-000676	-14.686	Wild Type	0.083552		PIK3CA/PIK3CA	PIK3CA	PIK3CA
ACH-000821	-11.038	Wild Type	0.083552		PIK3CA/PIK3CA	PIK3CA	PIK3CA
ACH-000900	-13.464	Wild Type	0.083552		PIK3CA/PIK3CA	PIK3CA	PIK3CA
ACH-000601	-5.372	Wild Type	0.083552		PIK3CA/PIK3CA	PIK3CA	PIK3CA
ACH-000235	4.365	Wild Type	0.083552		PIK3CA/PIK3CA	PIK3CA	PIK3CA
ACH-000481	11.267	Wild Type	0.083552		PIK3CA/PIK3CA	PIK3CA	PIK3CA
ACH-000771	12.699	Wild Type	0.083552		PIK3CA/PIK3CA	PIK3CA	PIK3CA
ACH-000259	0.869	Wild Type	0.083552		PIK3CA/PIK3CA	PIK3CA	PIK3CA
ACH-000381	22.597	Wild Type	0.083552		PIK3CA/PIK3CA	PIK3CA	PIK3CA
ACH-000544	9.468	Wild Type	0.083552		PIK3CA/PIK3CA	PIK3CA	PIK3CA
ACH-001048	-10.998	Wild Type	0.083552		PIK3CA/PIK3CA	PIK3CA	PIK3CA
ACH-000838	9.157	Wild Type	0.083552		PIK3CA/PIK3CA	PIK3CA	PIK3CA
ACH-001328	11.673	Wild Type	0.083552		PIK3CA/PIK3CA	PIK3CA	PIK3CA
ACH-000246	-14.246	Wild Type	0.083552		PIK3CA/PIK3CA	PIK3CA	PIK3CA
ACH-000030	4.581	Wild Type	0.083552		PIK3CA/PIK3CA	PIK3CA	PIK3CA
ACH-000652	17.47	Wild Type	0.083552		PIK3CA/PIK3CA	PIK3CA	PIK3CA
ACH-000505	-3.405	Wild Type	0.083552		PIK3CA/PIK3CA	PIK3CA	PIK3CA
ACH-000781	13.486	Wild Type	0.083552		PIK3CA/PIK3CA	PIK3CA	PIK3CA
ACH-000511	-0.461	Wild Type	0.083552		PIK3CA/PIK3CA	PIK3CA	PIK3CA
ACH-000485	-1.606	Wild Type	0.083552		PIK3CA/PIK3CA	PIK3CA	PIK3CA
ACH-000753	-11.518	Wild Type	0.083552		PIK3CA/PIK3CA	PIK3CA	PIK3CA
ACH-000496	7.668	Wild Type	0.083552		PIK3CA/PIK3CA	PIK3CA	PIK3CA
ACH-000876	-23.583	Wild Type	0.083552		PIK3CA/PIK3CA	PIK3CA	PIK3CA
ACH-000366	17.427	Wild Type	0.083552		PIK3CA/PIK3CA	PIK3CA	PIK3CA
ACH-000118	-0.447	Wild Type	0.083552		PIK3CA/PIK3CA	PIK3CA	PIK3CA
ACH-001151	-1.273	Wild Type	0.083552		PIK3CA/PIK3CA	PIK3CA	PIK3CA
ACH-000470	-17.755	Wild Type	0.083552		PIK3CA/PIK3CA	PIK3CA	PIK3CA
ACH-000556	-19.797	Wild Type	0.083552		PIK3CA/PIK3CA	PIK3CA	PIK3CA
ACH-000233	-10.986	Wild Type	0.083552		PIK3CA/PIK3CA	PIK3CA	PIK3CA
ACH-000416	-18.206	Wild Type	0.083552		PIK3CA/PIK3CA	PIK3CA	PIK3CA
ACH-000222	27.299	Wild Type	0.083552		PIK3CA/PIK3CA	PIK3CA	PIK3CA
ACH-000308	-10.571	Wild Type	0.083552		PIK3CA/PIK3CA	PIK3CA	PIK3CA
ACH-000397	30.064	Wild Type	0.083552		PIK3CA/PIK3CA	PIK3CA	PIK3CA
ACH-000984	-9.655	Wild Type	0.083552		PIK3CA/PIK3CA	PIK3CA	PIK3CA
ACH-000221	-11.695	Wild Type	0.083552		PIK3CA/PIK3CA	PIK3CA	PIK3CA
ACH-001211	14.111	Wild Type	0.083552		PIK3CA/PIK3CA	PIK3CA	PIK3CA
ACH-000765	-17.662	Wild Type	0.083552		PIK3CA/PIK3CA	PIK3CA	PIK3CA
ACH-000811	28.901	Wild Type	0.083552		PIK3CA/PIK3CA	PIK3CA	PIK3CA
ACH-000798	6.24	Wild Type	0.083552		PIK3CA/PIK3CA	PIK3CA	PIK3CA
ACH-000311	26.043	Wild Type	0.083552		PIK3CA/PIK3CA	PIK3CA	PIK3CA
ACH-001496	32.32	Wild Type	0.083552		PIK3CA/PIK3CA	PIK3CA	PIK3CA
ACH-000054	-17.178	Wild Type	0.083552		PIK3CA/PIK3CA	PIK3CA	PIK3CA
ACH-001765	22.249	Wild Type	0.083552		PIK3CA/PIK3CA	PIK3CA	PIK3CA
ACH-000622	-4.353	Wild Type	0.083552		PIK3CA/PIK3CA	PIK3CA	PIK3CA
ACH-000520	-14.611	Wild Type	0.083552		PIK3CA/PIK3CA	PIK3CA	PIK3CA
ACH-000834	18.138	Wild Type	0.083552		PIK3CA/PIK3CA	PIK3CA	PIK3CA
ACH-000936	-19.245	Wild Type	0.083552		PIK3CA/PIK3CA	PIK3CA	PIK3CA
ACH-000138	6.585	Wild Type	0.083552		PIK3CA/PIK3CA	PIK3CA	PIK3CA
ACH-000123	-9.036	Wild Type	0.083552		PIK3CA/PIK3CA	PIK3CA	PIK3CA
ACH-000425	-8.857	Wild Type	0.083552		PIK3CA/PIK3CA	PIK3CA	PIK3CA
ACH-000943	5.764	Wild Type	0.083552		PIK3CA/PIK3CA	PIK3CA	PIK3CA
ACH-000762	2.127	Wild Type	0.083552		PIK3CA/PIK3CA	PIK3CA	PIK3CA
ACH-000226	-17.549	Wild Type	0.083552		PIK3CA/PIK3CA	PIK3CA	PIK3CA
ACH-000736	27.888	Wild Type	0.083552		PIK3CA/PIK3CA	PIK3CA	PIK3CA
ACH-000113	-13.337	Wild Type	0.083552		PIK3CA/PIK3CA	PIK3CA	PIK3CA
ACH-000847	44.623	Wild Type	0.083552		PIK3CA/PIK3CA	PIK3CA	PIK3CA
ACH-000095	-14.809	Wild Type	0.083552		PIK3CA/PIK3CA	PIK3CA	PIK3CA
ACH-000905	5.321	Wild Type	0.083552		PIK3CA/PIK3CA	PIK3CA	PIK3CA
ACH-000362	-16.321	Wild Type	0.083552		PIK3CA/PIK3CA	PIK3CA	PIK3CA
ACH-000420	5.816	Wild Type	0.083552		PIK3CA/PIK3CA	PIK3CA	PIK3CA
ACH-000120	-7.665	Wild Type	0.083552		PIK3CA/PIK3CA	PIK3CA	PIK3CA
ACH-000809	22.971	Wild Type	0.083552		PIK3CA/PIK3CA	PIK3CA	PIK3CA
ACH-001239	-12.234	Wild Type	0.083552		PIK3CA/PIK3CA	PIK3CA	PIK3CA
ACH-000748	-8.113	Wild Type	0.083552		PIK3CA/PIK3CA	PIK3CA	PIK3CA
ACH-001318	-19.874	Wild Type	0.083552		PIK3CA/PIK3CA	PIK3CA	PIK3CA
ACH-000403	-8.974	Wild Type	0.083552		PIK3CA/PIK3CA	PIK3CA	PIK3CA
ACH-000924	-13.426	Wild Type	0.083552		PIK3CA/PIK3CA	PIK3CA	PIK3CA
ACH-000041	-1.964	Wild Type	0.083552		PIK3CA/PIK3CA	PIK3CA	PIK3CA
ACH-001001	-13.346	Wild Type	0.083552		PIK3CA/PIK3CA	PIK3CA	PIK3CA
ACH-000591	-8.124	Wild Type	0.083552		PIK3CA/PIK3CA	PIK3CA	PIK3CA
ACH-000288	-25.272	Wild Type	0.083552		PIK3CA/PIK3CA	PIK3CA	PIK3CA
ACH-001322	-3.894	Wild Type	0.083552		PIK3CA/PIK3CA	PIK3CA	PIK3CA
ACH-000365	-14.264	Wild Type	0.083552		PIK3CA/PIK3CA	PIK3CA	PIK3CA
ACH-000017	20.811	Wild Type	0.083552		PIK3CA/PIK3CA	PIK3CA	PIK3CA
ACH-000406	-14.057	Wild Type	0.083552		PIK3CA/PIK3CA	PIK3CA	PIK3CA
ACH-000495	-12.76	Wild Type	0.083552		PIK3CA/PIK3CA	PIK3CA	PIK3CA
ACH-000627	-11.817	Wild Type	0.083552		PIK3CA/PIK3CA	PIK3CA	PIK3CA
ACH-000958	11.704	Wild Type	0.083552		PIK3CA/PIK3CA	PIK3CA	PIK3CA
ACH-000632	-13.943	Wild Type	0.083552		PIK3CA/PIK3CA	PIK3CA	PIK3CA
ACH-000022	8.256	Wild Type	0.083552		PIK3CA/PIK3CA	PIK3CA	PIK3CA
ACH-001740	9.513	Wild Type	0.083552		PIK3CA/PIK3CA	PIK3CA	PIK3CA
ACH-001289	-8.954	Wild Type	0.083552		PIK3CA/PIK3CA	PIK3CA	PIK3CA
ACH-000454	0.148	Wild Type	0.083552		PIK3CA/PIK3CA	PIK3CA	PIK3CA
ACH-000445	-9.16	Wild Type	0.083552		PIK3CA/PIK3CA	PIK3CA	PIK3CA
ACH-000042	6.676	Wild Type	0.083552		PIK3CA/PIK3CA	PIK3CA	PIK3CA
ACH-000499	13.464	Wild Type	0.083552		PIK3CA/PIK3CA	PIK3CA	PIK3CA
ACH-000028	-0.197	Wild Type	0.083552		PIK3CA/PIK3CA	PIK3CA	PIK3CA
ACH-000169	14.104	Wild Type	0.083552		PIK3CA/PIK3CA	PIK3CA	PIK3CA
ACH-000713	-6.005	Wild Type	0.083552		PIK3CA/PIK3CA	PIK3CA	PIK3CA
ACH-000250	-22.077	Wild Type	0.083552		PIK3CA/PIK3CA	PIK3CA	PIK3CA
ACH-000368	-12.513	Wild Type	0.083552		PIK3CA/PIK3CA	PIK3CA	PIK3CA
ACH-000799	-21.861	Wild Type	0.083552		PIK3CA/PIK3CA	PIK3CA	PIK3CA
ACH-000148	-12.169	Wild Type	0.083552		PIK3CA/PIK3CA	PIK3CA	PIK3CA
ACH-000015	-15.09	Wild Type	0.083552		PIK3CA/PIK3CA	PIK3CA	PIK3CA
ACH-000266	-1.534	Wild Type	0.083552		PIK3CA/PIK3CA	PIK3CA	PIK3CA
ACH-000188	-8.734	Wild Type	0.083552		PIK3CA/PIK3CA	PIK3CA	PIK3CA
ACH-000410	-3.526	Wild Type	0.083552		PIK3CA/PIK3CA	PIK3CA	PIK3CA
ACH-000988	-4.722	Wild Type	0.083552		PIK3CA/PIK3CA	PIK3CA	PIK3CA
ACH-000911	-6.722	Wild Type	0.083552		PIK3CA/PIK3CA	PIK3CA	PIK3CA
ACH-000467	-0.219	Wild Type	0.083552		PIK3CA/PIK3CA	PIK3CA	PIK3CA
ACH-000339	-12.051	Wild Type	0.083552		PIK3CA/PIK3CA	PIK3CA	PIK3CA
ACH-000681	1.367	Wild Type	0.083552		PIK3CA/PIK3CA	PIK3CA	PIK3CA
ACH-000411	1.924	Wild Type	0.083552		PIK3CA/PIK3CA	PIK3CA	PIK3CA
ACH-000861	-5.582	Wild Type	0.083552		PIK3CA/PIK3CA	PIK3CA	PIK3CA
ACH-000550	-24.796	Wild Type	0.083552		PIK3CA/PIK3CA	PIK3CA	PIK3CA
ACH-000869	-23.429	Wild Type	0.083552		PIK3CA/PIK3CA	PIK3CA	PIK3CA
ACH-000938	-5.999	Wild Type	0.083552		PIK3CA/PIK3CA	PIK3CA	PIK3CA
ACH-000791	12.295	Wild Type	0.083552		PIK3CA/PIK3CA	PIK3CA	PIK3CA
ACH-000018	-11.242	Wild Type	0.083552		PIK3CA/PIK3CA	PIK3CA	PIK3CA
ACH-000782	-2.937	Wild Type	0.083552		PIK3CA/PIK3CA	PIK3CA	PIK3CA
ACH-000836	10.067	Wild Type	0.083552		PIK3CA/PIK3CA	PIK3CA	PIK3CA
ACH-000986	24.992	Wild Type	0.083552		PIK3CA/PIK3CA	PIK3CA	PIK3CA
ACH-000316	-20.872	Wild Type	0.083552		PIK3CA/PIK3CA	PIK3CA	PIK3CA
ACH-000183	21.789	Wild Type	0.083552		PIK3CA/PIK3CA	PIK3CA	PIK3CA
ACH-001353	-4.409	Wild Type	0.083552		PIK3CA/PIK3CA	PIK3CA	PIK3CA
ACH-000473	-9.107	Wild Type	0.083552		PIK3CA/PIK3CA	PIK3CA	PIK3CA
ACH-000324	1.634	Wild Type	0.083552		PIK3CA/PIK3CA	PIK3CA	PIK3CA
ACH-000507	0.583	Wild Type	0.083552		PIK3CA/PIK3CA	PIK3CA	PIK3CA
ACH-000846	-8.27	Wild Type	0.083552		PIK3CA/PIK3CA	PIK3CA	PIK3CA
ACH-000957	-3.676	Wild Type	0.083552		PIK3CA/PIK3CA	PIK3CA	PIK3CA
ACH-000996	-19.367	Mutant	0.083552		PIK3CA/PIK3CA	PIK3CA	PIK3CA
ACH-000317	27.888	Wild Type	0.316743		MEN1/MEN1	MEN1	MEN1
ACH-000078	-32.411	Wild Type	0.316743		MEN1/MEN1	MEN1	MEN1
ACH-000265	-26.959	Wild Type	0.316743		MEN1/MEN1	MEN1	MEN1
ACH-000253	-5.964	Wild Type	0.316743		MEN1/MEN1	MEN1	MEN1
ACH-000614	3.35	Wild Type	0.316743		MEN1/MEN1	MEN1	MEN1
ACH-001038	-11.294	Wild Type	0.316743		MEN1/MEN1	MEN1	MEN1
ACH-000335	11.204	Wild Type	0.316743		MEN1/MEN1	MEN1	MEN1
ACH-000352	9.643	Wild Type	0.316743		MEN1/MEN1	MEN1	MEN1
ACH-000132	27.928	Wild Type	0.316743		MEN1/MEN1	MEN1	MEN1
ACH-000548	-8.817	Wild Type	0.316743		MEN1/MEN1	MEN1	MEN1
ACH-000773	-20.723	Wild Type	0.316743		MEN1/MEN1	MEN1	MEN1
ACH-000552	21.887	Wild Type	0.316743		MEN1/MEN1	MEN1	MEN1
ACH-000823	-32.414	Wild Type	0.316743		MEN1/MEN1	MEN1	MEN1
ACH-001067	16.284	Wild Type	0.316743		MEN1/MEN1	MEN1	MEN1
ACH-001745	-19.56	Wild Type	0.316743		MEN1/MEN1	MEN1	MEN1
ACH-000747	-3.517	Wild Type	0.316743		MEN1/MEN1	MEN1	MEN1
ACH-000092	9.778	Wild Type	0.316743		MEN1/MEN1	MEN1	MEN1
ACH-000880	-33.615	Wild Type	0.316743		MEN1/MEN1	MEN1	MEN1
ACH-000697	7.133	Wild Type	0.316743		MEN1/MEN1	MEN1	MEN1
ACH-000415	11.162	Wild Type	0.316743		MEN1/MEN1	MEN1	MEN1
ACH-000969	-13.274	Wild Type	0.316743		MEN1/MEN1	MEN1	MEN1
ACH-000889	25.805	Wild Type	0.316743		MEN1/MEN1	MEN1	MEN1
ACH-000401	-6.281	Wild Type	0.316743		MEN1/MEN1	MEN1	MEN1
ACH-000817	56.903	Wild Type	0.316743		MEN1/MEN1	MEN1	MEN1
ACH-000848	-7.775	Wild Type	0.316743		MEN1/MEN1	MEN1	MEN1
ACH-000274	-25.733	Wild Type	0.316743		MEN1/MEN1	MEN1	MEN1
ACH-000035	-17.244	Wild Type	0.316743		MEN1/MEN1	MEN1	MEN1
ACH-000128	4.227	Wild Type	0.316743		MEN1/MEN1	MEN1	MEN1
ACH-000421	20.039	Wild Type	0.316743		MEN1/MEN1	MEN1	MEN1
ACH-000784	-13.799	Wild Type	0.316743		MEN1/MEN1	MEN1	MEN1
ACH-000348	-3.419	Wild Type	0.316743		MEN1/MEN1	MEN1	MEN1
ACH-000549	-9.722	Wild Type	0.316743		MEN1/MEN1	MEN1	MEN1
ACH-000721	0.185	Wild Type	0.316743		MEN1/MEN1	MEN1	MEN1
ACH-000756	-10.366	Wild Type	0.316743		MEN1/MEN1	MEN1	MEN1
ACH-000647	-12.345	Wild Type	0.316743		MEN1/MEN1	MEN1	MEN1
ACH-000521	-37.344	Wild Type	0.316743		MEN1/MEN1	MEN1	MEN1
ACH-000993	-17.526	Wild Type	0.316743		MEN1/MEN1	MEN1	MEN1
ACH-000516	-10.414	Wild Type	0.316743		MEN1/MEN1	MEN1	MEN1
ACH-000082	16.362	Wild Type	0.316743		MEN1/MEN1	MEN1	MEN1
ACH-000584	-2.119	Wild Type	0.316743		MEN1/MEN1	MEN1	MEN1
ACH-000738	-9.792	Wild Type	0.316743		MEN1/MEN1	MEN1	MEN1
ACH-000600	-21.05	Wild Type	0.316743		MEN1/MEN1	MEN1	MEN1
ACH-000839	-4.125	Wild Type	0.316743		MEN1/MEN1	MEN1	MEN1
ACH-000901	3.789	Wild Type	0.316743		MEN1/MEN1	MEN1	MEN1
ACH-000947	-12.256	Wild Type	0.316743		MEN1/MEN1	MEN1	MEN1
ACH-000463	-6.978	Wild Type	0.316743		MEN1/MEN1	MEN1	MEN1
ACH-000673	-10.519	Wild Type	0.316743		MEN1/MEN1	MEN1	MEN1
ACH-000319	-14.229	Wild Type	0.316743		MEN1/MEN1	MEN1	MEN1
ACH-000475	-11.834	Wild Type	0.316743		MEN1/MEN1	MEN1	MEN1
ACH-000337	-20.136	Wild Type	0.316743		MEN1/MEN1	MEN1	MEN1
ACH-001654	-5.335	Wild Type	0.316743		MEN1/MEN1	MEN1	MEN1
ACH-000237	-4.898	Wild Type	0.316743		MEN1/MEN1	MEN1	MEN1
ACH-000683	-12.865	Wild Type	0.316743		MEN1/MEN1	MEN1	MEN1
ACH-000260	4.331	Wild Type	0.316743		MEN1/MEN1	MEN1	MEN1
ACH-001075	-4.016	Wild Type	0.316743		MEN1/MEN1	MEN1	MEN1
ACH-000278	-15.975	Wild Type	0.316743		MEN1/MEN1	MEN1	MEN1
ACH-000867	-10.575	Wild Type	0.316743		MEN1/MEN1	MEN1	MEN1
ACH-000935	-0.176	Wild Type	0.316743		MEN1/MEN1	MEN1	MEN1
ACH-000232	15.356	Wild Type	0.316743		MEN1/MEN1	MEN1	MEN1
ACH-000720	12.503	Wild Type	0.316743		MEN1/MEN1	MEN1	MEN1
ACH-000383	17.229	Wild Type	0.316743		MEN1/MEN1	MEN1	MEN1
ACH-000711	-15.137	Wild Type	0.316743		MEN1/MEN1	MEN1	MEN1
ACH-000178	-1.893	Wild Type	0.316743		MEN1/MEN1	MEN1	MEN1
ACH-000468	5.827	Wild Type	0.316743		MEN1/MEN1	MEN1	MEN1
ACH-000917	-13.192	Wild Type	0.316743		MEN1/MEN1	MEN1	MEN1
ACH-000840	9.078	Wild Type	0.316743		MEN1/MEN1	MEN1	MEN1
ACH-000013	13.301	Wild Type	0.316743		MEN1/MEN1	MEN1	MEN1
ACH-001228	-25.764	Wild Type	0.316743		MEN1/MEN1	MEN1	MEN1
ACH-000007	-10.191	Wild Type	0.316743		MEN1/MEN1	MEN1	MEN1
ACH-000648	2.962	Wild Type	0.316743		MEN1/MEN1	MEN1	MEN1
ACH-000322	0.148	Wild Type	0.316743		MEN1/MEN1	MEN1	MEN1
ACH-000769	-1.755	Wild Type	0.316743		MEN1/MEN1	MEN1	MEN1
ACH-000436	34.32	Wild Type	0.316743		MEN1/MEN1	MEN1	MEN1
ACH-000163	-21.856	Wild Type	0.316743		MEN1/MEN1	MEN1	MEN1
ACH-000633	-9.964	Wild Type	0.316743		MEN1/MEN1	MEN1	MEN1
ACH-000835	32.813	Wild Type	0.316743		MEN1/MEN1	MEN1	MEN1
ACH-000882	-10.712	Wild Type	0.316743		MEN1/MEN1	MEN1	MEN1
ACH-000025	9.124	Wild Type	0.316743		MEN1/MEN1	MEN1	MEN1
ACH-001031	11.893	Wild Type	0.316743		MEN1/MEN1	MEN1	MEN1
ACH-000661	8.283	Wild Type	0.316743		MEN1/MEN1	MEN1	MEN1
ACH-000926	-10.144	Wild Type	0.316743		MEN1/MEN1	MEN1	MEN1
ACH-000792	-2.119	Wild Type	0.316743		MEN1/MEN1	MEN1	MEN1
ACH-000770	-5.386	Wild Type	0.316743		MEN1/MEN1	MEN1	MEN1
ACH-001053	-24.451	Wild Type	0.316743		MEN1/MEN1	MEN1	MEN1
ACH-000486	37.582	Wild Type	0.316743		MEN1/MEN1	MEN1	MEN1
ACH-000618	-22.439	Wild Type	0.316743		MEN1/MEN1	MEN1	MEN1
ACH-000906	-5.717	Wild Type	0.316743		MEN1/MEN1	MEN1	MEN1
ACH-000699	-5.663	Wild Type	0.316743		MEN1/MEN1	MEN1	MEN1
ACH-000665	-18.647	Wild Type	0.316743		MEN1/MEN1	MEN1	MEN1
ACH-000858	-21.842	Wild Type	0.316743		MEN1/MEN1	MEN1	MEN1
ACH-000829	18.951	Wild Type	0.316743		MEN1/MEN1	MEN1	MEN1
ACH-000837	-42.342	Wild Type	0.316743		MEN1/MEN1	MEN1	MEN1
ACH-000517	-22.537	Wild Type	0.316743		MEN1/MEN1	MEN1	MEN1
ACH-000588	11.061	Wild Type	0.316743		MEN1/MEN1	MEN1	MEN1
ACH-000623	2.612	Wild Type	0.316743		MEN1/MEN1	MEN1	MEN1
ACH-000605	-20.472	Wild Type	0.316743		MEN1/MEN1	MEN1	MEN1
ACH-000256	-5.043	Wild Type	0.316743		MEN1/MEN1	MEN1	MEN1
ACH-000693	-0.336	Wild Type	0.316743		MEN1/MEN1	MEN1	MEN1
ACH-000211	26.983	Wild Type	0.316743		MEN1/MEN1	MEN1	MEN1
ACH-000302	-4.187	Wild Type	0.316743		MEN1/MEN1	MEN1	MEN1
ACH-000822	-26.432	Wild Type	0.316743		MEN1/MEN1	MEN1	MEN1
ACH-000215	-21.997	Wild Type	0.316743		MEN1/MEN1	MEN1	MEN1
ACH-000862	-28.766	Wild Type	0.316743		MEN1/MEN1	MEN1	MEN1
ACH-000849	-3.794	Wild Type	0.316743		MEN1/MEN1	MEN1	MEN1
ACH-000887	-12.589	Wild Type	0.316743		MEN1/MEN1	MEN1	MEN1
ACH-000307	-25.691	Wild Type	0.316743		MEN1/MEN1	MEN1	MEN1
ACH-000296	-21.463	Wild Type	0.316743		MEN1/MEN1	MEN1	MEN1
ACH-001306	2.181	Wild Type	0.316743		MEN1/MEN1	MEN1	MEN1
ACH-001532	27.529	Wild Type	0.316743		MEN1/MEN1	MEN1	MEN1
ACH-000332	0.646	Wild Type	0.316743		MEN1/MEN1	MEN1	MEN1
ACH-000585	33.446	Wild Type	0.316743		MEN1/MEN1	MEN1	MEN1
ACH-000819	0.878	Wild Type	0.316743		MEN1/MEN1	MEN1	MEN1
ACH-001283	17.249	Wild Type	0.316743		MEN1/MEN1	MEN1	MEN1
ACH-000510	-21.564	Wild Type	0.316743		MEN1/MEN1	MEN1	MEN1
ACH-000912	5.076	Wild Type	0.316743		MEN1/MEN1	MEN1	MEN1
ACH-000658	7.089	Wild Type	0.316743		MEN1/MEN1	MEN1	MEN1
ACH-000487	-2.797	Wild Type	0.316743		MEN1/MEN1	MEN1	MEN1
ACH-001054	18.915	Wild Type	0.316743		MEN1/MEN1	MEN1	MEN1
ACH-000968	-11.237	Wild Type	0.316743		MEN1/MEN1	MEN1	MEN1
ACH-000323	4.692	Wild Type	0.316743		MEN1/MEN1	MEN1	MEN1
ACH-001028	-1.442	Wild Type	0.316743		MEN1/MEN1	MEN1	MEN1
ACH-000608	-26.375	Wild Type	0.316743		MEN1/MEN1	MEN1	MEN1
ACH-000331	-9.457	Wild Type	0.316743		MEN1/MEN1	MEN1	MEN1
ACH-000291	-17.6	Wild Type	0.316743		MEN1/MEN1	MEN1	MEN1
ACH-000055	-11.086	Wild Type	0.316743		MEN1/MEN1	MEN1	MEN1
ACH-000785	-30.623	Wild Type	0.316743		MEN1/MEN1	MEN1	MEN1
ACH-001380	13.882	Wild Type	0.316743		MEN1/MEN1	MEN1	MEN1
ACH-000718	2.192	Wild Type	0.316743		MEN1/MEN1	MEN1	MEN1
ACH-000996	-1.826	Wild Type	0.316743		MEN1/MEN1	MEN1	MEN1
ACH-000881	-13.238	Wild Type	0.316743		MEN1/MEN1	MEN1	MEN1
ACH-000255	-35.611	Wild Type	0.316743		MEN1/MEN1	MEN1	MEN1
ACH-001096	27.913	Wild Type	0.316743		MEN1/MEN1	MEN1	MEN1
ACH-000767	0.627	Wild Type	0.316743		MEN1/MEN1	MEN1	MEN1
ACH-001431	4.267	Wild Type	0.316743		MEN1/MEN1	MEN1	MEN1
ACH-000502	-10.818	Wild Type	0.316743		MEN1/MEN1	MEN1	MEN1
ACH-000086	-8.234	Wild Type	0.316743		MEN1/MEN1	MEN1	MEN1
ACH-000097	-21.802	Wild Type	0.316743		MEN1/MEN1	MEN1	MEN1
ACH-000142	-37.862	Wild Type	0.316743		MEN1/MEN1	MEN1	MEN1
ACH-000706	2.474	Wild Type	0.316743		MEN1/MEN1	MEN1	MEN1
ACH-000528	-22.244	Wild Type	0.316743		MEN1/MEN1	MEN1	MEN1
ACH-000045	47.265	Wild Type	0.316743		MEN1/MEN1	MEN1	MEN1
ACH-000937	4.766	Wild Type	0.316743		MEN1/MEN1	MEN1	MEN1
ACH-000040	-11.096	Wild Type	0.316743		MEN1/MEN1	MEN1	MEN1
ACH-000824	-7.382	Wild Type	0.316743		MEN1/MEN1	MEN1	MEN1
ACH-000448	4.854	Wild Type	0.316743		MEN1/MEN1	MEN1	MEN1
ACH-000910	-35.99	Wild Type	0.316743		MEN1/MEN1	MEN1	MEN1
ACH-000788	2.665	Wild Type	0.316743		MEN1/MEN1	MEN1	MEN1
ACH-000452	-1.218	Wild Type	0.316743		MEN1/MEN1	MEN1	MEN1
ACH-000649	21.599	Wild Type	0.316743		MEN1/MEN1	MEN1	MEN1
ACH-000865	-2.3	Wild Type	0.316743		MEN1/MEN1	MEN1	MEN1
ACH-000589	-32.744	Wild Type	0.316743		MEN1/MEN1	MEN1	MEN1
ACH-000805	-27.302	Wild Type	0.316743		MEN1/MEN1	MEN1	MEN1
ACH-000294	-32.712	Wild Type	0.316743		MEN1/MEN1	MEN1	MEN1
ACH-001301	-29.171	Wild Type	0.316743		MEN1/MEN1	MEN1	MEN1
ACH-001134	10.093	Wild Type	0.316743		MEN1/MEN1	MEN1	MEN1
ACH-000098	26.451	Wild Type	0.316743		MEN1/MEN1	MEN1	MEN1
ACH-000356	-2.882	Wild Type	0.316743		MEN1/MEN1	MEN1	MEN1
ACH-000150	-21.535	Wild Type	0.316743		MEN1/MEN1	MEN1	MEN1
ACH-000766	30.942	Wild Type	0.316743		MEN1/MEN1	MEN1	MEN1
ACH-000624	-27.888	Wild Type	0.316743		MEN1/MEN1	MEN1	MEN1
ACH-001300	-16.876	Wild Type	0.316743		MEN1/MEN1	MEN1	MEN1
ACH-000228	3.173	Wild Type	0.316743		MEN1/MEN1	MEN1	MEN1
ACH-000884	-0.521	Wild Type	0.316743		MEN1/MEN1	MEN1	MEN1
ACH-000794	18.915	Wild Type	0.316743		MEN1/MEN1	MEN1	MEN1
ACH-000913	-15.667	Wild Type	0.316743		MEN1/MEN1	MEN1	MEN1
ACH-001196	-11.607	Wild Type	0.316743		MEN1/MEN1	MEN1	MEN1
ACH-000907	-14.728	Wild Type	0.316743		MEN1/MEN1	MEN1	MEN1
ACH-000329	-36.279	Wild Type	0.316743		MEN1/MEN1	MEN1	MEN1
ACH-000143	19.315	Wild Type	0.316743		MEN1/MEN1	MEN1	MEN1
ACH-000542	-2.463	Wild Type	0.316743		MEN1/MEN1	MEN1	MEN1
ACH-000198	30.502	Wild Type	0.316743		MEN1/MEN1	MEN1	MEN1
ACH-000638	-15.637	Wild Type	0.316743		MEN1/MEN1	MEN1	MEN1
ACH-000393	11.354	Wild Type	0.316743		MEN1/MEN1	MEN1	MEN1
ACH-000009	-30.022	Wild Type	0.316743		MEN1/MEN1	MEN1	MEN1
ACH-001061	31.199	Wild Type	0.316743		MEN1/MEN1	MEN1	MEN1
ACH-000070	-2.364	Wild Type	0.316743		MEN1/MEN1	MEN1	MEN1
ACH-000330	-10.027	Wild Type	0.316743		MEN1/MEN1	MEN1	MEN1
ACH-000262	-23.996	Wild Type	0.316743		MEN1/MEN1	MEN1	MEN1
ACH-000471	-1.933	Wild Type	0.316743		MEN1/MEN1	MEN1	MEN1
ACH-000671	-3.024	Wild Type	0.316743		MEN1/MEN1	MEN1	MEN1
ACH-000522	-16.468	Wild Type	0.316743		MEN1/MEN1	MEN1	MEN1
ACH-000190	-22.459	Wild Type	0.316743		MEN1/MEN1	MEN1	MEN1
ACH-000619	0.523	Wild Type	0.316743		MEN1/MEN1	MEN1	MEN1
ACH-000527	-15.771	Wild Type	0.316743		MEN1/MEN1	MEN1	MEN1
ACH-000746	-8.901	Wild Type	0.316743		MEN1/MEN1	MEN1	MEN1
ACH-000851	-12.548	Wild Type	0.316743		MEN1/MEN1	MEN1	MEN1
ACH-000866	-5.376	Wild Type	0.316743		MEN1/MEN1	MEN1	MEN1
ACH-000621	-1.084	Wild Type	0.316743		MEN1/MEN1	MEN1	MEN1
ACH-000827	-18.353	Wild Type	0.316743		MEN1/MEN1	MEN1	MEN1
ACH-001183	-10.482	Wild Type	0.316743		MEN1/MEN1	MEN1	MEN1
ACH-000757	-8.415	Wild Type	0.316743		MEN1/MEN1	MEN1	MEN1
ACH-000843	14.359	Wild Type	0.316743		MEN1/MEN1	MEN1	MEN1
ACH-000021	-6.527	Wild Type	0.316743		MEN1/MEN1	MEN1	MEN1
ACH-000364	-0.747	Wild Type	0.316743		MEN1/MEN1	MEN1	MEN1
ACH-000248	-16.694	Wild Type	0.316743		MEN1/MEN1	MEN1	MEN1
ACH-000444	-4.348	Wild Type	0.316743		MEN1/MEN1	MEN1	MEN1
ACH-001163	-0.232	Wild Type	0.316743		MEN1/MEN1	MEN1	MEN1
ACH-000524	18.254	Wild Type	0.316743		MEN1/MEN1	MEN1	MEN1
ACH-000395	-6.692	Wild Type	0.316743		MEN1/MEN1	MEN1	MEN1
ACH-000363	46.016	Wild Type	0.316743		MEN1/MEN1	MEN1	MEN1
ACH-000127	-23.007	Wild Type	0.316743		MEN1/MEN1	MEN1	MEN1
ACH-000796	-11.323	Wild Type	0.316743		MEN1/MEN1	MEN1	MEN1
ACH-001346	-3.419	Wild Type	0.316743		MEN1/MEN1	MEN1	MEN1
ACH-000312	-12.132	Wild Type	0.316743		MEN1/MEN1	MEN1	MEN1
ACH-000841	-9.554	Wild Type	0.316743		MEN1/MEN1	MEN1	MEN1
ACH-000108	-15.572	Wild Type	0.316743		MEN1/MEN1	MEN1	MEN1
ACH-000087	-12.468	Wild Type	0.316743		MEN1/MEN1	MEN1	MEN1
ACH-000238	3.984	Wild Type	0.316743		MEN1/MEN1	MEN1	MEN1
ACH-000921	-28.606	Wild Type	0.316743		MEN1/MEN1	MEN1	MEN1
ACH-000941	-13.393	Wild Type	0.316743		MEN1/MEN1	MEN1	MEN1
ACH-000576	4.032	Wild Type	0.316743		MEN1/MEN1	MEN1	MEN1
ACH-000518	-15.123	Wild Type	0.316743		MEN1/MEN1	MEN1	MEN1
ACH-000783	3.275	Wild Type	0.316743		MEN1/MEN1	MEN1	MEN1
ACH-000060	-9.174	Wild Type	0.316743		MEN1/MEN1	MEN1	MEN1
ACH-000873	24.697	Wild Type	0.316743		MEN1/MEN1	MEN1	MEN1
ACH-000973	7.431	Wild Type	0.316743		MEN1/MEN1	MEN1	MEN1
ACH-000974	-15.984	Wild Type	0.316743		MEN1/MEN1	MEN1	MEN1
ACH-001232	-26.786	Wild Type	0.316743		MEN1/MEN1	MEN1	MEN1
ACH-000593	-34.843	Wild Type	0.316743		MEN1/MEN1	MEN1	MEN1
ACH-000146	-17.692	Wild Type	0.316743		MEN1/MEN1	MEN1	MEN1
ACH-001197	-17.292	Wild Type	0.316743		MEN1/MEN1	MEN1	MEN1
ACH-000651	-2.947	Wild Type	0.316743		MEN1/MEN1	MEN1	MEN1
ACH-000280	-30.887	Wild Type	0.316743		MEN1/MEN1	MEN1	MEN1
ACH-000011	-29.651	Wild Type	0.316743		MEN1/MEN1	MEN1	MEN1
ACH-000537	-17.37	Wild Type	0.316743		MEN1/MEN1	MEN1	MEN1
ACH-000374	-13.173	Wild Type	0.316743		MEN1/MEN1	MEN1	MEN1
ACH-000414	-34.381	Wild Type	0.316743		MEN1/MEN1	MEN1	MEN1
ACH-000168	25.81	Wild Type	0.316743		MEN1/MEN1	MEN1	MEN1
ACH-000159	1.454	Wild Type	0.316743		MEN1/MEN1	MEN1	MEN1
ACH-001278	18.173	Wild Type	0.316743		MEN1/MEN1	MEN1	MEN1
ACH-000580	-11.75	Wild Type	0.316743		MEN1/MEN1	MEN1	MEN1
ACH-000732	-24.14	Wild Type	0.316743		MEN1/MEN1	MEN1	MEN1
ACH-000653	16.284	Wild Type	0.316743		MEN1/MEN1	MEN1	MEN1
ACH-000261	-14.91	Wild Type	0.316743		MEN1/MEN1	MEN1	MEN1
ACH-000264	-19.698	Wild Type	0.316743		MEN1/MEN1	MEN1	MEN1
ACH-000714	-4.267	Wild Type	0.316743		MEN1/MEN1	MEN1	MEN1
ACH-000768	-13.874	Wild Type	0.316743		MEN1/MEN1	MEN1	MEN1
ACH-000932	-21.635	Wild Type	0.316743		MEN1/MEN1	MEN1	MEN1
ACH-000777	10.214	Wild Type	0.316743		MEN1/MEN1	MEN1	MEN1
ACH-000802	11.852	Wild Type	0.316743		MEN1/MEN1	MEN1	MEN1
ACH-000067	-23.065	Wild Type	0.316743		MEN1/MEN1	MEN1	MEN1
ACH-000763	43.146	Wild Type	0.316743		MEN1/MEN1	MEN1	MEN1
ACH-000407	1.108	Wild Type	0.316743		MEN1/MEN1	MEN1	MEN1
ACH-000281	-32.272	Wild Type	0.316743		MEN1/MEN1	MEN1	MEN1
ACH-000896	7.276	Wild Type	0.316743		MEN1/MEN1	MEN1	MEN1
ACH-000469	-35.555	Wild Type	0.316743		MEN1/MEN1	MEN1	MEN1
ACH-000116	10.458	Wild Type	0.316743		MEN1/MEN1	MEN1	MEN1
ACH-000458	-2.397	Wild Type	0.316743		MEN1/MEN1	MEN1	MEN1
ACH-000231	-25.514	Wild Type	0.316743		MEN1/MEN1	MEN1	MEN1
ACH-000389	-12.289	Wild Type	0.316743		MEN1/MEN1	MEN1	MEN1
ACH-000012	-30.053	Wild Type	0.316743		MEN1/MEN1	MEN1	MEN1
ACH-000994	-15.327	Wild Type	0.316743		MEN1/MEN1	MEN1	MEN1
ACH-000099	-12.556	Wild Type	0.316743		MEN1/MEN1	MEN1	MEN1
ACH-000137	-20.518	Wild Type	0.316743		MEN1/MEN1	MEN1	MEN1
ACH-001274	24.198	Wild Type	0.316743		MEN1/MEN1	MEN1	MEN1
ACH-000734	5.884	Wild Type	0.316743		MEN1/MEN1	MEN1	MEN1
ACH-000490	-18.02	Wild Type	0.316743		MEN1/MEN1	MEN1	MEN1
ACH-000630	23.656	Wild Type	0.316743		MEN1/MEN1	MEN1	MEN1
ACH-000571	6.206	Wild Type	0.316743		MEN1/MEN1	MEN1	MEN1
ACH-001050	31.419	Wild Type	0.316743		MEN1/MEN1	MEN1	MEN1
ACH-000480	-35.815	Wild Type	0.316743		MEN1/MEN1	MEN1	MEN1
ACH-000960	0.112	Wild Type	0.316743		MEN1/MEN1	MEN1	MEN1
ACH-000787	13.609	Wild Type	0.316743		MEN1/MEN1	MEN1	MEN1
ACH-000696	-7.466	Wild Type	0.316743		MEN1/MEN1	MEN1	MEN1
ACH-000872	43.977	Wild Type	0.316743		MEN1/MEN1	MEN1	MEN1
ACH-000387	-12.943	Wild Type	0.316743		MEN1/MEN1	MEN1	MEN1
ACH-000361	12.811	Wild Type	0.316743		MEN1/MEN1	MEN1	MEN1
ACH-000223	3.275	Wild Type	0.316743		MEN1/MEN1	MEN1	MEN1
ACH-000491	-19.528	Wild Type	0.316743		MEN1/MEN1	MEN1	MEN1
ACH-001275	6.887	Wild Type	0.316743		MEN1/MEN1	MEN1	MEN1
ACH-000657	6.499	Wild Type	0.316743		MEN1/MEN1	MEN1	MEN1
ACH-000663	-9.972	Wild Type	0.316743		MEN1/MEN1	MEN1	MEN1
ACH-000472	-5.245	Wild Type	0.316743		MEN1/MEN1	MEN1	MEN1
ACH-000277	-42.775	Wild Type	0.316743		MEN1/MEN1	MEN1	MEN1
ACH-000832	5.324	Wild Type	0.316743		MEN1/MEN1	MEN1	MEN1
ACH-000350	-4.271	Wild Type	0.316743		MEN1/MEN1	MEN1	MEN1
ACH-000856	24.231	Wild Type	0.316743		MEN1/MEN1	MEN1	MEN1
ACH-000831	-3.794	Wild Type	0.316743		MEN1/MEN1	MEN1	MEN1
ACH-000620	15.241	Wild Type	0.316743		MEN1/MEN1	MEN1	MEN1
ACH-000390	-24.334	Wild Type	0.316743		MEN1/MEN1	MEN1	MEN1
ACH-000243	-15.893	Wild Type	0.316743		MEN1/MEN1	MEN1	MEN1
ACH-000053	-46.624	Wild Type	0.316743		MEN1/MEN1	MEN1	MEN1
ACH-000953	9.445	Wild Type	0.316743		MEN1/MEN1	MEN1	MEN1
ACH-000047	-9.82	Wild Type	0.316743		MEN1/MEN1	MEN1	MEN1
ACH-001377	-1.952	Wild Type	0.316743		MEN1/MEN1	MEN1	MEN1
ACH-000460	4.812	Wild Type	0.316743		MEN1/MEN1	MEN1	MEN1
ACH-000606	-25.496	Wild Type	0.316743		MEN1/MEN1	MEN1	MEN1
ACH-000152	-9.519	Wild Type	0.316743		MEN1/MEN1	MEN1	MEN1
ACH-000461	-11.078	Wild Type	0.316743		MEN1/MEN1	MEN1	MEN1
ACH-000776	37.265	Wild Type	0.316743		MEN1/MEN1	MEN1	MEN1
ACH-001368	24.579	Wild Type	0.316743		MEN1/MEN1	MEN1	MEN1
ACH-000570	28.161	Wild Type	0.316743		MEN1/MEN1	MEN1	MEN1
ACH-000915	13.491	Wild Type	0.316743		MEN1/MEN1	MEN1	MEN1
ACH-000545	2.441	Wild Type	0.316743		MEN1/MEN1	MEN1	MEN1
ACH-000760	26.177	Wild Type	0.316743		MEN1/MEN1	MEN1	MEN1
ACH-000133	-20.794	Wild Type	0.316743		MEN1/MEN1	MEN1	MEN1
ACH-000476	-17.34	Wild Type	0.316743		MEN1/MEN1	MEN1	MEN1
ACH-000376	-27.276	Wild Type	0.316743		MEN1/MEN1	MEN1	MEN1
ACH-000573	-2.955	Wild Type	0.316743		MEN1/MEN1	MEN1	MEN1
ACH-000677	-12.78	Wild Type	0.316743		MEN1/MEN1	MEN1	MEN1
ACH-000036	11.048	Wild Type	0.316743		MEN1/MEN1	MEN1	MEN1
ACH-000939	-25.396	Wild Type	0.316743		MEN1/MEN1	MEN1	MEN1
ACH-000279	-26.223	Wild Type	0.316743		MEN1/MEN1	MEN1	MEN1
ACH-000758	-19.066	Wild Type	0.316743		MEN1/MEN1	MEN1	MEN1
ACH-000676	-6.127	Wild Type	0.316743		MEN1/MEN1	MEN1	MEN1
ACH-000821	28.627	Wild Type	0.316743		MEN1/MEN1	MEN1	MEN1
ACH-000900	-15.146	Wild Type	0.316743		MEN1/MEN1	MEN1	MEN1
ACH-000601	-3.169	Wild Type	0.316743		MEN1/MEN1	MEN1	MEN1
ACH-000235	-7.135	Wild Type	0.316743		MEN1/MEN1	MEN1	MEN1
ACH-000481	-18.076	Wild Type	0.316743		MEN1/MEN1	MEN1	MEN1
ACH-000771	-8.057	Wild Type	0.316743		MEN1/MEN1	MEN1	MEN1
ACH-000259	-19.528	Wild Type	0.316743		MEN1/MEN1	MEN1	MEN1
ACH-000381	0.358	Wild Type	0.316743		MEN1/MEN1	MEN1	MEN1
ACH-000544	-30.309	Wild Type	0.316743		MEN1/MEN1	MEN1	MEN1
ACH-001048	16.3	Wild Type	0.316743		MEN1/MEN1	MEN1	MEN1
ACH-000838	-23.231	Wild Type	0.316743		MEN1/MEN1	MEN1	MEN1
ACH-001328	1.138	Wild Type	0.316743		MEN1/MEN1	MEN1	MEN1
ACH-000246	-4.276	Wild Type	0.316743		MEN1/MEN1	MEN1	MEN1
ACH-000030	-20.661	Wild Type	0.316743		MEN1/MEN1	MEN1	MEN1
ACH-000652	-20.802	Wild Type	0.316743		MEN1/MEN1	MEN1	MEN1
ACH-000505	-10.958	Wild Type	0.316743		MEN1/MEN1	MEN1	MEN1
ACH-000781	-40.984	Wild Type	0.316743		MEN1/MEN1	MEN1	MEN1
ACH-000511	-0.434	Wild Type	0.316743		MEN1/MEN1	MEN1	MEN1
ACH-000485	-8.765	Wild Type	0.316743		MEN1/MEN1	MEN1	MEN1
ACH-000753	20.958	Wild Type	0.316743		MEN1/MEN1	MEN1	MEN1
ACH-000496	-13.192	Wild Type	0.316743		MEN1/MEN1	MEN1	MEN1
ACH-000876	-32.011	Wild Type	0.316743		MEN1/MEN1	MEN1	MEN1
ACH-000366	-12.892	Wild Type	0.316743		MEN1/MEN1	MEN1	MEN1
ACH-000118	2.37	Wild Type	0.316743		MEN1/MEN1	MEN1	MEN1
ACH-001151	14.156	Wild Type	0.316743		MEN1/MEN1	MEN1	MEN1
ACH-000470	17.937	Wild Type	0.316743		MEN1/MEN1	MEN1	MEN1
ACH-000556	-27.862	Wild Type	0.316743		MEN1/MEN1	MEN1	MEN1
ACH-000233	-12.398	Wild Type	0.316743		MEN1/MEN1	MEN1	MEN1
ACH-000416	-1.848	Wild Type	0.316743		MEN1/MEN1	MEN1	MEN1
ACH-000222	-34.341	Wild Type	0.316743		MEN1/MEN1	MEN1	MEN1
ACH-000308	18.143	Wild Type	0.316743		MEN1/MEN1	MEN1	MEN1
ACH-000397	0.148	Wild Type	0.316743		MEN1/MEN1	MEN1	MEN1
ACH-000984	0.872	Wild Type	0.316743		MEN1/MEN1	MEN1	MEN1
ACH-000221	-0.027	Wild Type	0.316743		MEN1/MEN1	MEN1	MEN1
ACH-001211	-20.382	Wild Type	0.316743		MEN1/MEN1	MEN1	MEN1
ACH-000765	7.912	Wild Type	0.316743		MEN1/MEN1	MEN1	MEN1
ACH-000811	-26.553	Wild Type	0.316743		MEN1/MEN1	MEN1	MEN1
ACH-000798	-30.856	Wild Type	0.316743		MEN1/MEN1	MEN1	MEN1
ACH-000311	-35.53	Wild Type	0.316743		MEN1/MEN1	MEN1	MEN1
ACH-001496	-18.87	Wild Type	0.316743		MEN1/MEN1	MEN1	MEN1
ACH-000054	-21.459	Wild Type	0.316743		MEN1/MEN1	MEN1	MEN1
ACH-001765	-15.978	Wild Type	0.316743		MEN1/MEN1	MEN1	MEN1
ACH-000622	13.979	Wild Type	0.316743		MEN1/MEN1	MEN1	MEN1
ACH-000520	-14.895	Wild Type	0.316743		MEN1/MEN1	MEN1	MEN1
ACH-000834	-27.798	Wild Type	0.316743		MEN1/MEN1	MEN1	MEN1
ACH-000936	28.661	Wild Type	0.316743		MEN1/MEN1	MEN1	MEN1
ACH-000138	-10.986	Wild Type	0.316743		MEN1/MEN1	MEN1	MEN1
ACH-000123	8.256	Wild Type	0.316743		MEN1/MEN1	MEN1	MEN1
ACH-000425	-7.27	Wild Type	0.316743		MEN1/MEN1	MEN1	MEN1
ACH-000943	-5.36	Wild Type	0.316743		MEN1/MEN1	MEN1	MEN1
ACH-000762	9.593	Wild Type	0.316743		MEN1/MEN1	MEN1	MEN1
ACH-000226	-2.813	Wild Type	0.316743		MEN1/MEN1	MEN1	MEN1
ACH-000736	-24.87	Wild Type	0.316743		MEN1/MEN1	MEN1	MEN1
ACH-000113	50.372	Wild Type	0.316743		MEN1/MEN1	MEN1	MEN1
ACH-000847	1.075	Wild Type	0.316743		MEN1/MEN1	MEN1	MEN1
ACH-000095	-8.604	Wild Type	0.316743		MEN1/MEN1	MEN1	MEN1
ACH-000905	2.376	Wild Type	0.316743		MEN1/MEN1	MEN1	MEN1
ACH-000362	65.128	Wild Type	0.316743		MEN1/MEN1	MEN1	MEN1
ACH-000420	18.533	Wild Type	0.316743		MEN1/MEN1	MEN1	MEN1
ACH-000120	-12.076	Wild Type	0.316743		MEN1/MEN1	MEN1	MEN1
ACH-000809	-13.716	Wild Type	0.316743		MEN1/MEN1	MEN1	MEN1
ACH-001239	-0.145	Wild Type	0.316743		MEN1/MEN1	MEN1	MEN1
ACH-000748	-11.695	Wild Type	0.316743		MEN1/MEN1	MEN1	MEN1
ACH-001318	-1.042	Wild Type	0.316743		MEN1/MEN1	MEN1	MEN1
ACH-000403	10.637	Wild Type	0.316743		MEN1/MEN1	MEN1	MEN1
ACH-000924	13.456	Wild Type	0.316743		MEN1/MEN1	MEN1	MEN1
ACH-000041	-39.7	Wild Type	0.316743		MEN1/MEN1	MEN1	MEN1
ACH-001001	-7.951	Wild Type	0.316743		MEN1/MEN1	MEN1	MEN1
ACH-000591	-36.81	Wild Type	0.316743		MEN1/MEN1	MEN1	MEN1
ACH-000288	-13.51	Wild Type	0.316743		MEN1/MEN1	MEN1	MEN1
ACH-001322	-0.963	Wild Type	0.316743		MEN1/MEN1	MEN1	MEN1
ACH-000365	24.092	Wild Type	0.316743		MEN1/MEN1	MEN1	MEN1
ACH-000017	22.317	Wild Type	0.316743		MEN1/MEN1	MEN1	MEN1
ACH-000406	-11.97	Wild Type	0.316743		MEN1/MEN1	MEN1	MEN1
ACH-000495	7.573	Wild Type	0.316743		MEN1/MEN1	MEN1	MEN1
ACH-000627	5.79	Wild Type	0.316743		MEN1/MEN1	MEN1	MEN1
ACH-000958	15.69	Wild Type	0.316743		MEN1/MEN1	MEN1	MEN1
ACH-000632	25.9	Wild Type	0.316743		MEN1/MEN1	MEN1	MEN1
ACH-000022	-9.929	Wild Type	0.316743		MEN1/MEN1	MEN1	MEN1
ACH-001740	-23.109	Wild Type	0.316743		MEN1/MEN1	MEN1	MEN1
ACH-001289	12.15	Wild Type	0.316743		MEN1/MEN1	MEN1	MEN1
ACH-000454	9.684	Wild Type	0.316743		MEN1/MEN1	MEN1	MEN1
ACH-000445	17.875	Wild Type	0.316743		MEN1/MEN1	MEN1	MEN1
ACH-000042	21.814	Wild Type	0.316743		MEN1/MEN1	MEN1	MEN1
ACH-000499	-4.771	Wild Type	0.316743		MEN1/MEN1	MEN1	MEN1
ACH-000028	16.362	Wild Type	0.316743		MEN1/MEN1	MEN1	MEN1
ACH-000169	-4.02	Wild Type	0.316743		MEN1/MEN1	MEN1	MEN1
ACH-000713	-16.933	Wild Type	0.316743		MEN1/MEN1	MEN1	MEN1
ACH-000250	-29.681	Wild Type	0.316743		MEN1/MEN1	MEN1	MEN1
ACH-000368	-4.722	Wild Type	0.316743		MEN1/MEN1	MEN1	MEN1
ACH-000799	1.22	Wild Type	0.316743		MEN1/MEN1	MEN1	MEN1
ACH-000148	-15.421	Wild Type	0.316743		MEN1/MEN1	MEN1	MEN1
ACH-000015	28.931	Wild Type	0.316743		MEN1/MEN1	MEN1	MEN1
ACH-000266	5.412	Wild Type	0.316743		MEN1/MEN1	MEN1	MEN1
ACH-000188	-14.086	Wild Type	0.316743		MEN1/MEN1	MEN1	MEN1
ACH-000410	5.034	Wild Type	0.316743		MEN1/MEN1	MEN1	MEN1
ACH-000988	5.027	Wild Type	0.316743		MEN1/MEN1	MEN1	MEN1
ACH-000911	15.116	Wild Type	0.316743		MEN1/MEN1	MEN1	MEN1
ACH-000467	22.172	Wild Type	0.316743		MEN1/MEN1	MEN1	MEN1
ACH-000339	-6.768	Wild Type	0.316743		MEN1/MEN1	MEN1	MEN1
ACH-000681	-21.757	Wild Type	0.316743		MEN1/MEN1	MEN1	MEN1
ACH-000411	-6.871	Wild Type	0.316743		MEN1/MEN1	MEN1	MEN1
ACH-000861	-9.146	Wild Type	0.316743		MEN1/MEN1	MEN1	MEN1
ACH-000550	-31.238	Wild Type	0.316743		MEN1/MEN1	MEN1	MEN1
ACH-000869	18.143	Wild Type	0.316743		MEN1/MEN1	MEN1	MEN1
ACH-000938	25.432	Wild Type	0.316743		MEN1/MEN1	MEN1	MEN1
ACH-000791	-12.204	Wild Type	0.316743		MEN1/MEN1	MEN1	MEN1
ACH-000018	24.036	Wild Type	0.316743		MEN1/MEN1	MEN1	MEN1
ACH-000782	38.547	Wild Type	0.316743		MEN1/MEN1	MEN1	MEN1
ACH-000836	-2.098	Wild Type	0.316743		MEN1/MEN1	MEN1	MEN1
ACH-000986	9.829	Wild Type	0.316743		MEN1/MEN1	MEN1	MEN1
ACH-000316	11.277	Wild Type	0.316743		MEN1/MEN1	MEN1	MEN1
ACH-000183	7.86	Wild Type	0.316743		MEN1/MEN1	MEN1	MEN1
ACH-001353	-10.282	Wild Type	0.316743		MEN1/MEN1	MEN1	MEN1
ACH-000473	-9.277	Wild Type	0.316743		MEN1/MEN1	MEN1	MEN1
ACH-000324	-8.96	Wild Type	0.316743		MEN1/MEN1	MEN1	MEN1
ACH-000507	-6.116	Wild Type	0.316743		MEN1/MEN1	MEN1	MEN1
ACH-000846	-23.906	Wild Type	0.316743		MEN1/MEN1	MEN1	MEN1
ACH-000957	9.09	Wild Type	0.316743		MEN1/MEN1	MEN1	MEN1
ACH-000885	0.401	Mutant	0.316743		MEN1/MEN1	MEN1	MEN1
ACH-000317	-18.133	Wild Type	0.00455752	0.73095	SMARCA4/SMARCA4	SMARCA4	SMARCA4
ACH-000078	-7.317	Wild Type	0.00455752	0.73095	SMARCA4/SMARCA4	SMARCA4	SMARCA4
ACH-000265	3.043	Wild Type	0.00455752	0.73095	SMARCA4/SMARCA4	SMARCA4	SMARCA4
ACH-000253	-26.144	Wild Type	0.00455752	0.73095	SMARCA4/SMARCA4	SMARCA4	SMARCA4
ACH-000614	-35.978	Wild Type	0.00455752	0.73095	SMARCA4/SMARCA4	SMARCA4	SMARCA4
ACH-001038	-3.639	Wild Type	0.00455752	0.73095	SMARCA4/SMARCA4	SMARCA4	SMARCA4
ACH-000335	-8.047	Wild Type	0.00455752	0.73095	SMARCA4/SMARCA4	SMARCA4	SMARCA4
ACH-000352	15.538	Wild Type	0.00455752	0.73095	SMARCA4/SMARCA4	SMARCA4	SMARCA4
ACH-000132	-9.209	Wild Type	0.00455752	0.73095	SMARCA4/SMARCA4	SMARCA4	SMARCA4
ACH-000548	-29.012	Wild Type	0.00455752	0.73095	SMARCA4/SMARCA4	SMARCA4	SMARCA4
ACH-000773	24.231	Wild Type	0.00455752	0.73095	SMARCA4/SMARCA4	SMARCA4	SMARCA4
ACH-000552	-17.444	Wild Type	0.00455752	0.73095	SMARCA4/SMARCA4	SMARCA4	SMARCA4
ACH-000823	-2.984	Wild Type	0.00455752	0.73095	SMARCA4/SMARCA4	SMARCA4	SMARCA4
ACH-001067	27.526	Wild Type	0.00455752	0.73095	SMARCA4/SMARCA4	SMARCA4	SMARCA4
ACH-001745	21.714	Wild Type	0.00455752	0.73095	SMARCA4/SMARCA4	SMARCA4	SMARCA4
ACH-000747	15.083	Wild Type	0.00455752	0.73095	SMARCA4/SMARCA4	SMARCA4	SMARCA4
ACH-000092	-14.184	Wild Type	0.00455752	0.73095	SMARCA4/SMARCA4	SMARCA4	SMARCA4
ACH-000880	18.804	Wild Type	0.00455752	0.73095	SMARCA4/SMARCA4	SMARCA4	SMARCA4
ACH-000697	2.209	Wild Type	0.00455752	0.73095	SMARCA4/SMARCA4	SMARCA4	SMARCA4
ACH-000415	-1.213	Wild Type	0.00455752	0.73095	SMARCA4/SMARCA4	SMARCA4	SMARCA4
ACH-000969	-19.059	Wild Type	0.00455752	0.73095	SMARCA4/SMARCA4	SMARCA4	SMARCA4
ACH-000889	5.152	Wild Type	0.00455752	0.73095	SMARCA4/SMARCA4	SMARCA4	SMARCA4
ACH-000401	6.433	Wild Type	0.00455752	0.73095	SMARCA4/SMARCA4	SMARCA4	SMARCA4
ACH-000817	-25.857	Wild Type	0.00455752	0.73095	SMARCA4/SMARCA4	SMARCA4	SMARCA4
ACH-000848	-10.242	Wild Type	0.00455752	0.73095	SMARCA4/SMARCA4	SMARCA4	SMARCA4
ACH-000274	-1.892	Wild Type	0.00455752	0.73095	SMARCA4/SMARCA4	SMARCA4	SMARCA4
ACH-000035	-3.317	Wild Type	0.00455752	0.73095	SMARCA4/SMARCA4	SMARCA4	SMARCA4
ACH-000128	-21.308	Wild Type	0.00455752	0.73095	SMARCA4/SMARCA4	SMARCA4	SMARCA4
ACH-000421	37.369	Wild Type	0.00455752	0.73095	SMARCA4/SMARCA4	SMARCA4	SMARCA4
ACH-000784	-14.731	Wild Type	0.00455752	0.73095	SMARCA4/SMARCA4	SMARCA4	SMARCA4
ACH-000348	-3.955	Wild Type	0.00455752	0.73095	SMARCA4/SMARCA4	SMARCA4	SMARCA4
ACH-000549	20.958	Wild Type	0.00455752	0.73095	SMARCA4/SMARCA4	SMARCA4	SMARCA4
ACH-000721	6.614	Wild Type	0.00455752	0.73095	SMARCA4/SMARCA4	SMARCA4	SMARCA4
ACH-000756	3.364	Wild Type	0.00455752	0.73095	SMARCA4/SMARCA4	SMARCA4	SMARCA4
ACH-000647	26.02	Wild Type	0.00455752	0.73095	SMARCA4/SMARCA4	SMARCA4	SMARCA4
ACH-000521	-29.806	Wild Type	0.00455752	0.73095	SMARCA4/SMARCA4	SMARCA4	SMARCA4
ACH-000993	35.693	Wild Type	0.00455752	0.73095	SMARCA4/SMARCA4	SMARCA4	SMARCA4
ACH-000516	-17.107	Wild Type	0.00455752	0.73095	SMARCA4/SMARCA4	SMARCA4	SMARCA4
ACH-000082	-4.13	Wild Type	0.00455752	0.73095	SMARCA4/SMARCA4	SMARCA4	SMARCA4
ACH-000584	4.306	Wild Type	0.00455752	0.73095	SMARCA4/SMARCA4	SMARCA4	SMARCA4
ACH-000738	-3.892	Wild Type	0.00455752	0.73095	SMARCA4/SMARCA4	SMARCA4	SMARCA4
ACH-000600	-14.626	Wild Type	0.00455752	0.73095	SMARCA4/SMARCA4	SMARCA4	SMARCA4
ACH-000839	-21.07	Wild Type	0.00455752	0.73095	SMARCA4/SMARCA4	SMARCA4	SMARCA4
ACH-000947	-2.408	Wild Type	0.00455752	0.73095	SMARCA4/SMARCA4	SMARCA4	SMARCA4
ACH-000463	-26.555	Wild Type	0.00455752	0.73095	SMARCA4/SMARCA4	SMARCA4	SMARCA4
ACH-000673	-33.246	Wild Type	0.00455752	0.73095	SMARCA4/SMARCA4	SMARCA4	SMARCA4
ACH-000319	-11.481	Wild Type	0.00455752	0.73095	SMARCA4/SMARCA4	SMARCA4	SMARCA4
ACH-000475	-1.015	Wild Type	0.00455752	0.73095	SMARCA4/SMARCA4	SMARCA4	SMARCA4
ACH-000337	31.971	Wild Type	0.00455752	0.73095	SMARCA4/SMARCA4	SMARCA4	SMARCA4
ACH-001654	-5.676	Wild Type	0.00455752	0.73095	SMARCA4/SMARCA4	SMARCA4	SMARCA4
ACH-000237	-7.689	Wild Type	0.00455752	0.73095	SMARCA4/SMARCA4	SMARCA4	SMARCA4
ACH-000683	-5.692	Wild Type	0.00455752	0.73095	SMARCA4/SMARCA4	SMARCA4	SMARCA4
ACH-000260	7.919	Wild Type	0.00455752	0.73095	SMARCA4/SMARCA4	SMARCA4	SMARCA4
ACH-001075	-12.002	Wild Type	0.00455752	0.73095	SMARCA4/SMARCA4	SMARCA4	SMARCA4
ACH-000278	4.918	Wild Type	0.00455752	0.73095	SMARCA4/SMARCA4	SMARCA4	SMARCA4
ACH-000867	-22.491	Wild Type	0.00455752	0.73095	SMARCA4/SMARCA4	SMARCA4	SMARCA4
ACH-000935	-22.192	Wild Type	0.00455752	0.73095	SMARCA4/SMARCA4	SMARCA4	SMARCA4
ACH-000232	-1.902	Wild Type	0.00455752	0.73095	SMARCA4/SMARCA4	SMARCA4	SMARCA4
ACH-000720	-12.076	Wild Type	0.00455752	0.73095	SMARCA4/SMARCA4	SMARCA4	SMARCA4
ACH-000383	-4.237	Wild Type	0.00455752	0.73095	SMARCA4/SMARCA4	SMARCA4	SMARCA4
ACH-000711	-5.374	Wild Type	0.00455752	0.73095	SMARCA4/SMARCA4	SMARCA4	SMARCA4
ACH-000178	-22.154	Wild Type	0.00455752	0.73095	SMARCA4/SMARCA4	SMARCA4	SMARCA4
ACH-000468	-25.137	Wild Type	0.00455752	0.73095	SMARCA4/SMARCA4	SMARCA4	SMARCA4
ACH-000917	4.045	Wild Type	0.00455752	0.73095	SMARCA4/SMARCA4	SMARCA4	SMARCA4
ACH-000013	23.345	Wild Type	0.00455752	0.73095	SMARCA4/SMARCA4	SMARCA4	SMARCA4
ACH-001228	-20.392	Wild Type	0.00455752	0.73095	SMARCA4/SMARCA4	SMARCA4	SMARCA4
ACH-000007	-23.577	Wild Type	0.00455752	0.73095	SMARCA4/SMARCA4	SMARCA4	SMARCA4
ACH-000648	-0.108	Wild Type	0.00455752	0.73095	SMARCA4/SMARCA4	SMARCA4	SMARCA4
ACH-000322	18.849	Wild Type	0.00455752	0.73095	SMARCA4/SMARCA4	SMARCA4	SMARCA4
ACH-000769	16.16	Wild Type	0.00455752	0.73095	SMARCA4/SMARCA4	SMARCA4	SMARCA4
ACH-000436	-16.983	Wild Type	0.00455752	0.73095	SMARCA4/SMARCA4	SMARCA4	SMARCA4
ACH-000163	16.391	Wild Type	0.00455752	0.73095	SMARCA4/SMARCA4	SMARCA4	SMARCA4
ACH-000633	24.512	Wild Type	0.00455752	0.73095	SMARCA4/SMARCA4	SMARCA4	SMARCA4
ACH-000835	-5.001	Wild Type	0.00455752	0.73095	SMARCA4/SMARCA4	SMARCA4	SMARCA4
ACH-000882	20.638	Wild Type	0.00455752	0.73095	SMARCA4/SMARCA4	SMARCA4	SMARCA4
ACH-000025	-29.661	Wild Type	0.00455752	0.73095	SMARCA4/SMARCA4	SMARCA4	SMARCA4
ACH-001031	5.963	Wild Type	0.00455752	0.73095	SMARCA4/SMARCA4	SMARCA4	SMARCA4
ACH-000661	2.704	Wild Type	0.00455752	0.73095	SMARCA4/SMARCA4	SMARCA4	SMARCA4
ACH-000926	-5.383	Wild Type	0.00455752	0.73095	SMARCA4/SMARCA4	SMARCA4	SMARCA4
ACH-000792	-10.377	Wild Type	0.00455752	0.73095	SMARCA4/SMARCA4	SMARCA4	SMARCA4
ACH-000770	-15.225	Wild Type	0.00455752	0.73095	SMARCA4/SMARCA4	SMARCA4	SMARCA4
ACH-001053	20.012	Wild Type	0.00455752	0.73095	SMARCA4/SMARCA4	SMARCA4	SMARCA4
ACH-000486	7.668	Wild Type	0.00455752	0.73095	SMARCA4/SMARCA4	SMARCA4	SMARCA4
ACH-000618	-7.99	Wild Type	0.00455752	0.73095	SMARCA4/SMARCA4	SMARCA4	SMARCA4
ACH-000906	0.309	Wild Type	0.00455752	0.73095	SMARCA4/SMARCA4	SMARCA4	SMARCA4
ACH-000699	-25.897	Wild Type	0.00455752	0.73095	SMARCA4/SMARCA4	SMARCA4	SMARCA4
ACH-000665	-15.246	Wild Type	0.00455752	0.73095	SMARCA4/SMARCA4	SMARCA4	SMARCA4
ACH-000858	9.157	Wild Type	0.00455752	0.73095	SMARCA4/SMARCA4	SMARCA4	SMARCA4
ACH-000829	-23.627	Wild Type	0.00455752	0.73095	SMARCA4/SMARCA4	SMARCA4	SMARCA4
ACH-000837	-19.969	Wild Type	0.00455752	0.73095	SMARCA4/SMARCA4	SMARCA4	SMARCA4
ACH-000517	16.045	Wild Type	0.00455752	0.73095	SMARCA4/SMARCA4	SMARCA4	SMARCA4
ACH-000588	-1.234	Wild Type	0.00455752	0.73095	SMARCA4/SMARCA4	SMARCA4	SMARCA4
ACH-000623	-21.695	Wild Type	0.00455752	0.73095	SMARCA4/SMARCA4	SMARCA4	SMARCA4
ACH-000605	-7.218	Wild Type	0.00455752	0.73095	SMARCA4/SMARCA4	SMARCA4	SMARCA4
ACH-000256	22.87	Wild Type	0.00455752	0.73095	SMARCA4/SMARCA4	SMARCA4	SMARCA4
ACH-000693	12.719	Wild Type	0.00455752	0.73095	SMARCA4/SMARCA4	SMARCA4	SMARCA4
ACH-000211	-19.385	Wild Type	0.00455752	0.73095	SMARCA4/SMARCA4	SMARCA4	SMARCA4
ACH-000302	31.837	Wild Type	0.00455752	0.73095	SMARCA4/SMARCA4	SMARCA4	SMARCA4
ACH-000822	4.289	Wild Type	0.00455752	0.73095	SMARCA4/SMARCA4	SMARCA4	SMARCA4
ACH-000215	-16.747	Wild Type	0.00455752	0.73095	SMARCA4/SMARCA4	SMARCA4	SMARCA4
ACH-000862	-12.043	Wild Type	0.00455752	0.73095	SMARCA4/SMARCA4	SMARCA4	SMARCA4
ACH-000849	-7.42	Wild Type	0.00455752	0.73095	SMARCA4/SMARCA4	SMARCA4	SMARCA4
ACH-000887	-17.195	Wild Type	0.00455752	0.73095	SMARCA4/SMARCA4	SMARCA4	SMARCA4
ACH-000307	-11.325	Wild Type	0.00455752	0.73095	SMARCA4/SMARCA4	SMARCA4	SMARCA4
ACH-000296	-2.698	Wild Type	0.00455752	0.73095	SMARCA4/SMARCA4	SMARCA4	SMARCA4
ACH-001306	6.075	Wild Type	0.00455752	0.73095	SMARCA4/SMARCA4	SMARCA4	SMARCA4
ACH-001532	25.415	Wild Type	0.00455752	0.73095	SMARCA4/SMARCA4	SMARCA4	SMARCA4
ACH-000332	5.915	Wild Type	0.00455752	0.73095	SMARCA4/SMARCA4	SMARCA4	SMARCA4
ACH-000585	-16.951	Wild Type	0.00455752	0.73095	SMARCA4/SMARCA4	SMARCA4	SMARCA4
ACH-000819	9.547	Wild Type	0.00455752	0.73095	SMARCA4/SMARCA4	SMARCA4	SMARCA4
ACH-001283	0.997	Wild Type	0.00455752	0.73095	SMARCA4/SMARCA4	SMARCA4	SMARCA4
ACH-000510	-24.611	Wild Type	0.00455752	0.73095	SMARCA4/SMARCA4	SMARCA4	SMARCA4
ACH-000912	18.67	Wild Type	0.00455752	0.73095	SMARCA4/SMARCA4	SMARCA4	SMARCA4
ACH-000658	-14.903	Wild Type	0.00455752	0.73095	SMARCA4/SMARCA4	SMARCA4	SMARCA4
ACH-000487	-4.453	Wild Type	0.00455752	0.73095	SMARCA4/SMARCA4	SMARCA4	SMARCA4
ACH-001054	-6.234	Wild Type	0.00455752	0.73095	SMARCA4/SMARCA4	SMARCA4	SMARCA4
ACH-000968	7.827	Wild Type	0.00455752	0.73095	SMARCA4/SMARCA4	SMARCA4	SMARCA4
ACH-000323	-22.351	Wild Type	0.00455752	0.73095	SMARCA4/SMARCA4	SMARCA4	SMARCA4
ACH-001028	-6.131	Wild Type	0.00455752	0.73095	SMARCA4/SMARCA4	SMARCA4	SMARCA4
ACH-000608	-13.952	Wild Type	0.00455752	0.73095	SMARCA4/SMARCA4	SMARCA4	SMARCA4
ACH-000331	-25.848	Wild Type	0.00455752	0.73095	SMARCA4/SMARCA4	SMARCA4	SMARCA4
ACH-000291	26.964	Wild Type	0.00455752	0.73095	SMARCA4/SMARCA4	SMARCA4	SMARCA4
ACH-000055	32.747	Wild Type	0.00455752	0.73095	SMARCA4/SMARCA4	SMARCA4	SMARCA4
ACH-000785	-14.122	Wild Type	0.00455752	0.73095	SMARCA4/SMARCA4	SMARCA4	SMARCA4
ACH-001380	18.915	Wild Type	0.00455752	0.73095	SMARCA4/SMARCA4	SMARCA4	SMARCA4
ACH-000718	-1.463	Wild Type	0.00455752	0.73095	SMARCA4/SMARCA4	SMARCA4	SMARCA4
ACH-000996	-4.898	Wild Type	0.00455752	0.73095	SMARCA4/SMARCA4	SMARCA4	SMARCA4
ACH-000881	0.809	Wild Type	0.00455752	0.73095	SMARCA4/SMARCA4	SMARCA4	SMARCA4
ACH-000255	5.657	Wild Type	0.00455752	0.73095	SMARCA4/SMARCA4	SMARCA4	SMARCA4
ACH-001096	1.758	Wild Type	0.00455752	0.73095	SMARCA4/SMARCA4	SMARCA4	SMARCA4
ACH-000767	13.871	Wild Type	0.00455752	0.73095	SMARCA4/SMARCA4	SMARCA4	SMARCA4
ACH-001431	-14.927	Wild Type	0.00455752	0.73095	SMARCA4/SMARCA4	SMARCA4	SMARCA4
ACH-000502	-16.151	Wild Type	0.00455752	0.73095	SMARCA4/SMARCA4	SMARCA4	SMARCA4
ACH-000086	4.288	Wild Type	0.00455752	0.73095	SMARCA4/SMARCA4	SMARCA4	SMARCA4
ACH-000097	-16.992	Wild Type	0.00455752	0.73095	SMARCA4/SMARCA4	SMARCA4	SMARCA4
ACH-000142	-5.27	Wild Type	0.00455752	0.73095	SMARCA4/SMARCA4	SMARCA4	SMARCA4
ACH-000528	0.193	Wild Type	0.00455752	0.73095	SMARCA4/SMARCA4	SMARCA4	SMARCA4
ACH-000045	11.582	Wild Type	0.00455752	0.73095	SMARCA4/SMARCA4	SMARCA4	SMARCA4
ACH-000937	10.421	Wild Type	0.00455752	0.73095	SMARCA4/SMARCA4	SMARCA4	SMARCA4
ACH-000040	-10.316	Wild Type	0.00455752	0.73095	SMARCA4/SMARCA4	SMARCA4	SMARCA4
ACH-000824	11.798	Wild Type	0.00455752	0.73095	SMARCA4/SMARCA4	SMARCA4	SMARCA4
ACH-000448	-5.591	Wild Type	0.00455752	0.73095	SMARCA4/SMARCA4	SMARCA4	SMARCA4
ACH-000910	-16.504	Wild Type	0.00455752	0.73095	SMARCA4/SMARCA4	SMARCA4	SMARCA4
ACH-000788	5.606	Wild Type	0.00455752	0.73095	SMARCA4/SMARCA4	SMARCA4	SMARCA4
ACH-000452	15.496	Wild Type	0.00455752	0.73095	SMARCA4/SMARCA4	SMARCA4	SMARCA4
ACH-000649	-23.309	Wild Type	0.00455752	0.73095	SMARCA4/SMARCA4	SMARCA4	SMARCA4
ACH-000865	-8.561	Wild Type	0.00455752	0.73095	SMARCA4/SMARCA4	SMARCA4	SMARCA4
ACH-000589	16.798	Wild Type	0.00455752	0.73095	SMARCA4/SMARCA4	SMARCA4	SMARCA4
ACH-000805	12.817	Wild Type	0.00455752	0.73095	SMARCA4/SMARCA4	SMARCA4	SMARCA4
ACH-000294	7.616	Wild Type	0.00455752	0.73095	SMARCA4/SMARCA4	SMARCA4	SMARCA4
ACH-001301	38.935	Wild Type	0.00455752	0.73095	SMARCA4/SMARCA4	SMARCA4	SMARCA4
ACH-001134	-22.385	Wild Type	0.00455752	0.73095	SMARCA4/SMARCA4	SMARCA4	SMARCA4
ACH-000356	-1.848	Wild Type	0.00455752	0.73095	SMARCA4/SMARCA4	SMARCA4	SMARCA4
ACH-000150	-15.572	Wild Type	0.00455752	0.73095	SMARCA4/SMARCA4	SMARCA4	SMARCA4
ACH-000766	-0.914	Wild Type	0.00455752	0.73095	SMARCA4/SMARCA4	SMARCA4	SMARCA4
ACH-000624	4.781	Wild Type	0.00455752	0.73095	SMARCA4/SMARCA4	SMARCA4	SMARCA4
ACH-001300	14.826	Wild Type	0.00455752	0.73095	SMARCA4/SMARCA4	SMARCA4	SMARCA4
ACH-000228	-11.97	Wild Type	0.00455752	0.73095	SMARCA4/SMARCA4	SMARCA4	SMARCA4
ACH-000884	-24.344	Wild Type	0.00455752	0.73095	SMARCA4/SMARCA4	SMARCA4	SMARCA4
ACH-000794	-7.807	Wild Type	0.00455752	0.73095	SMARCA4/SMARCA4	SMARCA4	SMARCA4
ACH-000913	-45.176	Wild Type	0.00455752	0.73095	SMARCA4/SMARCA4	SMARCA4	SMARCA4
ACH-001196	19.965	Wild Type	0.00455752	0.73095	SMARCA4/SMARCA4	SMARCA4	SMARCA4
ACH-000907	-14.461	Wild Type	0.00455752	0.73095	SMARCA4/SMARCA4	SMARCA4	SMARCA4
ACH-000329	4.633	Wild Type	0.00455752	0.73095	SMARCA4/SMARCA4	SMARCA4	SMARCA4
ACH-000143	47.779	Wild Type	0.00455752	0.73095	SMARCA4/SMARCA4	SMARCA4	SMARCA4
ACH-000542	3.426	Wild Type	0.00455752	0.73095	SMARCA4/SMARCA4	SMARCA4	SMARCA4
ACH-000198	2.302	Wild Type	0.00455752	0.73095	SMARCA4/SMARCA4	SMARCA4	SMARCA4
ACH-000638	-7.13	Wild Type	0.00455752	0.73095	SMARCA4/SMARCA4	SMARCA4	SMARCA4
ACH-000393	-23.093	Wild Type	0.00455752	0.73095	SMARCA4/SMARCA4	SMARCA4	SMARCA4
ACH-000009	-2.967	Wild Type	0.00455752	0.73095	SMARCA4/SMARCA4	SMARCA4	SMARCA4
ACH-001061	-0.178	Wild Type	0.00455752	0.73095	SMARCA4/SMARCA4	SMARCA4	SMARCA4
ACH-000070	14.501	Wild Type	0.00455752	0.73095	SMARCA4/SMARCA4	SMARCA4	SMARCA4
ACH-000330	-12.888	Wild Type	0.00455752	0.73095	SMARCA4/SMARCA4	SMARCA4	SMARCA4
ACH-000262	-13.317	Wild Type	0.00455752	0.73095	SMARCA4/SMARCA4	SMARCA4	SMARCA4
ACH-000471	-34.173	Wild Type	0.00455752	0.73095	SMARCA4/SMARCA4	SMARCA4	SMARCA4
ACH-000671	13.859	Wild Type	0.00455752	0.73095	SMARCA4/SMARCA4	SMARCA4	SMARCA4
ACH-000522	-27.102	Wild Type	0.00455752	0.73095	SMARCA4/SMARCA4	SMARCA4	SMARCA4
ACH-000190	-29.894	Wild Type	0.00455752	0.73095	SMARCA4/SMARCA4	SMARCA4	SMARCA4
ACH-000619	0.287	Wild Type	0.00455752	0.73095	SMARCA4/SMARCA4	SMARCA4	SMARCA4
ACH-000527	21.928	Wild Type	0.00455752	0.73095	SMARCA4/SMARCA4	SMARCA4	SMARCA4
ACH-000746	-16.762	Wild Type	0.00455752	0.73095	SMARCA4/SMARCA4	SMARCA4	SMARCA4
ACH-000851	-28.665	Wild Type	0.00455752	0.73095	SMARCA4/SMARCA4	SMARCA4	SMARCA4
ACH-000866	15.278	Wild Type	0.00455752	0.73095	SMARCA4/SMARCA4	SMARCA4	SMARCA4
ACH-000621	-12.004	Wild Type	0.00455752	0.73095	SMARCA4/SMARCA4	SMARCA4	SMARCA4
ACH-000827	6.184	Wild Type	0.00455752	0.73095	SMARCA4/SMARCA4	SMARCA4	SMARCA4
ACH-001183	-2.906	Wild Type	0.00455752	0.73095	SMARCA4/SMARCA4	SMARCA4	SMARCA4
ACH-000757	-26.601	Wild Type	0.00455752	0.73095	SMARCA4/SMARCA4	SMARCA4	SMARCA4
ACH-000843	5.363	Wild Type	0.00455752	0.73095	SMARCA4/SMARCA4	SMARCA4	SMARCA4
ACH-000021	-19.643	Wild Type	0.00455752	0.73095	SMARCA4/SMARCA4	SMARCA4	SMARCA4
ACH-000364	-7.624	Wild Type	0.00455752	0.73095	SMARCA4/SMARCA4	SMARCA4	SMARCA4
ACH-000248	55.688	Wild Type	0.00455752	0.73095	SMARCA4/SMARCA4	SMARCA4	SMARCA4
ACH-000444	-19.609	Wild Type	0.00455752	0.73095	SMARCA4/SMARCA4	SMARCA4	SMARCA4
ACH-001163	18.199	Wild Type	0.00455752	0.73095	SMARCA4/SMARCA4	SMARCA4	SMARCA4
ACH-000524	28.161	Wild Type	0.00455752	0.73095	SMARCA4/SMARCA4	SMARCA4	SMARCA4
ACH-000395	0.463	Wild Type	0.00455752	0.73095	SMARCA4/SMARCA4	SMARCA4	SMARCA4
ACH-000363	4.472	Wild Type	0.00455752	0.73095	SMARCA4/SMARCA4	SMARCA4	SMARCA4
ACH-000127	8.082	Wild Type	0.00455752	0.73095	SMARCA4/SMARCA4	SMARCA4	SMARCA4
ACH-000796	-31.316	Wild Type	0.00455752	0.73095	SMARCA4/SMARCA4	SMARCA4	SMARCA4
ACH-001346	4.5	Wild Type	0.00455752	0.73095	SMARCA4/SMARCA4	SMARCA4	SMARCA4
ACH-000312	8.503	Wild Type	0.00455752	0.73095	SMARCA4/SMARCA4	SMARCA4	SMARCA4
ACH-000841	-3.394	Wild Type	0.00455752	0.73095	SMARCA4/SMARCA4	SMARCA4	SMARCA4
ACH-000108	-9.373	Wild Type	0.00455752	0.73095	SMARCA4/SMARCA4	SMARCA4	SMARCA4
ACH-000087	29.142	Wild Type	0.00455752	0.73095	SMARCA4/SMARCA4	SMARCA4	SMARCA4
ACH-000238	-0.215	Wild Type	0.00455752	0.73095	SMARCA4/SMARCA4	SMARCA4	SMARCA4
ACH-000921	-15.8	Wild Type	0.00455752	0.73095	SMARCA4/SMARCA4	SMARCA4	SMARCA4
ACH-000941	-11.969	Wild Type	0.00455752	0.73095	SMARCA4/SMARCA4	SMARCA4	SMARCA4
ACH-000576	-22.016	Wild Type	0.00455752	0.73095	SMARCA4/SMARCA4	SMARCA4	SMARCA4
ACH-000518	-14.496	Wild Type	0.00455752	0.73095	SMARCA4/SMARCA4	SMARCA4	SMARCA4
ACH-000783	-12.135	Wild Type	0.00455752	0.73095	SMARCA4/SMARCA4	SMARCA4	SMARCA4
ACH-000060	-24.149	Wild Type	0.00455752	0.73095	SMARCA4/SMARCA4	SMARCA4	SMARCA4
ACH-000873	11.846	Wild Type	0.00455752	0.73095	SMARCA4/SMARCA4	SMARCA4	SMARCA4
ACH-000973	-8.927	Wild Type	0.00455752	0.73095	SMARCA4/SMARCA4	SMARCA4	SMARCA4
ACH-000974	-17.533	Wild Type	0.00455752	0.73095	SMARCA4/SMARCA4	SMARCA4	SMARCA4
ACH-001232	-41.571	Wild Type	0.00455752	0.73095	SMARCA4/SMARCA4	SMARCA4	SMARCA4
ACH-000593	-8.368	Wild Type	0.00455752	0.73095	SMARCA4/SMARCA4	SMARCA4	SMARCA4
ACH-000146	-13.446	Wild Type	0.00455752	0.73095	SMARCA4/SMARCA4	SMARCA4	SMARCA4
ACH-001197	-25.591	Wild Type	0.00455752	0.73095	SMARCA4/SMARCA4	SMARCA4	SMARCA4
ACH-000651	-3.626	Wild Type	0.00455752	0.73095	SMARCA4/SMARCA4	SMARCA4	SMARCA4
ACH-000280	-30.864	Wild Type	0.00455752	0.73095	SMARCA4/SMARCA4	SMARCA4	SMARCA4
ACH-000011	-1.388	Wild Type	0.00455752	0.73095	SMARCA4/SMARCA4	SMARCA4	SMARCA4
ACH-000537	-16.282	Wild Type	0.00455752	0.73095	SMARCA4/SMARCA4	SMARCA4	SMARCA4
ACH-000374	2.914	Wild Type	0.00455752	0.73095	SMARCA4/SMARCA4	SMARCA4	SMARCA4
ACH-000414	-28.477	Wild Type	0.00455752	0.73095	SMARCA4/SMARCA4	SMARCA4	SMARCA4
ACH-000168	32.659	Wild Type	0.00455752	0.73095	SMARCA4/SMARCA4	SMARCA4	SMARCA4
ACH-000159	4.131	Wild Type	0.00455752	0.73095	SMARCA4/SMARCA4	SMARCA4	SMARCA4
ACH-001278	-27.723	Wild Type	0.00455752	0.73095	SMARCA4/SMARCA4	SMARCA4	SMARCA4
ACH-000580	-5.668	Wild Type	0.00455752	0.73095	SMARCA4/SMARCA4	SMARCA4	SMARCA4
ACH-000732	-5.591	Wild Type	0.00455752	0.73095	SMARCA4/SMARCA4	SMARCA4	SMARCA4
ACH-000653	5.194	Wild Type	0.00455752	0.73095	SMARCA4/SMARCA4	SMARCA4	SMARCA4
ACH-000264	7.537	Wild Type	0.00455752	0.73095	SMARCA4/SMARCA4	SMARCA4	SMARCA4
ACH-000714	-14.981	Wild Type	0.00455752	0.73095	SMARCA4/SMARCA4	SMARCA4	SMARCA4
ACH-000768	-18.689	Wild Type	0.00455752	0.73095	SMARCA4/SMARCA4	SMARCA4	SMARCA4
ACH-000932	-43.476	Wild Type	0.00455752	0.73095	SMARCA4/SMARCA4	SMARCA4	SMARCA4
ACH-000777	24.486	Wild Type	0.00455752	0.73095	SMARCA4/SMARCA4	SMARCA4	SMARCA4
ACH-000802	13.509	Wild Type	0.00455752	0.73095	SMARCA4/SMARCA4	SMARCA4	SMARCA4
ACH-000067	5.796	Wild Type	0.00455752	0.73095	SMARCA4/SMARCA4	SMARCA4	SMARCA4
ACH-000763	-20.6	Wild Type	0.00455752	0.73095	SMARCA4/SMARCA4	SMARCA4	SMARCA4
ACH-000407	9.112	Wild Type	0.00455752	0.73095	SMARCA4/SMARCA4	SMARCA4	SMARCA4
ACH-000885	-15.79	Wild Type	0.00455752	0.73095	SMARCA4/SMARCA4	SMARCA4	SMARCA4
ACH-000281	-39.057	Wild Type	0.00455752	0.73095	SMARCA4/SMARCA4	SMARCA4	SMARCA4
ACH-000896	-26.438	Wild Type	0.00455752	0.73095	SMARCA4/SMARCA4	SMARCA4	SMARCA4
ACH-000469	-3.478	Wild Type	0.00455752	0.73095	SMARCA4/SMARCA4	SMARCA4	SMARCA4
ACH-000116	-11.411	Wild Type	0.00455752	0.73095	SMARCA4/SMARCA4	SMARCA4	SMARCA4
ACH-000458	-10.265	Wild Type	0.00455752	0.73095	SMARCA4/SMARCA4	SMARCA4	SMARCA4
ACH-000231	-29.465	Wild Type	0.00455752	0.73095	SMARCA4/SMARCA4	SMARCA4	SMARCA4
ACH-000389	11.704	Wild Type	0.00455752	0.73095	SMARCA4/SMARCA4	SMARCA4	SMARCA4
ACH-000012	-7.741	Wild Type	0.00455752	0.73095	SMARCA4/SMARCA4	SMARCA4	SMARCA4
ACH-000994	8.751	Wild Type	0.00455752	0.73095	SMARCA4/SMARCA4	SMARCA4	SMARCA4
ACH-000099	-3.946	Wild Type	0.00455752	0.73095	SMARCA4/SMARCA4	SMARCA4	SMARCA4
ACH-000137	-6.23	Wild Type	0.00455752	0.73095	SMARCA4/SMARCA4	SMARCA4	SMARCA4
ACH-001274	21.434	Wild Type	0.00455752	0.73095	SMARCA4/SMARCA4	SMARCA4	SMARCA4
ACH-000734	3.275	Wild Type	0.00455752	0.73095	SMARCA4/SMARCA4	SMARCA4	SMARCA4
ACH-000490	-14.149	Wild Type	0.00455752	0.73095	SMARCA4/SMARCA4	SMARCA4	SMARCA4
ACH-000630	7.125	Wild Type	0.00455752	0.73095	SMARCA4/SMARCA4	SMARCA4	SMARCA4
ACH-000571	-9.347	Wild Type	0.00455752	0.73095	SMARCA4/SMARCA4	SMARCA4	SMARCA4
ACH-001050	-18.605	Wild Type	0.00455752	0.73095	SMARCA4/SMARCA4	SMARCA4	SMARCA4
ACH-000480	9.617	Wild Type	0.00455752	0.73095	SMARCA4/SMARCA4	SMARCA4	SMARCA4
ACH-000960	11.286	Wild Type	0.00455752	0.73095	SMARCA4/SMARCA4	SMARCA4	SMARCA4
ACH-000787	-14.601	Wild Type	0.00455752	0.73095	SMARCA4/SMARCA4	SMARCA4	SMARCA4
ACH-000696	-0.447	Wild Type	0.00455752	0.73095	SMARCA4/SMARCA4	SMARCA4	SMARCA4
ACH-000387	23.904	Wild Type	0.00455752	0.73095	SMARCA4/SMARCA4	SMARCA4	SMARCA4
ACH-000223	-10.632	Wild Type	0.00455752	0.73095	SMARCA4/SMARCA4	SMARCA4	SMARCA4
ACH-000491	-1.313	Wild Type	0.00455752	0.73095	SMARCA4/SMARCA4	SMARCA4	SMARCA4
ACH-001275	21.303	Wild Type	0.00455752	0.73095	SMARCA4/SMARCA4	SMARCA4	SMARCA4
ACH-000657	4.406	Wild Type	0.00455752	0.73095	SMARCA4/SMARCA4	SMARCA4	SMARCA4
ACH-000663	0.364	Wild Type	0.00455752	0.73095	SMARCA4/SMARCA4	SMARCA4	SMARCA4
ACH-000472	-26.654	Wild Type	0.00455752	0.73095	SMARCA4/SMARCA4	SMARCA4	SMARCA4
ACH-000277	-11.638	Wild Type	0.00455752	0.73095	SMARCA4/SMARCA4	SMARCA4	SMARCA4
ACH-000832	-14.443	Wild Type	0.00455752	0.73095	SMARCA4/SMARCA4	SMARCA4	SMARCA4
ACH-000350	-23.967	Wild Type	0.00455752	0.73095	SMARCA4/SMARCA4	SMARCA4	SMARCA4
ACH-000856	19.138	Wild Type	0.00455752	0.73095	SMARCA4/SMARCA4	SMARCA4	SMARCA4
ACH-000831	16.746	Wild Type	0.00455752	0.73095	SMARCA4/SMARCA4	SMARCA4	SMARCA4
ACH-000620	23.012	Wild Type	0.00455752	0.73095	SMARCA4/SMARCA4	SMARCA4	SMARCA4
ACH-000390	18.904	Wild Type	0.00455752	0.73095	SMARCA4/SMARCA4	SMARCA4	SMARCA4
ACH-000243	13.014	Wild Type	0.00455752	0.73095	SMARCA4/SMARCA4	SMARCA4	SMARCA4
ACH-000053	14.826	Wild Type	0.00455752	0.73095	SMARCA4/SMARCA4	SMARCA4	SMARCA4
ACH-000953	-2.523	Wild Type	0.00455752	0.73095	SMARCA4/SMARCA4	SMARCA4	SMARCA4
ACH-000047	39.946	Wild Type	0.00455752	0.73095	SMARCA4/SMARCA4	SMARCA4	SMARCA4
ACH-001377	8.976	Wild Type	0.00455752	0.73095	SMARCA4/SMARCA4	SMARCA4	SMARCA4
ACH-000460	-33.184	Wild Type	0.00455752	0.73095	SMARCA4/SMARCA4	SMARCA4	SMARCA4
ACH-000606	-14.216	Wild Type	0.00455752	0.73095	SMARCA4/SMARCA4	SMARCA4	SMARCA4
ACH-000152	-22.189	Wild Type	0.00455752	0.73095	SMARCA4/SMARCA4	SMARCA4	SMARCA4
ACH-000461	-2.694	Wild Type	0.00455752	0.73095	SMARCA4/SMARCA4	SMARCA4	SMARCA4
ACH-000776	-5.26	Wild Type	0.00455752	0.73095	SMARCA4/SMARCA4	SMARCA4	SMARCA4
ACH-001368	3.072	Wild Type	0.00455752	0.73095	SMARCA4/SMARCA4	SMARCA4	SMARCA4
ACH-000570	-13.964	Wild Type	0.00455752	0.73095	SMARCA4/SMARCA4	SMARCA4	SMARCA4
ACH-000915	-20.315	Wild Type	0.00455752	0.73095	SMARCA4/SMARCA4	SMARCA4	SMARCA4
ACH-000545	-9.944	Wild Type	0.00455752	0.73095	SMARCA4/SMARCA4	SMARCA4	SMARCA4
ACH-000760	-20.864	Wild Type	0.00455752	0.73095	SMARCA4/SMARCA4	SMARCA4	SMARCA4
ACH-000133	-16.911	Wild Type	0.00455752	0.73095	SMARCA4/SMARCA4	SMARCA4	SMARCA4
ACH-000476	4.766	Wild Type	0.00455752	0.73095	SMARCA4/SMARCA4	SMARCA4	SMARCA4
ACH-000376	-21.964	Wild Type	0.00455752	0.73095	SMARCA4/SMARCA4	SMARCA4	SMARCA4
ACH-000573	-28.004	Wild Type	0.00455752	0.73095	SMARCA4/SMARCA4	SMARCA4	SMARCA4
ACH-000677	-22.212	Wild Type	0.00455752	0.73095	SMARCA4/SMARCA4	SMARCA4	SMARCA4
ACH-000036	-18.193	Wild Type	0.00455752	0.73095	SMARCA4/SMARCA4	SMARCA4	SMARCA4
ACH-000939	-30.909	Wild Type	0.00455752	0.73095	SMARCA4/SMARCA4	SMARCA4	SMARCA4
ACH-000279	-15.338	Wild Type	0.00455752	0.73095	SMARCA4/SMARCA4	SMARCA4	SMARCA4
ACH-000758	11.995	Wild Type	0.00455752	0.73095	SMARCA4/SMARCA4	SMARCA4	SMARCA4
ACH-000676	-5.372	Wild Type	0.00455752	0.73095	SMARCA4/SMARCA4	SMARCA4	SMARCA4
ACH-000821	-15.722	Wild Type	0.00455752	0.73095	SMARCA4/SMARCA4	SMARCA4	SMARCA4
ACH-000601	10.643	Wild Type	0.00455752	0.73095	SMARCA4/SMARCA4	SMARCA4	SMARCA4
ACH-000235	-37.295	Wild Type	0.00455752	0.73095	SMARCA4/SMARCA4	SMARCA4	SMARCA4
ACH-000481	-11.107	Wild Type	0.00455752	0.73095	SMARCA4/SMARCA4	SMARCA4	SMARCA4
ACH-000771	26.983	Wild Type	0.00455752	0.73095	SMARCA4/SMARCA4	SMARCA4	SMARCA4
ACH-000259	12.418	Wild Type	0.00455752	0.73095	SMARCA4/SMARCA4	SMARCA4	SMARCA4
ACH-000381	28.661	Wild Type	0.00455752	0.73095	SMARCA4/SMARCA4	SMARCA4	SMARCA4
ACH-000544	12.418	Wild Type	0.00455752	0.73095	SMARCA4/SMARCA4	SMARCA4	SMARCA4
ACH-001048	-18.231	Wild Type	0.00455752	0.73095	SMARCA4/SMARCA4	SMARCA4	SMARCA4
ACH-000838	-30.331	Wild Type	0.00455752	0.73095	SMARCA4/SMARCA4	SMARCA4	SMARCA4
ACH-001328	-35.372	Wild Type	0.00455752	0.73095	SMARCA4/SMARCA4	SMARCA4	SMARCA4
ACH-000246	-25.917	Wild Type	0.00455752	0.73095	SMARCA4/SMARCA4	SMARCA4	SMARCA4
ACH-000030	14.542	Wild Type	0.00455752	0.73095	SMARCA4/SMARCA4	SMARCA4	SMARCA4
ACH-000652	-17.547	Wild Type	0.00455752	0.73095	SMARCA4/SMARCA4	SMARCA4	SMARCA4
ACH-000505	13.416	Wild Type	0.00455752	0.73095	SMARCA4/SMARCA4	SMARCA4	SMARCA4
ACH-000781	-23.331	Wild Type	0.00455752	0.73095	SMARCA4/SMARCA4	SMARCA4	SMARCA4
ACH-000511	2.152	Wild Type	0.00455752	0.73095	SMARCA4/SMARCA4	SMARCA4	SMARCA4
ACH-000485	-12.298	Wild Type	0.00455752	0.73095	SMARCA4/SMARCA4	SMARCA4	SMARCA4
ACH-000753	-1.944	Wild Type	0.00455752	0.73095	SMARCA4/SMARCA4	SMARCA4	SMARCA4
ACH-000496	-17.595	Wild Type	0.00455752	0.73095	SMARCA4/SMARCA4	SMARCA4	SMARCA4
ACH-000876	-21.813	Wild Type	0.00455752	0.73095	SMARCA4/SMARCA4	SMARCA4	SMARCA4
ACH-000366	21.652	Wild Type	0.00455752	0.73095	SMARCA4/SMARCA4	SMARCA4	SMARCA4
ACH-000118	2.516	Wild Type	0.00455752	0.73095	SMARCA4/SMARCA4	SMARCA4	SMARCA4
ACH-001151	4.103	Wild Type	0.00455752	0.73095	SMARCA4/SMARCA4	SMARCA4	SMARCA4
ACH-000470	-24.3	Wild Type	0.00455752	0.73095	SMARCA4/SMARCA4	SMARCA4	SMARCA4
ACH-000556	2.665	Wild Type	0.00455752	0.73095	SMARCA4/SMARCA4	SMARCA4	SMARCA4
ACH-000233	13.301	Wild Type	0.00455752	0.73095	SMARCA4/SMARCA4	SMARCA4	SMARCA4
ACH-000416	-11.894	Wild Type	0.00455752	0.73095	SMARCA4/SMARCA4	SMARCA4	SMARCA4
ACH-000222	4.692	Wild Type	0.00455752	0.73095	SMARCA4/SMARCA4	SMARCA4	SMARCA4
ACH-000308	-26.912	Wild Type	0.00455752	0.73095	SMARCA4/SMARCA4	SMARCA4	SMARCA4
ACH-000397	10.649	Wild Type	0.00455752	0.73095	SMARCA4/SMARCA4	SMARCA4	SMARCA4
ACH-000984	-21.792	Wild Type	0.00455752	0.73095	SMARCA4/SMARCA4	SMARCA4	SMARCA4
ACH-000221	-23.114	Wild Type	0.00455752	0.73095	SMARCA4/SMARCA4	SMARCA4	SMARCA4
ACH-001211	8.893	Wild Type	0.00455752	0.73095	SMARCA4/SMARCA4	SMARCA4	SMARCA4
ACH-000765	5.476	Wild Type	0.00455752	0.73095	SMARCA4/SMARCA4	SMARCA4	SMARCA4
ACH-000811	-26.56	Wild Type	0.00455752	0.73095	SMARCA4/SMARCA4	SMARCA4	SMARCA4
ACH-000798	19.565	Wild Type	0.00455752	0.73095	SMARCA4/SMARCA4	SMARCA4	SMARCA4
ACH-000311	-4.022	Wild Type	0.00455752	0.73095	SMARCA4/SMARCA4	SMARCA4	SMARCA4
ACH-001496	-2.111	Wild Type	0.00455752	0.73095	SMARCA4/SMARCA4	SMARCA4	SMARCA4
ACH-000054	-20.785	Wild Type	0.00455752	0.73095	SMARCA4/SMARCA4	SMARCA4	SMARCA4
ACH-001765	-1.913	Wild Type	0.00455752	0.73095	SMARCA4/SMARCA4	SMARCA4	SMARCA4
ACH-000622	-20.519	Wild Type	0.00455752	0.73095	SMARCA4/SMARCA4	SMARCA4	SMARCA4
ACH-000520	-3.478	Wild Type	0.00455752	0.73095	SMARCA4/SMARCA4	SMARCA4	SMARCA4
ACH-000834	-9.855	Wild Type	0.00455752	0.73095	SMARCA4/SMARCA4	SMARCA4	SMARCA4
ACH-000936	5.632	Wild Type	0.00455752	0.73095	SMARCA4/SMARCA4	SMARCA4	SMARCA4
ACH-000138	-1.556	Wild Type	0.00455752	0.73095	SMARCA4/SMARCA4	SMARCA4	SMARCA4
ACH-000123	-16.852	Wild Type	0.00455752	0.73095	SMARCA4/SMARCA4	SMARCA4	SMARCA4
ACH-000425	-6.488	Wild Type	0.00455752	0.73095	SMARCA4/SMARCA4	SMARCA4	SMARCA4
ACH-000943	-5.472	Wild Type	0.00455752	0.73095	SMARCA4/SMARCA4	SMARCA4	SMARCA4
ACH-000762	-27.62	Wild Type	0.00455752	0.73095	SMARCA4/SMARCA4	SMARCA4	SMARCA4
ACH-000226	-1.683	Wild Type	0.00455752	0.73095	SMARCA4/SMARCA4	SMARCA4	SMARCA4
ACH-000736	-2.973	Wild Type	0.00455752	0.73095	SMARCA4/SMARCA4	SMARCA4	SMARCA4
ACH-000113	-12.994	Wild Type	0.00455752	0.73095	SMARCA4/SMARCA4	SMARCA4	SMARCA4
ACH-000847	-9.314	Wild Type	0.00455752	0.73095	SMARCA4/SMARCA4	SMARCA4	SMARCA4
ACH-000095	2.112	Wild Type	0.00455752	0.73095	SMARCA4/SMARCA4	SMARCA4	SMARCA4
ACH-000905	8.731	Wild Type	0.00455752	0.73095	SMARCA4/SMARCA4	SMARCA4	SMARCA4
ACH-000362	-3.291	Wild Type	0.00455752	0.73095	SMARCA4/SMARCA4	SMARCA4	SMARCA4
ACH-000420	-27.208	Wild Type	0.00455752	0.73095	SMARCA4/SMARCA4	SMARCA4	SMARCA4
ACH-000120	0.65	Wild Type	0.00455752	0.73095	SMARCA4/SMARCA4	SMARCA4	SMARCA4
ACH-000809	21.434	Wild Type	0.00455752	0.73095	SMARCA4/SMARCA4	SMARCA4	SMARCA4
ACH-001239	-12.085	Wild Type	0.00455752	0.73095	SMARCA4/SMARCA4	SMARCA4	SMARCA4
ACH-000748	-39.091	Wild Type	0.00455752	0.73095	SMARCA4/SMARCA4	SMARCA4	SMARCA4
ACH-001318	-17.67	Wild Type	0.00455752	0.73095	SMARCA4/SMARCA4	SMARCA4	SMARCA4
ACH-000403	-30.445	Wild Type	0.00455752	0.73095	SMARCA4/SMARCA4	SMARCA4	SMARCA4
ACH-000924	-8.141	Wild Type	0.00455752	0.73095	SMARCA4/SMARCA4	SMARCA4	SMARCA4
ACH-000041	-21.991	Wild Type	0.00455752	0.73095	SMARCA4/SMARCA4	SMARCA4	SMARCA4
ACH-001001	-14.728	Wild Type	0.00455752	0.73095	SMARCA4/SMARCA4	SMARCA4	SMARCA4
ACH-000591	-11.567	Wild Type	0.00455752	0.73095	SMARCA4/SMARCA4	SMARCA4	SMARCA4
ACH-000288	24.052	Wild Type	0.00455752	0.73095	SMARCA4/SMARCA4	SMARCA4	SMARCA4
ACH-001322	32.756	Wild Type	0.00455752	0.73095	SMARCA4/SMARCA4	SMARCA4	SMARCA4
ACH-000365	19.315	Wild Type	0.00455752	0.73095	SMARCA4/SMARCA4	SMARCA4	SMARCA4
ACH-000017	39.519	Wild Type	0.00455752	0.73095	SMARCA4/SMARCA4	SMARCA4	SMARCA4
ACH-000406	1.523	Wild Type	0.00455752	0.73095	SMARCA4/SMARCA4	SMARCA4	SMARCA4
ACH-000495	-27.021	Wild Type	0.00455752	0.73095	SMARCA4/SMARCA4	SMARCA4	SMARCA4
ACH-000627	-18.696	Wild Type	0.00455752	0.73095	SMARCA4/SMARCA4	SMARCA4	SMARCA4
ACH-000958	-29.588	Wild Type	0.00455752	0.73095	SMARCA4/SMARCA4	SMARCA4	SMARCA4
ACH-000632	5.015	Wild Type	0.00455752	0.73095	SMARCA4/SMARCA4	SMARCA4	SMARCA4
ACH-000022	8.698	Wild Type	0.00455752	0.73095	SMARCA4/SMARCA4	SMARCA4	SMARCA4
ACH-001740	18.6	Wild Type	0.00455752	0.73095	SMARCA4/SMARCA4	SMARCA4	SMARCA4
ACH-001289	-14.204	Wild Type	0.00455752	0.73095	SMARCA4/SMARCA4	SMARCA4	SMARCA4
ACH-000454	-1.728	Wild Type	0.00455752	0.73095	SMARCA4/SMARCA4	SMARCA4	SMARCA4
ACH-000445	-20.691	Wild Type	0.00455752	0.73095	SMARCA4/SMARCA4	SMARCA4	SMARCA4
ACH-000042	-3.526	Wild Type	0.00455752	0.73095	SMARCA4/SMARCA4	SMARCA4	SMARCA4
ACH-000499	4.581	Wild Type	0.00455752	0.73095	SMARCA4/SMARCA4	SMARCA4	SMARCA4
ACH-000028	-20.002	Wild Type	0.00455752	0.73095	SMARCA4/SMARCA4	SMARCA4	SMARCA4
ACH-000169	11.852	Wild Type	0.00455752	0.73095	SMARCA4/SMARCA4	SMARCA4	SMARCA4
ACH-000713	-12.891	Wild Type	0.00455752	0.73095	SMARCA4/SMARCA4	SMARCA4	SMARCA4
ACH-000250	-7.542	Wild Type	0.00455752	0.73095	SMARCA4/SMARCA4	SMARCA4	SMARCA4
ACH-000368	-22.93	Wild Type	0.00455752	0.73095	SMARCA4/SMARCA4	SMARCA4	SMARCA4
ACH-000799	-22.831	Wild Type	0.00455752	0.73095	SMARCA4/SMARCA4	SMARCA4	SMARCA4
ACH-000148	-1.576	Wild Type	0.00455752	0.73095	SMARCA4/SMARCA4	SMARCA4	SMARCA4
ACH-000266	9.963	Wild Type	0.00455752	0.73095	SMARCA4/SMARCA4	SMARCA4	SMARCA4
ACH-000188	3.952	Wild Type	0.00455752	0.73095	SMARCA4/SMARCA4	SMARCA4	SMARCA4
ACH-000410	-31.292	Wild Type	0.00455752	0.73095	SMARCA4/SMARCA4	SMARCA4	SMARCA4
ACH-000988	-27.146	Wild Type	0.00455752	0.73095	SMARCA4/SMARCA4	SMARCA4	SMARCA4
ACH-000911	4.361	Wild Type	0.00455752	0.73095	SMARCA4/SMARCA4	SMARCA4	SMARCA4
ACH-000467	-30.209	Wild Type	0.00455752	0.73095	SMARCA4/SMARCA4	SMARCA4	SMARCA4
ACH-000339	-4.508	Wild Type	0.00455752	0.73095	SMARCA4/SMARCA4	SMARCA4	SMARCA4
ACH-000681	-25.48	Wild Type	0.00455752	0.73095	SMARCA4/SMARCA4	SMARCA4	SMARCA4
ACH-000411	-21.058	Wild Type	0.00455752	0.73095	SMARCA4/SMARCA4	SMARCA4	SMARCA4
ACH-000861	2.471	Wild Type	0.00455752	0.73095	SMARCA4/SMARCA4	SMARCA4	SMARCA4
ACH-000550	-26.649	Wild Type	0.00455752	0.73095	SMARCA4/SMARCA4	SMARCA4	SMARCA4
ACH-000938	15.16	Wild Type	0.00455752	0.73095	SMARCA4/SMARCA4	SMARCA4	SMARCA4
ACH-000791	-9.078	Wild Type	0.00455752	0.73095	SMARCA4/SMARCA4	SMARCA4	SMARCA4
ACH-000018	-21.34	Wild Type	0.00455752	0.73095	SMARCA4/SMARCA4	SMARCA4	SMARCA4
ACH-000782	16.435	Wild Type	0.00455752	0.73095	SMARCA4/SMARCA4	SMARCA4	SMARCA4
ACH-000836	-25.632	Wild Type	0.00455752	0.73095	SMARCA4/SMARCA4	SMARCA4	SMARCA4
ACH-000986	-0.076	Wild Type	0.00455752	0.73095	SMARCA4/SMARCA4	SMARCA4	SMARCA4
ACH-000316	-7.139	Wild Type	0.00455752	0.73095	SMARCA4/SMARCA4	SMARCA4	SMARCA4
ACH-000183	-2.931	Wild Type	0.00455752	0.73095	SMARCA4/SMARCA4	SMARCA4	SMARCA4
ACH-001353	-22.066	Wild Type	0.00455752	0.73095	SMARCA4/SMARCA4	SMARCA4	SMARCA4
ACH-000473	-11.408	Wild Type	0.00455752	0.73095	SMARCA4/SMARCA4	SMARCA4	SMARCA4
ACH-000324	-20.322	Wild Type	0.00455752	0.73095	SMARCA4/SMARCA4	SMARCA4	SMARCA4
ACH-000507	-22.05	Wild Type	0.00455752	0.73095	SMARCA4/SMARCA4	SMARCA4	SMARCA4
ACH-000846	-3.005	Wild Type	0.00455752	0.73095	SMARCA4/SMARCA4	SMARCA4	SMARCA4
ACH-000957	-16.058	Wild Type	0.00455752	0.73095	SMARCA4/SMARCA4	SMARCA4	SMARCA4
ACH-000015	-14.562	Mutant	0.00455752	0.73095	SMARCA4/SMARCA4	SMARCA4	SMARCA4
ACH-000098	-15.249	Mutant	0.00455752	0.73095	SMARCA4/SMARCA4	SMARCA4	SMARCA4
ACH-000261	-21.399	Mutant	0.00455752	0.73095	SMARCA4/SMARCA4	SMARCA4	SMARCA4
ACH-000361	-14.696	Mutant	0.00455752	0.73095	SMARCA4/SMARCA4	SMARCA4	SMARCA4
ACH-000706	-20.447	Mutant	0.00455752	0.73095	SMARCA4/SMARCA4	SMARCA4	SMARCA4
ACH-000840	-23.001	Mutant	0.00455752	0.73095	SMARCA4/SMARCA4	SMARCA4	SMARCA4
ACH-000869	-25.278	Mutant	0.00455752	0.73095	SMARCA4/SMARCA4	SMARCA4	SMARCA4
ACH-000872	-18.934	Mutant	0.00455752	0.73095	SMARCA4/SMARCA4	SMARCA4	SMARCA4
ACH-000900	-6.786	Mutant	0.00455752	0.73095	SMARCA4/SMARCA4	SMARCA4	SMARCA4
ACH-000900	-6.786	Mutant	0.00455752	0.73095	SMARCA4/SMARCA4	SMARCA4	SMARCA4
ACH-000901	-19.842	Mutant	0.00455752	0.73095	SMARCA4/SMARCA4	SMARCA4	SMARCA4
ACH-000317	-13.167	Wild Type	0.121071		KRAS/KRAS	KRAS	KRAS
ACH-000078	-2.364	Wild Type	0.121071		KRAS/KRAS	KRAS	KRAS
ACH-000265	55.259	Wild Type	0.121071		KRAS/KRAS	KRAS	KRAS
ACH-000253	-1.886	Wild Type	0.121071		KRAS/KRAS	KRAS	KRAS
ACH-000614	-6.23	Wild Type	0.121071		KRAS/KRAS	KRAS	KRAS
ACH-001038	-6.819	Wild Type	0.121071		KRAS/KRAS	KRAS	KRAS
ACH-000335	-12.287	Wild Type	0.121071		KRAS/KRAS	KRAS	KRAS
ACH-000352	-12.21	Wild Type	0.121071		KRAS/KRAS	KRAS	KRAS
ACH-000132	10.273	Wild Type	0.121071		KRAS/KRAS	KRAS	KRAS
ACH-000548	-11.855	Wild Type	0.121071		KRAS/KRAS	KRAS	KRAS
ACH-000773	34.758	Wild Type	0.121071		KRAS/KRAS	KRAS	KRAS
ACH-000552	-3.087	Wild Type	0.121071		KRAS/KRAS	KRAS	KRAS
ACH-000823	2.48	Wild Type	0.121071		KRAS/KRAS	KRAS	KRAS
ACH-001067	-15.68	Wild Type	0.121071		KRAS/KRAS	KRAS	KRAS
ACH-001745	-11.379	Wild Type	0.121071		KRAS/KRAS	KRAS	KRAS
ACH-000747	-4.816	Wild Type	0.121071		KRAS/KRAS	KRAS	KRAS
ACH-000092	-9.995	Wild Type	0.121071		KRAS/KRAS	KRAS	KRAS
ACH-000880	28.172	Wild Type	0.121071		KRAS/KRAS	KRAS	KRAS
ACH-000697	-8.297	Wild Type	0.121071		KRAS/KRAS	KRAS	KRAS
ACH-000415	-8.38	Wild Type	0.121071		KRAS/KRAS	KRAS	KRAS
ACH-000969	4.155	Wild Type	0.121071		KRAS/KRAS	KRAS	KRAS
ACH-000889	-24.069	Wild Type	0.121071		KRAS/KRAS	KRAS	KRAS
ACH-000401	-12.882	Wild Type	0.121071		KRAS/KRAS	KRAS	KRAS
ACH-000817	41.711	Wild Type	0.121071		KRAS/KRAS	KRAS	KRAS
ACH-000848	1.979	Wild Type	0.121071		KRAS/KRAS	KRAS	KRAS
ACH-000274	-11.841	Wild Type	0.121071		KRAS/KRAS	KRAS	KRAS
ACH-000035	-10.831	Wild Type	0.121071		KRAS/KRAS	KRAS	KRAS
ACH-000128	-15.095	Wild Type	0.121071		KRAS/KRAS	KRAS	KRAS
ACH-000421	38.499	Wild Type	0.121071		KRAS/KRAS	KRAS	KRAS
ACH-000784	-17.152	Wild Type	0.121071		KRAS/KRAS	KRAS	KRAS
ACH-000348	-4.93	Wild Type	0.121071		KRAS/KRAS	KRAS	KRAS
ACH-000549	-14.54	Wild Type	0.121071		KRAS/KRAS	KRAS	KRAS
ACH-000721	74.509	Wild Type	0.121071		KRAS/KRAS	KRAS	KRAS
ACH-000756	-18.829	Wild Type	0.121071		KRAS/KRAS	KRAS	KRAS
ACH-000647	-2.405	Wild Type	0.121071		KRAS/KRAS	KRAS	KRAS
ACH-000521	40.723	Wild Type	0.121071		KRAS/KRAS	KRAS	KRAS
ACH-000993	-12.873	Wild Type	0.121071		KRAS/KRAS	KRAS	KRAS
ACH-000516	-14.571	Wild Type	0.121071		KRAS/KRAS	KRAS	KRAS
ACH-000082	-4.384	Wild Type	0.121071		KRAS/KRAS	KRAS	KRAS
ACH-000584	-5.24	Wild Type	0.121071		KRAS/KRAS	KRAS	KRAS
ACH-000738	-6.523	Wild Type	0.121071		KRAS/KRAS	KRAS	KRAS
ACH-000600	-17.6	Wild Type	0.121071		KRAS/KRAS	KRAS	KRAS
ACH-000839	-12.967	Wild Type	0.121071		KRAS/KRAS	KRAS	KRAS
ACH-000901	5.015	Wild Type	0.121071		KRAS/KRAS	KRAS	KRAS
ACH-000947	2.357	Wild Type	0.121071		KRAS/KRAS	KRAS	KRAS
ACH-000463	46.746	Wild Type	0.121071		KRAS/KRAS	KRAS	KRAS
ACH-000673	-11.975	Wild Type	0.121071		KRAS/KRAS	KRAS	KRAS
ACH-000319	-8.15	Wild Type	0.121071		KRAS/KRAS	KRAS	KRAS
ACH-000475	-11.863	Wild Type	0.121071		KRAS/KRAS	KRAS	KRAS
ACH-000337	-7.447	Wild Type	0.121071		KRAS/KRAS	KRAS	KRAS
ACH-001654	52.342	Wild Type	0.121071		KRAS/KRAS	KRAS	KRAS
ACH-000237	-10.412	Wild Type	0.121071		KRAS/KRAS	KRAS	KRAS
ACH-000683	-9.354	Wild Type	0.121071		KRAS/KRAS	KRAS	KRAS
ACH-000260	-12.434	Wild Type	0.121071		KRAS/KRAS	KRAS	KRAS
ACH-001075	-14.79	Wild Type	0.121071		KRAS/KRAS	KRAS	KRAS
ACH-000278	-18.785	Wild Type	0.121071		KRAS/KRAS	KRAS	KRAS
ACH-000867	-12.286	Wild Type	0.121071		KRAS/KRAS	KRAS	KRAS
ACH-000935	-11.111	Wild Type	0.121071		KRAS/KRAS	KRAS	KRAS
ACH-000232	-8.645	Wild Type	0.121071		KRAS/KRAS	KRAS	KRAS
ACH-000720	-9.277	Wild Type	0.121071		KRAS/KRAS	KRAS	KRAS
ACH-000383	4.361	Wild Type	0.121071		KRAS/KRAS	KRAS	KRAS
ACH-000711	-7.209	Wild Type	0.121071		KRAS/KRAS	KRAS	KRAS
ACH-000178	37.012	Wild Type	0.121071		KRAS/KRAS	KRAS	KRAS
ACH-000468	68	Wild Type	0.121071		KRAS/KRAS	KRAS	KRAS
ACH-000917	-17.395	Wild Type	0.121071		KRAS/KRAS	KRAS	KRAS
ACH-000840	17.968	Wild Type	0.121071		KRAS/KRAS	KRAS	KRAS
ACH-000013	-8.193	Wild Type	0.121071		KRAS/KRAS	KRAS	KRAS
ACH-001228	-10.958	Wild Type	0.121071		KRAS/KRAS	KRAS	KRAS
ACH-000007	58.029	Wild Type	0.121071		KRAS/KRAS	KRAS	KRAS
ACH-000648	-21.696	Wild Type	0.121071		KRAS/KRAS	KRAS	KRAS
ACH-000322	-29.368	Wild Type	0.121071		KRAS/KRAS	KRAS	KRAS
ACH-000769	-8.888	Wild Type	0.121071		KRAS/KRAS	KRAS	KRAS
ACH-000436	-14.96	Wild Type	0.121071		KRAS/KRAS	KRAS	KRAS
ACH-000163	41.853	Wild Type	0.121071		KRAS/KRAS	KRAS	KRAS
ACH-000633	-13.067	Wild Type	0.121071		KRAS/KRAS	KRAS	KRAS
ACH-000835	-17.538	Wild Type	0.121071		KRAS/KRAS	KRAS	KRAS
ACH-000882	-8.843	Wild Type	0.121071		KRAS/KRAS	KRAS	KRAS
ACH-000025	-7.479	Wild Type	0.121071		KRAS/KRAS	KRAS	KRAS
ACH-001031	-13.341	Wild Type	0.121071		KRAS/KRAS	KRAS	KRAS
ACH-000661	-14.483	Wild Type	0.121071		KRAS/KRAS	KRAS	KRAS
ACH-000926	-12.076	Wild Type	0.121071		KRAS/KRAS	KRAS	KRAS
ACH-000792	-5.644	Wild Type	0.121071		KRAS/KRAS	KRAS	KRAS
ACH-000770	-13.069	Wild Type	0.121071		KRAS/KRAS	KRAS	KRAS
ACH-001053	-17.741	Wild Type	0.121071		KRAS/KRAS	KRAS	KRAS
ACH-000486	-8.767	Wild Type	0.121071		KRAS/KRAS	KRAS	KRAS
ACH-000618	-11.936	Wild Type	0.121071		KRAS/KRAS	KRAS	KRAS
ACH-000906	-8.12	Wild Type	0.121071		KRAS/KRAS	KRAS	KRAS
ACH-000699	-13.289	Wild Type	0.121071		KRAS/KRAS	KRAS	KRAS
ACH-000665	-8.446	Wild Type	0.121071		KRAS/KRAS	KRAS	KRAS
ACH-000858	-3.606	Wild Type	0.121071		KRAS/KRAS	KRAS	KRAS
ACH-000829	-15.531	Wild Type	0.121071		KRAS/KRAS	KRAS	KRAS
ACH-000837	11.354	Wild Type	0.121071		KRAS/KRAS	KRAS	KRAS
ACH-000517	71.462	Wild Type	0.121071		KRAS/KRAS	KRAS	KRAS
ACH-000588	18.777	Wild Type	0.121071		KRAS/KRAS	KRAS	KRAS
ACH-000623	-18.495	Wild Type	0.121071		KRAS/KRAS	KRAS	KRAS
ACH-000605	-2.364	Wild Type	0.121071		KRAS/KRAS	KRAS	KRAS
ACH-000256	-19.507	Wild Type	0.121071		KRAS/KRAS	KRAS	KRAS
ACH-000693	-9.706	Wild Type	0.121071		KRAS/KRAS	KRAS	KRAS
ACH-000211	-7.403	Wild Type	0.121071		KRAS/KRAS	KRAS	KRAS
ACH-000302	-10.398	Wild Type	0.121071		KRAS/KRAS	KRAS	KRAS
ACH-000822	-5.069	Wild Type	0.121071		KRAS/KRAS	KRAS	KRAS
ACH-000215	-13.686	Wild Type	0.121071		KRAS/KRAS	KRAS	KRAS
ACH-000862	1.78	Wild Type	0.121071		KRAS/KRAS	KRAS	KRAS
ACH-000849	-19.258	Wild Type	0.121071		KRAS/KRAS	KRAS	KRAS
ACH-000887	-13.805	Wild Type	0.121071		KRAS/KRAS	KRAS	KRAS
ACH-000307	44.503	Wild Type	0.121071		KRAS/KRAS	KRAS	KRAS
ACH-000296	2.333	Wild Type	0.121071		KRAS/KRAS	KRAS	KRAS
ACH-001306	-7.775	Wild Type	0.121071		KRAS/KRAS	KRAS	KRAS
ACH-001532	-8.702	Wild Type	0.121071		KRAS/KRAS	KRAS	KRAS
ACH-000332	59.149	Wild Type	0.121071		KRAS/KRAS	KRAS	KRAS
ACH-000585	29.787	Wild Type	0.121071		KRAS/KRAS	KRAS	KRAS
ACH-000819	-6.914	Wild Type	0.121071		KRAS/KRAS	KRAS	KRAS
ACH-001283	-2.856	Wild Type	0.121071		KRAS/KRAS	KRAS	KRAS
ACH-000510	4.681	Wild Type	0.121071		KRAS/KRAS	KRAS	KRAS
ACH-000912	-10.994	Wild Type	0.121071		KRAS/KRAS	KRAS	KRAS
ACH-000658	-15.467	Wild Type	0.121071		KRAS/KRAS	KRAS	KRAS
ACH-000487	-17.84	Wild Type	0.121071		KRAS/KRAS	KRAS	KRAS
ACH-001054	-17.431	Wild Type	0.121071		KRAS/KRAS	KRAS	KRAS
ACH-000968	12.446	Wild Type	0.121071		KRAS/KRAS	KRAS	KRAS
ACH-000323	-5.717	Wild Type	0.121071		KRAS/KRAS	KRAS	KRAS
ACH-001028	-17.515	Wild Type	0.121071		KRAS/KRAS	KRAS	KRAS
ACH-000608	6.515	Wild Type	0.121071		KRAS/KRAS	KRAS	KRAS
ACH-000331	-3.327	Wild Type	0.121071		KRAS/KRAS	KRAS	KRAS
ACH-000291	-8.437	Wild Type	0.121071		KRAS/KRAS	KRAS	KRAS
ACH-000055	-13.303	Wild Type	0.121071		KRAS/KRAS	KRAS	KRAS
ACH-000785	5.949	Wild Type	0.121071		KRAS/KRAS	KRAS	KRAS
ACH-001380	-14.852	Wild Type	0.121071		KRAS/KRAS	KRAS	KRAS
ACH-000718	78.418	Wild Type	0.121071		KRAS/KRAS	KRAS	KRAS
ACH-000881	-0.659	Wild Type	0.121071		KRAS/KRAS	KRAS	KRAS
ACH-000255	-15.26	Wild Type	0.121071		KRAS/KRAS	KRAS	KRAS
ACH-001096	-1.866	Wild Type	0.121071		KRAS/KRAS	KRAS	KRAS
ACH-000767	-7.155	Wild Type	0.121071		KRAS/KRAS	KRAS	KRAS
ACH-001431	-14.196	Wild Type	0.121071		KRAS/KRAS	KRAS	KRAS
ACH-000502	83.313	Wild Type	0.121071		KRAS/KRAS	KRAS	KRAS
ACH-000086	-12.572	Wild Type	0.121071		KRAS/KRAS	KRAS	KRAS
ACH-000097	23.54	Wild Type	0.121071		KRAS/KRAS	KRAS	KRAS
ACH-000142	-6.029	Wild Type	0.121071		KRAS/KRAS	KRAS	KRAS
ACH-000706	-6.477	Wild Type	0.121071		KRAS/KRAS	KRAS	KRAS
ACH-000528	0.878	Wild Type	0.121071		KRAS/KRAS	KRAS	KRAS
ACH-000045	-4.849	Wild Type	0.121071		KRAS/KRAS	KRAS	KRAS
ACH-000937	-16.206	Wild Type	0.121071		KRAS/KRAS	KRAS	KRAS
ACH-000040	-13.02	Wild Type	0.121071		KRAS/KRAS	KRAS	KRAS
ACH-000824	-8.151	Wild Type	0.121071		KRAS/KRAS	KRAS	KRAS
ACH-000448	-12.099	Wild Type	0.121071		KRAS/KRAS	KRAS	KRAS
ACH-000910	-19.671	Wild Type	0.121071		KRAS/KRAS	KRAS	KRAS
ACH-000788	-15.756	Wild Type	0.121071		KRAS/KRAS	KRAS	KRAS
ACH-000452	10.552	Wild Type	0.121071		KRAS/KRAS	KRAS	KRAS
ACH-000649	-19.503	Wild Type	0.121071		KRAS/KRAS	KRAS	KRAS
ACH-000865	-5.503	Wild Type	0.121071		KRAS/KRAS	KRAS	KRAS
ACH-000589	-1.548	Wild Type	0.121071		KRAS/KRAS	KRAS	KRAS
ACH-000805	-7.198	Wild Type	0.121071		KRAS/KRAS	KRAS	KRAS
ACH-000294	54.445	Wild Type	0.121071		KRAS/KRAS	KRAS	KRAS
ACH-001301	16.771	Wild Type	0.121071		KRAS/KRAS	KRAS	KRAS
ACH-001134	-16.344	Wild Type	0.121071		KRAS/KRAS	KRAS	KRAS
ACH-000098	-14.507	Wild Type	0.121071		KRAS/KRAS	KRAS	KRAS
ACH-000356	34.32	Wild Type	0.121071		KRAS/KRAS	KRAS	KRAS
ACH-000150	-19.536	Wild Type	0.121071		KRAS/KRAS	KRAS	KRAS
ACH-000766	-9.009	Wild Type	0.121071		KRAS/KRAS	KRAS	KRAS
ACH-000624	-5.221	Wild Type	0.121071		KRAS/KRAS	KRAS	KRAS
ACH-001300	-0.516	Wild Type	0.121071		KRAS/KRAS	KRAS	KRAS
ACH-000228	-9.251	Wild Type	0.121071		KRAS/KRAS	KRAS	KRAS
ACH-000884	-16.797	Wild Type	0.121071		KRAS/KRAS	KRAS	KRAS
ACH-000794	-7.834	Wild Type	0.121071		KRAS/KRAS	KRAS	KRAS
ACH-000913	-17.038	Wild Type	0.121071		KRAS/KRAS	KRAS	KRAS
ACH-001196	-8.901	Wild Type	0.121071		KRAS/KRAS	KRAS	KRAS
ACH-000907	-13.105	Wild Type	0.121071		KRAS/KRAS	KRAS	KRAS
ACH-000329	-12.559	Wild Type	0.121071		KRAS/KRAS	KRAS	KRAS
ACH-000143	-5.306	Wild Type	0.121071		KRAS/KRAS	KRAS	KRAS
ACH-000542	51.738	Wild Type	0.121071		KRAS/KRAS	KRAS	KRAS
ACH-000198	1.57	Wild Type	0.121071		KRAS/KRAS	KRAS	KRAS
ACH-000638	54.479	Wild Type	0.121071		KRAS/KRAS	KRAS	KRAS
ACH-000393	-9.505	Wild Type	0.121071		KRAS/KRAS	KRAS	KRAS
ACH-000009	42.768	Wild Type	0.121071		KRAS/KRAS	KRAS	KRAS
ACH-001061	40.486	Wild Type	0.121071		KRAS/KRAS	KRAS	KRAS
ACH-000070	-4.718	Wild Type	0.121071		KRAS/KRAS	KRAS	KRAS
ACH-000330	-17.431	Wild Type	0.121071		KRAS/KRAS	KRAS	KRAS
ACH-000262	-0.916	Wild Type	0.121071		KRAS/KRAS	KRAS	KRAS
ACH-000471	16.771	Wild Type	0.121071		KRAS/KRAS	KRAS	KRAS
ACH-000671	-16.149	Wild Type	0.121071		KRAS/KRAS	KRAS	KRAS
ACH-000522	39.804	Wild Type	0.121071		KRAS/KRAS	KRAS	KRAS
ACH-000190	-10.818	Wild Type	0.121071		KRAS/KRAS	KRAS	KRAS
ACH-000619	-20.165	Wild Type	0.121071		KRAS/KRAS	KRAS	KRAS
ACH-000527	-10.54	Wild Type	0.121071		KRAS/KRAS	KRAS	KRAS
ACH-000746	-10.956	Wild Type	0.121071		KRAS/KRAS	KRAS	KRAS
ACH-000851	68	Wild Type	0.121071		KRAS/KRAS	KRAS	KRAS
ACH-000866	-5.408	Wild Type	0.121071		KRAS/KRAS	KRAS	KRAS
ACH-000621	-5.268	Wild Type	0.121071		KRAS/KRAS	KRAS	KRAS
ACH-000827	-16.295	Wild Type	0.121071		KRAS/KRAS	KRAS	KRAS
ACH-001183	-4.211	Wild Type	0.121071		KRAS/KRAS	KRAS	KRAS
ACH-000757	58.029	Wild Type	0.121071		KRAS/KRAS	KRAS	KRAS
ACH-000843	2.376	Wild Type	0.121071		KRAS/KRAS	KRAS	KRAS
ACH-000021	-0.219	Wild Type	0.121071		KRAS/KRAS	KRAS	KRAS
ACH-000364	-22.042	Wild Type	0.121071		KRAS/KRAS	KRAS	KRAS
ACH-000248	-17.828	Wild Type	0.121071		KRAS/KRAS	KRAS	KRAS
ACH-000444	52.255	Wild Type	0.121071		KRAS/KRAS	KRAS	KRAS
ACH-001163	-23.772	Wild Type	0.121071		KRAS/KRAS	KRAS	KRAS
ACH-000524	54.612	Wild Type	0.121071		KRAS/KRAS	KRAS	KRAS
ACH-000395	51.738	Wild Type	0.121071		KRAS/KRAS	KRAS	KRAS
ACH-000363	-9.254	Wild Type	0.121071		KRAS/KRAS	KRAS	KRAS
ACH-000127	-8.727	Wild Type	0.121071		KRAS/KRAS	KRAS	KRAS
ACH-000796	74.509	Wild Type	0.121071		KRAS/KRAS	KRAS	KRAS
ACH-001346	-8.068	Wild Type	0.121071		KRAS/KRAS	KRAS	KRAS
ACH-000312	32.77	Wild Type	0.121071		KRAS/KRAS	KRAS	KRAS
ACH-000841	-11.952	Wild Type	0.121071		KRAS/KRAS	KRAS	KRAS
ACH-000108	31.431	Wild Type	0.121071		KRAS/KRAS	KRAS	KRAS
ACH-000087	-11.597	Wild Type	0.121071		KRAS/KRAS	KRAS	KRAS
ACH-000238	-4.831	Wild Type	0.121071		KRAS/KRAS	KRAS	KRAS
ACH-000921	20.055	Wild Type	0.121071		KRAS/KRAS	KRAS	KRAS
ACH-000941	23.904	Wild Type	0.121071		KRAS/KRAS	KRAS	KRAS
ACH-000576	-12.801	Wild Type	0.121071		KRAS/KRAS	KRAS	KRAS
ACH-000518	-2.824	Wild Type	0.121071		KRAS/KRAS	KRAS	KRAS
ACH-000783	-13.808	Wild Type	0.121071		KRAS/KRAS	KRAS	KRAS
ACH-000060	46.443	Wild Type	0.121071		KRAS/KRAS	KRAS	KRAS
ACH-000873	-13.997	Wild Type	0.121071		KRAS/KRAS	KRAS	KRAS
ACH-000973	-21.442	Wild Type	0.121071		KRAS/KRAS	KRAS	KRAS
ACH-000974	-3.739	Wild Type	0.121071		KRAS/KRAS	KRAS	KRAS
ACH-001232	2.302	Wild Type	0.121071		KRAS/KRAS	KRAS	KRAS
ACH-000593	-3.228	Wild Type	0.121071		KRAS/KRAS	KRAS	KRAS
ACH-000146	4.131	Wild Type	0.121071		KRAS/KRAS	KRAS	KRAS
ACH-001197	-16.368	Wild Type	0.121071		KRAS/KRAS	KRAS	KRAS
ACH-000651	47.066	Wild Type	0.121071		KRAS/KRAS	KRAS	KRAS
ACH-000280	-15.65	Wild Type	0.121071		KRAS/KRAS	KRAS	KRAS
ACH-000011	-22.025	Wild Type	0.121071		KRAS/KRAS	KRAS	KRAS
ACH-000537	-5.073	Wild Type	0.121071		KRAS/KRAS	KRAS	KRAS
ACH-000374	-11.911	Wild Type	0.121071		KRAS/KRAS	KRAS	KRAS
ACH-000414	25.446	Wild Type	0.121071		KRAS/KRAS	KRAS	KRAS
ACH-000168	45.327	Wild Type	0.121071		KRAS/KRAS	KRAS	KRAS
ACH-000159	-17.743	Wild Type	0.121071		KRAS/KRAS	KRAS	KRAS
ACH-001278	-9.246	Wild Type	0.121071		KRAS/KRAS	KRAS	KRAS
ACH-000580	-2.797	Wild Type	0.121071		KRAS/KRAS	KRAS	KRAS
ACH-000732	-10.544	Wild Type	0.121071		KRAS/KRAS	KRAS	KRAS
ACH-000653	-17.261	Wild Type	0.121071		KRAS/KRAS	KRAS	KRAS
ACH-000261	-7.474	Wild Type	0.121071		KRAS/KRAS	KRAS	KRAS
ACH-000264	77.839	Wild Type	0.121071		KRAS/KRAS	KRAS	KRAS
ACH-000714	-16.196	Wild Type	0.121071		KRAS/KRAS	KRAS	KRAS
ACH-000768	33.863	Wild Type	0.121071		KRAS/KRAS	KRAS	KRAS
ACH-000932	74.509	Wild Type	0.121071		KRAS/KRAS	KRAS	KRAS
ACH-000777	-1.902	Wild Type	0.121071		KRAS/KRAS	KRAS	KRAS
ACH-000802	-13.008	Wild Type	0.121071		KRAS/KRAS	KRAS	KRAS
ACH-000067	-2.21	Wild Type	0.121071		KRAS/KRAS	KRAS	KRAS
ACH-000763	38.419	Wild Type	0.121071		KRAS/KRAS	KRAS	KRAS
ACH-000407	61.459	Wild Type	0.121071		KRAS/KRAS	KRAS	KRAS
ACH-000885	18.641	Wild Type	0.121071		KRAS/KRAS	KRAS	KRAS
ACH-000281	56.488	Wild Type	0.121071		KRAS/KRAS	KRAS	KRAS
ACH-000896	-11.848	Wild Type	0.121071		KRAS/KRAS	KRAS	KRAS
ACH-000469	-2.926	Wild Type	0.121071		KRAS/KRAS	KRAS	KRAS
ACH-000116	9.364	Wild Type	0.121071		KRAS/KRAS	KRAS	KRAS
ACH-000458	-16.905	Wild Type	0.121071		KRAS/KRAS	KRAS	KRAS
ACH-000231	0.958	Wild Type	0.121071		KRAS/KRAS	KRAS	KRAS
ACH-000389	-4.165	Wild Type	0.121071		KRAS/KRAS	KRAS	KRAS
ACH-000012	-18.371	Wild Type	0.121071		KRAS/KRAS	KRAS	KRAS
ACH-000994	-10.911	Wild Type	0.121071		KRAS/KRAS	KRAS	KRAS
ACH-000099	11.224	Wild Type	0.121071		KRAS/KRAS	KRAS	KRAS
ACH-000137	-6.99	Wild Type	0.121071		KRAS/KRAS	KRAS	KRAS
ACH-001274	-10.133	Wild Type	0.121071		KRAS/KRAS	KRAS	KRAS
ACH-000734	-2.416	Wild Type	0.121071		KRAS/KRAS	KRAS	KRAS
ACH-000490	-14.174	Wild Type	0.121071		KRAS/KRAS	KRAS	KRAS
ACH-000630	-12.988	Wild Type	0.121071		KRAS/KRAS	KRAS	KRAS
ACH-000571	6.927	Wild Type	0.121071		KRAS/KRAS	KRAS	KRAS
ACH-001050	5.267	Wild Type	0.121071		KRAS/KRAS	KRAS	KRAS
ACH-000480	-8.442	Wild Type	0.121071		KRAS/KRAS	KRAS	KRAS
ACH-000960	-9.792	Wild Type	0.121071		KRAS/KRAS	KRAS	KRAS
ACH-000787	21.451	Wild Type	0.121071		KRAS/KRAS	KRAS	KRAS
ACH-000696	-12.238	Wild Type	0.121071		KRAS/KRAS	KRAS	KRAS
ACH-000872	6.743	Wild Type	0.121071		KRAS/KRAS	KRAS	KRAS
ACH-000387	26.136	Wild Type	0.121071		KRAS/KRAS	KRAS	KRAS
ACH-000361	-0.521	Wild Type	0.121071		KRAS/KRAS	KRAS	KRAS
ACH-000223	-10.166	Wild Type	0.121071		KRAS/KRAS	KRAS	KRAS
ACH-000491	28.931	Wild Type	0.121071		KRAS/KRAS	KRAS	KRAS
ACH-001275	-11.354	Wild Type	0.121071		KRAS/KRAS	KRAS	KRAS
ACH-000657	-13.046	Wild Type	0.121071		KRAS/KRAS	KRAS	KRAS
ACH-000663	-15.369	Wild Type	0.121071		KRAS/KRAS	KRAS	KRAS
ACH-000472	3.303	Wild Type	0.121071		KRAS/KRAS	KRAS	KRAS
ACH-000277	34.824	Wild Type	0.121071		KRAS/KRAS	KRAS	KRAS
ACH-000832	-9.277	Wild Type	0.121071		KRAS/KRAS	KRAS	KRAS
ACH-000350	48.823	Wild Type	0.121071		KRAS/KRAS	KRAS	KRAS
ACH-000856	-10.967	Wild Type	0.121071		KRAS/KRAS	KRAS	KRAS
ACH-000831	5.152	Wild Type	0.121071		KRAS/KRAS	KRAS	KRAS
ACH-000620	1.438	Wild Type	0.121071		KRAS/KRAS	KRAS	KRAS
ACH-000390	0.629	Wild Type	0.121071		KRAS/KRAS	KRAS	KRAS
ACH-000243	65.128	Wild Type	0.121071		KRAS/KRAS	KRAS	KRAS
ACH-000053	-3.428	Wild Type	0.121071		KRAS/KRAS	KRAS	KRAS
ACH-000953	-12.809	Wild Type	0.121071		KRAS/KRAS	KRAS	KRAS
ACH-000047	-18.021	Wild Type	0.121071		KRAS/KRAS	KRAS	KRAS
ACH-001377	14.28	Wild Type	0.121071		KRAS/KRAS	KRAS	KRAS
ACH-000460	75.69	Wild Type	0.121071		KRAS/KRAS	KRAS	KRAS
ACH-000606	-8.807	Wild Type	0.121071		KRAS/KRAS	KRAS	KRAS
ACH-000152	-11.456	Wild Type	0.121071		KRAS/KRAS	KRAS	KRAS
ACH-000461	67.137	Wild Type	0.121071		KRAS/KRAS	KRAS	KRAS
ACH-000776	-15.684	Wild Type	0.121071		KRAS/KRAS	KRAS	KRAS
ACH-001368	-11.105	Wild Type	0.121071		KRAS/KRAS	KRAS	KRAS
ACH-000570	-22.463	Wild Type	0.121071		KRAS/KRAS	KRAS	KRAS
ACH-000915	-26.001	Wild Type	0.121071		KRAS/KRAS	KRAS	KRAS
ACH-000545	-2.245	Wild Type	0.121071		KRAS/KRAS	KRAS	KRAS
ACH-000760	-4.719	Wild Type	0.121071		KRAS/KRAS	KRAS	KRAS
ACH-000133	15.241	Wild Type	0.121071		KRAS/KRAS	KRAS	KRAS
ACH-000476	-9.623	Wild Type	0.121071		KRAS/KRAS	KRAS	KRAS
ACH-000376	6.075	Wild Type	0.121071		KRAS/KRAS	KRAS	KRAS
ACH-000573	-5.911	Wild Type	0.121071		KRAS/KRAS	KRAS	KRAS
ACH-000677	42.051	Wild Type	0.121071		KRAS/KRAS	KRAS	KRAS
ACH-000036	-3.901	Wild Type	0.121071		KRAS/KRAS	KRAS	KRAS
ACH-000939	-15.702	Wild Type	0.121071		KRAS/KRAS	KRAS	KRAS
ACH-000279	-1.665	Wild Type	0.121071		KRAS/KRAS	KRAS	KRAS
ACH-000758	-7.059	Wild Type	0.121071		KRAS/KRAS	KRAS	KRAS
ACH-000676	-11.474	Wild Type	0.121071		KRAS/KRAS	KRAS	KRAS
ACH-000821	-21.012	Wild Type	0.121071		KRAS/KRAS	KRAS	KRAS
ACH-000900	12.122	Wild Type	0.121071		KRAS/KRAS	KRAS	KRAS
ACH-000601	77.839	Wild Type	0.121071		KRAS/KRAS	KRAS	KRAS
ACH-000235	66.209	Wild Type	0.121071		KRAS/KRAS	KRAS	KRAS
ACH-000481	-11.841	Wild Type	0.121071		KRAS/KRAS	KRAS	KRAS
ACH-000771	-18.094	Wild Type	0.121071		KRAS/KRAS	KRAS	KRAS
ACH-000259	-9.013	Wild Type	0.121071		KRAS/KRAS	KRAS	KRAS
ACH-000381	39.151	Wild Type	0.121071		KRAS/KRAS	KRAS	KRAS
ACH-000544	-3.024	Wild Type	0.121071		KRAS/KRAS	KRAS	KRAS
ACH-001048	-1.269	Wild Type	0.121071		KRAS/KRAS	KRAS	KRAS
ACH-000838	46.443	Wild Type	0.121071		KRAS/KRAS	KRAS	KRAS
ACH-001328	-2.3	Wild Type	0.121071		KRAS/KRAS	KRAS	KRAS
ACH-000246	-10.802	Wild Type	0.121071		KRAS/KRAS	KRAS	KRAS
ACH-000030	-18.834	Wild Type	0.121071		KRAS/KRAS	KRAS	KRAS
ACH-000652	58.029	Wild Type	0.121071		KRAS/KRAS	KRAS	KRAS
ACH-000505	63.39	Wild Type	0.121071		KRAS/KRAS	KRAS	KRAS
ACH-000781	-6.85	Wild Type	0.121071		KRAS/KRAS	KRAS	KRAS
ACH-000511	59.645	Wild Type	0.121071		KRAS/KRAS	KRAS	KRAS
ACH-000485	44.708	Wild Type	0.121071		KRAS/KRAS	KRAS	KRAS
ACH-000753	-1.327	Wild Type	0.121071		KRAS/KRAS	KRAS	KRAS
ACH-000496	54.479	Wild Type	0.121071		KRAS/KRAS	KRAS	KRAS
ACH-000876	38.199	Wild Type	0.121071		KRAS/KRAS	KRAS	KRAS
ACH-000366	-12.328	Wild Type	0.121071		KRAS/KRAS	KRAS	KRAS
ACH-000118	-2.947	Wild Type	0.121071		KRAS/KRAS	KRAS	KRAS
ACH-001151	48.695	Wild Type	0.121071		KRAS/KRAS	KRAS	KRAS
ACH-000470	38.645	Wild Type	0.121071		KRAS/KRAS	KRAS	KRAS
ACH-000556	0.878	Wild Type	0.121071		KRAS/KRAS	KRAS	KRAS
ACH-000233	-17.614	Wild Type	0.121071		KRAS/KRAS	KRAS	KRAS
ACH-000416	28.288	Wild Type	0.121071		KRAS/KRAS	KRAS	KRAS
ACH-000222	77.839	Wild Type	0.121071		KRAS/KRAS	KRAS	KRAS
ACH-000308	-25.268	Wild Type	0.121071		KRAS/KRAS	KRAS	KRAS
ACH-000397	0.88	Wild Type	0.121071		KRAS/KRAS	KRAS	KRAS
ACH-000984	-10.008	Wild Type	0.121071		KRAS/KRAS	KRAS	KRAS
ACH-000221	16.591	Wild Type	0.121071		KRAS/KRAS	KRAS	KRAS
ACH-001211	-11.03	Wild Type	0.121071		KRAS/KRAS	KRAS	KRAS
ACH-000765	-12.592	Wild Type	0.121071		KRAS/KRAS	KRAS	KRAS
ACH-000811	-7.37	Wild Type	0.121071		KRAS/KRAS	KRAS	KRAS
ACH-000798	81.705	Wild Type	0.121071		KRAS/KRAS	KRAS	KRAS
ACH-000311	29.83	Wild Type	0.121071		KRAS/KRAS	KRAS	KRAS
ACH-001496	3.426	Wild Type	0.121071		KRAS/KRAS	KRAS	KRAS
ACH-000054	-8.261	Wild Type	0.121071		KRAS/KRAS	KRAS	KRAS
ACH-001765	-5.523	Wild Type	0.121071		KRAS/KRAS	KRAS	KRAS
ACH-000622	-7.116	Wild Type	0.121071		KRAS/KRAS	KRAS	KRAS
ACH-000520	-12.67	Wild Type	0.121071		KRAS/KRAS	KRAS	KRAS
ACH-000834	3.387	Wild Type	0.121071		KRAS/KRAS	KRAS	KRAS
ACH-000936	-12.134	Wild Type	0.121071		KRAS/KRAS	KRAS	KRAS
ACH-000138	57.94	Wild Type	0.121071		KRAS/KRAS	KRAS	KRAS
ACH-000123	-11.239	Wild Type	0.121071		KRAS/KRAS	KRAS	KRAS
ACH-000425	-17.327	Wild Type	0.121071		KRAS/KRAS	KRAS	KRAS
ACH-000943	-7.046	Wild Type	0.121071		KRAS/KRAS	KRAS	KRAS
ACH-000762	-2.149	Wild Type	0.121071		KRAS/KRAS	KRAS	KRAS
ACH-000226	-10.546	Wild Type	0.121071		KRAS/KRAS	KRAS	KRAS
ACH-000736	73.99	Wild Type	0.121071		KRAS/KRAS	KRAS	KRAS
ACH-000113	-13.957	Wild Type	0.121071		KRAS/KRAS	KRAS	KRAS
ACH-000847	-2.619	Wild Type	0.121071		KRAS/KRAS	KRAS	KRAS
ACH-000095	-12.085	Wild Type	0.121071		KRAS/KRAS	KRAS	KRAS
ACH-000905	-14.794	Wild Type	0.121071		KRAS/KRAS	KRAS	KRAS
ACH-000362	-2.408	Wild Type	0.121071		KRAS/KRAS	KRAS	KRAS
ACH-000420	-9.931	Wild Type	0.121071		KRAS/KRAS	KRAS	KRAS
ACH-000120	-6.68	Wild Type	0.121071		KRAS/KRAS	KRAS	KRAS
ACH-000809	28.172	Wild Type	0.121071		KRAS/KRAS	KRAS	KRAS
ACH-001239	-15.852	Wild Type	0.121071		KRAS/KRAS	KRAS	KRAS
ACH-000748	13.863	Wild Type	0.121071		KRAS/KRAS	KRAS	KRAS
ACH-001318	-12.556	Wild Type	0.121071		KRAS/KRAS	KRAS	KRAS
ACH-000403	45.986	Wild Type	0.121071		KRAS/KRAS	KRAS	KRAS
ACH-000924	-4.023	Wild Type	0.121071		KRAS/KRAS	KRAS	KRAS
ACH-000041	-1.201	Wild Type	0.121071		KRAS/KRAS	KRAS	KRAS
ACH-001001	22.144	Wild Type	0.121071		KRAS/KRAS	KRAS	KRAS
ACH-000591	-15.989	Wild Type	0.121071		KRAS/KRAS	KRAS	KRAS
ACH-000288	-17.557	Wild Type	0.121071		KRAS/KRAS	KRAS	KRAS
ACH-001322	-4.106	Wild Type	0.121071		KRAS/KRAS	KRAS	KRAS
ACH-000365	-6.763	Wild Type	0.121071		KRAS/KRAS	KRAS	KRAS
ACH-000017	-1.744	Wild Type	0.121071		KRAS/KRAS	KRAS	KRAS
ACH-000406	-13.955	Wild Type	0.121071		KRAS/KRAS	KRAS	KRAS
ACH-000495	-16.676	Wild Type	0.121071		KRAS/KRAS	KRAS	KRAS
ACH-000627	-1.422	Wild Type	0.121071		KRAS/KRAS	KRAS	KRAS
ACH-000958	-16.082	Wild Type	0.121071		KRAS/KRAS	KRAS	KRAS
ACH-000632	-12.208	Wild Type	0.121071		KRAS/KRAS	KRAS	KRAS
ACH-000022	51.103	Wild Type	0.121071		KRAS/KRAS	KRAS	KRAS
ACH-001740	-11.399	Wild Type	0.121071		KRAS/KRAS	KRAS	KRAS
ACH-001289	-19.753	Wild Type	0.121071		KRAS/KRAS	KRAS	KRAS
ACH-000454	-7.681	Wild Type	0.121071		KRAS/KRAS	KRAS	KRAS
ACH-000445	-12.556	Wild Type	0.121071		KRAS/KRAS	KRAS	KRAS
ACH-000042	81.705	Wild Type	0.121071		KRAS/KRAS	KRAS	KRAS
ACH-000499	6.778	Wild Type	0.121071		KRAS/KRAS	KRAS	KRAS
ACH-000028	-13.771	Wild Type	0.121071		KRAS/KRAS	KRAS	KRAS
ACH-000169	-15.003	Wild Type	0.121071		KRAS/KRAS	KRAS	KRAS
ACH-000713	-28.106	Wild Type	0.121071		KRAS/KRAS	KRAS	KRAS
ACH-000250	-8.762	Wild Type	0.121071		KRAS/KRAS	KRAS	KRAS
ACH-000368	-13.367	Wild Type	0.121071		KRAS/KRAS	KRAS	KRAS
ACH-000799	-14.396	Wild Type	0.121071		KRAS/KRAS	KRAS	KRAS
ACH-000148	-3.137	Wild Type	0.121071		KRAS/KRAS	KRAS	KRAS
ACH-000015	-7.652	Wild Type	0.121071		KRAS/KRAS	KRAS	KRAS
ACH-000266	61.975	Wild Type	0.121071		KRAS/KRAS	KRAS	KRAS
ACH-000188	-21.167	Wild Type	0.121071		KRAS/KRAS	KRAS	KRAS
ACH-000410	-7.486	Wild Type	0.121071		KRAS/KRAS	KRAS	KRAS
ACH-000988	6.53	Wild Type	0.121071		KRAS/KRAS	KRAS	KRAS
ACH-000911	-1.823	Wild Type	0.121071		KRAS/KRAS	KRAS	KRAS
ACH-000467	52.352	Wild Type	0.121071		KRAS/KRAS	KRAS	KRAS
ACH-000339	94.392	Wild Type	0.121071		KRAS/KRAS	KRAS	KRAS
ACH-000681	34.468	Wild Type	0.121071		KRAS/KRAS	KRAS	KRAS
ACH-000411	-11.116	Wild Type	0.121071		KRAS/KRAS	KRAS	KRAS
ACH-000861	42.166	Wild Type	0.121071		KRAS/KRAS	KRAS	KRAS
ACH-000550	-0.466	Wild Type	0.121071		KRAS/KRAS	KRAS	KRAS
ACH-000869	2.457	Wild Type	0.121071		KRAS/KRAS	KRAS	KRAS
ACH-000938	-18.194	Wild Type	0.121071		KRAS/KRAS	KRAS	KRAS
ACH-000791	81.705	Wild Type	0.121071		KRAS/KRAS	KRAS	KRAS
ACH-000018	3.037	Wild Type	0.121071		KRAS/KRAS	KRAS	KRAS
ACH-000782	-2.414	Wild Type	0.121071		KRAS/KRAS	KRAS	KRAS
ACH-000836	-5.793	Wild Type	0.121071		KRAS/KRAS	KRAS	KRAS
ACH-000986	35.014	Wild Type	0.121071		KRAS/KRAS	KRAS	KRAS
ACH-000316	-19.429	Wild Type	0.121071		KRAS/KRAS	KRAS	KRAS
ACH-000183	-18.409	Wild Type	0.121071		KRAS/KRAS	KRAS	KRAS
ACH-001353	57.466	Wild Type	0.121071		KRAS/KRAS	KRAS	KRAS
ACH-000473	6.196	Wild Type	0.121071		KRAS/KRAS	KRAS	KRAS
ACH-000324	-8.399	Wild Type	0.121071		KRAS/KRAS	KRAS	KRAS
ACH-000507	54.474	Wild Type	0.121071		KRAS/KRAS	KRAS	KRAS
ACH-000846	-20.52	Wild Type	0.121071		KRAS/KRAS	KRAS	KRAS
ACH-000957	31.989	Wild Type	0.121071		KRAS/KRAS	KRAS	KRAS
ACH-000996	-15.252	Mutant	0.121071		KRAS/KRAS	KRAS	KRAS
ACH-000317	20.513	Wild Type	0.449732		ZFP36L1/ZFP36L1	ZFP36L1	ZFP36L1
ACH-000078	-27.03	Wild Type	0.449732		ZFP36L1/ZFP36L1	ZFP36L1	ZFP36L1
ACH-000265	-15.828	Wild Type	0.449732		ZFP36L1/ZFP36L1	ZFP36L1	ZFP36L1
ACH-000253	-18.943	Wild Type	0.449732		ZFP36L1/ZFP36L1	ZFP36L1	ZFP36L1
ACH-000614	-10.628	Wild Type	0.449732		ZFP36L1/ZFP36L1	ZFP36L1	ZFP36L1
ACH-001038	-9.019	Wild Type	0.449732		ZFP36L1/ZFP36L1	ZFP36L1	ZFP36L1
ACH-000335	-18.105	Wild Type	0.449732		ZFP36L1/ZFP36L1	ZFP36L1	ZFP36L1
ACH-000352	-7.834	Wild Type	0.449732		ZFP36L1/ZFP36L1	ZFP36L1	ZFP36L1
ACH-000132	15.033	Wild Type	0.449732		ZFP36L1/ZFP36L1	ZFP36L1	ZFP36L1
ACH-000548	17.65	Wild Type	0.449732		ZFP36L1/ZFP36L1	ZFP36L1	ZFP36L1
ACH-000773	21.643	Wild Type	0.449732		ZFP36L1/ZFP36L1	ZFP36L1	ZFP36L1
ACH-000552	-16.73	Wild Type	0.449732		ZFP36L1/ZFP36L1	ZFP36L1	ZFP36L1
ACH-000823	-19.749	Wild Type	0.449732		ZFP36L1/ZFP36L1	ZFP36L1	ZFP36L1
ACH-001067	29.095	Wild Type	0.449732		ZFP36L1/ZFP36L1	ZFP36L1	ZFP36L1
ACH-001745	-12.391	Wild Type	0.449732		ZFP36L1/ZFP36L1	ZFP36L1	ZFP36L1
ACH-000747	0.298	Wild Type	0.449732		ZFP36L1/ZFP36L1	ZFP36L1	ZFP36L1
ACH-000092	6.646	Wild Type	0.449732		ZFP36L1/ZFP36L1	ZFP36L1	ZFP36L1
ACH-000880	-6.627	Wild Type	0.449732		ZFP36L1/ZFP36L1	ZFP36L1	ZFP36L1
ACH-000697	-27.488	Wild Type	0.449732		ZFP36L1/ZFP36L1	ZFP36L1	ZFP36L1
ACH-000415	8.019	Wild Type	0.449732		ZFP36L1/ZFP36L1	ZFP36L1	ZFP36L1
ACH-000969	-19.3	Wild Type	0.449732		ZFP36L1/ZFP36L1	ZFP36L1	ZFP36L1
ACH-000889	-16.151	Wild Type	0.449732		ZFP36L1/ZFP36L1	ZFP36L1	ZFP36L1
ACH-000401	-10.554	Wild Type	0.449732		ZFP36L1/ZFP36L1	ZFP36L1	ZFP36L1
ACH-000817	-18.516	Wild Type	0.449732		ZFP36L1/ZFP36L1	ZFP36L1	ZFP36L1
ACH-000848	-36.623	Wild Type	0.449732		ZFP36L1/ZFP36L1	ZFP36L1	ZFP36L1
ACH-000274	-15.633	Wild Type	0.449732		ZFP36L1/ZFP36L1	ZFP36L1	ZFP36L1
ACH-000035	-9.807	Wild Type	0.449732		ZFP36L1/ZFP36L1	ZFP36L1	ZFP36L1
ACH-000128	25.805	Wild Type	0.449732		ZFP36L1/ZFP36L1	ZFP36L1	ZFP36L1
ACH-000421	-0.167	Wild Type	0.449732		ZFP36L1/ZFP36L1	ZFP36L1	ZFP36L1
ACH-000784	-30.934	Wild Type	0.449732		ZFP36L1/ZFP36L1	ZFP36L1	ZFP36L1
ACH-000348	-4.948	Wild Type	0.449732		ZFP36L1/ZFP36L1	ZFP36L1	ZFP36L1
ACH-000549	2.411	Wild Type	0.449732		ZFP36L1/ZFP36L1	ZFP36L1	ZFP36L1
ACH-000721	-5.812	Wild Type	0.449732		ZFP36L1/ZFP36L1	ZFP36L1	ZFP36L1
ACH-000756	1.338	Wild Type	0.449732		ZFP36L1/ZFP36L1	ZFP36L1	ZFP36L1
ACH-000647	-26.963	Wild Type	0.449732		ZFP36L1/ZFP36L1	ZFP36L1	ZFP36L1
ACH-000521	-4.019	Wild Type	0.449732		ZFP36L1/ZFP36L1	ZFP36L1	ZFP36L1
ACH-000993	18.143	Wild Type	0.449732		ZFP36L1/ZFP36L1	ZFP36L1	ZFP36L1
ACH-000516	-1.468	Wild Type	0.449732		ZFP36L1/ZFP36L1	ZFP36L1	ZFP36L1
ACH-000082	-13.606	Wild Type	0.449732		ZFP36L1/ZFP36L1	ZFP36L1	ZFP36L1
ACH-000584	-16.216	Wild Type	0.449732		ZFP36L1/ZFP36L1	ZFP36L1	ZFP36L1
ACH-000738	-19.879	Wild Type	0.449732		ZFP36L1/ZFP36L1	ZFP36L1	ZFP36L1
ACH-000600	20.8	Wild Type	0.449732		ZFP36L1/ZFP36L1	ZFP36L1	ZFP36L1
ACH-000839	9.379	Wild Type	0.449732		ZFP36L1/ZFP36L1	ZFP36L1	ZFP36L1
ACH-000901	-2.119	Wild Type	0.449732		ZFP36L1/ZFP36L1	ZFP36L1	ZFP36L1
ACH-000947	-20.523	Wild Type	0.449732		ZFP36L1/ZFP36L1	ZFP36L1	ZFP36L1
ACH-000463	-22.331	Wild Type	0.449732		ZFP36L1/ZFP36L1	ZFP36L1	ZFP36L1
ACH-000673	28.627	Wild Type	0.449732		ZFP36L1/ZFP36L1	ZFP36L1	ZFP36L1
ACH-000319	5.098	Wild Type	0.449732		ZFP36L1/ZFP36L1	ZFP36L1	ZFP36L1
ACH-000475	-33.49	Wild Type	0.449732		ZFP36L1/ZFP36L1	ZFP36L1	ZFP36L1
ACH-000337	-21.353	Wild Type	0.449732		ZFP36L1/ZFP36L1	ZFP36L1	ZFP36L1
ACH-001654	12.633	Wild Type	0.449732		ZFP36L1/ZFP36L1	ZFP36L1	ZFP36L1
ACH-000237	20.8	Wild Type	0.449732		ZFP36L1/ZFP36L1	ZFP36L1	ZFP36L1
ACH-000683	6.668	Wild Type	0.449732		ZFP36L1/ZFP36L1	ZFP36L1	ZFP36L1
ACH-000260	-30.781	Wild Type	0.449732		ZFP36L1/ZFP36L1	ZFP36L1	ZFP36L1
ACH-001075	-31.988	Wild Type	0.449732		ZFP36L1/ZFP36L1	ZFP36L1	ZFP36L1
ACH-000278	-18.072	Wild Type	0.449732		ZFP36L1/ZFP36L1	ZFP36L1	ZFP36L1
ACH-000867	-25.24	Wild Type	0.449732		ZFP36L1/ZFP36L1	ZFP36L1	ZFP36L1
ACH-000935	23.515	Wild Type	0.449732		ZFP36L1/ZFP36L1	ZFP36L1	ZFP36L1
ACH-000232	-6.223	Wild Type	0.449732		ZFP36L1/ZFP36L1	ZFP36L1	ZFP36L1
ACH-000720	-3.149	Wild Type	0.449732		ZFP36L1/ZFP36L1	ZFP36L1	ZFP36L1
ACH-000383	-22.469	Wild Type	0.449732		ZFP36L1/ZFP36L1	ZFP36L1	ZFP36L1
ACH-000711	-23.762	Wild Type	0.449732		ZFP36L1/ZFP36L1	ZFP36L1	ZFP36L1
ACH-000178	-7.669	Wild Type	0.449732		ZFP36L1/ZFP36L1	ZFP36L1	ZFP36L1
ACH-000468	17.282	Wild Type	0.449732		ZFP36L1/ZFP36L1	ZFP36L1	ZFP36L1
ACH-000917	-10.091	Wild Type	0.449732		ZFP36L1/ZFP36L1	ZFP36L1	ZFP36L1
ACH-000840	26.6	Wild Type	0.449732		ZFP36L1/ZFP36L1	ZFP36L1	ZFP36L1
ACH-000013	-21.914	Wild Type	0.449732		ZFP36L1/ZFP36L1	ZFP36L1	ZFP36L1
ACH-001228	-31.516	Wild Type	0.449732		ZFP36L1/ZFP36L1	ZFP36L1	ZFP36L1
ACH-000007	-19.982	Wild Type	0.449732		ZFP36L1/ZFP36L1	ZFP36L1	ZFP36L1
ACH-000648	40.857	Wild Type	0.449732		ZFP36L1/ZFP36L1	ZFP36L1	ZFP36L1
ACH-000322	-23.784	Wild Type	0.449732		ZFP36L1/ZFP36L1	ZFP36L1	ZFP36L1
ACH-000769	-22.799	Wild Type	0.449732		ZFP36L1/ZFP36L1	ZFP36L1	ZFP36L1
ACH-000436	-23.088	Wild Type	0.449732		ZFP36L1/ZFP36L1	ZFP36L1	ZFP36L1
ACH-000163	-2.043	Wild Type	0.449732		ZFP36L1/ZFP36L1	ZFP36L1	ZFP36L1
ACH-000633	-0.889	Wild Type	0.449732		ZFP36L1/ZFP36L1	ZFP36L1	ZFP36L1
ACH-000835	10.273	Wild Type	0.449732		ZFP36L1/ZFP36L1	ZFP36L1	ZFP36L1
ACH-000882	-16.471	Wild Type	0.449732		ZFP36L1/ZFP36L1	ZFP36L1	ZFP36L1
ACH-000025	27.724	Wild Type	0.449732		ZFP36L1/ZFP36L1	ZFP36L1	ZFP36L1
ACH-001031	-17.426	Wild Type	0.449732		ZFP36L1/ZFP36L1	ZFP36L1	ZFP36L1
ACH-000661	-2.755	Wild Type	0.449732		ZFP36L1/ZFP36L1	ZFP36L1	ZFP36L1
ACH-000926	-45.38	Wild Type	0.449732		ZFP36L1/ZFP36L1	ZFP36L1	ZFP36L1
ACH-000792	29.511	Wild Type	0.449732		ZFP36L1/ZFP36L1	ZFP36L1	ZFP36L1
ACH-000770	-22.977	Wild Type	0.449732		ZFP36L1/ZFP36L1	ZFP36L1	ZFP36L1
ACH-001053	-29.791	Wild Type	0.449732		ZFP36L1/ZFP36L1	ZFP36L1	ZFP36L1
ACH-000486	-4.405	Wild Type	0.449732		ZFP36L1/ZFP36L1	ZFP36L1	ZFP36L1
ACH-000618	-1.722	Wild Type	0.449732		ZFP36L1/ZFP36L1	ZFP36L1	ZFP36L1
ACH-000906	-4.551	Wild Type	0.449732		ZFP36L1/ZFP36L1	ZFP36L1	ZFP36L1
ACH-000699	-3.928	Wild Type	0.449732		ZFP36L1/ZFP36L1	ZFP36L1	ZFP36L1
ACH-000665	12.345	Wild Type	0.449732		ZFP36L1/ZFP36L1	ZFP36L1	ZFP36L1
ACH-000858	-0.068	Wild Type	0.449732		ZFP36L1/ZFP36L1	ZFP36L1	ZFP36L1
ACH-000829	-27.585	Wild Type	0.449732		ZFP36L1/ZFP36L1	ZFP36L1	ZFP36L1
ACH-000837	13.634	Wild Type	0.449732		ZFP36L1/ZFP36L1	ZFP36L1	ZFP36L1
ACH-000517	-19.006	Wild Type	0.449732		ZFP36L1/ZFP36L1	ZFP36L1	ZFP36L1
ACH-000588	-29.4	Wild Type	0.449732		ZFP36L1/ZFP36L1	ZFP36L1	ZFP36L1
ACH-000623	-7.12	Wild Type	0.449732		ZFP36L1/ZFP36L1	ZFP36L1	ZFP36L1
ACH-000605	-23.934	Wild Type	0.449732		ZFP36L1/ZFP36L1	ZFP36L1	ZFP36L1
ACH-000256	-37.759	Wild Type	0.449732		ZFP36L1/ZFP36L1	ZFP36L1	ZFP36L1
ACH-000693	-14.696	Wild Type	0.449732		ZFP36L1/ZFP36L1	ZFP36L1	ZFP36L1
ACH-000211	26.447	Wild Type	0.449732		ZFP36L1/ZFP36L1	ZFP36L1	ZFP36L1
ACH-000302	-1.435	Wild Type	0.449732		ZFP36L1/ZFP36L1	ZFP36L1	ZFP36L1
ACH-000822	-11.022	Wild Type	0.449732		ZFP36L1/ZFP36L1	ZFP36L1	ZFP36L1
ACH-000215	-8.33	Wild Type	0.449732		ZFP36L1/ZFP36L1	ZFP36L1	ZFP36L1
ACH-000862	-10.625	Wild Type	0.449732		ZFP36L1/ZFP36L1	ZFP36L1	ZFP36L1
ACH-000849	-3.16	Wild Type	0.449732		ZFP36L1/ZFP36L1	ZFP36L1	ZFP36L1
ACH-000887	-17.641	Wild Type	0.449732		ZFP36L1/ZFP36L1	ZFP36L1	ZFP36L1
ACH-000307	9.084	Wild Type	0.449732		ZFP36L1/ZFP36L1	ZFP36L1	ZFP36L1
ACH-000296	-0.017	Wild Type	0.449732		ZFP36L1/ZFP36L1	ZFP36L1	ZFP36L1
ACH-001306	28.526	Wild Type	0.449732		ZFP36L1/ZFP36L1	ZFP36L1	ZFP36L1
ACH-001532	-24.176	Wild Type	0.449732		ZFP36L1/ZFP36L1	ZFP36L1	ZFP36L1
ACH-000332	-20.761	Wild Type	0.449732		ZFP36L1/ZFP36L1	ZFP36L1	ZFP36L1
ACH-000585	13.227	Wild Type	0.449732		ZFP36L1/ZFP36L1	ZFP36L1	ZFP36L1
ACH-000819	-10.859	Wild Type	0.449732		ZFP36L1/ZFP36L1	ZFP36L1	ZFP36L1
ACH-001283	-23.174	Wild Type	0.449732		ZFP36L1/ZFP36L1	ZFP36L1	ZFP36L1
ACH-000510	-3.756	Wild Type	0.449732		ZFP36L1/ZFP36L1	ZFP36L1	ZFP36L1
ACH-000912	-9.246	Wild Type	0.449732		ZFP36L1/ZFP36L1	ZFP36L1	ZFP36L1
ACH-000658	-51.365	Wild Type	0.449732		ZFP36L1/ZFP36L1	ZFP36L1	ZFP36L1
ACH-000487	-44.788	Wild Type	0.449732		ZFP36L1/ZFP36L1	ZFP36L1	ZFP36L1
ACH-001054	-30.329	Wild Type	0.449732		ZFP36L1/ZFP36L1	ZFP36L1	ZFP36L1
ACH-000968	-25.241	Wild Type	0.449732		ZFP36L1/ZFP36L1	ZFP36L1	ZFP36L1
ACH-000323	5.949	Wild Type	0.449732		ZFP36L1/ZFP36L1	ZFP36L1	ZFP36L1
ACH-001028	-8.96	Wild Type	0.449732		ZFP36L1/ZFP36L1	ZFP36L1	ZFP36L1
ACH-000608	-23.906	Wild Type	0.449732		ZFP36L1/ZFP36L1	ZFP36L1	ZFP36L1
ACH-000331	-29.11	Wild Type	0.449732		ZFP36L1/ZFP36L1	ZFP36L1	ZFP36L1
ACH-000291	-17.001	Wild Type	0.449732		ZFP36L1/ZFP36L1	ZFP36L1	ZFP36L1
ACH-000055	-12.631	Wild Type	0.449732		ZFP36L1/ZFP36L1	ZFP36L1	ZFP36L1
ACH-000785	-9.107	Wild Type	0.449732		ZFP36L1/ZFP36L1	ZFP36L1	ZFP36L1
ACH-001380	-30.079	Wild Type	0.449732		ZFP36L1/ZFP36L1	ZFP36L1	ZFP36L1
ACH-000718	8.337	Wild Type	0.449732		ZFP36L1/ZFP36L1	ZFP36L1	ZFP36L1
ACH-000996	-20.34	Wild Type	0.449732		ZFP36L1/ZFP36L1	ZFP36L1	ZFP36L1
ACH-000881	-25.226	Wild Type	0.449732		ZFP36L1/ZFP36L1	ZFP36L1	ZFP36L1
ACH-000255	19.27	Wild Type	0.449732		ZFP36L1/ZFP36L1	ZFP36L1	ZFP36L1
ACH-001096	-56.004	Wild Type	0.449732		ZFP36L1/ZFP36L1	ZFP36L1	ZFP36L1
ACH-000767	-21.368	Wild Type	0.449732		ZFP36L1/ZFP36L1	ZFP36L1	ZFP36L1
ACH-001431	-51.365	Wild Type	0.449732		ZFP36L1/ZFP36L1	ZFP36L1	ZFP36L1
ACH-000502	-19.085	Wild Type	0.449732		ZFP36L1/ZFP36L1	ZFP36L1	ZFP36L1
ACH-000086	2.127	Wild Type	0.449732		ZFP36L1/ZFP36L1	ZFP36L1	ZFP36L1
ACH-000097	-16.897	Wild Type	0.449732		ZFP36L1/ZFP36L1	ZFP36L1	ZFP36L1
ACH-000142	-21.088	Wild Type	0.449732		ZFP36L1/ZFP36L1	ZFP36L1	ZFP36L1
ACH-000706	7.167	Wild Type	0.449732		ZFP36L1/ZFP36L1	ZFP36L1	ZFP36L1
ACH-000528	-7.82	Wild Type	0.449732		ZFP36L1/ZFP36L1	ZFP36L1	ZFP36L1
ACH-000045	-19.355	Wild Type	0.449732		ZFP36L1/ZFP36L1	ZFP36L1	ZFP36L1
ACH-000937	-18.36	Wild Type	0.449732		ZFP36L1/ZFP36L1	ZFP36L1	ZFP36L1
ACH-000040	-6.314	Wild Type	0.449732		ZFP36L1/ZFP36L1	ZFP36L1	ZFP36L1
ACH-000824	4.369	Wild Type	0.449732		ZFP36L1/ZFP36L1	ZFP36L1	ZFP36L1
ACH-000448	-19.024	Wild Type	0.449732		ZFP36L1/ZFP36L1	ZFP36L1	ZFP36L1
ACH-000910	-23.872	Wild Type	0.449732		ZFP36L1/ZFP36L1	ZFP36L1	ZFP36L1
ACH-000788	-28.195	Wild Type	0.449732		ZFP36L1/ZFP36L1	ZFP36L1	ZFP36L1
ACH-000452	9.61	Wild Type	0.449732		ZFP36L1/ZFP36L1	ZFP36L1	ZFP36L1
ACH-000649	-1.893	Wild Type	0.449732		ZFP36L1/ZFP36L1	ZFP36L1	ZFP36L1
ACH-000865	-33.306	Wild Type	0.449732		ZFP36L1/ZFP36L1	ZFP36L1	ZFP36L1
ACH-000589	-11.194	Wild Type	0.449732		ZFP36L1/ZFP36L1	ZFP36L1	ZFP36L1
ACH-000805	-22.695	Wild Type	0.449732		ZFP36L1/ZFP36L1	ZFP36L1	ZFP36L1
ACH-000294	-17.312	Wild Type	0.449732		ZFP36L1/ZFP36L1	ZFP36L1	ZFP36L1
ACH-001301	-36.312	Wild Type	0.449732		ZFP36L1/ZFP36L1	ZFP36L1	ZFP36L1
ACH-001134	-18.359	Wild Type	0.449732		ZFP36L1/ZFP36L1	ZFP36L1	ZFP36L1
ACH-000098	-23.784	Wild Type	0.449732		ZFP36L1/ZFP36L1	ZFP36L1	ZFP36L1
ACH-000356	-15.711	Wild Type	0.449732		ZFP36L1/ZFP36L1	ZFP36L1	ZFP36L1
ACH-000150	-1.56	Wild Type	0.449732		ZFP36L1/ZFP36L1	ZFP36L1	ZFP36L1
ACH-000766	-4.418	Wild Type	0.449732		ZFP36L1/ZFP36L1	ZFP36L1	ZFP36L1
ACH-000624	-19.335	Wild Type	0.449732		ZFP36L1/ZFP36L1	ZFP36L1	ZFP36L1
ACH-001300	-26.603	Wild Type	0.449732		ZFP36L1/ZFP36L1	ZFP36L1	ZFP36L1
ACH-000228	24.629	Wild Type	0.449732		ZFP36L1/ZFP36L1	ZFP36L1	ZFP36L1
ACH-000884	-39.928	Wild Type	0.449732		ZFP36L1/ZFP36L1	ZFP36L1	ZFP36L1
ACH-000794	26.583	Wild Type	0.449732		ZFP36L1/ZFP36L1	ZFP36L1	ZFP36L1
ACH-000913	-3.92	Wild Type	0.449732		ZFP36L1/ZFP36L1	ZFP36L1	ZFP36L1
ACH-001196	-29.524	Wild Type	0.449732		ZFP36L1/ZFP36L1	ZFP36L1	ZFP36L1
ACH-000907	-6.786	Wild Type	0.449732		ZFP36L1/ZFP36L1	ZFP36L1	ZFP36L1
ACH-000329	-12.213	Wild Type	0.449732		ZFP36L1/ZFP36L1	ZFP36L1	ZFP36L1
ACH-000143	-29.86	Wild Type	0.449732		ZFP36L1/ZFP36L1	ZFP36L1	ZFP36L1
ACH-000542	26.163	Wild Type	0.449732		ZFP36L1/ZFP36L1	ZFP36L1	ZFP36L1
ACH-000198	-22.491	Wild Type	0.449732		ZFP36L1/ZFP36L1	ZFP36L1	ZFP36L1
ACH-000638	-14.375	Wild Type	0.449732		ZFP36L1/ZFP36L1	ZFP36L1	ZFP36L1
ACH-000393	8.337	Wild Type	0.449732		ZFP36L1/ZFP36L1	ZFP36L1	ZFP36L1
ACH-000009	-21.955	Wild Type	0.449732		ZFP36L1/ZFP36L1	ZFP36L1	ZFP36L1
ACH-001061	-21.86	Wild Type	0.449732		ZFP36L1/ZFP36L1	ZFP36L1	ZFP36L1
ACH-000070	-25.173	Wild Type	0.449732		ZFP36L1/ZFP36L1	ZFP36L1	ZFP36L1
ACH-000330	-38.696	Wild Type	0.449732		ZFP36L1/ZFP36L1	ZFP36L1	ZFP36L1
ACH-000262	54.249	Wild Type	0.449732		ZFP36L1/ZFP36L1	ZFP36L1	ZFP36L1
ACH-000471	-19.289	Wild Type	0.449732		ZFP36L1/ZFP36L1	ZFP36L1	ZFP36L1
ACH-000671	-54.149	Wild Type	0.449732		ZFP36L1/ZFP36L1	ZFP36L1	ZFP36L1
ACH-000522	15.383	Wild Type	0.449732		ZFP36L1/ZFP36L1	ZFP36L1	ZFP36L1
ACH-000190	-25.397	Wild Type	0.449732		ZFP36L1/ZFP36L1	ZFP36L1	ZFP36L1
ACH-000619	-4.412	Wild Type	0.449732		ZFP36L1/ZFP36L1	ZFP36L1	ZFP36L1
ACH-000527	-11.207	Wild Type	0.449732		ZFP36L1/ZFP36L1	ZFP36L1	ZFP36L1
ACH-000746	-14.332	Wild Type	0.449732		ZFP36L1/ZFP36L1	ZFP36L1	ZFP36L1
ACH-000851	-8.974	Wild Type	0.449732		ZFP36L1/ZFP36L1	ZFP36L1	ZFP36L1
ACH-000866	-32.441	Wild Type	0.449732		ZFP36L1/ZFP36L1	ZFP36L1	ZFP36L1
ACH-000621	-27.933	Wild Type	0.449732		ZFP36L1/ZFP36L1	ZFP36L1	ZFP36L1
ACH-000827	-19.956	Wild Type	0.449732		ZFP36L1/ZFP36L1	ZFP36L1	ZFP36L1
ACH-001183	-23.301	Wild Type	0.449732		ZFP36L1/ZFP36L1	ZFP36L1	ZFP36L1
ACH-000757	-16.85	Wild Type	0.449732		ZFP36L1/ZFP36L1	ZFP36L1	ZFP36L1
ACH-000843	-2.149	Wild Type	0.449732		ZFP36L1/ZFP36L1	ZFP36L1	ZFP36L1
ACH-000021	-8.278	Wild Type	0.449732		ZFP36L1/ZFP36L1	ZFP36L1	ZFP36L1
ACH-000364	24.435	Wild Type	0.449732		ZFP36L1/ZFP36L1	ZFP36L1	ZFP36L1
ACH-000248	-14.63	Wild Type	0.449732		ZFP36L1/ZFP36L1	ZFP36L1	ZFP36L1
ACH-000444	-13.465	Wild Type	0.449732		ZFP36L1/ZFP36L1	ZFP36L1	ZFP36L1
ACH-001163	27.526	Wild Type	0.449732		ZFP36L1/ZFP36L1	ZFP36L1	ZFP36L1
ACH-000524	-14.7	Wild Type	0.449732		ZFP36L1/ZFP36L1	ZFP36L1	ZFP36L1
ACH-000395	-2.918	Wild Type	0.449732		ZFP36L1/ZFP36L1	ZFP36L1	ZFP36L1
ACH-000363	-31.439	Wild Type	0.449732		ZFP36L1/ZFP36L1	ZFP36L1	ZFP36L1
ACH-000127	-8.862	Wild Type	0.449732		ZFP36L1/ZFP36L1	ZFP36L1	ZFP36L1
ACH-000796	29.923	Wild Type	0.449732		ZFP36L1/ZFP36L1	ZFP36L1	ZFP36L1
ACH-001346	-7.201	Wild Type	0.449732		ZFP36L1/ZFP36L1	ZFP36L1	ZFP36L1
ACH-000312	-17.966	Wild Type	0.449732		ZFP36L1/ZFP36L1	ZFP36L1	ZFP36L1
ACH-000841	-12.725	Wild Type	0.449732		ZFP36L1/ZFP36L1	ZFP36L1	ZFP36L1
ACH-000108	6.499	Wild Type	0.449732		ZFP36L1/ZFP36L1	ZFP36L1	ZFP36L1
ACH-000087	-37.141	Wild Type	0.449732		ZFP36L1/ZFP36L1	ZFP36L1	ZFP36L1
ACH-000238	20.846	Wild Type	0.449732		ZFP36L1/ZFP36L1	ZFP36L1	ZFP36L1
ACH-000921	21.814	Wild Type	0.449732		ZFP36L1/ZFP36L1	ZFP36L1	ZFP36L1
ACH-000941	-14.303	Wild Type	0.449732		ZFP36L1/ZFP36L1	ZFP36L1	ZFP36L1
ACH-000576	-24.815	Wild Type	0.449732		ZFP36L1/ZFP36L1	ZFP36L1	ZFP36L1
ACH-000518	5.412	Wild Type	0.449732		ZFP36L1/ZFP36L1	ZFP36L1	ZFP36L1
ACH-000783	-37.873	Wild Type	0.449732		ZFP36L1/ZFP36L1	ZFP36L1	ZFP36L1
ACH-000060	17.637	Wild Type	0.449732		ZFP36L1/ZFP36L1	ZFP36L1	ZFP36L1
ACH-000873	-8.79	Wild Type	0.449732		ZFP36L1/ZFP36L1	ZFP36L1	ZFP36L1
ACH-000973	-7.344	Wild Type	0.449732		ZFP36L1/ZFP36L1	ZFP36L1	ZFP36L1
ACH-000974	23.023	Wild Type	0.449732		ZFP36L1/ZFP36L1	ZFP36L1	ZFP36L1
ACH-001232	25.805	Wild Type	0.449732		ZFP36L1/ZFP36L1	ZFP36L1	ZFP36L1
ACH-000593	23.399	Wild Type	0.449732		ZFP36L1/ZFP36L1	ZFP36L1	ZFP36L1
ACH-000146	-20.689	Wild Type	0.449732		ZFP36L1/ZFP36L1	ZFP36L1	ZFP36L1
ACH-001197	-23.091	Wild Type	0.449732		ZFP36L1/ZFP36L1	ZFP36L1	ZFP36L1
ACH-000651	-28.547	Wild Type	0.449732		ZFP36L1/ZFP36L1	ZFP36L1	ZFP36L1
ACH-000280	30.565	Wild Type	0.449732		ZFP36L1/ZFP36L1	ZFP36L1	ZFP36L1
ACH-000011	-20.063	Wild Type	0.449732		ZFP36L1/ZFP36L1	ZFP36L1	ZFP36L1
ACH-000537	0.139	Wild Type	0.449732		ZFP36L1/ZFP36L1	ZFP36L1	ZFP36L1
ACH-000374	-20.139	Wild Type	0.449732		ZFP36L1/ZFP36L1	ZFP36L1	ZFP36L1
ACH-000414	-11.263	Wild Type	0.449732		ZFP36L1/ZFP36L1	ZFP36L1	ZFP36L1
ACH-000168	-16.712	Wild Type	0.449732		ZFP36L1/ZFP36L1	ZFP36L1	ZFP36L1
ACH-000159	5.652	Wild Type	0.449732		ZFP36L1/ZFP36L1	ZFP36L1	ZFP36L1
ACH-001278	-4.993	Wild Type	0.449732		ZFP36L1/ZFP36L1	ZFP36L1	ZFP36L1
ACH-000580	-1.101	Wild Type	0.449732		ZFP36L1/ZFP36L1	ZFP36L1	ZFP36L1
ACH-000732	8.771	Wild Type	0.449732		ZFP36L1/ZFP36L1	ZFP36L1	ZFP36L1
ACH-000653	-17.209	Wild Type	0.449732		ZFP36L1/ZFP36L1	ZFP36L1	ZFP36L1
ACH-000261	6.944	Wild Type	0.449732		ZFP36L1/ZFP36L1	ZFP36L1	ZFP36L1
ACH-000264	8.065	Wild Type	0.449732		ZFP36L1/ZFP36L1	ZFP36L1	ZFP36L1
ACH-000714	-30.04	Wild Type	0.449732		ZFP36L1/ZFP36L1	ZFP36L1	ZFP36L1
ACH-000768	12.615	Wild Type	0.449732		ZFP36L1/ZFP36L1	ZFP36L1	ZFP36L1
ACH-000932	-8.612	Wild Type	0.449732		ZFP36L1/ZFP36L1	ZFP36L1	ZFP36L1
ACH-000777	0.721	Wild Type	0.449732		ZFP36L1/ZFP36L1	ZFP36L1	ZFP36L1
ACH-000802	3.184	Wild Type	0.449732		ZFP36L1/ZFP36L1	ZFP36L1	ZFP36L1
ACH-000067	11.277	Wild Type	0.449732		ZFP36L1/ZFP36L1	ZFP36L1	ZFP36L1
ACH-000763	-24.97	Wild Type	0.449732		ZFP36L1/ZFP36L1	ZFP36L1	ZFP36L1
ACH-000407	-36.004	Wild Type	0.449732		ZFP36L1/ZFP36L1	ZFP36L1	ZFP36L1
ACH-000885	9.684	Wild Type	0.449732		ZFP36L1/ZFP36L1	ZFP36L1	ZFP36L1
ACH-000281	37.652	Wild Type	0.449732		ZFP36L1/ZFP36L1	ZFP36L1	ZFP36L1
ACH-000896	-17.5	Wild Type	0.449732		ZFP36L1/ZFP36L1	ZFP36L1	ZFP36L1
ACH-000469	18.472	Wild Type	0.449732		ZFP36L1/ZFP36L1	ZFP36L1	ZFP36L1
ACH-000116	-29.744	Wild Type	0.449732		ZFP36L1/ZFP36L1	ZFP36L1	ZFP36L1
ACH-000458	-11.742	Wild Type	0.449732		ZFP36L1/ZFP36L1	ZFP36L1	ZFP36L1
ACH-000231	-2.375	Wild Type	0.449732		ZFP36L1/ZFP36L1	ZFP36L1	ZFP36L1
ACH-000389	34.86	Wild Type	0.449732		ZFP36L1/ZFP36L1	ZFP36L1	ZFP36L1
ACH-000012	-11.632	Wild Type	0.449732		ZFP36L1/ZFP36L1	ZFP36L1	ZFP36L1
ACH-000994	-20.53	Wild Type	0.449732		ZFP36L1/ZFP36L1	ZFP36L1	ZFP36L1
ACH-000099	-22.094	Wild Type	0.449732		ZFP36L1/ZFP36L1	ZFP36L1	ZFP36L1
ACH-000137	0.629	Wild Type	0.449732		ZFP36L1/ZFP36L1	ZFP36L1	ZFP36L1
ACH-001274	23.44	Wild Type	0.449732		ZFP36L1/ZFP36L1	ZFP36L1	ZFP36L1
ACH-000734	-44.25	Wild Type	0.449732		ZFP36L1/ZFP36L1	ZFP36L1	ZFP36L1
ACH-000490	3.76	Wild Type	0.449732		ZFP36L1/ZFP36L1	ZFP36L1	ZFP36L1
ACH-000630	37.154	Wild Type	0.449732		ZFP36L1/ZFP36L1	ZFP36L1	ZFP36L1
ACH-000571	37.738	Wild Type	0.449732		ZFP36L1/ZFP36L1	ZFP36L1	ZFP36L1
ACH-001050	51.384	Wild Type	0.449732		ZFP36L1/ZFP36L1	ZFP36L1	ZFP36L1
ACH-000480	-39.057	Wild Type	0.449732		ZFP36L1/ZFP36L1	ZFP36L1	ZFP36L1
ACH-000960	-17.174	Wild Type	0.449732		ZFP36L1/ZFP36L1	ZFP36L1	ZFP36L1
ACH-000787	21.823	Wild Type	0.449732		ZFP36L1/ZFP36L1	ZFP36L1	ZFP36L1
ACH-000696	-19.592	Wild Type	0.449732		ZFP36L1/ZFP36L1	ZFP36L1	ZFP36L1
ACH-000872	-6.067	Wild Type	0.449732		ZFP36L1/ZFP36L1	ZFP36L1	ZFP36L1
ACH-000387	-18.764	Wild Type	0.449732		ZFP36L1/ZFP36L1	ZFP36L1	ZFP36L1
ACH-000361	12.694	Wild Type	0.449732		ZFP36L1/ZFP36L1	ZFP36L1	ZFP36L1
ACH-000223	-5.503	Wild Type	0.449732		ZFP36L1/ZFP36L1	ZFP36L1	ZFP36L1
ACH-000491	-31.394	Wild Type	0.449732		ZFP36L1/ZFP36L1	ZFP36L1	ZFP36L1
ACH-001275	-29.008	Wild Type	0.449732		ZFP36L1/ZFP36L1	ZFP36L1	ZFP36L1
ACH-000657	-22.155	Wild Type	0.449732		ZFP36L1/ZFP36L1	ZFP36L1	ZFP36L1
ACH-000663	18.627	Wild Type	0.449732		ZFP36L1/ZFP36L1	ZFP36L1	ZFP36L1
ACH-000472	-2.414	Wild Type	0.449732		ZFP36L1/ZFP36L1	ZFP36L1	ZFP36L1
ACH-000277	-30.479	Wild Type	0.449732		ZFP36L1/ZFP36L1	ZFP36L1	ZFP36L1
ACH-000832	-0.935	Wild Type	0.449732		ZFP36L1/ZFP36L1	ZFP36L1	ZFP36L1
ACH-000350	-10.221	Wild Type	0.449732		ZFP36L1/ZFP36L1	ZFP36L1	ZFP36L1
ACH-000856	-18.955	Wild Type	0.449732		ZFP36L1/ZFP36L1	ZFP36L1	ZFP36L1
ACH-000831	2.189	Wild Type	0.449732		ZFP36L1/ZFP36L1	ZFP36L1	ZFP36L1
ACH-000620	-13.577	Wild Type	0.449732		ZFP36L1/ZFP36L1	ZFP36L1	ZFP36L1
ACH-000390	-22.729	Wild Type	0.449732		ZFP36L1/ZFP36L1	ZFP36L1	ZFP36L1
ACH-000243	-30.473	Wild Type	0.449732		ZFP36L1/ZFP36L1	ZFP36L1	ZFP36L1
ACH-000053	-41.437	Wild Type	0.449732		ZFP36L1/ZFP36L1	ZFP36L1	ZFP36L1
ACH-000953	-17.784	Wild Type	0.449732		ZFP36L1/ZFP36L1	ZFP36L1	ZFP36L1
ACH-000047	-7.085	Wild Type	0.449732		ZFP36L1/ZFP36L1	ZFP36L1	ZFP36L1
ACH-001377	-28.35	Wild Type	0.449732		ZFP36L1/ZFP36L1	ZFP36L1	ZFP36L1
ACH-000460	13.301	Wild Type	0.449732		ZFP36L1/ZFP36L1	ZFP36L1	ZFP36L1
ACH-000606	-11.858	Wild Type	0.449732		ZFP36L1/ZFP36L1	ZFP36L1	ZFP36L1
ACH-000152	1.83	Wild Type	0.449732		ZFP36L1/ZFP36L1	ZFP36L1	ZFP36L1
ACH-000461	-0.739	Wild Type	0.449732		ZFP36L1/ZFP36L1	ZFP36L1	ZFP36L1
ACH-000776	-20.207	Wild Type	0.449732		ZFP36L1/ZFP36L1	ZFP36L1	ZFP36L1
ACH-001368	-10.907	Wild Type	0.449732		ZFP36L1/ZFP36L1	ZFP36L1	ZFP36L1
ACH-000570	5.526	Wild Type	0.449732		ZFP36L1/ZFP36L1	ZFP36L1	ZFP36L1
ACH-000915	-10.175	Wild Type	0.449732		ZFP36L1/ZFP36L1	ZFP36L1	ZFP36L1
ACH-000545	4.472	Wild Type	0.449732		ZFP36L1/ZFP36L1	ZFP36L1	ZFP36L1
ACH-000760	-12.703	Wild Type	0.449732		ZFP36L1/ZFP36L1	ZFP36L1	ZFP36L1
ACH-000133	-9.687	Wild Type	0.449732		ZFP36L1/ZFP36L1	ZFP36L1	ZFP36L1
[truncated: 21,392 more rows]

## Sheet: Tabls S5  all
Additional File 6: Table S5. A table containing the data for scatter plots shown in Fig. 2e,f,g.
	Essentiality	Mutation	pval	effect_size	pair	Essential	Mutant
ACH-000317	-13.05	Wild Type	7.24698e-13	-1.27012	PIK3CA/PIK3CA	PIK3CA	PIK3CA
ACH-000078	-9.251	Wild Type	7.24698e-13	-1.27012	PIK3CA/PIK3CA	PIK3CA	PIK3CA
ACH-000265	-3.822	Wild Type	7.24698e-13	-1.27012	PIK3CA/PIK3CA	PIK3CA	PIK3CA
ACH-000253	-1.548	Wild Type	7.24698e-13	-1.27012	PIK3CA/PIK3CA	PIK3CA	PIK3CA
ACH-000614	-21.813	Wild Type	7.24698e-13	-1.27012	PIK3CA/PIK3CA	PIK3CA	PIK3CA
ACH-001038	-3.736	Wild Type	7.24698e-13	-1.27012	PIK3CA/PIK3CA	PIK3CA	PIK3CA
ACH-000335	-19.529	Wild Type	7.24698e-13	-1.27012	PIK3CA/PIK3CA	PIK3CA	PIK3CA
ACH-000352	-15.256	Wild Type	7.24698e-13	-1.27012	PIK3CA/PIK3CA	PIK3CA	PIK3CA
ACH-000132	-12.027	Wild Type	7.24698e-13	-1.27012	PIK3CA/PIK3CA	PIK3CA	PIK3CA
ACH-000548	1.83	Wild Type	7.24698e-13	-1.27012	PIK3CA/PIK3CA	PIK3CA	PIK3CA
ACH-000773	-5.456	Wild Type	7.24698e-13	-1.27012	PIK3CA/PIK3CA	PIK3CA	PIK3CA
ACH-000823	-4.747	Wild Type	7.24698e-13	-1.27012	PIK3CA/PIK3CA	PIK3CA	PIK3CA
ACH-001067	-21.061	Wild Type	7.24698e-13	-1.27012	PIK3CA/PIK3CA	PIK3CA	PIK3CA
ACH-001745	21.451	Wild Type	7.24698e-13	-1.27012	PIK3CA/PIK3CA	PIK3CA	PIK3CA
ACH-000747	4.672	Wild Type	7.24698e-13	-1.27012	PIK3CA/PIK3CA	PIK3CA	PIK3CA
ACH-000092	-15.257	Wild Type	7.24698e-13	-1.27012	PIK3CA/PIK3CA	PIK3CA	PIK3CA
ACH-000697	-12.558	Wild Type	7.24698e-13	-1.27012	PIK3CA/PIK3CA	PIK3CA	PIK3CA
ACH-000415	-4.267	Wild Type	7.24698e-13	-1.27012	PIK3CA/PIK3CA	PIK3CA	PIK3CA
ACH-000969	-15.068	Wild Type	7.24698e-13	-1.27012	PIK3CA/PIK3CA	PIK3CA	PIK3CA
ACH-000889	2.817	Wild Type	7.24698e-13	-1.27012	PIK3CA/PIK3CA	PIK3CA	PIK3CA
ACH-000401	-18.616	Wild Type	7.24698e-13	-1.27012	PIK3CA/PIK3CA	PIK3CA	PIK3CA
ACH-000817	-20.126	Wild Type	7.24698e-13	-1.27012	PIK3CA/PIK3CA	PIK3CA	PIK3CA
ACH-000848	8.065	Wild Type	7.24698e-13	-1.27012	PIK3CA/PIK3CA	PIK3CA	PIK3CA
ACH-000274	-11.31	Wild Type	7.24698e-13	-1.27012	PIK3CA/PIK3CA	PIK3CA	PIK3CA
ACH-000035	-12.3	Wild Type	7.24698e-13	-1.27012	PIK3CA/PIK3CA	PIK3CA	PIK3CA
ACH-000128	-13.436	Wild Type	7.24698e-13	-1.27012	PIK3CA/PIK3CA	PIK3CA	PIK3CA
ACH-000421	2.949	Wild Type	7.24698e-13	-1.27012	PIK3CA/PIK3CA	PIK3CA	PIK3CA
ACH-000348	0.864	Wild Type	7.24698e-13	-1.27012	PIK3CA/PIK3CA	PIK3CA	PIK3CA
ACH-000721	8.681	Wild Type	7.24698e-13	-1.27012	PIK3CA/PIK3CA	PIK3CA	PIK3CA
ACH-000756	-3.068	Wild Type	7.24698e-13	-1.27012	PIK3CA/PIK3CA	PIK3CA	PIK3CA
ACH-000647	1.473	Wild Type	7.24698e-13	-1.27012	PIK3CA/PIK3CA	PIK3CA	PIK3CA
ACH-000521	-15.916	Wild Type	7.24698e-13	-1.27012	PIK3CA/PIK3CA	PIK3CA	PIK3CA
ACH-000516	-6.488	Wild Type	7.24698e-13	-1.27012	PIK3CA/PIK3CA	PIK3CA	PIK3CA
ACH-000082	1.454	Wild Type	7.24698e-13	-1.27012	PIK3CA/PIK3CA	PIK3CA	PIK3CA
ACH-000584	-3.068	Wild Type	7.24698e-13	-1.27012	PIK3CA/PIK3CA	PIK3CA	PIK3CA
ACH-000738	-8.06	Wild Type	7.24698e-13	-1.27012	PIK3CA/PIK3CA	PIK3CA	PIK3CA
ACH-000600	-16.777	Wild Type	7.24698e-13	-1.27012	PIK3CA/PIK3CA	PIK3CA	PIK3CA
ACH-000839	9.507	Wild Type	7.24698e-13	-1.27012	PIK3CA/PIK3CA	PIK3CA	PIK3CA
ACH-000901	-14.956	Wild Type	7.24698e-13	-1.27012	PIK3CA/PIK3CA	PIK3CA	PIK3CA
ACH-000947	-23.184	Wild Type	7.24698e-13	-1.27012	PIK3CA/PIK3CA	PIK3CA	PIK3CA
ACH-000673	-4.211	Wild Type	7.24698e-13	-1.27012	PIK3CA/PIK3CA	PIK3CA	PIK3CA
ACH-000319	-6.68	Wild Type	7.24698e-13	-1.27012	PIK3CA/PIK3CA	PIK3CA	PIK3CA
ACH-000475	0.331	Wild Type	7.24698e-13	-1.27012	PIK3CA/PIK3CA	PIK3CA	PIK3CA
ACH-000337	-4.96	Wild Type	7.24698e-13	-1.27012	PIK3CA/PIK3CA	PIK3CA	PIK3CA
ACH-000237	-18.589	Wild Type	7.24698e-13	-1.27012	PIK3CA/PIK3CA	PIK3CA	PIK3CA
ACH-000683	-7.445	Wild Type	7.24698e-13	-1.27012	PIK3CA/PIK3CA	PIK3CA	PIK3CA
ACH-000260	6.196	Wild Type	7.24698e-13	-1.27012	PIK3CA/PIK3CA	PIK3CA	PIK3CA
ACH-001075	1.529	Wild Type	7.24698e-13	-1.27012	PIK3CA/PIK3CA	PIK3CA	PIK3CA
ACH-000278	-19.888	Wild Type	7.24698e-13	-1.27012	PIK3CA/PIK3CA	PIK3CA	PIK3CA
ACH-000867	-8.717	Wild Type	7.24698e-13	-1.27012	PIK3CA/PIK3CA	PIK3CA	PIK3CA
ACH-000935	-16.063	Wild Type	7.24698e-13	-1.27012	PIK3CA/PIK3CA	PIK3CA	PIK3CA
ACH-000232	-25.171	Wild Type	7.24698e-13	-1.27012	PIK3CA/PIK3CA	PIK3CA	PIK3CA
ACH-000383	-3.643	Wild Type	7.24698e-13	-1.27012	PIK3CA/PIK3CA	PIK3CA	PIK3CA
ACH-000178	-27.84	Wild Type	7.24698e-13	-1.27012	PIK3CA/PIK3CA	PIK3CA	PIK3CA
ACH-000917	15.954	Wild Type	7.24698e-13	-1.27012	PIK3CA/PIK3CA	PIK3CA	PIK3CA
ACH-000840	-9.338	Wild Type	7.24698e-13	-1.27012	PIK3CA/PIK3CA	PIK3CA	PIK3CA
ACH-000013	-10.435	Wild Type	7.24698e-13	-1.27012	PIK3CA/PIK3CA	PIK3CA	PIK3CA
ACH-001228	-4.348	Wild Type	7.24698e-13	-1.27012	PIK3CA/PIK3CA	PIK3CA	PIK3CA
ACH-000007	-4.551	Wild Type	7.24698e-13	-1.27012	PIK3CA/PIK3CA	PIK3CA	PIK3CA
ACH-000648	-11.078	Wild Type	7.24698e-13	-1.27012	PIK3CA/PIK3CA	PIK3CA	PIK3CA
ACH-000322	-21.098	Wild Type	7.24698e-13	-1.27012	PIK3CA/PIK3CA	PIK3CA	PIK3CA
ACH-000769	36.451	Wild Type	7.24698e-13	-1.27012	PIK3CA/PIK3CA	PIK3CA	PIK3CA
ACH-000436	-13.541	Wild Type	7.24698e-13	-1.27012	PIK3CA/PIK3CA	PIK3CA	PIK3CA
ACH-000163	12.785	Wild Type	7.24698e-13	-1.27012	PIK3CA/PIK3CA	PIK3CA	PIK3CA
ACH-000633	-6.482	Wild Type	7.24698e-13	-1.27012	PIK3CA/PIK3CA	PIK3CA	PIK3CA
ACH-000835	-15.223	Wild Type	7.24698e-13	-1.27012	PIK3CA/PIK3CA	PIK3CA	PIK3CA
ACH-000882	-17.454	Wild Type	7.24698e-13	-1.27012	PIK3CA/PIK3CA	PIK3CA	PIK3CA
ACH-000025	-9.794	Wild Type	7.24698e-13	-1.27012	PIK3CA/PIK3CA	PIK3CA	PIK3CA
ACH-001031	-11.125	Wild Type	7.24698e-13	-1.27012	PIK3CA/PIK3CA	PIK3CA	PIK3CA
ACH-000661	-18.611	Wild Type	7.24698e-13	-1.27012	PIK3CA/PIK3CA	PIK3CA	PIK3CA
ACH-000926	9.913	Wild Type	7.24698e-13	-1.27012	PIK3CA/PIK3CA	PIK3CA	PIK3CA
ACH-000770	-17.874	Wild Type	7.24698e-13	-1.27012	PIK3CA/PIK3CA	PIK3CA	PIK3CA
ACH-001053	-9.705	Wild Type	7.24698e-13	-1.27012	PIK3CA/PIK3CA	PIK3CA	PIK3CA
ACH-000486	-11.936	Wild Type	7.24698e-13	-1.27012	PIK3CA/PIK3CA	PIK3CA	PIK3CA
ACH-000618	-4.271	Wild Type	7.24698e-13	-1.27012	PIK3CA/PIK3CA	PIK3CA	PIK3CA
ACH-000906	-12.753	Wild Type	7.24698e-13	-1.27012	PIK3CA/PIK3CA	PIK3CA	PIK3CA
ACH-000699	-17.414	Wild Type	7.24698e-13	-1.27012	PIK3CA/PIK3CA	PIK3CA	PIK3CA
ACH-000665	-11.531	Wild Type	7.24698e-13	-1.27012	PIK3CA/PIK3CA	PIK3CA	PIK3CA
ACH-000829	-21.961	Wild Type	7.24698e-13	-1.27012	PIK3CA/PIK3CA	PIK3CA	PIK3CA
ACH-000837	6.887	Wild Type	7.24698e-13	-1.27012	PIK3CA/PIK3CA	PIK3CA	PIK3CA
ACH-000517	3.356	Wild Type	7.24698e-13	-1.27012	PIK3CA/PIK3CA	PIK3CA	PIK3CA
ACH-000588	20.369	Wild Type	7.24698e-13	-1.27012	PIK3CA/PIK3CA	PIK3CA	PIK3CA
ACH-000623	-20.827	Wild Type	7.24698e-13	-1.27012	PIK3CA/PIK3CA	PIK3CA	PIK3CA
ACH-000605	16.459	Wild Type	7.24698e-13	-1.27012	PIK3CA/PIK3CA	PIK3CA	PIK3CA
ACH-000256	-18.508	Wild Type	7.24698e-13	-1.27012	PIK3CA/PIK3CA	PIK3CA	PIK3CA
ACH-000693	2.076	Wild Type	7.24698e-13	-1.27012	PIK3CA/PIK3CA	PIK3CA	PIK3CA
ACH-000211	16.01	Wild Type	7.24698e-13	-1.27012	PIK3CA/PIK3CA	PIK3CA	PIK3CA
ACH-000302	-1.435	Wild Type	7.24698e-13	-1.27012	PIK3CA/PIK3CA	PIK3CA	PIK3CA
ACH-000822	-14.515	Wild Type	7.24698e-13	-1.27012	PIK3CA/PIK3CA	PIK3CA	PIK3CA
ACH-000215	-13.833	Wild Type	7.24698e-13	-1.27012	PIK3CA/PIK3CA	PIK3CA	PIK3CA
ACH-000862	-13.764	Wild Type	7.24698e-13	-1.27012	PIK3CA/PIK3CA	PIK3CA	PIK3CA
ACH-000849	-27.164	Wild Type	7.24698e-13	-1.27012	PIK3CA/PIK3CA	PIK3CA	PIK3CA
ACH-000887	-9.034	Wild Type	7.24698e-13	-1.27012	PIK3CA/PIK3CA	PIK3CA	PIK3CA
ACH-000307	16.045	Wild Type	7.24698e-13	-1.27012	PIK3CA/PIK3CA	PIK3CA	PIK3CA
ACH-000296	-12.959	Wild Type	7.24698e-13	-1.27012	PIK3CA/PIK3CA	PIK3CA	PIK3CA
ACH-001306	-14.596	Wild Type	7.24698e-13	-1.27012	PIK3CA/PIK3CA	PIK3CA	PIK3CA
ACH-001532	-5.073	Wild Type	7.24698e-13	-1.27012	PIK3CA/PIK3CA	PIK3CA	PIK3CA
ACH-000332	9.09	Wild Type	7.24698e-13	-1.27012	PIK3CA/PIK3CA	PIK3CA	PIK3CA
ACH-000585	17.782	Wild Type	7.24698e-13	-1.27012	PIK3CA/PIK3CA	PIK3CA	PIK3CA
ACH-000819	-19.595	Wild Type	7.24698e-13	-1.27012	PIK3CA/PIK3CA	PIK3CA	PIK3CA
ACH-001283	7.514	Wild Type	7.24698e-13	-1.27012	PIK3CA/PIK3CA	PIK3CA	PIK3CA
ACH-000510	-5.657	Wild Type	7.24698e-13	-1.27012	PIK3CA/PIK3CA	PIK3CA	PIK3CA
ACH-000912	-21.897	Wild Type	7.24698e-13	-1.27012	PIK3CA/PIK3CA	PIK3CA	PIK3CA
ACH-000658	18.514	Wild Type	7.24698e-13	-1.27012	PIK3CA/PIK3CA	PIK3CA	PIK3CA
ACH-000487	-18.231	Wild Type	7.24698e-13	-1.27012	PIK3CA/PIK3CA	PIK3CA	PIK3CA
ACH-001054	-14.915	Wild Type	7.24698e-13	-1.27012	PIK3CA/PIK3CA	PIK3CA	PIK3CA
ACH-000968	-18.693	Wild Type	7.24698e-13	-1.27012	PIK3CA/PIK3CA	PIK3CA	PIK3CA
ACH-000323	-9.797	Wild Type	7.24698e-13	-1.27012	PIK3CA/PIK3CA	PIK3CA	PIK3CA
ACH-001028	-13.93	Wild Type	7.24698e-13	-1.27012	PIK3CA/PIK3CA	PIK3CA	PIK3CA
ACH-000608	-17.716	Wild Type	7.24698e-13	-1.27012	PIK3CA/PIK3CA	PIK3CA	PIK3CA
ACH-000331	-22.666	Wild Type	7.24698e-13	-1.27012	PIK3CA/PIK3CA	PIK3CA	PIK3CA
ACH-000291	-6.323	Wild Type	7.24698e-13	-1.27012	PIK3CA/PIK3CA	PIK3CA	PIK3CA
ACH-000055	-29.401	Wild Type	7.24698e-13	-1.27012	PIK3CA/PIK3CA	PIK3CA	PIK3CA
ACH-000785	12.405	Wild Type	7.24698e-13	-1.27012	PIK3CA/PIK3CA	PIK3CA	PIK3CA
ACH-001380	1.523	Wild Type	7.24698e-13	-1.27012	PIK3CA/PIK3CA	PIK3CA	PIK3CA
ACH-000718	-14.047	Wild Type	7.24698e-13	-1.27012	PIK3CA/PIK3CA	PIK3CA	PIK3CA
ACH-000881	-7.214	Wild Type	7.24698e-13	-1.27012	PIK3CA/PIK3CA	PIK3CA	PIK3CA
ACH-000255	-17.116	Wild Type	7.24698e-13	-1.27012	PIK3CA/PIK3CA	PIK3CA	PIK3CA
ACH-001096	24.341	Wild Type	7.24698e-13	-1.27012	PIK3CA/PIK3CA	PIK3CA	PIK3CA
ACH-000767	5.816	Wild Type	7.24698e-13	-1.27012	PIK3CA/PIK3CA	PIK3CA	PIK3CA
ACH-001431	-18.327	Wild Type	7.24698e-13	-1.27012	PIK3CA/PIK3CA	PIK3CA	PIK3CA
ACH-000502	11.572	Wild Type	7.24698e-13	-1.27012	PIK3CA/PIK3CA	PIK3CA	PIK3CA
ACH-000086	-22.306	Wild Type	7.24698e-13	-1.27012	PIK3CA/PIK3CA	PIK3CA	PIK3CA
ACH-000097	-14.858	Wild Type	7.24698e-13	-1.27012	PIK3CA/PIK3CA	PIK3CA	PIK3CA
ACH-000706	-7.108	Wild Type	7.24698e-13	-1.27012	PIK3CA/PIK3CA	PIK3CA	PIK3CA
ACH-000528	1.138	Wild Type	7.24698e-13	-1.27012	PIK3CA/PIK3CA	PIK3CA	PIK3CA
ACH-000045	-19.984	Wild Type	7.24698e-13	-1.27012	PIK3CA/PIK3CA	PIK3CA	PIK3CA
ACH-000937	-20.255	Wild Type	7.24698e-13	-1.27012	PIK3CA/PIK3CA	PIK3CA	PIK3CA
ACH-000040	-11.999	Wild Type	7.24698e-13	-1.27012	PIK3CA/PIK3CA	PIK3CA	PIK3CA
ACH-000448	7.587	Wild Type	7.24698e-13	-1.27012	PIK3CA/PIK3CA	PIK3CA	PIK3CA
ACH-000788	-22.74	Wild Type	7.24698e-13	-1.27012	PIK3CA/PIK3CA	PIK3CA	PIK3CA
ACH-000452	5.073	Wild Type	7.24698e-13	-1.27012	PIK3CA/PIK3CA	PIK3CA	PIK3CA
ACH-000649	-18.679	Wild Type	7.24698e-13	-1.27012	PIK3CA/PIK3CA	PIK3CA	PIK3CA
ACH-000865	6.102	Wild Type	7.24698e-13	-1.27012	PIK3CA/PIK3CA	PIK3CA	PIK3CA
ACH-000589	2.899	Wild Type	7.24698e-13	-1.27012	PIK3CA/PIK3CA	PIK3CA	PIK3CA
ACH-000805	-6.418	Wild Type	7.24698e-13	-1.27012	PIK3CA/PIK3CA	PIK3CA	PIK3CA
ACH-000294	-12.224	Wild Type	7.24698e-13	-1.27012	PIK3CA/PIK3CA	PIK3CA	PIK3CA
ACH-001301	10.552	Wild Type	7.24698e-13	-1.27012	PIK3CA/PIK3CA	PIK3CA	PIK3CA
ACH-001134	-14.028	Wild Type	7.24698e-13	-1.27012	PIK3CA/PIK3CA	PIK3CA	PIK3CA
ACH-000098	13.593	Wild Type	7.24698e-13	-1.27012	PIK3CA/PIK3CA	PIK3CA	PIK3CA
ACH-000356	36.987	Wild Type	7.24698e-13	-1.27012	PIK3CA/PIK3CA	PIK3CA	PIK3CA
ACH-000150	-21.431	Wild Type	7.24698e-13	-1.27012	PIK3CA/PIK3CA	PIK3CA	PIK3CA
ACH-000766	-15.072	Wild Type	7.24698e-13	-1.27012	PIK3CA/PIK3CA	PIK3CA	PIK3CA
ACH-000624	-14.571	Wild Type	7.24698e-13	-1.27012	PIK3CA/PIK3CA	PIK3CA	PIK3CA
ACH-001300	16.16	Wild Type	7.24698e-13	-1.27012	PIK3CA/PIK3CA	PIK3CA	PIK3CA
ACH-000228	-9.195	Wild Type	7.24698e-13	-1.27012	PIK3CA/PIK3CA	PIK3CA	PIK3CA
ACH-000884	-4.412	Wild Type	7.24698e-13	-1.27012	PIK3CA/PIK3CA	PIK3CA	PIK3CA
ACH-000794	16.245	Wild Type	7.24698e-13	-1.27012	PIK3CA/PIK3CA	PIK3CA	PIK3CA
ACH-001196	10.253	Wild Type	7.24698e-13	-1.27012	PIK3CA/PIK3CA	PIK3CA	PIK3CA
ACH-000907	-26.536	Wild Type	7.24698e-13	-1.27012	PIK3CA/PIK3CA	PIK3CA	PIK3CA
ACH-000329	-16.911	Wild Type	7.24698e-13	-1.27012	PIK3CA/PIK3CA	PIK3CA	PIK3CA
ACH-000143	10.806	Wild Type	7.24698e-13	-1.27012	PIK3CA/PIK3CA	PIK3CA	PIK3CA
ACH-000542	-14.599	Wild Type	7.24698e-13	-1.27012	PIK3CA/PIK3CA	PIK3CA	PIK3CA
ACH-000198	-7.495	Wild Type	7.24698e-13	-1.27012	PIK3CA/PIK3CA	PIK3CA	PIK3CA
ACH-000638	-4.393	Wild Type	7.24698e-13	-1.27012	PIK3CA/PIK3CA	PIK3CA	PIK3CA
ACH-000393	-18.418	Wild Type	7.24698e-13	-1.27012	PIK3CA/PIK3CA	PIK3CA	PIK3CA
ACH-000009	-3.386	Wild Type	7.24698e-13	-1.27012	PIK3CA/PIK3CA	PIK3CA	PIK3CA
ACH-001061	18.143	Wild Type	7.24698e-13	-1.27012	PIK3CA/PIK3CA	PIK3CA	PIK3CA
ACH-000070	4.692	Wild Type	7.24698e-13	-1.27012	PIK3CA/PIK3CA	PIK3CA	PIK3CA
ACH-000262	-7.33	Wild Type	7.24698e-13	-1.27012	PIK3CA/PIK3CA	PIK3CA	PIK3CA
ACH-000471	-15.142	Wild Type	7.24698e-13	-1.27012	PIK3CA/PIK3CA	PIK3CA	PIK3CA
ACH-000671	-1.952	Wild Type	7.24698e-13	-1.27012	PIK3CA/PIK3CA	PIK3CA	PIK3CA
ACH-000522	-8.274	Wild Type	7.24698e-13	-1.27012	PIK3CA/PIK3CA	PIK3CA	PIK3CA
ACH-000190	-19.206	Wild Type	7.24698e-13	-1.27012	PIK3CA/PIK3CA	PIK3CA	PIK3CA
ACH-000619	12.633	Wild Type	7.24698e-13	-1.27012	PIK3CA/PIK3CA	PIK3CA	PIK3CA
ACH-000746	-0.461	Wild Type	7.24698e-13	-1.27012	PIK3CA/PIK3CA	PIK3CA	PIK3CA
ACH-000621	-18.703	Wild Type	7.24698e-13	-1.27012	PIK3CA/PIK3CA	PIK3CA	PIK3CA
ACH-000827	-19.045	Wild Type	7.24698e-13	-1.27012	PIK3CA/PIK3CA	PIK3CA	PIK3CA
ACH-001183	26.613	Wild Type	7.24698e-13	-1.27012	PIK3CA/PIK3CA	PIK3CA	PIK3CA
ACH-000757	5.034	Wild Type	7.24698e-13	-1.27012	PIK3CA/PIK3CA	PIK3CA	PIK3CA
ACH-000843	10.649	Wild Type	7.24698e-13	-1.27012	PIK3CA/PIK3CA	PIK3CA	PIK3CA
ACH-000021	-17.343	Wild Type	7.24698e-13	-1.27012	PIK3CA/PIK3CA	PIK3CA	PIK3CA
ACH-000364	-2.926	Wild Type	7.24698e-13	-1.27012	PIK3CA/PIK3CA	PIK3CA	PIK3CA
ACH-000248	19.138	Wild Type	7.24698e-13	-1.27012	PIK3CA/PIK3CA	PIK3CA	PIK3CA
ACH-001163	-18.822	Wild Type	7.24698e-13	-1.27012	PIK3CA/PIK3CA	PIK3CA	PIK3CA
ACH-000524	-13.316	Wild Type	7.24698e-13	-1.27012	PIK3CA/PIK3CA	PIK3CA	PIK3CA
ACH-000395	-5.84	Wild Type	7.24698e-13	-1.27012	PIK3CA/PIK3CA	PIK3CA	PIK3CA
ACH-000363	22.597	Wild Type	7.24698e-13	-1.27012	PIK3CA/PIK3CA	PIK3CA	PIK3CA
ACH-000127	-11.689	Wild Type	7.24698e-13	-1.27012	PIK3CA/PIK3CA	PIK3CA	PIK3CA
ACH-001346	-2.127	Wild Type	7.24698e-13	-1.27012	PIK3CA/PIK3CA	PIK3CA	PIK3CA
ACH-000312	11.456	Wild Type	7.24698e-13	-1.27012	PIK3CA/PIK3CA	PIK3CA	PIK3CA
ACH-000841	-4.267	Wild Type	7.24698e-13	-1.27012	PIK3CA/PIK3CA	PIK3CA	PIK3CA
ACH-000108	-4.773	Wild Type	7.24698e-13	-1.27012	PIK3CA/PIK3CA	PIK3CA	PIK3CA
ACH-000087	35.692	Wild Type	7.24698e-13	-1.27012	PIK3CA/PIK3CA	PIK3CA	PIK3CA
ACH-000238	-11.39	Wild Type	7.24698e-13	-1.27012	PIK3CA/PIK3CA	PIK3CA	PIK3CA
ACH-000921	-11.127	Wild Type	7.24698e-13	-1.27012	PIK3CA/PIK3CA	PIK3CA	PIK3CA
ACH-000576	33.024	Wild Type	7.24698e-13	-1.27012	PIK3CA/PIK3CA	PIK3CA	PIK3CA
ACH-000783	-16.957	Wild Type	7.24698e-13	-1.27012	PIK3CA/PIK3CA	PIK3CA	PIK3CA
ACH-000060	-1.759	Wild Type	7.24698e-13	-1.27012	PIK3CA/PIK3CA	PIK3CA	PIK3CA
ACH-000873	-7.555	Wild Type	7.24698e-13	-1.27012	PIK3CA/PIK3CA	PIK3CA	PIK3CA
ACH-001232	-22.33	Wild Type	7.24698e-13	-1.27012	PIK3CA/PIK3CA	PIK3CA	PIK3CA
ACH-000146	-5.807	Wild Type	7.24698e-13	-1.27012	PIK3CA/PIK3CA	PIK3CA	PIK3CA
ACH-001197	-16.976	Wild Type	7.24698e-13	-1.27012	PIK3CA/PIK3CA	PIK3CA	PIK3CA
ACH-000651	-16.679	Wild Type	7.24698e-13	-1.27012	PIK3CA/PIK3CA	PIK3CA	PIK3CA
ACH-000537	-3.622	Wild Type	7.24698e-13	-1.27012	PIK3CA/PIK3CA	PIK3CA	PIK3CA
ACH-000374	-18.487	Wild Type	7.24698e-13	-1.27012	PIK3CA/PIK3CA	PIK3CA	PIK3CA
ACH-000414	10.421	Wild Type	7.24698e-13	-1.27012	PIK3CA/PIK3CA	PIK3CA	PIK3CA
ACH-000168	-11.466	Wild Type	7.24698e-13	-1.27012	PIK3CA/PIK3CA	PIK3CA	PIK3CA
ACH-000159	-16.769	Wild Type	7.24698e-13	-1.27012	PIK3CA/PIK3CA	PIK3CA	PIK3CA
ACH-001278	-11.295	Wild Type	7.24698e-13	-1.27012	PIK3CA/PIK3CA	PIK3CA	PIK3CA
ACH-000580	-21.262	Wild Type	7.24698e-13	-1.27012	PIK3CA/PIK3CA	PIK3CA	PIK3CA
ACH-000732	-12.456	Wild Type	7.24698e-13	-1.27012	PIK3CA/PIK3CA	PIK3CA	PIK3CA
ACH-000653	-7.279	Wild Type	7.24698e-13	-1.27012	PIK3CA/PIK3CA	PIK3CA	PIK3CA
ACH-000261	-7.306	Wild Type	7.24698e-13	-1.27012	PIK3CA/PIK3CA	PIK3CA	PIK3CA
ACH-000264	-4.845	Wild Type	7.24698e-13	-1.27012	PIK3CA/PIK3CA	PIK3CA	PIK3CA
ACH-000714	30.309	Wild Type	7.24698e-13	-1.27012	PIK3CA/PIK3CA	PIK3CA	PIK3CA
ACH-000768	-25.084	Wild Type	7.24698e-13	-1.27012	PIK3CA/PIK3CA	PIK3CA	PIK3CA
ACH-000932	-9.866	Wild Type	7.24698e-13	-1.27012	PIK3CA/PIK3CA	PIK3CA	PIK3CA
ACH-000777	5.95	Wild Type	7.24698e-13	-1.27012	PIK3CA/PIK3CA	PIK3CA	PIK3CA
ACH-000802	8.547	Wild Type	7.24698e-13	-1.27012	PIK3CA/PIK3CA	PIK3CA	PIK3CA
ACH-000067	-8.877	Wild Type	7.24698e-13	-1.27012	PIK3CA/PIK3CA	PIK3CA	PIK3CA
ACH-000763	26.617	Wild Type	7.24698e-13	-1.27012	PIK3CA/PIK3CA	PIK3CA	PIK3CA
ACH-000407	-4.564	Wild Type	7.24698e-13	-1.27012	PIK3CA/PIK3CA	PIK3CA	PIK3CA
ACH-000281	-7.485	Wild Type	7.24698e-13	-1.27012	PIK3CA/PIK3CA	PIK3CA	PIK3CA
ACH-000896	-4.313	Wild Type	7.24698e-13	-1.27012	PIK3CA/PIK3CA	PIK3CA	PIK3CA
ACH-000116	-2.094	Wild Type	7.24698e-13	-1.27012	PIK3CA/PIK3CA	PIK3CA	PIK3CA
ACH-000458	2.273	Wild Type	7.24698e-13	-1.27012	PIK3CA/PIK3CA	PIK3CA	PIK3CA
ACH-000231	-21.385	Wild Type	7.24698e-13	-1.27012	PIK3CA/PIK3CA	PIK3CA	PIK3CA
ACH-000389	-13.329	Wild Type	7.24698e-13	-1.27012	PIK3CA/PIK3CA	PIK3CA	PIK3CA
ACH-000012	-11.97	Wild Type	7.24698e-13	-1.27012	PIK3CA/PIK3CA	PIK3CA	PIK3CA
ACH-000099	7.079	Wild Type	7.24698e-13	-1.27012	PIK3CA/PIK3CA	PIK3CA	PIK3CA
ACH-000137	0.896	Wild Type	7.24698e-13	-1.27012	PIK3CA/PIK3CA	PIK3CA	PIK3CA
ACH-001274	-19.378	Wild Type	7.24698e-13	-1.27012	PIK3CA/PIK3CA	PIK3CA	PIK3CA
ACH-000734	8.751	Wild Type	7.24698e-13	-1.27012	PIK3CA/PIK3CA	PIK3CA	PIK3CA
ACH-000630	5.854	Wild Type	7.24698e-13	-1.27012	PIK3CA/PIK3CA	PIK3CA	PIK3CA
ACH-000571	13.736	Wild Type	7.24698e-13	-1.27012	PIK3CA/PIK3CA	PIK3CA	PIK3CA
ACH-001050	-16.296	Wild Type	7.24698e-13	-1.27012	PIK3CA/PIK3CA	PIK3CA	PIK3CA
ACH-000480	-14.493	Wild Type	7.24698e-13	-1.27012	PIK3CA/PIK3CA	PIK3CA	PIK3CA
ACH-000960	-15.576	Wild Type	7.24698e-13	-1.27012	PIK3CA/PIK3CA	PIK3CA	PIK3CA
ACH-000787	-14.443	Wild Type	7.24698e-13	-1.27012	PIK3CA/PIK3CA	PIK3CA	PIK3CA
ACH-000696	-18.307	Wild Type	7.24698e-13	-1.27012	PIK3CA/PIK3CA	PIK3CA	PIK3CA
ACH-000872	-14.618	Wild Type	7.24698e-13	-1.27012	PIK3CA/PIK3CA	PIK3CA	PIK3CA
ACH-000387	-12.354	Wild Type	7.24698e-13	-1.27012	PIK3CA/PIK3CA	PIK3CA	PIK3CA
ACH-000361	-20.36	Wild Type	7.24698e-13	-1.27012	PIK3CA/PIK3CA	PIK3CA	PIK3CA
ACH-000223	-16.823	Wild Type	7.24698e-13	-1.27012	PIK3CA/PIK3CA	PIK3CA	PIK3CA
ACH-000491	11.472	Wild Type	7.24698e-13	-1.27012	PIK3CA/PIK3CA	PIK3CA	PIK3CA
ACH-001275	-1.936	Wild Type	7.24698e-13	-1.27012	PIK3CA/PIK3CA	PIK3CA	PIK3CA
ACH-000663	-7.092	Wild Type	7.24698e-13	-1.27012	PIK3CA/PIK3CA	PIK3CA	PIK3CA
ACH-000277	19.672	Wild Type	7.24698e-13	-1.27012	PIK3CA/PIK3CA	PIK3CA	PIK3CA
ACH-000832	-1.166	Wild Type	7.24698e-13	-1.27012	PIK3CA/PIK3CA	PIK3CA	PIK3CA
ACH-000350	7.902	Wild Type	7.24698e-13	-1.27012	PIK3CA/PIK3CA	PIK3CA	PIK3CA
ACH-000831	-19.702	Wild Type	7.24698e-13	-1.27012	PIK3CA/PIK3CA	PIK3CA	PIK3CA
ACH-000620	-0.906	Wild Type	7.24698e-13	-1.27012	PIK3CA/PIK3CA	PIK3CA	PIK3CA
ACH-000390	4.678	Wild Type	7.24698e-13	-1.27012	PIK3CA/PIK3CA	PIK3CA	PIK3CA
ACH-000243	15.033	Wild Type	7.24698e-13	-1.27012	PIK3CA/PIK3CA	PIK3CA	PIK3CA
ACH-000053	2.608	Wild Type	7.24698e-13	-1.27012	PIK3CA/PIK3CA	PIK3CA	PIK3CA
ACH-000047	-9.866	Wild Type	7.24698e-13	-1.27012	PIK3CA/PIK3CA	PIK3CA	PIK3CA
ACH-001377	-7.198	Wild Type	7.24698e-13	-1.27012	PIK3CA/PIK3CA	PIK3CA	PIK3CA
ACH-000460	11.188	Wild Type	7.24698e-13	-1.27012	PIK3CA/PIK3CA	PIK3CA	PIK3CA
ACH-000606	-7.289	Wild Type	7.24698e-13	-1.27012	PIK3CA/PIK3CA	PIK3CA	PIK3CA
ACH-000152	-3.219	Wild Type	7.24698e-13	-1.27012	PIK3CA/PIK3CA	PIK3CA	PIK3CA
ACH-000461	9.206	Wild Type	7.24698e-13	-1.27012	PIK3CA/PIK3CA	PIK3CA	PIK3CA
ACH-000776	-19.846	Wild Type	7.24698e-13	-1.27012	PIK3CA/PIK3CA	PIK3CA	PIK3CA
ACH-001368	-1.61	Wild Type	7.24698e-13	-1.27012	PIK3CA/PIK3CA	PIK3CA	PIK3CA
ACH-000915	-15.51	Wild Type	7.24698e-13	-1.27012	PIK3CA/PIK3CA	PIK3CA	PIK3CA
ACH-000760	-20.624	Wild Type	7.24698e-13	-1.27012	PIK3CA/PIK3CA	PIK3CA	PIK3CA
ACH-000133	-2.039	Wild Type	7.24698e-13	-1.27012	PIK3CA/PIK3CA	PIK3CA	PIK3CA
ACH-000476	-5.344	Wild Type	7.24698e-13	-1.27012	PIK3CA/PIK3CA	PIK3CA	PIK3CA
ACH-000376	-7.146	Wild Type	7.24698e-13	-1.27012	PIK3CA/PIK3CA	PIK3CA	PIK3CA
ACH-000573	-21.433	Wild Type	7.24698e-13	-1.27012	PIK3CA/PIK3CA	PIK3CA	PIK3CA
ACH-000036	-8.062	Wild Type	7.24698e-13	-1.27012	PIK3CA/PIK3CA	PIK3CA	PIK3CA
ACH-000279	3.239	Wild Type	7.24698e-13	-1.27012	PIK3CA/PIK3CA	PIK3CA	PIK3CA
ACH-000758	-20.758	Wild Type	7.24698e-13	-1.27012	PIK3CA/PIK3CA	PIK3CA	PIK3CA
ACH-000676	-14.686	Wild Type	7.24698e-13	-1.27012	PIK3CA/PIK3CA	PIK3CA	PIK3CA
ACH-000821	-11.038	Wild Type	7.24698e-13	-1.27012	PIK3CA/PIK3CA	PIK3CA	PIK3CA
ACH-000900	-13.464	Wild Type	7.24698e-13	-1.27012	PIK3CA/PIK3CA	PIK3CA	PIK3CA
ACH-000601	-5.372	Wild Type	7.24698e-13	-1.27012	PIK3CA/PIK3CA	PIK3CA	PIK3CA
ACH-000235	4.365	Wild Type	7.24698e-13	-1.27012	PIK3CA/PIK3CA	PIK3CA	PIK3CA
ACH-000481	11.267	Wild Type	7.24698e-13	-1.27012	PIK3CA/PIK3CA	PIK3CA	PIK3CA
ACH-000771	12.699	Wild Type	7.24698e-13	-1.27012	PIK3CA/PIK3CA	PIK3CA	PIK3CA
ACH-000259	0.869	Wild Type	7.24698e-13	-1.27012	PIK3CA/PIK3CA	PIK3CA	PIK3CA
ACH-000544	9.468	Wild Type	7.24698e-13	-1.27012	PIK3CA/PIK3CA	PIK3CA	PIK3CA
ACH-001048	-10.998	Wild Type	7.24698e-13	-1.27012	PIK3CA/PIK3CA	PIK3CA	PIK3CA
ACH-000838	9.157	Wild Type	7.24698e-13	-1.27012	PIK3CA/PIK3CA	PIK3CA	PIK3CA
ACH-001328	11.673	Wild Type	7.24698e-13	-1.27012	PIK3CA/PIK3CA	PIK3CA	PIK3CA
ACH-000246	-14.246	Wild Type	7.24698e-13	-1.27012	PIK3CA/PIK3CA	PIK3CA	PIK3CA
ACH-000030	4.581	Wild Type	7.24698e-13	-1.27012	PIK3CA/PIK3CA	PIK3CA	PIK3CA
ACH-000652	17.47	Wild Type	7.24698e-13	-1.27012	PIK3CA/PIK3CA	PIK3CA	PIK3CA
ACH-000505	-3.405	Wild Type	7.24698e-13	-1.27012	PIK3CA/PIK3CA	PIK3CA	PIK3CA
ACH-000781	13.486	Wild Type	7.24698e-13	-1.27012	PIK3CA/PIK3CA	PIK3CA	PIK3CA
ACH-000511	-0.461	Wild Type	7.24698e-13	-1.27012	PIK3CA/PIK3CA	PIK3CA	PIK3CA
ACH-000485	-1.606	Wild Type	7.24698e-13	-1.27012	PIK3CA/PIK3CA	PIK3CA	PIK3CA
ACH-000753	-11.518	Wild Type	7.24698e-13	-1.27012	PIK3CA/PIK3CA	PIK3CA	PIK3CA
ACH-000496	7.668	Wild Type	7.24698e-13	-1.27012	PIK3CA/PIK3CA	PIK3CA	PIK3CA
ACH-000876	-23.583	Wild Type	7.24698e-13	-1.27012	PIK3CA/PIK3CA	PIK3CA	PIK3CA
ACH-000366	17.427	Wild Type	7.24698e-13	-1.27012	PIK3CA/PIK3CA	PIK3CA	PIK3CA
ACH-000118	-0.447	Wild Type	7.24698e-13	-1.27012	PIK3CA/PIK3CA	PIK3CA	PIK3CA
ACH-001151	-1.273	Wild Type	7.24698e-13	-1.27012	PIK3CA/PIK3CA	PIK3CA	PIK3CA
ACH-000470	-17.755	Wild Type	7.24698e-13	-1.27012	PIK3CA/PIK3CA	PIK3CA	PIK3CA
ACH-000556	-19.797	Wild Type	7.24698e-13	-1.27012	PIK3CA/PIK3CA	PIK3CA	PIK3CA
ACH-000233	-10.986	Wild Type	7.24698e-13	-1.27012	PIK3CA/PIK3CA	PIK3CA	PIK3CA
ACH-000416	-18.206	Wild Type	7.24698e-13	-1.27012	PIK3CA/PIK3CA	PIK3CA	PIK3CA
ACH-000222	27.299	Wild Type	7.24698e-13	-1.27012	PIK3CA/PIK3CA	PIK3CA	PIK3CA
ACH-000308	-10.571	Wild Type	7.24698e-13	-1.27012	PIK3CA/PIK3CA	PIK3CA	PIK3CA
ACH-000221	-11.695	Wild Type	7.24698e-13	-1.27012	PIK3CA/PIK3CA	PIK3CA	PIK3CA
ACH-001211	14.111	Wild Type	7.24698e-13	-1.27012	PIK3CA/PIK3CA	PIK3CA	PIK3CA
ACH-000765	-17.662	Wild Type	7.24698e-13	-1.27012	PIK3CA/PIK3CA	PIK3CA	PIK3CA
ACH-000311	26.043	Wild Type	7.24698e-13	-1.27012	PIK3CA/PIK3CA	PIK3CA	PIK3CA
ACH-000054	-17.178	Wild Type	7.24698e-13	-1.27012	PIK3CA/PIK3CA	PIK3CA	PIK3CA
ACH-001765	22.249	Wild Type	7.24698e-13	-1.27012	PIK3CA/PIK3CA	PIK3CA	PIK3CA
ACH-000622	-4.353	Wild Type	7.24698e-13	-1.27012	PIK3CA/PIK3CA	PIK3CA	PIK3CA
ACH-000520	-14.611	Wild Type	7.24698e-13	-1.27012	PIK3CA/PIK3CA	PIK3CA	PIK3CA
ACH-000834	18.138	Wild Type	7.24698e-13	-1.27012	PIK3CA/PIK3CA	PIK3CA	PIK3CA
ACH-000138	6.585	Wild Type	7.24698e-13	-1.27012	PIK3CA/PIK3CA	PIK3CA	PIK3CA
ACH-000123	-9.036	Wild Type	7.24698e-13	-1.27012	PIK3CA/PIK3CA	PIK3CA	PIK3CA
ACH-000425	-8.857	Wild Type	7.24698e-13	-1.27012	PIK3CA/PIK3CA	PIK3CA	PIK3CA
ACH-000762	2.127	Wild Type	7.24698e-13	-1.27012	PIK3CA/PIK3CA	PIK3CA	PIK3CA
ACH-000226	-17.549	Wild Type	7.24698e-13	-1.27012	PIK3CA/PIK3CA	PIK3CA	PIK3CA
ACH-000113	-13.337	Wild Type	7.24698e-13	-1.27012	PIK3CA/PIK3CA	PIK3CA	PIK3CA
ACH-000095	-14.809	Wild Type	7.24698e-13	-1.27012	PIK3CA/PIK3CA	PIK3CA	PIK3CA
ACH-000905	5.321	Wild Type	7.24698e-13	-1.27012	PIK3CA/PIK3CA	PIK3CA	PIK3CA
ACH-000362	-16.321	Wild Type	7.24698e-13	-1.27012	PIK3CA/PIK3CA	PIK3CA	PIK3CA
ACH-000420	5.816	Wild Type	7.24698e-13	-1.27012	PIK3CA/PIK3CA	PIK3CA	PIK3CA
ACH-000120	-7.665	Wild Type	7.24698e-13	-1.27012	PIK3CA/PIK3CA	PIK3CA	PIK3CA
ACH-000809	22.971	Wild Type	7.24698e-13	-1.27012	PIK3CA/PIK3CA	PIK3CA	PIK3CA
ACH-001239	-12.234	Wild Type	7.24698e-13	-1.27012	PIK3CA/PIK3CA	PIK3CA	PIK3CA
ACH-000748	-8.113	Wild Type	7.24698e-13	-1.27012	PIK3CA/PIK3CA	PIK3CA	PIK3CA
ACH-001318	-19.874	Wild Type	7.24698e-13	-1.27012	PIK3CA/PIK3CA	PIK3CA	PIK3CA
ACH-000403	-8.974	Wild Type	7.24698e-13	-1.27012	PIK3CA/PIK3CA	PIK3CA	PIK3CA
ACH-000924	-13.426	Wild Type	7.24698e-13	-1.27012	PIK3CA/PIK3CA	PIK3CA	PIK3CA
ACH-000041	-1.964	Wild Type	7.24698e-13	-1.27012	PIK3CA/PIK3CA	PIK3CA	PIK3CA
ACH-001001	-13.346	Wild Type	7.24698e-13	-1.27012	PIK3CA/PIK3CA	PIK3CA	PIK3CA
ACH-000591	-8.124	Wild Type	7.24698e-13	-1.27012	PIK3CA/PIK3CA	PIK3CA	PIK3CA
ACH-000288	-25.272	Wild Type	7.24698e-13	-1.27012	PIK3CA/PIK3CA	PIK3CA	PIK3CA
ACH-001322	-3.894	Wild Type	7.24698e-13	-1.27012	PIK3CA/PIK3CA	PIK3CA	PIK3CA
ACH-000365	-14.264	Wild Type	7.24698e-13	-1.27012	PIK3CA/PIK3CA	PIK3CA	PIK3CA
ACH-000017	20.811	Wild Type	7.24698e-13	-1.27012	PIK3CA/PIK3CA	PIK3CA	PIK3CA
ACH-000406	-14.057	Wild Type	7.24698e-13	-1.27012	PIK3CA/PIK3CA	PIK3CA	PIK3CA
ACH-000495	-12.76	Wild Type	7.24698e-13	-1.27012	PIK3CA/PIK3CA	PIK3CA	PIK3CA
ACH-000627	-11.817	Wild Type	7.24698e-13	-1.27012	PIK3CA/PIK3CA	PIK3CA	PIK3CA
ACH-000632	-13.943	Wild Type	7.24698e-13	-1.27012	PIK3CA/PIK3CA	PIK3CA	PIK3CA
ACH-000022	8.256	Wild Type	7.24698e-13	-1.27012	PIK3CA/PIK3CA	PIK3CA	PIK3CA
ACH-001740	9.513	Wild Type	7.24698e-13	-1.27012	PIK3CA/PIK3CA	PIK3CA	PIK3CA
ACH-001289	-8.954	Wild Type	7.24698e-13	-1.27012	PIK3CA/PIK3CA	PIK3CA	PIK3CA
ACH-000454	0.148	Wild Type	7.24698e-13	-1.27012	PIK3CA/PIK3CA	PIK3CA	PIK3CA
ACH-000445	-9.16	Wild Type	7.24698e-13	-1.27012	PIK3CA/PIK3CA	PIK3CA	PIK3CA
ACH-000042	6.676	Wild Type	7.24698e-13	-1.27012	PIK3CA/PIK3CA	PIK3CA	PIK3CA
ACH-000499	13.464	Wild Type	7.24698e-13	-1.27012	PIK3CA/PIK3CA	PIK3CA	PIK3CA
ACH-000169	14.104	Wild Type	7.24698e-13	-1.27012	PIK3CA/PIK3CA	PIK3CA	PIK3CA
ACH-000713	-6.005	Wild Type	7.24698e-13	-1.27012	PIK3CA/PIK3CA	PIK3CA	PIK3CA
ACH-000250	-22.077	Wild Type	7.24698e-13	-1.27012	PIK3CA/PIK3CA	PIK3CA	PIK3CA
ACH-000368	-12.513	Wild Type	7.24698e-13	-1.27012	PIK3CA/PIK3CA	PIK3CA	PIK3CA
ACH-000799	-21.861	Wild Type	7.24698e-13	-1.27012	PIK3CA/PIK3CA	PIK3CA	PIK3CA
ACH-000148	-12.169	Wild Type	7.24698e-13	-1.27012	PIK3CA/PIK3CA	PIK3CA	PIK3CA
ACH-000015	-15.09	Wild Type	7.24698e-13	-1.27012	PIK3CA/PIK3CA	PIK3CA	PIK3CA
ACH-000266	-1.534	Wild Type	7.24698e-13	-1.27012	PIK3CA/PIK3CA	PIK3CA	PIK3CA
ACH-000188	-8.734	Wild Type	7.24698e-13	-1.27012	PIK3CA/PIK3CA	PIK3CA	PIK3CA
ACH-000410	-3.526	Wild Type	7.24698e-13	-1.27012	PIK3CA/PIK3CA	PIK3CA	PIK3CA
ACH-000988	-4.722	Wild Type	7.24698e-13	-1.27012	PIK3CA/PIK3CA	PIK3CA	PIK3CA
ACH-000911	-6.722	Wild Type	7.24698e-13	-1.27012	PIK3CA/PIK3CA	PIK3CA	PIK3CA
ACH-000467	-0.219	Wild Type	7.24698e-13	-1.27012	PIK3CA/PIK3CA	PIK3CA	PIK3CA
ACH-000339	-12.051	Wild Type	7.24698e-13	-1.27012	PIK3CA/PIK3CA	PIK3CA	PIK3CA
ACH-000681	1.367	Wild Type	7.24698e-13	-1.27012	PIK3CA/PIK3CA	PIK3CA	PIK3CA
ACH-000411	1.924	Wild Type	7.24698e-13	-1.27012	PIK3CA/PIK3CA	PIK3CA	PIK3CA
ACH-000861	-5.582	Wild Type	7.24698e-13	-1.27012	PIK3CA/PIK3CA	PIK3CA	PIK3CA
ACH-000550	-24.796	Wild Type	7.24698e-13	-1.27012	PIK3CA/PIK3CA	PIK3CA	PIK3CA
ACH-000869	-23.429	Wild Type	7.24698e-13	-1.27012	PIK3CA/PIK3CA	PIK3CA	PIK3CA
ACH-000938	-5.999	Wild Type	7.24698e-13	-1.27012	PIK3CA/PIK3CA	PIK3CA	PIK3CA
ACH-000791	12.295	Wild Type	7.24698e-13	-1.27012	PIK3CA/PIK3CA	PIK3CA	PIK3CA
ACH-000018	-11.242	Wild Type	7.24698e-13	-1.27012	PIK3CA/PIK3CA	PIK3CA	PIK3CA
ACH-000836	10.067	Wild Type	7.24698e-13	-1.27012	PIK3CA/PIK3CA	PIK3CA	PIK3CA
ACH-000316	-20.872	Wild Type	7.24698e-13	-1.27012	PIK3CA/PIK3CA	PIK3CA	PIK3CA
ACH-001353	-4.409	Wild Type	7.24698e-13	-1.27012	PIK3CA/PIK3CA	PIK3CA	PIK3CA
ACH-000324	1.634	Wild Type	7.24698e-13	-1.27012	PIK3CA/PIK3CA	PIK3CA	PIK3CA
ACH-000507	0.583	Wild Type	7.24698e-13	-1.27012	PIK3CA/PIK3CA	PIK3CA	PIK3CA
ACH-000846	-8.27	Wild Type	7.24698e-13	-1.27012	PIK3CA/PIK3CA	PIK3CA	PIK3CA
ACH-000011	25.283	Mutant	7.24698e-13	-1.27012	PIK3CA/PIK3CA	PIK3CA	PIK3CA
ACH-000028	-0.197	Mutant	7.24698e-13	-1.27012	PIK3CA/PIK3CA	PIK3CA	PIK3CA
ACH-000142	45.748	Mutant	7.24698e-13	-1.27012	PIK3CA/PIK3CA	PIK3CA	PIK3CA
ACH-000183	21.789	Mutant	7.24698e-13	-1.27012	PIK3CA/PIK3CA	PIK3CA	PIK3CA
ACH-000280	14.156	Mutant	7.24698e-13	-1.27012	PIK3CA/PIK3CA	PIK3CA	PIK3CA
ACH-000330	21.108	Mutant	7.24698e-13	-1.27012	PIK3CA/PIK3CA	PIK3CA	PIK3CA
ACH-000381	22.597	Mutant	7.24698e-13	-1.27012	PIK3CA/PIK3CA	PIK3CA	PIK3CA
ACH-000397	30.064	Mutant	7.24698e-13	-1.27012	PIK3CA/PIK3CA	PIK3CA	PIK3CA
ACH-000444	4.296	Mutant	7.24698e-13	-1.27012	PIK3CA/PIK3CA	PIK3CA	PIK3CA
ACH-000463	-9.372	Mutant	7.24698e-13	-1.27012	PIK3CA/PIK3CA	PIK3CA	PIK3CA
ACH-000468	1.209	Mutant	7.24698e-13	-1.27012	PIK3CA/PIK3CA	PIK3CA	PIK3CA
ACH-000469	-3.019	Mutant	7.24698e-13	-1.27012	PIK3CA/PIK3CA	PIK3CA	PIK3CA
ACH-000472	31.522	Mutant	7.24698e-13	-1.27012	PIK3CA/PIK3CA	PIK3CA	PIK3CA
ACH-000473	-9.107	Mutant	7.24698e-13	-1.27012	PIK3CA/PIK3CA	PIK3CA	PIK3CA
ACH-000490	25.424	Mutant	7.24698e-13	-1.27012	PIK3CA/PIK3CA	PIK3CA	PIK3CA
ACH-000518	27.123	Mutant	7.24698e-13	-1.27012	PIK3CA/PIK3CA	PIK3CA	PIK3CA
ACH-000527	14.005	Mutant	7.24698e-13	-1.27012	PIK3CA/PIK3CA	PIK3CA	PIK3CA
ACH-000545	13.194	Mutant	7.24698e-13	-1.27012	PIK3CA/PIK3CA	PIK3CA	PIK3CA
ACH-000545	13.194	Mutant	7.24698e-13	-1.27012	PIK3CA/PIK3CA	PIK3CA	PIK3CA
ACH-000549	32.806	Mutant	7.24698e-13	-1.27012	PIK3CA/PIK3CA	PIK3CA	PIK3CA
ACH-000552	20.904	Mutant	7.24698e-13	-1.27012	PIK3CA/PIK3CA	PIK3CA	PIK3CA
ACH-000570	-5.268	Mutant	7.24698e-13	-1.27012	PIK3CA/PIK3CA	PIK3CA	PIK3CA
ACH-000593	44.623	Mutant	7.24698e-13	-1.27012	PIK3CA/PIK3CA	PIK3CA	PIK3CA
ACH-000593	44.623	Mutant	7.24698e-13	-1.27012	PIK3CA/PIK3CA	PIK3CA	PIK3CA
ACH-000657	-1.683	Mutant	7.24698e-13	-1.27012	PIK3CA/PIK3CA	PIK3CA	PIK3CA
ACH-000677	-12.842	Mutant	7.24698e-13	-1.27012	PIK3CA/PIK3CA	PIK3CA	PIK3CA
ACH-000711	8.681	Mutant	7.24698e-13	-1.27012	PIK3CA/PIK3CA	PIK3CA	PIK3CA
ACH-000720	15.116	Mutant	7.24698e-13	-1.27012	PIK3CA/PIK3CA	PIK3CA	PIK3CA
ACH-000736	27.888	Mutant	7.24698e-13	-1.27012	PIK3CA/PIK3CA	PIK3CA	PIK3CA
ACH-000782	-2.937	Mutant	7.24698e-13	-1.27012	PIK3CA/PIK3CA	PIK3CA	PIK3CA
ACH-000784	36.247	Mutant	7.24698e-13	-1.27012	PIK3CA/PIK3CA	PIK3CA	PIK3CA
ACH-000792	16.3	Mutant	7.24698e-13	-1.27012	PIK3CA/PIK3CA	PIK3CA	PIK3CA
ACH-000796	25.922	Mutant	7.24698e-13	-1.27012	PIK3CA/PIK3CA	PIK3CA	PIK3CA
ACH-000798	6.24	Mutant	7.24698e-13	-1.27012	PIK3CA/PIK3CA	PIK3CA	PIK3CA
ACH-000811	28.901	Mutant	7.24698e-13	-1.27012	PIK3CA/PIK3CA	PIK3CA	PIK3CA
ACH-000824	29.266	Mutant	7.24698e-13	-1.27012	PIK3CA/PIK3CA	PIK3CA	PIK3CA
ACH-000847	44.623	Mutant	7.24698e-13	-1.27012	PIK3CA/PIK3CA	PIK3CA	PIK3CA
ACH-000851	-2.05	Mutant	7.24698e-13	-1.27012	PIK3CA/PIK3CA	PIK3CA	PIK3CA
ACH-000856	36.247	Mutant	7.24698e-13	-1.27012	PIK3CA/PIK3CA	PIK3CA	PIK3CA
ACH-000858	-10.672	Mutant	7.24698e-13	-1.27012	PIK3CA/PIK3CA	PIK3CA	PIK3CA
ACH-000866	37.316	Mutant	7.24698e-13	-1.27012	PIK3CA/PIK3CA	PIK3CA	PIK3CA
ACH-000866	37.316	Mutant	7.24698e-13	-1.27012	PIK3CA/PIK3CA	PIK3CA	PIK3CA
ACH-000880	31.782	Mutant	7.24698e-13	-1.27012	PIK3CA/PIK3CA	PIK3CA	PIK3CA
ACH-000880	31.782	Mutant	7.24698e-13	-1.27012	PIK3CA/PIK3CA	PIK3CA	PIK3CA
ACH-000885	-4.165	Mutant	7.24698e-13	-1.27012	PIK3CA/PIK3CA	PIK3CA	PIK3CA
ACH-000910	26.325	Mutant	7.24698e-13	-1.27012	PIK3CA/PIK3CA	PIK3CA	PIK3CA
ACH-000913	11.846	Mutant	7.24698e-13	-1.27012	PIK3CA/PIK3CA	PIK3CA	PIK3CA
ACH-000936	-19.245	Mutant	7.24698e-13	-1.27012	PIK3CA/PIK3CA	PIK3CA	PIK3CA
ACH-000939	19.439	Mutant	7.24698e-13	-1.27012	PIK3CA/PIK3CA	PIK3CA	PIK3CA
ACH-000941	22.13	Mutant	7.24698e-13	-1.27012	PIK3CA/PIK3CA	PIK3CA	PIK3CA
ACH-000943	5.764	Mutant	7.24698e-13	-1.27012	PIK3CA/PIK3CA	PIK3CA	PIK3CA
ACH-000953	32.154	Mutant	7.24698e-13	-1.27012	PIK3CA/PIK3CA	PIK3CA	PIK3CA
ACH-000953	32.154	Mutant	7.24698e-13	-1.27012	PIK3CA/PIK3CA	PIK3CA	PIK3CA
ACH-000957	-3.676	Mutant	7.24698e-13	-1.27012	PIK3CA/PIK3CA	PIK3CA	PIK3CA
ACH-000958	11.704	Mutant	7.24698e-13	-1.27012	PIK3CA/PIK3CA	PIK3CA	PIK3CA
ACH-000973	-5.911	Mutant	7.24698e-13	-1.27012	PIK3CA/PIK3CA	PIK3CA	PIK3CA
ACH-000974	-11.638	Mutant	7.24698e-13	-1.27012	PIK3CA/PIK3CA	PIK3CA	PIK3CA
ACH-000984	-9.655	Mutant	7.24698e-13	-1.27012	PIK3CA/PIK3CA	PIK3CA	PIK3CA
ACH-000984	-9.655	Mutant	7.24698e-13	-1.27012	PIK3CA/PIK3CA	PIK3CA	PIK3CA
ACH-000984	-9.655	Mutant	7.24698e-13	-1.27012	PIK3CA/PIK3CA	PIK3CA	PIK3CA
ACH-000986	24.992	Mutant	7.24698e-13	-1.27012	PIK3CA/PIK3CA	PIK3CA	PIK3CA
ACH-000986	24.992	Mutant	7.24698e-13	-1.27012	PIK3CA/PIK3CA	PIK3CA	PIK3CA
ACH-000986	24.992	Mutant	7.24698e-13	-1.27012	PIK3CA/PIK3CA	PIK3CA	PIK3CA
ACH-000993	-17.312	Mutant	7.24698e-13	-1.27012	PIK3CA/PIK3CA	PIK3CA	PIK3CA
ACH-000994	-18.962	Mutant	7.24698e-13	-1.27012	PIK3CA/PIK3CA	PIK3CA	PIK3CA
ACH-000994	-18.962	Mutant	7.24698e-13	-1.27012	PIK3CA/PIK3CA	PIK3CA	PIK3CA
ACH-000994	-18.962	Mutant	7.24698e-13	-1.27012	PIK3CA/PIK3CA	PIK3CA	PIK3CA
ACH-000996	-19.367	Mutant	7.24698e-13	-1.27012	PIK3CA/PIK3CA	PIK3CA	PIK3CA
ACH-000996	-19.367	Mutant	7.24698e-13	-1.27012	PIK3CA/PIK3CA	PIK3CA	PIK3CA
ACH-001496	32.32	Mutant	7.24698e-13	-1.27012	PIK3CA/PIK3CA	PIK3CA	PIK3CA
ACH-001654	28.661	Mutant	7.24698e-13	-1.27012	PIK3CA/PIK3CA	PIK3CA	PIK3CA
ACH-000317	-13.167	Wild Type	1.21164e-34	-2.87715	KRAS/KRAS	KRAS	KRAS
ACH-000078	-2.364	Wild Type	1.21164e-34	-2.87715	KRAS/KRAS	KRAS	KRAS
ACH-000253	-1.886	Wild Type	1.21164e-34	-2.87715	KRAS/KRAS	KRAS	KRAS
ACH-000614	-6.23	Wild Type	1.21164e-34	-2.87715	KRAS/KRAS	KRAS	KRAS
ACH-001038	-6.819	Wild Type	1.21164e-34	-2.87715	KRAS/KRAS	KRAS	KRAS
ACH-000335	-12.287	Wild Type	1.21164e-34	-2.87715	KRAS/KRAS	KRAS	KRAS
ACH-000352	-12.21	Wild Type	1.21164e-34	-2.87715	KRAS/KRAS	KRAS	KRAS
ACH-000132	10.273	Wild Type	1.21164e-34	-2.87715	KRAS/KRAS	KRAS	KRAS
ACH-000548	-11.855	Wild Type	1.21164e-34	-2.87715	KRAS/KRAS	KRAS	KRAS
ACH-000773	34.758	Wild Type	1.21164e-34	-2.87715	KRAS/KRAS	KRAS	KRAS
ACH-000552	-3.087	Wild Type	1.21164e-34	-2.87715	KRAS/KRAS	KRAS	KRAS
ACH-000823	2.48	Wild Type	1.21164e-34	-2.87715	KRAS/KRAS	KRAS	KRAS
ACH-001067	-15.68	Wild Type	1.21164e-34	-2.87715	KRAS/KRAS	KRAS	KRAS
ACH-001745	-11.379	Wild Type	1.21164e-34	-2.87715	KRAS/KRAS	KRAS	KRAS
ACH-000747	-4.816	Wild Type	1.21164e-34	-2.87715	KRAS/KRAS	KRAS	KRAS
ACH-000092	-9.995	Wild Type	1.21164e-34	-2.87715	KRAS/KRAS	KRAS	KRAS
ACH-000697	-8.297	Wild Type	1.21164e-34	-2.87715	KRAS/KRAS	KRAS	KRAS
ACH-000415	-8.38	Wild Type	1.21164e-34	-2.87715	KRAS/KRAS	KRAS	KRAS
ACH-000969	4.155	Wild Type	1.21164e-34	-2.87715	KRAS/KRAS	KRAS	KRAS
ACH-000401	-12.882	Wild Type	1.21164e-34	-2.87715	KRAS/KRAS	KRAS	KRAS
ACH-000848	1.979	Wild Type	1.21164e-34	-2.87715	KRAS/KRAS	KRAS	KRAS
ACH-000274	-11.841	Wild Type	1.21164e-34	-2.87715	KRAS/KRAS	KRAS	KRAS
ACH-000035	-10.831	Wild Type	1.21164e-34	-2.87715	KRAS/KRAS	KRAS	KRAS
ACH-000128	-15.095	Wild Type	1.21164e-34	-2.87715	KRAS/KRAS	KRAS	KRAS
ACH-000784	-17.152	Wild Type	1.21164e-34	-2.87715	KRAS/KRAS	KRAS	KRAS
ACH-000348	-4.93	Wild Type	1.21164e-34	-2.87715	KRAS/KRAS	KRAS	KRAS
ACH-000549	-14.54	Wild Type	1.21164e-34	-2.87715	KRAS/KRAS	KRAS	KRAS
ACH-000756	-18.829	Wild Type	1.21164e-34	-2.87715	KRAS/KRAS	KRAS	KRAS
ACH-000647	-2.405	Wild Type	1.21164e-34	-2.87715	KRAS/KRAS	KRAS	KRAS
ACH-000993	-12.873	Wild Type	1.21164e-34	-2.87715	KRAS/KRAS	KRAS	KRAS
ACH-000516	-14.571	Wild Type	1.21164e-34	-2.87715	KRAS/KRAS	KRAS	KRAS
ACH-000082	-4.384	Wild Type	1.21164e-34	-2.87715	KRAS/KRAS	KRAS	KRAS
ACH-000584	-5.24	Wild Type	1.21164e-34	-2.87715	KRAS/KRAS	KRAS	KRAS
ACH-000738	-6.523	Wild Type	1.21164e-34	-2.87715	KRAS/KRAS	KRAS	KRAS
ACH-000600	-17.6	Wild Type	1.21164e-34	-2.87715	KRAS/KRAS	KRAS	KRAS
ACH-000839	-12.967	Wild Type	1.21164e-34	-2.87715	KRAS/KRAS	KRAS	KRAS
ACH-000901	5.015	Wild Type	1.21164e-34	-2.87715	KRAS/KRAS	KRAS	KRAS
ACH-000673	-11.975	Wild Type	1.21164e-34	-2.87715	KRAS/KRAS	KRAS	KRAS
ACH-000319	-8.15	Wild Type	1.21164e-34	-2.87715	KRAS/KRAS	KRAS	KRAS
ACH-000475	-11.863	Wild Type	1.21164e-34	-2.87715	KRAS/KRAS	KRAS	KRAS
ACH-000337	-7.447	Wild Type	1.21164e-34	-2.87715	KRAS/KRAS	KRAS	KRAS
ACH-000237	-10.412	Wild Type	1.21164e-34	-2.87715	KRAS/KRAS	KRAS	KRAS
ACH-000683	-9.354	Wild Type	1.21164e-34	-2.87715	KRAS/KRAS	KRAS	KRAS
ACH-000260	-12.434	Wild Type	1.21164e-34	-2.87715	KRAS/KRAS	KRAS	KRAS
ACH-001075	-14.79	Wild Type	1.21164e-34	-2.87715	KRAS/KRAS	KRAS	KRAS
ACH-000278	-18.785	Wild Type	1.21164e-34	-2.87715	KRAS/KRAS	KRAS	KRAS
ACH-000867	-12.286	Wild Type	1.21164e-34	-2.87715	KRAS/KRAS	KRAS	KRAS
ACH-000935	-11.111	Wild Type	1.21164e-34	-2.87715	KRAS/KRAS	KRAS	KRAS
ACH-000232	-8.645	Wild Type	1.21164e-34	-2.87715	KRAS/KRAS	KRAS	KRAS
ACH-000720	-9.277	Wild Type	1.21164e-34	-2.87715	KRAS/KRAS	KRAS	KRAS
ACH-000383	4.361	Wild Type	1.21164e-34	-2.87715	KRAS/KRAS	KRAS	KRAS
ACH-000711	-7.209	Wild Type	1.21164e-34	-2.87715	KRAS/KRAS	KRAS	KRAS
ACH-000917	-17.395	Wild Type	1.21164e-34	-2.87715	KRAS/KRAS	KRAS	KRAS
ACH-000840	17.968	Wild Type	1.21164e-34	-2.87715	KRAS/KRAS	KRAS	KRAS
ACH-000013	-8.193	Wild Type	1.21164e-34	-2.87715	KRAS/KRAS	KRAS	KRAS
ACH-001228	-10.958	Wild Type	1.21164e-34	-2.87715	KRAS/KRAS	KRAS	KRAS
ACH-000648	-21.696	Wild Type	1.21164e-34	-2.87715	KRAS/KRAS	KRAS	KRAS
ACH-000322	-29.368	Wild Type	1.21164e-34	-2.87715	KRAS/KRAS	KRAS	KRAS
ACH-000769	-8.888	Wild Type	1.21164e-34	-2.87715	KRAS/KRAS	KRAS	KRAS
ACH-000436	-14.96	Wild Type	1.21164e-34	-2.87715	KRAS/KRAS	KRAS	KRAS
ACH-000163	41.853	Wild Type	1.21164e-34	-2.87715	KRAS/KRAS	KRAS	KRAS
ACH-000633	-13.067	Wild Type	1.21164e-34	-2.87715	KRAS/KRAS	KRAS	KRAS
ACH-000835	-17.538	Wild Type	1.21164e-34	-2.87715	KRAS/KRAS	KRAS	KRAS
ACH-000882	-8.843	Wild Type	1.21164e-34	-2.87715	KRAS/KRAS	KRAS	KRAS
ACH-000025	-7.479	Wild Type	1.21164e-34	-2.87715	KRAS/KRAS	KRAS	KRAS
ACH-001031	-13.341	Wild Type	1.21164e-34	-2.87715	KRAS/KRAS	KRAS	KRAS
ACH-000661	-14.483	Wild Type	1.21164e-34	-2.87715	KRAS/KRAS	KRAS	KRAS
ACH-000926	-12.076	Wild Type	1.21164e-34	-2.87715	KRAS/KRAS	KRAS	KRAS
ACH-000792	-5.644	Wild Type	1.21164e-34	-2.87715	KRAS/KRAS	KRAS	KRAS
ACH-000770	-13.069	Wild Type	1.21164e-34	-2.87715	KRAS/KRAS	KRAS	KRAS
ACH-001053	-17.741	Wild Type	1.21164e-34	-2.87715	KRAS/KRAS	KRAS	KRAS
ACH-000486	-8.767	Wild Type	1.21164e-34	-2.87715	KRAS/KRAS	KRAS	KRAS
ACH-000618	-11.936	Wild Type	1.21164e-34	-2.87715	KRAS/KRAS	KRAS	KRAS
ACH-000906	-8.12	Wild Type	1.21164e-34	-2.87715	KRAS/KRAS	KRAS	KRAS
ACH-000699	-13.289	Wild Type	1.21164e-34	-2.87715	KRAS/KRAS	KRAS	KRAS
ACH-000665	-8.446	Wild Type	1.21164e-34	-2.87715	KRAS/KRAS	KRAS	KRAS
ACH-000858	-3.606	Wild Type	1.21164e-34	-2.87715	KRAS/KRAS	KRAS	KRAS
ACH-000829	-15.531	Wild Type	1.21164e-34	-2.87715	KRAS/KRAS	KRAS	KRAS
ACH-000837	11.354	Wild Type	1.21164e-34	-2.87715	KRAS/KRAS	KRAS	KRAS
ACH-000588	18.777	Wild Type	1.21164e-34	-2.87715	KRAS/KRAS	KRAS	KRAS
ACH-000623	-18.495	Wild Type	1.21164e-34	-2.87715	KRAS/KRAS	KRAS	KRAS
ACH-000605	-2.364	Wild Type	1.21164e-34	-2.87715	KRAS/KRAS	KRAS	KRAS
ACH-000256	-19.507	Wild Type	1.21164e-34	-2.87715	KRAS/KRAS	KRAS	KRAS
ACH-000693	-9.706	Wild Type	1.21164e-34	-2.87715	KRAS/KRAS	KRAS	KRAS
ACH-000211	-7.403	Wild Type	1.21164e-34	-2.87715	KRAS/KRAS	KRAS	KRAS
ACH-000302	-10.398	Wild Type	1.21164e-34	-2.87715	KRAS/KRAS	KRAS	KRAS
ACH-000822	-5.069	Wild Type	1.21164e-34	-2.87715	KRAS/KRAS	KRAS	KRAS
ACH-000215	-13.686	Wild Type	1.21164e-34	-2.87715	KRAS/KRAS	KRAS	KRAS
ACH-000862	1.78	Wild Type	1.21164e-34	-2.87715	KRAS/KRAS	KRAS	KRAS
ACH-000849	-19.258	Wild Type	1.21164e-34	-2.87715	KRAS/KRAS	KRAS	KRAS
ACH-000887	-13.805	Wild Type	1.21164e-34	-2.87715	KRAS/KRAS	KRAS	KRAS
ACH-000296	2.333	Wild Type	1.21164e-34	-2.87715	KRAS/KRAS	KRAS	KRAS
ACH-001306	-7.775	Wild Type	1.21164e-34	-2.87715	KRAS/KRAS	KRAS	KRAS
ACH-001532	-8.702	Wild Type	1.21164e-34	-2.87715	KRAS/KRAS	KRAS	KRAS
ACH-000585	29.787	Wild Type	1.21164e-34	-2.87715	KRAS/KRAS	KRAS	KRAS
ACH-000819	-6.914	Wild Type	1.21164e-34	-2.87715	KRAS/KRAS	KRAS	KRAS
ACH-001283	-2.856	Wild Type	1.21164e-34	-2.87715	KRAS/KRAS	KRAS	KRAS
ACH-000510	4.681	Wild Type	1.21164e-34	-2.87715	KRAS/KRAS	KRAS	KRAS
ACH-000912	-10.994	Wild Type	1.21164e-34	-2.87715	KRAS/KRAS	KRAS	KRAS
ACH-000658	-15.467	Wild Type	1.21164e-34	-2.87715	KRAS/KRAS	KRAS	KRAS
ACH-000487	-17.84	Wild Type	1.21164e-34	-2.87715	KRAS/KRAS	KRAS	KRAS
ACH-001054	-17.431	Wild Type	1.21164e-34	-2.87715	KRAS/KRAS	KRAS	KRAS
ACH-000968	12.446	Wild Type	1.21164e-34	-2.87715	KRAS/KRAS	KRAS	KRAS
ACH-000323	-5.717	Wild Type	1.21164e-34	-2.87715	KRAS/KRAS	KRAS	KRAS
ACH-001028	-17.515	Wild Type	1.21164e-34	-2.87715	KRAS/KRAS	KRAS	KRAS
ACH-000608	6.515	Wild Type	1.21164e-34	-2.87715	KRAS/KRAS	KRAS	KRAS
ACH-000331	-3.327	Wild Type	1.21164e-34	-2.87715	KRAS/KRAS	KRAS	KRAS
ACH-000291	-8.437	Wild Type	1.21164e-34	-2.87715	KRAS/KRAS	KRAS	KRAS
ACH-000055	-13.303	Wild Type	1.21164e-34	-2.87715	KRAS/KRAS	KRAS	KRAS
ACH-000785	5.949	Wild Type	1.21164e-34	-2.87715	KRAS/KRAS	KRAS	KRAS
ACH-001380	-14.852	Wild Type	1.21164e-34	-2.87715	KRAS/KRAS	KRAS	KRAS
ACH-000881	-0.659	Wild Type	1.21164e-34	-2.87715	KRAS/KRAS	KRAS	KRAS
ACH-000255	-15.26	Wild Type	1.21164e-34	-2.87715	KRAS/KRAS	KRAS	KRAS
ACH-001096	-1.866	Wild Type	1.21164e-34	-2.87715	KRAS/KRAS	KRAS	KRAS
ACH-000767	-7.155	Wild Type	1.21164e-34	-2.87715	KRAS/KRAS	KRAS	KRAS
ACH-001431	-14.196	Wild Type	1.21164e-34	-2.87715	KRAS/KRAS	KRAS	KRAS
ACH-000086	-12.572	Wild Type	1.21164e-34	-2.87715	KRAS/KRAS	KRAS	KRAS
ACH-000097	23.54	Wild Type	1.21164e-34	-2.87715	KRAS/KRAS	KRAS	KRAS
ACH-000142	-6.029	Wild Type	1.21164e-34	-2.87715	KRAS/KRAS	KRAS	KRAS
ACH-000706	-6.477	Wild Type	1.21164e-34	-2.87715	KRAS/KRAS	KRAS	KRAS
ACH-000528	0.878	Wild Type	1.21164e-34	-2.87715	KRAS/KRAS	KRAS	KRAS
ACH-000045	-4.849	Wild Type	1.21164e-34	-2.87715	KRAS/KRAS	KRAS	KRAS
ACH-000937	-16.206	Wild Type	1.21164e-34	-2.87715	KRAS/KRAS	KRAS	KRAS
ACH-000040	-13.02	Wild Type	1.21164e-34	-2.87715	KRAS/KRAS	KRAS	KRAS
ACH-000824	-8.151	Wild Type	1.21164e-34	-2.87715	KRAS/KRAS	KRAS	KRAS
ACH-000448	-12.099	Wild Type	1.21164e-34	-2.87715	KRAS/KRAS	KRAS	KRAS
ACH-000910	-19.671	Wild Type	1.21164e-34	-2.87715	KRAS/KRAS	KRAS	KRAS
ACH-000788	-15.756	Wild Type	1.21164e-34	-2.87715	KRAS/KRAS	KRAS	KRAS
ACH-000452	10.552	Wild Type	1.21164e-34	-2.87715	KRAS/KRAS	KRAS	KRAS
ACH-000649	-19.503	Wild Type	1.21164e-34	-2.87715	KRAS/KRAS	KRAS	KRAS
ACH-000865	-5.503	Wild Type	1.21164e-34	-2.87715	KRAS/KRAS	KRAS	KRAS
ACH-000589	-1.548	Wild Type	1.21164e-34	-2.87715	KRAS/KRAS	KRAS	KRAS
ACH-000805	-7.198	Wild Type	1.21164e-34	-2.87715	KRAS/KRAS	KRAS	KRAS
ACH-001301	16.771	Wild Type	1.21164e-34	-2.87715	KRAS/KRAS	KRAS	KRAS
ACH-001134	-16.344	Wild Type	1.21164e-34	-2.87715	KRAS/KRAS	KRAS	KRAS
ACH-000098	-14.507	Wild Type	1.21164e-34	-2.87715	KRAS/KRAS	KRAS	KRAS
ACH-000356	34.32	Wild Type	1.21164e-34	-2.87715	KRAS/KRAS	KRAS	KRAS
ACH-000150	-19.536	Wild Type	1.21164e-34	-2.87715	KRAS/KRAS	KRAS	KRAS
ACH-000766	-9.009	Wild Type	1.21164e-34	-2.87715	KRAS/KRAS	KRAS	KRAS
ACH-000624	-5.221	Wild Type	1.21164e-34	-2.87715	KRAS/KRAS	KRAS	KRAS
ACH-001300	-0.516	Wild Type	1.21164e-34	-2.87715	KRAS/KRAS	KRAS	KRAS
ACH-000228	-9.251	Wild Type	1.21164e-34	-2.87715	KRAS/KRAS	KRAS	KRAS
ACH-000884	-16.797	Wild Type	1.21164e-34	-2.87715	KRAS/KRAS	KRAS	KRAS
ACH-000794	-7.834	Wild Type	1.21164e-34	-2.87715	KRAS/KRAS	KRAS	KRAS
ACH-000913	-17.038	Wild Type	1.21164e-34	-2.87715	KRAS/KRAS	KRAS	KRAS
ACH-001196	-8.901	Wild Type	1.21164e-34	-2.87715	KRAS/KRAS	KRAS	KRAS
ACH-000907	-13.105	Wild Type	1.21164e-34	-2.87715	KRAS/KRAS	KRAS	KRAS
ACH-000329	-12.559	Wild Type	1.21164e-34	-2.87715	KRAS/KRAS	KRAS	KRAS
ACH-000143	-5.306	Wild Type	1.21164e-34	-2.87715	KRAS/KRAS	KRAS	KRAS
ACH-000198	1.57	Wild Type	1.21164e-34	-2.87715	KRAS/KRAS	KRAS	KRAS
ACH-000393	-9.505	Wild Type	1.21164e-34	-2.87715	KRAS/KRAS	KRAS	KRAS
ACH-000009	42.768	Wild Type	1.21164e-34	-2.87715	KRAS/KRAS	KRAS	KRAS
ACH-001061	40.486	Wild Type	1.21164e-34	-2.87715	KRAS/KRAS	KRAS	KRAS
ACH-000070	-4.718	Wild Type	1.21164e-34	-2.87715	KRAS/KRAS	KRAS	KRAS
ACH-000330	-17.431	Wild Type	1.21164e-34	-2.87715	KRAS/KRAS	KRAS	KRAS
ACH-000262	-0.916	Wild Type	1.21164e-34	-2.87715	KRAS/KRAS	KRAS	KRAS
ACH-000471	16.771	Wild Type	1.21164e-34	-2.87715	KRAS/KRAS	KRAS	KRAS
ACH-000671	-16.149	Wild Type	1.21164e-34	-2.87715	KRAS/KRAS	KRAS	KRAS
ACH-000190	-10.818	Wild Type	1.21164e-34	-2.87715	KRAS/KRAS	KRAS	KRAS
ACH-000619	-20.165	Wild Type	1.21164e-34	-2.87715	KRAS/KRAS	KRAS	KRAS
ACH-000527	-10.54	Wild Type	1.21164e-34	-2.87715	KRAS/KRAS	KRAS	KRAS
ACH-000746	-10.956	Wild Type	1.21164e-34	-2.87715	KRAS/KRAS	KRAS	KRAS
ACH-000866	-5.408	Wild Type	1.21164e-34	-2.87715	KRAS/KRAS	KRAS	KRAS
ACH-000621	-5.268	Wild Type	1.21164e-34	-2.87715	KRAS/KRAS	KRAS	KRAS
ACH-000827	-16.295	Wild Type	1.21164e-34	-2.87715	KRAS/KRAS	KRAS	KRAS
ACH-001183	-4.211	Wild Type	1.21164e-34	-2.87715	KRAS/KRAS	KRAS	KRAS
ACH-000843	2.376	Wild Type	1.21164e-34	-2.87715	KRAS/KRAS	KRAS	KRAS
ACH-000021	-0.219	Wild Type	1.21164e-34	-2.87715	KRAS/KRAS	KRAS	KRAS
ACH-000364	-22.042	Wild Type	1.21164e-34	-2.87715	KRAS/KRAS	KRAS	KRAS
ACH-000248	-17.828	Wild Type	1.21164e-34	-2.87715	KRAS/KRAS	KRAS	KRAS
ACH-001163	-23.772	Wild Type	1.21164e-34	-2.87715	KRAS/KRAS	KRAS	KRAS
ACH-000524	54.612	Wild Type	1.21164e-34	-2.87715	KRAS/KRAS	KRAS	KRAS
ACH-000395	51.738	Wild Type	1.21164e-34	-2.87715	KRAS/KRAS	KRAS	KRAS
ACH-000363	-9.254	Wild Type	1.21164e-34	-2.87715	KRAS/KRAS	KRAS	KRAS
ACH-000127	-8.727	Wild Type	1.21164e-34	-2.87715	KRAS/KRAS	KRAS	KRAS
ACH-001346	-8.068	Wild Type	1.21164e-34	-2.87715	KRAS/KRAS	KRAS	KRAS
ACH-000312	32.77	Wild Type	1.21164e-34	-2.87715	KRAS/KRAS	KRAS	KRAS
ACH-000841	-11.952	Wild Type	1.21164e-34	-2.87715	KRAS/KRAS	KRAS	KRAS
ACH-000087	-11.597	Wild Type	1.21164e-34	-2.87715	KRAS/KRAS	KRAS	KRAS
ACH-000238	-4.831	Wild Type	1.21164e-34	-2.87715	KRAS/KRAS	KRAS	KRAS
ACH-000576	-12.801	Wild Type	1.21164e-34	-2.87715	KRAS/KRAS	KRAS	KRAS
ACH-000518	-2.824	Wild Type	1.21164e-34	-2.87715	KRAS/KRAS	KRAS	KRAS
ACH-000783	-13.808	Wild Type	1.21164e-34	-2.87715	KRAS/KRAS	KRAS	KRAS
ACH-000873	-13.997	Wild Type	1.21164e-34	-2.87715	KRAS/KRAS	KRAS	KRAS
ACH-001232	2.302	Wild Type	1.21164e-34	-2.87715	KRAS/KRAS	KRAS	KRAS
ACH-000593	-3.228	Wild Type	1.21164e-34	-2.87715	KRAS/KRAS	KRAS	KRAS
ACH-000146	4.131	Wild Type	1.21164e-34	-2.87715	KRAS/KRAS	KRAS	KRAS
ACH-001197	-16.368	Wild Type	1.21164e-34	-2.87715	KRAS/KRAS	KRAS	KRAS
ACH-000280	-15.65	Wild Type	1.21164e-34	-2.87715	KRAS/KRAS	KRAS	KRAS
ACH-000011	-22.025	Wild Type	1.21164e-34	-2.87715	KRAS/KRAS	KRAS	KRAS
ACH-000537	-5.073	Wild Type	1.21164e-34	-2.87715	KRAS/KRAS	KRAS	KRAS
ACH-000374	-11.911	Wild Type	1.21164e-34	-2.87715	KRAS/KRAS	KRAS	KRAS
ACH-000159	-17.743	Wild Type	1.21164e-34	-2.87715	KRAS/KRAS	KRAS	KRAS
ACH-001278	-9.246	Wild Type	1.21164e-34	-2.87715	KRAS/KRAS	KRAS	KRAS
ACH-000580	-2.797	Wild Type	1.21164e-34	-2.87715	KRAS/KRAS	KRAS	KRAS
ACH-000732	-10.544	Wild Type	1.21164e-34	-2.87715	KRAS/KRAS	KRAS	KRAS
ACH-000653	-17.261	Wild Type	1.21164e-34	-2.87715	KRAS/KRAS	KRAS	KRAS
ACH-000261	-7.474	Wild Type	1.21164e-34	-2.87715	KRAS/KRAS	KRAS	KRAS
ACH-000714	-16.196	Wild Type	1.21164e-34	-2.87715	KRAS/KRAS	KRAS	KRAS
ACH-000777	-1.902	Wild Type	1.21164e-34	-2.87715	KRAS/KRAS	KRAS	KRAS
ACH-000802	-13.008	Wild Type	1.21164e-34	-2.87715	KRAS/KRAS	KRAS	KRAS
ACH-000067	-2.21	Wild Type	1.21164e-34	-2.87715	KRAS/KRAS	KRAS	KRAS
ACH-000407	61.459	Wild Type	1.21164e-34	-2.87715	KRAS/KRAS	KRAS	KRAS
ACH-000896	-11.848	Wild Type	1.21164e-34	-2.87715	KRAS/KRAS	KRAS	KRAS
ACH-000469	-2.926	Wild Type	1.21164e-34	-2.87715	KRAS/KRAS	KRAS	KRAS
ACH-000116	9.364	Wild Type	1.21164e-34	-2.87715	KRAS/KRAS	KRAS	KRAS
ACH-000458	-16.905	Wild Type	1.21164e-34	-2.87715	KRAS/KRAS	KRAS	KRAS
ACH-000231	0.958	Wild Type	1.21164e-34	-2.87715	KRAS/KRAS	KRAS	KRAS
ACH-000389	-4.165	Wild Type	1.21164e-34	-2.87715	KRAS/KRAS	KRAS	KRAS
ACH-000012	-18.371	Wild Type	1.21164e-34	-2.87715	KRAS/KRAS	KRAS	KRAS
ACH-000994	-10.911	Wild Type	1.21164e-34	-2.87715	KRAS/KRAS	KRAS	KRAS
ACH-000099	11.224	Wild Type	1.21164e-34	-2.87715	KRAS/KRAS	KRAS	KRAS
ACH-000137	-6.99	Wild Type	1.21164e-34	-2.87715	KRAS/KRAS	KRAS	KRAS
ACH-001274	-10.133	Wild Type	1.21164e-34	-2.87715	KRAS/KRAS	KRAS	KRAS
ACH-000734	-2.416	Wild Type	1.21164e-34	-2.87715	KRAS/KRAS	KRAS	KRAS
ACH-000490	-14.174	Wild Type	1.21164e-34	-2.87715	KRAS/KRAS	KRAS	KRAS
ACH-000571	6.927	Wild Type	1.21164e-34	-2.87715	KRAS/KRAS	KRAS	KRAS
ACH-001050	5.267	Wild Type	1.21164e-34	-2.87715	KRAS/KRAS	KRAS	KRAS
ACH-000480	-8.442	Wild Type	1.21164e-34	-2.87715	KRAS/KRAS	KRAS	KRAS
ACH-000960	-9.792	Wild Type	1.21164e-34	-2.87715	KRAS/KRAS	KRAS	KRAS
ACH-000787	21.451	Wild Type	1.21164e-34	-2.87715	KRAS/KRAS	KRAS	KRAS
ACH-000387	26.136	Wild Type	1.21164e-34	-2.87715	KRAS/KRAS	KRAS	KRAS
ACH-000361	-0.521	Wild Type	1.21164e-34	-2.87715	KRAS/KRAS	KRAS	KRAS
ACH-000223	-10.166	Wild Type	1.21164e-34	-2.87715	KRAS/KRAS	KRAS	KRAS
ACH-001275	-11.354	Wild Type	1.21164e-34	-2.87715	KRAS/KRAS	KRAS	KRAS
ACH-000657	-13.046	Wild Type	1.21164e-34	-2.87715	KRAS/KRAS	KRAS	KRAS
ACH-000663	-15.369	Wild Type	1.21164e-34	-2.87715	KRAS/KRAS	KRAS	KRAS
ACH-000472	3.303	Wild Type	1.21164e-34	-2.87715	KRAS/KRAS	KRAS	KRAS
ACH-000277	34.824	Wild Type	1.21164e-34	-2.87715	KRAS/KRAS	KRAS	KRAS
ACH-000832	-9.277	Wild Type	1.21164e-34	-2.87715	KRAS/KRAS	KRAS	KRAS
ACH-000856	-10.967	Wild Type	1.21164e-34	-2.87715	KRAS/KRAS	KRAS	KRAS
ACH-000620	1.438	Wild Type	1.21164e-34	-2.87715	KRAS/KRAS	KRAS	KRAS
ACH-000390	0.629	Wild Type	1.21164e-34	-2.87715	KRAS/KRAS	KRAS	KRAS
ACH-000053	-3.428	Wild Type	1.21164e-34	-2.87715	KRAS/KRAS	KRAS	KRAS
ACH-000953	-12.809	Wild Type	1.21164e-34	-2.87715	KRAS/KRAS	KRAS	KRAS
ACH-000047	-18.021	Wild Type	1.21164e-34	-2.87715	KRAS/KRAS	KRAS	KRAS
ACH-001377	14.28	Wild Type	1.21164e-34	-2.87715	KRAS/KRAS	KRAS	KRAS
ACH-000606	-8.807	Wild Type	1.21164e-34	-2.87715	KRAS/KRAS	KRAS	KRAS
ACH-000152	-11.456	Wild Type	1.21164e-34	-2.87715	KRAS/KRAS	KRAS	KRAS
ACH-000461	67.137	Wild Type	1.21164e-34	-2.87715	KRAS/KRAS	KRAS	KRAS
ACH-000776	-15.684	Wild Type	1.21164e-34	-2.87715	KRAS/KRAS	KRAS	KRAS
ACH-001368	-11.105	Wild Type	1.21164e-34	-2.87715	KRAS/KRAS	KRAS	KRAS
ACH-000570	-22.463	Wild Type	1.21164e-34	-2.87715	KRAS/KRAS	KRAS	KRAS
ACH-000915	-26.001	Wild Type	1.21164e-34	-2.87715	KRAS/KRAS	KRAS	KRAS
ACH-000545	-2.245	Wild Type	1.21164e-34	-2.87715	KRAS/KRAS	KRAS	KRAS
ACH-000760	-4.719	Wild Type	1.21164e-34	-2.87715	KRAS/KRAS	KRAS	KRAS
ACH-000133	15.241	Wild Type	1.21164e-34	-2.87715	KRAS/KRAS	KRAS	KRAS
ACH-000476	-9.623	Wild Type	1.21164e-34	-2.87715	KRAS/KRAS	KRAS	KRAS
ACH-000376	6.075	Wild Type	1.21164e-34	-2.87715	KRAS/KRAS	KRAS	KRAS
ACH-000573	-5.911	Wild Type	1.21164e-34	-2.87715	KRAS/KRAS	KRAS	KRAS
ACH-000036	-3.901	Wild Type	1.21164e-34	-2.87715	KRAS/KRAS	KRAS	KRAS
ACH-000939	-15.702	Wild Type	1.21164e-34	-2.87715	KRAS/KRAS	KRAS	KRAS
ACH-000279	-1.665	Wild Type	1.21164e-34	-2.87715	KRAS/KRAS	KRAS	KRAS
ACH-000758	-7.059	Wild Type	1.21164e-34	-2.87715	KRAS/KRAS	KRAS	KRAS
ACH-000676	-11.474	Wild Type	1.21164e-34	-2.87715	KRAS/KRAS	KRAS	KRAS
ACH-000821	-21.012	Wild Type	1.21164e-34	-2.87715	KRAS/KRAS	KRAS	KRAS
ACH-000481	-11.841	Wild Type	1.21164e-34	-2.87715	KRAS/KRAS	KRAS	KRAS
ACH-000771	-18.094	Wild Type	1.21164e-34	-2.87715	KRAS/KRAS	KRAS	KRAS
ACH-000259	-9.013	Wild Type	1.21164e-34	-2.87715	KRAS/KRAS	KRAS	KRAS
ACH-000544	-3.024	Wild Type	1.21164e-34	-2.87715	KRAS/KRAS	KRAS	KRAS
ACH-001048	-1.269	Wild Type	1.21164e-34	-2.87715	KRAS/KRAS	KRAS	KRAS
ACH-001328	-2.3	Wild Type	1.21164e-34	-2.87715	KRAS/KRAS	KRAS	KRAS
ACH-000246	-10.802	Wild Type	1.21164e-34	-2.87715	KRAS/KRAS	KRAS	KRAS
ACH-000030	-18.834	Wild Type	1.21164e-34	-2.87715	KRAS/KRAS	KRAS	KRAS
ACH-000781	-6.85	Wild Type	1.21164e-34	-2.87715	KRAS/KRAS	KRAS	KRAS
ACH-000753	-1.327	Wild Type	1.21164e-34	-2.87715	KRAS/KRAS	KRAS	KRAS
ACH-000876	38.199	Wild Type	1.21164e-34	-2.87715	KRAS/KRAS	KRAS	KRAS
ACH-000366	-12.328	Wild Type	1.21164e-34	-2.87715	KRAS/KRAS	KRAS	KRAS
ACH-000556	0.878	Wild Type	1.21164e-34	-2.87715	KRAS/KRAS	KRAS	KRAS
ACH-000233	-17.614	Wild Type	1.21164e-34	-2.87715	KRAS/KRAS	KRAS	KRAS
ACH-000416	28.288	Wild Type	1.21164e-34	-2.87715	KRAS/KRAS	KRAS	KRAS
ACH-000308	-25.268	Wild Type	1.21164e-34	-2.87715	KRAS/KRAS	KRAS	KRAS
ACH-000221	16.591	Wild Type	1.21164e-34	-2.87715	KRAS/KRAS	KRAS	KRAS
ACH-001211	-11.03	Wild Type	1.21164e-34	-2.87715	KRAS/KRAS	KRAS	KRAS
ACH-000765	-12.592	Wild Type	1.21164e-34	-2.87715	KRAS/KRAS	KRAS	KRAS
ACH-000811	-7.37	Wild Type	1.21164e-34	-2.87715	KRAS/KRAS	KRAS	KRAS
ACH-001496	3.426	Wild Type	1.21164e-34	-2.87715	KRAS/KRAS	KRAS	KRAS
ACH-000054	-8.261	Wild Type	1.21164e-34	-2.87715	KRAS/KRAS	KRAS	KRAS
ACH-001765	-5.523	Wild Type	1.21164e-34	-2.87715	KRAS/KRAS	KRAS	KRAS
ACH-000622	-7.116	Wild Type	1.21164e-34	-2.87715	KRAS/KRAS	KRAS	KRAS
ACH-000520	-12.67	Wild Type	1.21164e-34	-2.87715	KRAS/KRAS	KRAS	KRAS
ACH-000834	3.387	Wild Type	1.21164e-34	-2.87715	KRAS/KRAS	KRAS	KRAS
ACH-000936	-12.134	Wild Type	1.21164e-34	-2.87715	KRAS/KRAS	KRAS	KRAS
ACH-000123	-11.239	Wild Type	1.21164e-34	-2.87715	KRAS/KRAS	KRAS	KRAS
ACH-000425	-17.327	Wild Type	1.21164e-34	-2.87715	KRAS/KRAS	KRAS	KRAS
ACH-000943	-7.046	Wild Type	1.21164e-34	-2.87715	KRAS/KRAS	KRAS	KRAS
ACH-000762	-2.149	Wild Type	1.21164e-34	-2.87715	KRAS/KRAS	KRAS	KRAS
ACH-000226	-10.546	Wild Type	1.21164e-34	-2.87715	KRAS/KRAS	KRAS	KRAS
ACH-000113	-13.957	Wild Type	1.21164e-34	-2.87715	KRAS/KRAS	KRAS	KRAS
ACH-000847	-2.619	Wild Type	1.21164e-34	-2.87715	KRAS/KRAS	KRAS	KRAS
ACH-000095	-12.085	Wild Type	1.21164e-34	-2.87715	KRAS/KRAS	KRAS	KRAS
ACH-000905	-14.794	Wild Type	1.21164e-34	-2.87715	KRAS/KRAS	KRAS	KRAS
ACH-000362	-2.408	Wild Type	1.21164e-34	-2.87715	KRAS/KRAS	KRAS	KRAS
ACH-000420	-9.931	Wild Type	1.21164e-34	-2.87715	KRAS/KRAS	KRAS	KRAS
ACH-000120	-6.68	Wild Type	1.21164e-34	-2.87715	KRAS/KRAS	KRAS	KRAS
ACH-001239	-15.852	Wild Type	1.21164e-34	-2.87715	KRAS/KRAS	KRAS	KRAS
ACH-001318	-12.556	Wild Type	1.21164e-34	-2.87715	KRAS/KRAS	KRAS	KRAS
ACH-000924	-4.023	Wild Type	1.21164e-34	-2.87715	KRAS/KRAS	KRAS	KRAS
ACH-000041	-1.201	Wild Type	1.21164e-34	-2.87715	KRAS/KRAS	KRAS	KRAS
ACH-001001	22.144	Wild Type	1.21164e-34	-2.87715	KRAS/KRAS	KRAS	KRAS
ACH-000591	-15.989	Wild Type	1.21164e-34	-2.87715	KRAS/KRAS	KRAS	KRAS
ACH-000288	-17.557	Wild Type	1.21164e-34	-2.87715	KRAS/KRAS	KRAS	KRAS
ACH-001322	-4.106	Wild Type	1.21164e-34	-2.87715	KRAS/KRAS	KRAS	KRAS
ACH-000365	-6.763	Wild Type	1.21164e-34	-2.87715	KRAS/KRAS	KRAS	KRAS
ACH-000017	-1.744	Wild Type	1.21164e-34	-2.87715	KRAS/KRAS	KRAS	KRAS
ACH-000406	-13.955	Wild Type	1.21164e-34	-2.87715	KRAS/KRAS	KRAS	KRAS
ACH-000495	-16.676	Wild Type	1.21164e-34	-2.87715	KRAS/KRAS	KRAS	KRAS
ACH-000627	-1.422	Wild Type	1.21164e-34	-2.87715	KRAS/KRAS	KRAS	KRAS
ACH-000958	-16.082	Wild Type	1.21164e-34	-2.87715	KRAS/KRAS	KRAS	KRAS
ACH-000632	-12.208	Wild Type	1.21164e-34	-2.87715	KRAS/KRAS	KRAS	KRAS
ACH-001740	-11.399	Wild Type	1.21164e-34	-2.87715	KRAS/KRAS	KRAS	KRAS
ACH-001289	-19.753	Wild Type	1.21164e-34	-2.87715	KRAS/KRAS	KRAS	KRAS
ACH-000454	-7.681	Wild Type	1.21164e-34	-2.87715	KRAS/KRAS	KRAS	KRAS
ACH-000445	-12.556	Wild Type	1.21164e-34	-2.87715	KRAS/KRAS	KRAS	KRAS
ACH-000499	6.778	Wild Type	1.21164e-34	-2.87715	KRAS/KRAS	KRAS	KRAS
ACH-000028	-13.771	Wild Type	1.21164e-34	-2.87715	KRAS/KRAS	KRAS	KRAS
ACH-000169	-15.003	Wild Type	1.21164e-34	-2.87715	KRAS/KRAS	KRAS	KRAS
ACH-000713	-28.106	Wild Type	1.21164e-34	-2.87715	KRAS/KRAS	KRAS	KRAS
ACH-000250	-8.762	Wild Type	1.21164e-34	-2.87715	KRAS/KRAS	KRAS	KRAS
ACH-000368	-13.367	Wild Type	1.21164e-34	-2.87715	KRAS/KRAS	KRAS	KRAS
ACH-000799	-14.396	Wild Type	1.21164e-34	-2.87715	KRAS/KRAS	KRAS	KRAS
ACH-000148	-3.137	Wild Type	1.21164e-34	-2.87715	KRAS/KRAS	KRAS	KRAS
ACH-000015	-7.652	Wild Type	1.21164e-34	-2.87715	KRAS/KRAS	KRAS	KRAS
ACH-000188	-21.167	Wild Type	1.21164e-34	-2.87715	KRAS/KRAS	KRAS	KRAS
ACH-000410	-7.486	Wild Type	1.21164e-34	-2.87715	KRAS/KRAS	KRAS	KRAS
ACH-000988	6.53	Wild Type	1.21164e-34	-2.87715	KRAS/KRAS	KRAS	KRAS
ACH-000911	-1.823	Wild Type	1.21164e-34	-2.87715	KRAS/KRAS	KRAS	KRAS
ACH-000411	-11.116	Wild Type	1.21164e-34	-2.87715	KRAS/KRAS	KRAS	KRAS
ACH-000550	-0.466	Wild Type	1.21164e-34	-2.87715	KRAS/KRAS	KRAS	KRAS
ACH-000869	2.457	Wild Type	1.21164e-34	-2.87715	KRAS/KRAS	KRAS	KRAS
ACH-000938	-18.194	Wild Type	1.21164e-34	-2.87715	KRAS/KRAS	KRAS	KRAS
ACH-000018	3.037	Wild Type	1.21164e-34	-2.87715	KRAS/KRAS	KRAS	KRAS
ACH-000782	-2.414	Wild Type	1.21164e-34	-2.87715	KRAS/KRAS	KRAS	KRAS
ACH-000836	-5.793	Wild Type	1.21164e-34	-2.87715	KRAS/KRAS	KRAS	KRAS
ACH-000986	35.014	Wild Type	1.21164e-34	-2.87715	KRAS/KRAS	KRAS	KRAS
ACH-000316	-19.429	Wild Type	1.21164e-34	-2.87715	KRAS/KRAS	KRAS	KRAS
ACH-000183	-18.409	Wild Type	1.21164e-34	-2.87715	KRAS/KRAS	KRAS	KRAS
ACH-000473	6.196	Wild Type	1.21164e-34	-2.87715	KRAS/KRAS	KRAS	KRAS
ACH-000324	-8.399	Wild Type	1.21164e-34	-2.87715	KRAS/KRAS	KRAS	KRAS
ACH-000507	54.474	Wild Type	1.21164e-34	-2.87715	KRAS/KRAS	KRAS	KRAS
ACH-000846	-20.52	Wild Type	1.21164e-34	-2.87715	KRAS/KRAS	KRAS	KRAS
ACH-000007	58.029	Mutant	1.21164e-34	-2.87715	KRAS/KRAS	KRAS	KRAS
ACH-000022	51.103	Mutant	1.21164e-34	-2.87715	KRAS/KRAS	KRAS	KRAS
ACH-000042	81.705	Mutant	1.21164e-34	-2.87715	KRAS/KRAS	KRAS	KRAS
ACH-000060	46.443	Mutant	1.21164e-34	-2.87715	KRAS/KRAS	KRAS	KRAS
ACH-000108	31.431	Mutant	1.21164e-34	-2.87715	KRAS/KRAS	KRAS	KRAS
ACH-000118	-2.947	Mutant	1.21164e-34	-2.87715	KRAS/KRAS	KRAS	KRAS
ACH-000138	57.94	Mutant	1.21164e-34	-2.87715	KRAS/KRAS	KRAS	KRAS
ACH-000138	57.94	Mutant	1.21164e-34	-2.87715	KRAS/KRAS	KRAS	KRAS
ACH-000168	45.327	Mutant	1.21164e-34	-2.87715	KRAS/KRAS	KRAS	KRAS
ACH-000178	37.012	Mutant	1.21164e-34	-2.87715	KRAS/KRAS	KRAS	KRAS
ACH-000222	77.839	Mutant	1.21164e-34	-2.87715	KRAS/KRAS	KRAS	KRAS
ACH-000235	66.209	Mutant	1.21164e-34	-2.87715	KRAS/KRAS	KRAS	KRAS
ACH-000243	65.128	Mutant	1.21164e-34	-2.87715	KRAS/KRAS	KRAS	KRAS
ACH-000264	77.839	Mutant	1.21164e-34	-2.87715	KRAS/KRAS	KRAS	KRAS
ACH-000264	77.839	Mutant	1.21164e-34	-2.87715	KRAS/KRAS	KRAS	KRAS
ACH-000264	77.839	Mutant	1.21164e-34	-2.87715	KRAS/KRAS	KRAS	KRAS
ACH-000265	55.259	Mutant	1.21164e-34	-2.87715	KRAS/KRAS	KRAS	KRAS
ACH-000266	61.975	Mutant	1.21164e-34	-2.87715	KRAS/KRAS	KRAS	KRAS
ACH-000281	56.488	Mutant	1.21164e-34	-2.87715	KRAS/KRAS	KRAS	KRAS
ACH-000294	54.445	Mutant	1.21164e-34	-2.87715	KRAS/KRAS	KRAS	KRAS
ACH-000307	44.503	Mutant	1.21164e-34	-2.87715	KRAS/KRAS	KRAS	KRAS
ACH-000311	29.83	Mutant	1.21164e-34	-2.87715	KRAS/KRAS	KRAS	KRAS
ACH-000332	59.149	Mutant	1.21164e-34	-2.87715	KRAS/KRAS	KRAS	KRAS
ACH-000339	94.392	Mutant	1.21164e-34	-2.87715	KRAS/KRAS	KRAS	KRAS
ACH-000350	48.823	Mutant	1.21164e-34	-2.87715	KRAS/KRAS	KRAS	KRAS
ACH-000381	39.151	Mutant	1.21164e-34	-2.87715	KRAS/KRAS	KRAS	KRAS
ACH-000397	0.88	Mutant	1.21164e-34	-2.87715	KRAS/KRAS	KRAS	KRAS
ACH-000403	45.986	Mutant	1.21164e-34	-2.87715	KRAS/KRAS	KRAS	KRAS
ACH-000414	25.446	Mutant	1.21164e-34	-2.87715	KRAS/KRAS	KRAS	KRAS
ACH-000421	38.499	Mutant	1.21164e-34	-2.87715	KRAS/KRAS	KRAS	KRAS
ACH-000444	52.255	Mutant	1.21164e-34	-2.87715	KRAS/KRAS	KRAS	KRAS
ACH-000460	75.69	Mutant	1.21164e-34	-2.87715	KRAS/KRAS	KRAS	KRAS
ACH-000463	46.746	Mutant	1.21164e-34	-2.87715	KRAS/KRAS	KRAS	KRAS
ACH-000467	52.352	Mutant	1.21164e-34	-2.87715	KRAS/KRAS	KRAS	KRAS
ACH-000468	68	Mutant	1.21164e-34	-2.87715	KRAS/KRAS	KRAS	KRAS
ACH-000470	38.645	Mutant	1.21164e-34	-2.87715	KRAS/KRAS	KRAS	KRAS
ACH-000485	44.708	Mutant	1.21164e-34	-2.87715	KRAS/KRAS	KRAS	KRAS
ACH-000491	28.931	Mutant	1.21164e-34	-2.87715	KRAS/KRAS	KRAS	KRAS
ACH-000496	54.479	Mutant	1.21164e-34	-2.87715	KRAS/KRAS	KRAS	KRAS
ACH-000502	83.313	Mutant	1.21164e-34	-2.87715	KRAS/KRAS	KRAS	KRAS
ACH-000505	63.39	Mutant	1.21164e-34	-2.87715	KRAS/KRAS	KRAS	KRAS
ACH-000511	59.645	Mutant	1.21164e-34	-2.87715	KRAS/KRAS	KRAS	KRAS
ACH-000517	71.462	Mutant	1.21164e-34	-2.87715	KRAS/KRAS	KRAS	KRAS
ACH-000521	40.723	Mutant	1.21164e-34	-2.87715	KRAS/KRAS	KRAS	KRAS
ACH-000522	39.804	Mutant	1.21164e-34	-2.87715	KRAS/KRAS	KRAS	KRAS
ACH-000542	51.738	Mutant	1.21164e-34	-2.87715	KRAS/KRAS	KRAS	KRAS
ACH-000601	77.839	Mutant	1.21164e-34	-2.87715	KRAS/KRAS	KRAS	KRAS
ACH-000630	-12.988	Mutant	1.21164e-34	-2.87715	KRAS/KRAS	KRAS	KRAS
ACH-000638	54.479	Mutant	1.21164e-34	-2.87715	KRAS/KRAS	KRAS	KRAS
ACH-000651	47.066	Mutant	1.21164e-34	-2.87715	KRAS/KRAS	KRAS	KRAS
ACH-000652	58.029	Mutant	1.21164e-34	-2.87715	KRAS/KRAS	KRAS	KRAS
ACH-000677	42.051	Mutant	1.21164e-34	-2.87715	KRAS/KRAS	KRAS	KRAS
ACH-000681	34.468	Mutant	1.21164e-34	-2.87715	KRAS/KRAS	KRAS	KRAS
ACH-000696	-12.238	Mutant	1.21164e-34	-2.87715	KRAS/KRAS	KRAS	KRAS
ACH-000718	78.418	Mutant	1.21164e-34	-2.87715	KRAS/KRAS	KRAS	KRAS
ACH-000718	78.418	Mutant	1.21164e-34	-2.87715	KRAS/KRAS	KRAS	KRAS
ACH-000718	78.418	Mutant	1.21164e-34	-2.87715	KRAS/KRAS	KRAS	KRAS
ACH-000721	74.509	Mutant	1.21164e-34	-2.87715	KRAS/KRAS	KRAS	KRAS
ACH-000736	73.99	Mutant	1.21164e-34	-2.87715	KRAS/KRAS	KRAS	KRAS
ACH-000748	13.863	Mutant	1.21164e-34	-2.87715	KRAS/KRAS	KRAS	KRAS
ACH-000757	58.029	Mutant	1.21164e-34	-2.87715	KRAS/KRAS	KRAS	KRAS
ACH-000763	38.419	Mutant	1.21164e-34	-2.87715	KRAS/KRAS	KRAS	KRAS
ACH-000768	33.863	Mutant	1.21164e-34	-2.87715	KRAS/KRAS	KRAS	KRAS
ACH-000791	81.705	Mutant	1.21164e-34	-2.87715	KRAS/KRAS	KRAS	KRAS
ACH-000796	74.509	Mutant	1.21164e-34	-2.87715	KRAS/KRAS	KRAS	KRAS
ACH-000798	81.705	Mutant	1.21164e-34	-2.87715	KRAS/KRAS	KRAS	KRAS
ACH-000809	28.172	Mutant	1.21164e-34	-2.87715	KRAS/KRAS	KRAS	KRAS
ACH-000817	41.711	Mutant	1.21164e-34	-2.87715	KRAS/KRAS	KRAS	KRAS
ACH-000831	5.152	Mutant	1.21164e-34	-2.87715	KRAS/KRAS	KRAS	KRAS
ACH-000838	46.443	Mutant	1.21164e-34	-2.87715	KRAS/KRAS	KRAS	KRAS
ACH-000851	68	Mutant	1.21164e-34	-2.87715	KRAS/KRAS	KRAS	KRAS
ACH-000861	42.166	Mutant	1.21164e-34	-2.87715	KRAS/KRAS	KRAS	KRAS
ACH-000872	6.743	Mutant	1.21164e-34	-2.87715	KRAS/KRAS	KRAS	KRAS
ACH-000880	28.172	Mutant	1.21164e-34	-2.87715	KRAS/KRAS	KRAS	KRAS
ACH-000885	18.641	Mutant	1.21164e-34	-2.87715	KRAS/KRAS	KRAS	KRAS
ACH-000889	-24.069	Mutant	1.21164e-34	-2.87715	KRAS/KRAS	KRAS	KRAS
ACH-000900	12.122	Mutant	1.21164e-34	-2.87715	KRAS/KRAS	KRAS	KRAS
ACH-000921	20.055	Mutant	1.21164e-34	-2.87715	KRAS/KRAS	KRAS	KRAS
ACH-000932	74.509	Mutant	1.21164e-34	-2.87715	KRAS/KRAS	KRAS	KRAS
ACH-000941	23.904	Mutant	1.21164e-34	-2.87715	KRAS/KRAS	KRAS	KRAS
ACH-000947	2.357	Mutant	1.21164e-34	-2.87715	KRAS/KRAS	KRAS	KRAS
ACH-000957	31.989	Mutant	1.21164e-34	-2.87715	KRAS/KRAS	KRAS	KRAS
ACH-000973	-21.442	Mutant	1.21164e-34	-2.87715	KRAS/KRAS	KRAS	KRAS
ACH-000974	-3.739	Mutant	1.21164e-34	-2.87715	KRAS/KRAS	KRAS	KRAS
ACH-000984	-10.008	Mutant	1.21164e-34	-2.87715	KRAS/KRAS	KRAS	KRAS
ACH-000996	-15.252	Mutant	1.21164e-34	-2.87715	KRAS/KRAS	KRAS	KRAS
ACH-001151	48.695	Mutant	1.21164e-34	-2.87715	KRAS/KRAS	KRAS	KRAS
ACH-001353	57.466	Mutant	1.21164e-34	-2.87715	KRAS/KRAS	KRAS	KRAS
ACH-001654	52.342	Mutant	1.21164e-34	-2.87715	KRAS/KRAS	KRAS	KRAS
ACH-000317	-10.28	Wild Type	0.284338	0.274218	GNAQ/GNAQ	GNAQ	GNAQ
ACH-000078	-8.01	Wild Type	0.284338	0.274218	GNAQ/GNAQ	GNAQ	GNAQ
ACH-000265	3.801	Wild Type	0.284338	0.274218	GNAQ/GNAQ	GNAQ	GNAQ
ACH-000253	-8.941	Wild Type	0.284338	0.274218	GNAQ/GNAQ	GNAQ	GNAQ
ACH-000614	14.371	Wild Type	0.284338	0.274218	GNAQ/GNAQ	GNAQ	GNAQ
ACH-001038	2.785	Wild Type	0.284338	0.274218	GNAQ/GNAQ	GNAQ	GNAQ
ACH-000335	30.757	Wild Type	0.284338	0.274218	GNAQ/GNAQ	GNAQ	GNAQ
ACH-000352	-5.947	Wild Type	0.284338	0.274218	GNAQ/GNAQ	GNAQ	GNAQ
ACH-000132	-7.323	Wild Type	0.284338	0.274218	GNAQ/GNAQ	GNAQ	GNAQ
ACH-000548	-7.611	Wild Type	0.284338	0.274218	GNAQ/GNAQ	GNAQ	GNAQ
ACH-000773	-5.964	Wild Type	0.284338	0.274218	GNAQ/GNAQ	GNAQ	GNAQ
ACH-000552	3.436	Wild Type	0.284338	0.274218	GNAQ/GNAQ	GNAQ	GNAQ
ACH-000823	-0.762	Wild Type	0.284338	0.274218	GNAQ/GNAQ	GNAQ	GNAQ
ACH-001067	-4.348	Wild Type	0.284338	0.274218	GNAQ/GNAQ	GNAQ	GNAQ
ACH-001745	-4.804	Wild Type	0.284338	0.274218	GNAQ/GNAQ	GNAQ	GNAQ
ACH-000747	0.401	Wild Type	0.284338	0.274218	GNAQ/GNAQ	GNAQ	GNAQ
ACH-000092	-5.929	Wild Type	0.284338	0.274218	GNAQ/GNAQ	GNAQ	GNAQ
ACH-000880	10.214	Wild Type	0.284338	0.274218	GNAQ/GNAQ	GNAQ	GNAQ
ACH-000697	-11.258	Wild Type	0.284338	0.274218	GNAQ/GNAQ	GNAQ	GNAQ
ACH-000415	4.572	Wild Type	0.284338	0.274218	GNAQ/GNAQ	GNAQ	GNAQ
ACH-000969	-4.822	Wild Type	0.284338	0.274218	GNAQ/GNAQ	GNAQ	GNAQ
ACH-000889	-3.792	Wild Type	0.284338	0.274218	GNAQ/GNAQ	GNAQ	GNAQ
ACH-000401	-11.638	Wild Type	0.284338	0.274218	GNAQ/GNAQ	GNAQ	GNAQ
ACH-000817	-10.015	Wild Type	0.284338	0.274218	GNAQ/GNAQ	GNAQ	GNAQ
ACH-000848	-3.48	Wild Type	0.284338	0.274218	GNAQ/GNAQ	GNAQ	GNAQ
ACH-000274	-0.974	Wild Type	0.284338	0.274218	GNAQ/GNAQ	GNAQ	GNAQ
ACH-000035	26.929	Wild Type	0.284338	0.274218	GNAQ/GNAQ	GNAQ	GNAQ
ACH-000128	8.898	Wild Type	0.284338	0.274218	GNAQ/GNAQ	GNAQ	GNAQ
ACH-000421	0.01	Wild Type	0.284338	0.274218	GNAQ/GNAQ	GNAQ	GNAQ
ACH-000784	-1.362	Wild Type	0.284338	0.274218	GNAQ/GNAQ	GNAQ	GNAQ
ACH-000348	-0.69	Wild Type	0.284338	0.274218	GNAQ/GNAQ	GNAQ	GNAQ
ACH-000549	4.957	Wild Type	0.284338	0.274218	GNAQ/GNAQ	GNAQ	GNAQ
ACH-000721	1.367	Wild Type	0.284338	0.274218	GNAQ/GNAQ	GNAQ	GNAQ
ACH-000756	-18.026	Wild Type	0.284338	0.274218	GNAQ/GNAQ	GNAQ	GNAQ
ACH-000647	-2.515	Wild Type	0.284338	0.274218	GNAQ/GNAQ	GNAQ	GNAQ
ACH-000521	2.184	Wild Type	0.284338	0.274218	GNAQ/GNAQ	GNAQ	GNAQ
ACH-000993	-8.433	Wild Type	0.284338	0.274218	GNAQ/GNAQ	GNAQ	GNAQ
ACH-000516	-6.278	Wild Type	0.284338	0.274218	GNAQ/GNAQ	GNAQ	GNAQ
ACH-000082	-1.848	Wild Type	0.284338	0.274218	GNAQ/GNAQ	GNAQ	GNAQ
ACH-000584	8.893	Wild Type	0.284338	0.274218	GNAQ/GNAQ	GNAQ	GNAQ
ACH-000738	7.668	Wild Type	0.284338	0.274218	GNAQ/GNAQ	GNAQ	GNAQ
ACH-000600	7.082	Wild Type	0.284338	0.274218	GNAQ/GNAQ	GNAQ	GNAQ
ACH-000839	-14.049	Wild Type	0.284338	0.274218	GNAQ/GNAQ	GNAQ	GNAQ
ACH-000901	-13.086	Wild Type	0.284338	0.274218	GNAQ/GNAQ	GNAQ	GNAQ
ACH-000947	5.399	Wild Type	0.284338	0.274218	GNAQ/GNAQ	GNAQ	GNAQ
ACH-000463	18.138	Wild Type	0.284338	0.274218	GNAQ/GNAQ	GNAQ	GNAQ
ACH-000673	-12.78	Wild Type	0.284338	0.274218	GNAQ/GNAQ	GNAQ	GNAQ
ACH-000319	0.106	Wild Type	0.284338	0.274218	GNAQ/GNAQ	GNAQ	GNAQ
ACH-000475	-17.219	Wild Type	0.284338	0.274218	GNAQ/GNAQ	GNAQ	GNAQ
ACH-000337	15.415	Wild Type	0.284338	0.274218	GNAQ/GNAQ	GNAQ	GNAQ
ACH-001654	0.083	Wild Type	0.284338	0.274218	GNAQ/GNAQ	GNAQ	GNAQ
ACH-000237	3.889	Wild Type	0.284338	0.274218	GNAQ/GNAQ	GNAQ	GNAQ
ACH-000683	3.063	Wild Type	0.284338	0.274218	GNAQ/GNAQ	GNAQ	GNAQ
ACH-000260	-1.788	Wild Type	0.284338	0.274218	GNAQ/GNAQ	GNAQ	GNAQ
ACH-001075	25.229	Wild Type	0.284338	0.274218	GNAQ/GNAQ	GNAQ	GNAQ
ACH-000278	-9.119	Wild Type	0.284338	0.274218	GNAQ/GNAQ	GNAQ	GNAQ
ACH-000867	-4.65	Wild Type	0.284338	0.274218	GNAQ/GNAQ	GNAQ	GNAQ
ACH-000935	20.039	Wild Type	0.284338	0.274218	GNAQ/GNAQ	GNAQ	GNAQ
ACH-000232	6.668	Wild Type	0.284338	0.274218	GNAQ/GNAQ	GNAQ	GNAQ
ACH-000720	-10.375	Wild Type	0.284338	0.274218	GNAQ/GNAQ	GNAQ	GNAQ
ACH-000383	-1.848	Wild Type	0.284338	0.274218	GNAQ/GNAQ	GNAQ	GNAQ
ACH-000711	-5.38	Wild Type	0.284338	0.274218	GNAQ/GNAQ	GNAQ	GNAQ
ACH-000178	5.161	Wild Type	0.284338	0.274218	GNAQ/GNAQ	GNAQ	GNAQ
ACH-000468	12.813	Wild Type	0.284338	0.274218	GNAQ/GNAQ	GNAQ	GNAQ
ACH-000917	6.878	Wild Type	0.284338	0.274218	GNAQ/GNAQ	GNAQ	GNAQ
ACH-000840	29.116	Wild Type	0.284338	0.274218	GNAQ/GNAQ	GNAQ	GNAQ
ACH-000013	-5.657	Wild Type	0.284338	0.274218	GNAQ/GNAQ	GNAQ	GNAQ
ACH-001228	9.963	Wild Type	0.284338	0.274218	GNAQ/GNAQ	GNAQ	GNAQ
ACH-000007	-2.315	Wild Type	0.284338	0.274218	GNAQ/GNAQ	GNAQ	GNAQ
ACH-000648	-1.28	Wild Type	0.284338	0.274218	GNAQ/GNAQ	GNAQ	GNAQ
ACH-000322	-2.759	Wild Type	0.284338	0.274218	GNAQ/GNAQ	GNAQ	GNAQ
ACH-000769	0.417	Wild Type	0.284338	0.274218	GNAQ/GNAQ	GNAQ	GNAQ
ACH-000436	-14.624	Wild Type	0.284338	0.274218	GNAQ/GNAQ	GNAQ	GNAQ
ACH-000163	-0.032	Wild Type	0.284338	0.274218	GNAQ/GNAQ	GNAQ	GNAQ
ACH-000633	-10.126	Wild Type	0.284338	0.274218	GNAQ/GNAQ	GNAQ	GNAQ
ACH-000835	-4.683	Wild Type	0.284338	0.274218	GNAQ/GNAQ	GNAQ	GNAQ
ACH-000882	1.183	Wild Type	0.284338	0.274218	GNAQ/GNAQ	GNAQ	GNAQ
ACH-000025	1.488	Wild Type	0.284338	0.274218	GNAQ/GNAQ	GNAQ	GNAQ
ACH-001031	-4.753	Wild Type	0.284338	0.274218	GNAQ/GNAQ	GNAQ	GNAQ
ACH-000661	-10.166	Wild Type	0.284338	0.274218	GNAQ/GNAQ	GNAQ	GNAQ
ACH-000926	5.526	Wild Type	0.284338	0.274218	GNAQ/GNAQ	GNAQ	GNAQ
ACH-000792	-13.913	Wild Type	0.284338	0.274218	GNAQ/GNAQ	GNAQ	GNAQ
ACH-000770	1.553	Wild Type	0.284338	0.274218	GNAQ/GNAQ	GNAQ	GNAQ
ACH-001053	-1.446	Wild Type	0.284338	0.274218	GNAQ/GNAQ	GNAQ	GNAQ
ACH-000486	-13.727	Wild Type	0.284338	0.274218	GNAQ/GNAQ	GNAQ	GNAQ
ACH-000618	-8.673	Wild Type	0.284338	0.274218	GNAQ/GNAQ	GNAQ	GNAQ
ACH-000906	-4.854	Wild Type	0.284338	0.274218	GNAQ/GNAQ	GNAQ	GNAQ
ACH-000699	-9.338	Wild Type	0.284338	0.274218	GNAQ/GNAQ	GNAQ	GNAQ
ACH-000665	3.322	Wild Type	0.284338	0.274218	GNAQ/GNAQ	GNAQ	GNAQ
ACH-000858	-3.6	Wild Type	0.284338	0.274218	GNAQ/GNAQ	GNAQ	GNAQ
ACH-000829	6.868	Wild Type	0.284338	0.274218	GNAQ/GNAQ	GNAQ	GNAQ
ACH-000837	-14.147	Wild Type	0.284338	0.274218	GNAQ/GNAQ	GNAQ	GNAQ
ACH-000517	2.474	Wild Type	0.284338	0.274218	GNAQ/GNAQ	GNAQ	GNAQ
ACH-000588	-0.381	Wild Type	0.284338	0.274218	GNAQ/GNAQ	GNAQ	GNAQ
ACH-000623	-3.005	Wild Type	0.284338	0.274218	GNAQ/GNAQ	GNAQ	GNAQ
ACH-000605	13.169	Wild Type	0.284338	0.274218	GNAQ/GNAQ	GNAQ	GNAQ
ACH-000256	-3.343	Wild Type	0.284338	0.274218	GNAQ/GNAQ	GNAQ	GNAQ
ACH-000693	-9.516	Wild Type	0.284338	0.274218	GNAQ/GNAQ	GNAQ	GNAQ
ACH-000211	-2.209	Wild Type	0.284338	0.274218	GNAQ/GNAQ	GNAQ	GNAQ
ACH-000302	-1.613	Wild Type	0.284338	0.274218	GNAQ/GNAQ	GNAQ	GNAQ
ACH-000822	5.151	Wild Type	0.284338	0.274218	GNAQ/GNAQ	GNAQ	GNAQ
ACH-000215	-6.505	Wild Type	0.284338	0.274218	GNAQ/GNAQ	GNAQ	GNAQ
ACH-000862	-3.022	Wild Type	0.284338	0.274218	GNAQ/GNAQ	GNAQ	GNAQ
ACH-000849	4.065	Wild Type	0.284338	0.274218	GNAQ/GNAQ	GNAQ	GNAQ
ACH-000887	-6.016	Wild Type	0.284338	0.274218	GNAQ/GNAQ	GNAQ	GNAQ
ACH-000307	-5.277	Wild Type	0.284338	0.274218	GNAQ/GNAQ	GNAQ	GNAQ
ACH-000296	-9.254	Wild Type	0.284338	0.274218	GNAQ/GNAQ	GNAQ	GNAQ
ACH-001306	-8.954	Wild Type	0.284338	0.274218	GNAQ/GNAQ	GNAQ	GNAQ
ACH-001532	3.322	Wild Type	0.284338	0.274218	GNAQ/GNAQ	GNAQ	GNAQ
ACH-000332	-5.338	Wild Type	0.284338	0.274218	GNAQ/GNAQ	GNAQ	GNAQ
ACH-000585	-0.108	Wild Type	0.284338	0.274218	GNAQ/GNAQ	GNAQ	GNAQ
ACH-000819	3.46	Wild Type	0.284338	0.274218	GNAQ/GNAQ	GNAQ	GNAQ
ACH-001283	2.418	Wild Type	0.284338	0.274218	GNAQ/GNAQ	GNAQ	GNAQ
ACH-000510	0.542	Wild Type	0.284338	0.274218	GNAQ/GNAQ	GNAQ	GNAQ
ACH-000912	-0.434	Wild Type	0.284338	0.274218	GNAQ/GNAQ	GNAQ	GNAQ
ACH-000658	0.332	Wild Type	0.284338	0.274218	GNAQ/GNAQ	GNAQ	GNAQ
ACH-000487	-20.159	Wild Type	0.284338	0.274218	GNAQ/GNAQ	GNAQ	GNAQ
ACH-001054	7.587	Wild Type	0.284338	0.274218	GNAQ/GNAQ	GNAQ	GNAQ
ACH-000968	2.273	Wild Type	0.284338	0.274218	GNAQ/GNAQ	GNAQ	GNAQ
ACH-000323	-9.923	Wild Type	0.284338	0.274218	GNAQ/GNAQ	GNAQ	GNAQ
ACH-001028	-0.178	Wild Type	0.284338	0.274218	GNAQ/GNAQ	GNAQ	GNAQ
ACH-000608	-3.651	Wild Type	0.284338	0.274218	GNAQ/GNAQ	GNAQ	GNAQ
ACH-000331	-6.57	Wild Type	0.284338	0.274218	GNAQ/GNAQ	GNAQ	GNAQ
ACH-000291	-4.023	Wild Type	0.284338	0.274218	GNAQ/GNAQ	GNAQ	GNAQ
ACH-000055	-5.512	Wild Type	0.284338	0.274218	GNAQ/GNAQ	GNAQ	GNAQ
ACH-000785	-9.314	Wild Type	0.284338	0.274218	GNAQ/GNAQ	GNAQ	GNAQ
ACH-001380	1.348	Wild Type	0.284338	0.274218	GNAQ/GNAQ	GNAQ	GNAQ
ACH-000718	3.037	Wild Type	0.284338	0.274218	GNAQ/GNAQ	GNAQ	GNAQ
ACH-000996	52.381	Wild Type	0.284338	0.274218	GNAQ/GNAQ	GNAQ	GNAQ
ACH-000881	4.705	Wild Type	0.284338	0.274218	GNAQ/GNAQ	GNAQ	GNAQ
ACH-000255	-8.06	Wild Type	0.284338	0.274218	GNAQ/GNAQ	GNAQ	GNAQ
ACH-001096	-5.783	Wild Type	0.284338	0.274218	GNAQ/GNAQ	GNAQ	GNAQ
ACH-000767	14.156	Wild Type	0.284338	0.274218	GNAQ/GNAQ	GNAQ	GNAQ
ACH-001431	16.483	Wild Type	0.284338	0.274218	GNAQ/GNAQ	GNAQ	GNAQ
ACH-000502	-11.633	Wild Type	0.284338	0.274218	GNAQ/GNAQ	GNAQ	GNAQ
ACH-000086	6.433	Wild Type	0.284338	0.274218	GNAQ/GNAQ	GNAQ	GNAQ
ACH-000097	3.717	Wild Type	0.284338	0.274218	GNAQ/GNAQ	GNAQ	GNAQ
ACH-000142	-6.454	Wild Type	0.284338	0.274218	GNAQ/GNAQ	GNAQ	GNAQ
ACH-000706	4.095	Wild Type	0.284338	0.274218	GNAQ/GNAQ	GNAQ	GNAQ
ACH-000528	1.948	Wild Type	0.284338	0.274218	GNAQ/GNAQ	GNAQ	GNAQ
ACH-000045	2.184	Wild Type	0.284338	0.274218	GNAQ/GNAQ	GNAQ	GNAQ
ACH-000040	9.468	Wild Type	0.284338	0.274218	GNAQ/GNAQ	GNAQ	GNAQ
ACH-000824	-0.363	Wild Type	0.284338	0.274218	GNAQ/GNAQ	GNAQ	GNAQ
ACH-000448	1.505	Wild Type	0.284338	0.274218	GNAQ/GNAQ	GNAQ	GNAQ
ACH-000910	1.948	Wild Type	0.284338	0.274218	GNAQ/GNAQ	GNAQ	GNAQ
ACH-000788	-7.843	Wild Type	0.284338	0.274218	GNAQ/GNAQ	GNAQ	GNAQ
ACH-000452	1.089	Wild Type	0.284338	0.274218	GNAQ/GNAQ	GNAQ	GNAQ
ACH-000649	1.924	Wild Type	0.284338	0.274218	GNAQ/GNAQ	GNAQ	GNAQ
ACH-000865	11.604	Wild Type	0.284338	0.274218	GNAQ/GNAQ	GNAQ	GNAQ
ACH-000589	2.881	Wild Type	0.284338	0.274218	GNAQ/GNAQ	GNAQ	GNAQ
ACH-000805	24.732	Wild Type	0.284338	0.274218	GNAQ/GNAQ	GNAQ	GNAQ
ACH-000294	-14.612	Wild Type	0.284338	0.274218	GNAQ/GNAQ	GNAQ	GNAQ
ACH-001301	-6.48	Wild Type	0.284338	0.274218	GNAQ/GNAQ	GNAQ	GNAQ
ACH-001134	-17.939	Wild Type	0.284338	0.274218	GNAQ/GNAQ	GNAQ	GNAQ
ACH-000098	-6.803	Wild Type	0.284338	0.274218	GNAQ/GNAQ	GNAQ	GNAQ
ACH-000356	-7.096	Wild Type	0.284338	0.274218	GNAQ/GNAQ	GNAQ	GNAQ
ACH-000150	4.228	Wild Type	0.284338	0.274218	GNAQ/GNAQ	GNAQ	GNAQ
ACH-000766	7.02	Wild Type	0.284338	0.274218	GNAQ/GNAQ	GNAQ	GNAQ
ACH-000624	-2.687	Wild Type	0.284338	0.274218	GNAQ/GNAQ	GNAQ	GNAQ
ACH-001300	16.3	Wild Type	0.284338	0.274218	GNAQ/GNAQ	GNAQ	GNAQ
ACH-000228	-12.658	Wild Type	0.284338	0.274218	GNAQ/GNAQ	GNAQ	GNAQ
ACH-000884	13.416	Wild Type	0.284338	0.274218	GNAQ/GNAQ	GNAQ	GNAQ
ACH-000794	-11.242	Wild Type	0.284338	0.274218	GNAQ/GNAQ	GNAQ	GNAQ
ACH-000913	8.681	Wild Type	0.284338	0.274218	GNAQ/GNAQ	GNAQ	GNAQ
ACH-001196	-10.822	Wild Type	0.284338	0.274218	GNAQ/GNAQ	GNAQ	GNAQ
ACH-000907	8.065	Wild Type	0.284338	0.274218	GNAQ/GNAQ	GNAQ	GNAQ
ACH-000329	-12.729	Wild Type	0.284338	0.274218	GNAQ/GNAQ	GNAQ	GNAQ
ACH-000143	26.057	Wild Type	0.284338	0.274218	GNAQ/GNAQ	GNAQ	GNAQ
ACH-000542	2.846	Wild Type	0.284338	0.274218	GNAQ/GNAQ	GNAQ	GNAQ
ACH-000198	-12.043	Wild Type	0.284338	0.274218	GNAQ/GNAQ	GNAQ	GNAQ
ACH-000638	1.367	Wild Type	0.284338	0.274218	GNAQ/GNAQ	GNAQ	GNAQ
ACH-000393	7.148	Wild Type	0.284338	0.274218	GNAQ/GNAQ	GNAQ	GNAQ
ACH-000009	-2.106	Wild Type	0.284338	0.274218	GNAQ/GNAQ	GNAQ	GNAQ
ACH-001061	3.654	Wild Type	0.284338	0.274218	GNAQ/GNAQ	GNAQ	GNAQ
ACH-000070	-5.812	Wild Type	0.284338	0.274218	GNAQ/GNAQ	GNAQ	GNAQ
ACH-000330	-5.132	Wild Type	0.284338	0.274218	GNAQ/GNAQ	GNAQ	GNAQ
ACH-000262	12.633	Wild Type	0.284338	0.274218	GNAQ/GNAQ	GNAQ	GNAQ
ACH-000471	-3.802	Wild Type	0.284338	0.274218	GNAQ/GNAQ	GNAQ	GNAQ
ACH-000671	-1.007	Wild Type	0.284338	0.274218	GNAQ/GNAQ	GNAQ	GNAQ
ACH-000522	-5.336	Wild Type	0.284338	0.274218	GNAQ/GNAQ	GNAQ	GNAQ
ACH-000190	36.78	Wild Type	0.284338	0.274218	GNAQ/GNAQ	GNAQ	GNAQ
ACH-000619	2.467	Wild Type	0.284338	0.274218	GNAQ/GNAQ	GNAQ	GNAQ
ACH-000527	-4.65	Wild Type	0.284338	0.274218	GNAQ/GNAQ	GNAQ	GNAQ
ACH-000746	6.896	Wild Type	0.284338	0.274218	GNAQ/GNAQ	GNAQ	GNAQ
ACH-000851	4.72	Wild Type	0.284338	0.274218	GNAQ/GNAQ	GNAQ	GNAQ
ACH-000866	-5.644	Wild Type	0.284338	0.274218	GNAQ/GNAQ	GNAQ	GNAQ
ACH-000621	-9.567	Wild Type	0.284338	0.274218	GNAQ/GNAQ	GNAQ	GNAQ
ACH-000827	-2.393	Wild Type	0.284338	0.274218	GNAQ/GNAQ	GNAQ	GNAQ
ACH-001183	-6.746	Wild Type	0.284338	0.274218	GNAQ/GNAQ	GNAQ	GNAQ
ACH-000757	5.816	Wild Type	0.284338	0.274218	GNAQ/GNAQ	GNAQ	GNAQ
ACH-000843	3.255	Wild Type	0.284338	0.274218	GNAQ/GNAQ	GNAQ	GNAQ
ACH-000021	-3.757	Wild Type	0.284338	0.274218	GNAQ/GNAQ	GNAQ	GNAQ
ACH-000364	-0.706	Wild Type	0.284338	0.274218	GNAQ/GNAQ	GNAQ	GNAQ
ACH-000248	-14.199	Wild Type	0.284338	0.274218	GNAQ/GNAQ	GNAQ	GNAQ
ACH-000444	-7.881	Wild Type	0.284338	0.274218	GNAQ/GNAQ	GNAQ	GNAQ
ACH-001163	-1.341	Wild Type	0.284338	0.274218	GNAQ/GNAQ	GNAQ	GNAQ
ACH-000524	1.944	Wild Type	0.284338	0.274218	GNAQ/GNAQ	GNAQ	GNAQ
ACH-000395	-9.916	Wild Type	0.284338	0.274218	GNAQ/GNAQ	GNAQ	GNAQ
ACH-000363	-2.687	Wild Type	0.284338	0.274218	GNAQ/GNAQ	GNAQ	GNAQ
ACH-000127	7.817	Wild Type	0.284338	0.274218	GNAQ/GNAQ	GNAQ	GNAQ
ACH-000796	-3.632	Wild Type	0.284338	0.274218	GNAQ/GNAQ	GNAQ	GNAQ
ACH-001346	2.761	Wild Type	0.284338	0.274218	GNAQ/GNAQ	GNAQ	GNAQ
ACH-000312	4.775	Wild Type	0.284338	0.274218	GNAQ/GNAQ	GNAQ	GNAQ
ACH-000841	10.897	Wild Type	0.284338	0.274218	GNAQ/GNAQ	GNAQ	GNAQ
ACH-000108	-3.736	Wild Type	0.284338	0.274218	GNAQ/GNAQ	GNAQ	GNAQ
ACH-000087	13.645	Wild Type	0.284338	0.274218	GNAQ/GNAQ	GNAQ	GNAQ
ACH-000238	-1.722	Wild Type	0.284338	0.274218	GNAQ/GNAQ	GNAQ	GNAQ
ACH-000921	-2.149	Wild Type	0.284338	0.274218	GNAQ/GNAQ	GNAQ	GNAQ
ACH-000941	7.668	Wild Type	0.284338	0.274218	GNAQ/GNAQ	GNAQ	GNAQ
ACH-000576	1.564	Wild Type	0.284338	0.274218	GNAQ/GNAQ	GNAQ	GNAQ
ACH-000518	5.657	Wild Type	0.284338	0.274218	GNAQ/GNAQ	GNAQ	GNAQ
ACH-000783	2.257	Wild Type	0.284338	0.274218	GNAQ/GNAQ	GNAQ	GNAQ
ACH-000060	-1.335	Wild Type	0.284338	0.274218	GNAQ/GNAQ	GNAQ	GNAQ
ACH-000873	-0.408	Wild Type	0.284338	0.274218	GNAQ/GNAQ	GNAQ	GNAQ
ACH-000973	0.627	Wild Type	0.284338	0.274218	GNAQ/GNAQ	GNAQ	GNAQ
ACH-000974	5.243	Wild Type	0.284338	0.274218	GNAQ/GNAQ	GNAQ	GNAQ
ACH-001232	-4.822	Wild Type	0.284338	0.274218	GNAQ/GNAQ	GNAQ	GNAQ
ACH-000593	-8.388	Wild Type	0.284338	0.274218	GNAQ/GNAQ	GNAQ	GNAQ
ACH-000146	-4.786	Wild Type	0.284338	0.274218	GNAQ/GNAQ	GNAQ	GNAQ
ACH-001197	-4.891	Wild Type	0.284338	0.274218	GNAQ/GNAQ	GNAQ	GNAQ
ACH-000651	7.612	Wild Type	0.284338	0.274218	GNAQ/GNAQ	GNAQ	GNAQ
ACH-000280	-10.927	Wild Type	0.284338	0.274218	GNAQ/GNAQ	GNAQ	GNAQ
ACH-000011	4.957	Wild Type	0.284338	0.274218	GNAQ/GNAQ	GNAQ	GNAQ
ACH-000537	-10.132	Wild Type	0.284338	0.274218	GNAQ/GNAQ	GNAQ	GNAQ
ACH-000374	6.749	Wild Type	0.284338	0.274218	GNAQ/GNAQ	GNAQ	GNAQ
ACH-000414	-5.245	Wild Type	0.284338	0.274218	GNAQ/GNAQ	GNAQ	GNAQ
ACH-000168	-12.1	Wild Type	0.284338	0.274218	GNAQ/GNAQ	GNAQ	GNAQ
ACH-000159	3.189	Wild Type	0.284338	0.274218	GNAQ/GNAQ	GNAQ	GNAQ
ACH-001278	5.456	Wild Type	0.284338	0.274218	GNAQ/GNAQ	GNAQ	GNAQ
ACH-000580	11.409	Wild Type	0.284338	0.274218	GNAQ/GNAQ	GNAQ	GNAQ
ACH-000732	24.277	Wild Type	0.284338	0.274218	GNAQ/GNAQ	GNAQ	GNAQ
ACH-000653	-11.105	Wild Type	0.284338	0.274218	GNAQ/GNAQ	GNAQ	GNAQ
ACH-000261	5.963	Wild Type	0.284338	0.274218	GNAQ/GNAQ	GNAQ	GNAQ
ACH-000264	-17.434	Wild Type	0.284338	0.274218	GNAQ/GNAQ	GNAQ	GNAQ
ACH-000714	16.045	Wild Type	0.284338	0.274218	GNAQ/GNAQ	GNAQ	GNAQ
ACH-000768	16.592	Wild Type	0.284338	0.274218	GNAQ/GNAQ	GNAQ	GNAQ
ACH-000932	0.41	Wild Type	0.284338	0.274218	GNAQ/GNAQ	GNAQ	GNAQ
ACH-000777	-14.528	Wild Type	0.284338	0.274218	GNAQ/GNAQ	GNAQ	GNAQ
ACH-000802	-1.515	Wild Type	0.284338	0.274218	GNAQ/GNAQ	GNAQ	GNAQ
ACH-000067	-11.911	Wild Type	0.284338	0.274218	GNAQ/GNAQ	GNAQ	GNAQ
ACH-000763	1.234	Wild Type	0.284338	0.274218	GNAQ/GNAQ	GNAQ	GNAQ
ACH-000407	-2.872	Wild Type	0.284338	0.274218	GNAQ/GNAQ	GNAQ	GNAQ
ACH-000885	4.223	Wild Type	0.284338	0.274218	GNAQ/GNAQ	GNAQ	GNAQ
ACH-000281	13.464	Wild Type	0.284338	0.274218	GNAQ/GNAQ	GNAQ	GNAQ
ACH-000896	-1.846	Wild Type	0.284338	0.274218	GNAQ/GNAQ	GNAQ	GNAQ
ACH-000469	-6.722	Wild Type	0.284338	0.274218	GNAQ/GNAQ	GNAQ	GNAQ
ACH-000116	-4.154	Wild Type	0.284338	0.274218	GNAQ/GNAQ	GNAQ	GNAQ
ACH-000458	7.133	Wild Type	0.284338	0.274218	GNAQ/GNAQ	GNAQ	GNAQ
ACH-000231	-4.082	Wild Type	0.284338	0.274218	GNAQ/GNAQ	GNAQ	GNAQ
ACH-000389	-7.387	Wild Type	0.284338	0.274218	GNAQ/GNAQ	GNAQ	GNAQ
ACH-000012	-10.602	Wild Type	0.284338	0.274218	GNAQ/GNAQ	GNAQ	GNAQ
ACH-000099	6.05	Wild Type	0.284338	0.274218	GNAQ/GNAQ	GNAQ	GNAQ
ACH-000137	10.459	Wild Type	0.284338	0.274218	GNAQ/GNAQ	GNAQ	GNAQ
ACH-001274	12.863	Wild Type	0.284338	0.274218	GNAQ/GNAQ	GNAQ	GNAQ
ACH-000734	-1.452	Wild Type	0.284338	0.274218	GNAQ/GNAQ	GNAQ	GNAQ
ACH-000490	-5.069	Wild Type	0.284338	0.274218	GNAQ/GNAQ	GNAQ	GNAQ
ACH-000630	-3.564	Wild Type	0.284338	0.274218	GNAQ/GNAQ	GNAQ	GNAQ
ACH-000571	4.848	Wild Type	0.284338	0.274218	GNAQ/GNAQ	GNAQ	GNAQ
ACH-001050	-10.862	Wild Type	0.284338	0.274218	GNAQ/GNAQ	GNAQ	GNAQ
ACH-000480	-9.851	Wild Type	0.284338	0.274218	GNAQ/GNAQ	GNAQ	GNAQ
ACH-000960	-13.333	Wild Type	0.284338	0.274218	GNAQ/GNAQ	GNAQ	GNAQ
ACH-000787	1.234	Wild Type	0.284338	0.274218	GNAQ/GNAQ	GNAQ	GNAQ
ACH-000696	-2.463	Wild Type	0.284338	0.274218	GNAQ/GNAQ	GNAQ	GNAQ
ACH-000872	11.462	Wild Type	0.284338	0.274218	GNAQ/GNAQ	GNAQ	GNAQ
ACH-000387	3.309	Wild Type	0.284338	0.274218	GNAQ/GNAQ	GNAQ	GNAQ
ACH-000361	32.659	Wild Type	0.284338	0.274218	GNAQ/GNAQ	GNAQ	GNAQ
ACH-000223	-3.772	Wild Type	0.284338	0.274218	GNAQ/GNAQ	GNAQ	GNAQ
ACH-000491	26.722	Wild Type	0.284338	0.274218	GNAQ/GNAQ	GNAQ	GNAQ
ACH-001275	-16.023	Wild Type	0.284338	0.274218	GNAQ/GNAQ	GNAQ	GNAQ
ACH-000657	3.685	Wild Type	0.284338	0.274218	GNAQ/GNAQ	GNAQ	GNAQ
ACH-000663	17.168	Wild Type	0.284338	0.274218	GNAQ/GNAQ	GNAQ	GNAQ
ACH-000472	-1.711	Wild Type	0.284338	0.274218	GNAQ/GNAQ	GNAQ	GNAQ
ACH-000277	-13.512	Wild Type	0.284338	0.274218	GNAQ/GNAQ	GNAQ	GNAQ
ACH-000832	11.188	Wild Type	0.284338	0.274218	GNAQ/GNAQ	GNAQ	GNAQ
ACH-000350	-2.397	Wild Type	0.284338	0.274218	GNAQ/GNAQ	GNAQ	GNAQ
ACH-000856	-8.384	Wild Type	0.284338	0.274218	GNAQ/GNAQ	GNAQ	GNAQ
ACH-000831	-12.79	Wild Type	0.284338	0.274218	GNAQ/GNAQ	GNAQ	GNAQ
ACH-000620	1.22	Wild Type	0.284338	0.274218	GNAQ/GNAQ	GNAQ	GNAQ
ACH-000390	7.079	Wild Type	0.284338	0.274218	GNAQ/GNAQ	GNAQ	GNAQ
ACH-000243	6.499	Wild Type	0.284338	0.274218	GNAQ/GNAQ	GNAQ	GNAQ
ACH-000053	-4.631	Wild Type	0.284338	0.274218	GNAQ/GNAQ	GNAQ	GNAQ
ACH-000953	-1.788	Wild Type	0.284338	0.274218	GNAQ/GNAQ	GNAQ	GNAQ
ACH-000047	3.199	Wild Type	0.284338	0.274218	GNAQ/GNAQ	GNAQ	GNAQ
ACH-001377	23.629	Wild Type	0.284338	0.274218	GNAQ/GNAQ	GNAQ	GNAQ
ACH-000460	0.627	Wild Type	0.284338	0.274218	GNAQ/GNAQ	GNAQ	GNAQ
ACH-000606	0.224	Wild Type	0.284338	0.274218	GNAQ/GNAQ	GNAQ	GNAQ
ACH-000152	-10.676	Wild Type	0.284338	0.274218	GNAQ/GNAQ	GNAQ	GNAQ
ACH-000461	-6.416	Wild Type	0.284338	0.274218	GNAQ/GNAQ	GNAQ	GNAQ
ACH-000776	4.902	Wild Type	0.284338	0.274218	GNAQ/GNAQ	GNAQ	GNAQ
ACH-001368	-12.72	Wild Type	0.284338	0.274218	GNAQ/GNAQ	GNAQ	GNAQ
ACH-000570	13.7	Wild Type	0.284338	0.274218	GNAQ/GNAQ	GNAQ	GNAQ
ACH-000915	8.698	Wild Type	0.284338	0.274218	GNAQ/GNAQ	GNAQ	GNAQ
ACH-000545	-5.748	Wild Type	0.284338	0.274218	GNAQ/GNAQ	GNAQ	GNAQ
ACH-000760	4.924	Wild Type	0.284338	0.274218	GNAQ/GNAQ	GNAQ	GNAQ
ACH-000133	-5.663	Wild Type	0.284338	0.274218	GNAQ/GNAQ	GNAQ	GNAQ
ACH-000476	-0.336	Wild Type	0.284338	0.274218	GNAQ/GNAQ	GNAQ	GNAQ
ACH-000376	-7.13	Wild Type	0.284338	0.274218	GNAQ/GNAQ	GNAQ	GNAQ
ACH-000573	4.306	Wild Type	0.284338	0.274218	GNAQ/GNAQ	GNAQ	GNAQ
ACH-000677	8.771	Wild Type	0.284338	0.274218	GNAQ/GNAQ	GNAQ	GNAQ
ACH-000036	-1.556	Wild Type	0.284338	0.274218	GNAQ/GNAQ	GNAQ	GNAQ
ACH-000939	-6.046	Wild Type	0.284338	0.274218	GNAQ/GNAQ	GNAQ	GNAQ
ACH-000279	-9.615	Wild Type	0.284338	0.274218	GNAQ/GNAQ	GNAQ	GNAQ
ACH-000758	22.924	Wild Type	0.284338	0.274218	GNAQ/GNAQ	GNAQ	GNAQ
ACH-000676	6.472	Wild Type	0.284338	0.274218	GNAQ/GNAQ	GNAQ	GNAQ
ACH-000821	-18.026	Wild Type	0.284338	0.274218	GNAQ/GNAQ	GNAQ	GNAQ
ACH-000900	-5.027	Wild Type	0.284338	0.274218	GNAQ/GNAQ	GNAQ	GNAQ
ACH-000601	-8.045	Wild Type	0.284338	0.274218	GNAQ/GNAQ	GNAQ	GNAQ
ACH-000235	-4.932	Wild Type	0.284338	0.274218	GNAQ/GNAQ	GNAQ	GNAQ
ACH-000481	14.754	Wild Type	0.284338	0.274218	GNAQ/GNAQ	GNAQ	GNAQ
ACH-000771	-5.729	Wild Type	0.284338	0.274218	GNAQ/GNAQ	GNAQ	GNAQ
ACH-000259	-7.198	Wild Type	0.284338	0.274218	GNAQ/GNAQ	GNAQ	GNAQ
ACH-000381	-15.727	Wild Type	0.284338	0.274218	GNAQ/GNAQ	GNAQ	GNAQ
ACH-000544	-1.548	Wild Type	0.284338	0.274218	GNAQ/GNAQ	GNAQ	GNAQ
ACH-001048	7.167	Wild Type	0.284338	0.274218	GNAQ/GNAQ	GNAQ	GNAQ
ACH-000838	-5.75	Wild Type	0.284338	0.274218	GNAQ/GNAQ	GNAQ	GNAQ
ACH-001328	-1.731	Wild Type	0.284338	0.274218	GNAQ/GNAQ	GNAQ	GNAQ
ACH-000246	-6.42	Wild Type	0.284338	0.274218	GNAQ/GNAQ	GNAQ	GNAQ
ACH-000030	-9.237	Wild Type	0.284338	0.274218	GNAQ/GNAQ	GNAQ	GNAQ
ACH-000652	29.498	Wild Type	0.284338	0.274218	GNAQ/GNAQ	GNAQ	GNAQ
ACH-000505	1.24	Wild Type	0.284338	0.274218	GNAQ/GNAQ	GNAQ	GNAQ
ACH-000781	-0.027	Wild Type	0.284338	0.274218	GNAQ/GNAQ	GNAQ	GNAQ
ACH-000511	-10.897	Wild Type	0.284338	0.274218	GNAQ/GNAQ	GNAQ	GNAQ
ACH-000485	-6.32	Wild Type	0.284338	0.274218	GNAQ/GNAQ	GNAQ	GNAQ
ACH-000753	-1.913	Wild Type	0.284338	0.274218	GNAQ/GNAQ	GNAQ	GNAQ
ACH-000496	-3.606	Wild Type	0.284338	0.274218	GNAQ/GNAQ	GNAQ	GNAQ
ACH-000876	15.222	Wild Type	0.284338	0.274218	GNAQ/GNAQ	GNAQ	GNAQ
ACH-000366	5.33	Wild Type	0.284338	0.274218	GNAQ/GNAQ	GNAQ	GNAQ
ACH-000118	-6.101	Wild Type	0.284338	0.274218	GNAQ/GNAQ	GNAQ	GNAQ
ACH-001151	-4.508	Wild Type	0.284338	0.274218	GNAQ/GNAQ	GNAQ	GNAQ
ACH-000470	15.083	Wild Type	0.284338	0.274218	GNAQ/GNAQ	GNAQ	GNAQ
ACH-000556	-6.62	Wild Type	0.284338	0.274218	GNAQ/GNAQ	GNAQ	GNAQ
ACH-000233	-10.187	Wild Type	0.284338	0.274218	GNAQ/GNAQ	GNAQ	GNAQ
ACH-000416	-6.798	Wild Type	0.284338	0.274218	GNAQ/GNAQ	GNAQ	GNAQ
ACH-000222	5.541	Wild Type	0.284338	0.274218	GNAQ/GNAQ	GNAQ	GNAQ
ACH-000308	-4.962	Wild Type	0.284338	0.274218	GNAQ/GNAQ	GNAQ	GNAQ
ACH-000397	-14.017	Wild Type	0.284338	0.274218	GNAQ/GNAQ	GNAQ	GNAQ
ACH-000984	1.979	Wild Type	0.284338	0.274218	GNAQ/GNAQ	GNAQ	GNAQ
ACH-000221	-1.383	Wild Type	0.284338	0.274218	GNAQ/GNAQ	GNAQ	GNAQ
ACH-001211	2.127	Wild Type	0.284338	0.274218	GNAQ/GNAQ	GNAQ	GNAQ
ACH-000765	-2.022	Wild Type	0.284338	0.274218	GNAQ/GNAQ	GNAQ	GNAQ
ACH-000811	14.28	Wild Type	0.284338	0.274218	GNAQ/GNAQ	GNAQ	GNAQ
ACH-000798	-6.678	Wild Type	0.284338	0.274218	GNAQ/GNAQ	GNAQ	GNAQ
ACH-000311	12.908	Wild Type	0.284338	0.274218	GNAQ/GNAQ	GNAQ	GNAQ
ACH-001496	-12.622	Wild Type	0.284338	0.274218	GNAQ/GNAQ	GNAQ	GNAQ
ACH-000054	16.483	Wild Type	0.284338	0.274218	GNAQ/GNAQ	GNAQ	GNAQ
ACH-001765	-8.95	Wild Type	0.284338	0.274218	GNAQ/GNAQ	GNAQ	GNAQ
ACH-000622	3.206	Wild Type	0.284338	0.274218	GNAQ/GNAQ	GNAQ	GNAQ
ACH-000520	-4.299	Wild Type	0.284338	0.274218	GNAQ/GNAQ	GNAQ	GNAQ
ACH-000834	10.731	Wild Type	0.284338	0.274218	GNAQ/GNAQ	GNAQ	GNAQ
ACH-000936	17.747	Wild Type	0.284338	0.274218	GNAQ/GNAQ	GNAQ	GNAQ
ACH-000138	-5.306	Wild Type	0.284338	0.274218	GNAQ/GNAQ	GNAQ	GNAQ
ACH-000123	-6.654	Wild Type	0.284338	0.274218	GNAQ/GNAQ	GNAQ	GNAQ
ACH-000425	-0.178	Wild Type	0.284338	0.274218	GNAQ/GNAQ	GNAQ	GNAQ
ACH-000943	1.714	Wild Type	0.284338	0.274218	GNAQ/GNAQ	GNAQ	GNAQ
ACH-000762	-8.268	Wild Type	0.284338	0.274218	GNAQ/GNAQ	GNAQ	GNAQ
ACH-000226	-1.848	Wild Type	0.284338	0.274218	GNAQ/GNAQ	GNAQ	GNAQ
ACH-000736	2.767	Wild Type	0.284338	0.274218	GNAQ/GNAQ	GNAQ	GNAQ
ACH-000113	-10.509	Wild Type	0.284338	0.274218	GNAQ/GNAQ	GNAQ	GNAQ
ACH-000847	16.429	Wild Type	0.284338	0.274218	GNAQ/GNAQ	GNAQ	GNAQ
ACH-000095	-1.341	Wild Type	0.284338	0.274218	GNAQ/GNAQ	GNAQ	GNAQ
ACH-000905	2.457	Wild Type	0.284338	0.274218	GNAQ/GNAQ	GNAQ	GNAQ
ACH-000362	-5.657	Wild Type	0.284338	0.274218	GNAQ/GNAQ	GNAQ	GNAQ
ACH-000420	9.61	Wild Type	0.284338	0.274218	GNAQ/GNAQ	GNAQ	GNAQ
ACH-000120	37.676	Wild Type	0.284338	0.274218	GNAQ/GNAQ	GNAQ	GNAQ
ACH-000809	0.776	Wild Type	0.284338	0.274218	GNAQ/GNAQ	GNAQ	GNAQ
ACH-001239	9.084	Wild Type	0.284338	0.274218	GNAQ/GNAQ	GNAQ	GNAQ
ACH-000748	-7.139	Wild Type	0.284338	0.274218	GNAQ/GNAQ	GNAQ	GNAQ
ACH-001318	3.409	Wild Type	0.284338	0.274218	GNAQ/GNAQ	GNAQ	GNAQ
ACH-000403	-0.706	Wild Type	0.284338	0.274218	GNAQ/GNAQ	GNAQ	GNAQ
ACH-000924	-0.787	Wild Type	0.284338	0.274218	GNAQ/GNAQ	GNAQ	GNAQ
ACH-000041	2.592	Wild Type	0.284338	0.274218	GNAQ/GNAQ	GNAQ	GNAQ
ACH-001001	-7.898	Wild Type	0.284338	0.274218	GNAQ/GNAQ	GNAQ	GNAQ
ACH-000591	2.178	Wild Type	0.284338	0.274218	GNAQ/GNAQ	GNAQ	GNAQ
ACH-000288	-6.451	Wild Type	0.284338	0.274218	GNAQ/GNAQ	GNAQ	GNAQ
ACH-001322	17.343	Wild Type	0.284338	0.274218	GNAQ/GNAQ	GNAQ	GNAQ
ACH-000365	-1.427	Wild Type	0.284338	0.274218	GNAQ/GNAQ	GNAQ	GNAQ
ACH-000017	-6.47	Wild Type	0.284338	0.274218	GNAQ/GNAQ	GNAQ	GNAQ
ACH-000406	-4.31	Wild Type	0.284338	0.274218	GNAQ/GNAQ	GNAQ	GNAQ
ACH-000495	11.472	Wild Type	0.284338	0.274218	GNAQ/GNAQ	GNAQ	GNAQ
ACH-000627	0.721	Wild Type	0.284338	0.274218	GNAQ/GNAQ	GNAQ	GNAQ
ACH-000958	-3.665	Wild Type	0.284338	0.274218	GNAQ/GNAQ	GNAQ	GNAQ
ACH-000632	4.373	Wild Type	0.284338	0.274218	GNAQ/GNAQ	GNAQ	GNAQ
ACH-000022	-6.895	Wild Type	0.284338	0.274218	GNAQ/GNAQ	GNAQ	GNAQ
ACH-001740	-12.036	Wild Type	0.284338	0.274218	GNAQ/GNAQ	GNAQ	GNAQ
ACH-001289	10.132	Wild Type	0.284338	0.274218	GNAQ/GNAQ	GNAQ	GNAQ
ACH-000454	11.472	Wild Type	0.284338	0.274218	GNAQ/GNAQ	GNAQ	GNAQ
ACH-000445	-10.574	Wild Type	0.284338	0.274218	GNAQ/GNAQ	GNAQ	GNAQ
ACH-000042	6.878	Wild Type	0.284338	0.274218	GNAQ/GNAQ	GNAQ	GNAQ
ACH-000499	16.3	Wild Type	0.284338	0.274218	GNAQ/GNAQ	GNAQ	GNAQ
ACH-000028	-4.169	Wild Type	0.284338	0.274218	GNAQ/GNAQ	GNAQ	GNAQ
ACH-000169	1.57	Wild Type	0.284338	0.274218	GNAQ/GNAQ	GNAQ	GNAQ
ACH-000713	-3.264	Wild Type	0.284338	0.274218	GNAQ/GNAQ	GNAQ	GNAQ
ACH-000250	-2.995	Wild Type	0.284338	0.274218	GNAQ/GNAQ	GNAQ	GNAQ
ACH-000368	11.432	Wild Type	0.284338	0.274218	GNAQ/GNAQ	GNAQ	GNAQ
ACH-000799	25.9	Wild Type	0.284338	0.274218	GNAQ/GNAQ	GNAQ	GNAQ
ACH-000148	7.31	Wild Type	0.284338	0.274218	GNAQ/GNAQ	GNAQ	GNAQ
ACH-000015	3.173	Wild Type	0.284338	0.274218	GNAQ/GNAQ	GNAQ	GNAQ
ACH-000266	4.288	Wild Type	0.284338	0.274218	GNAQ/GNAQ	GNAQ	GNAQ
ACH-000188	-1.823	Wild Type	0.284338	0.274218	GNAQ/GNAQ	GNAQ	GNAQ
ACH-000410	3.244	Wild Type	0.284338	0.274218	GNAQ/GNAQ	GNAQ	GNAQ
ACH-000988	24.925	Wild Type	0.284338	0.274218	GNAQ/GNAQ	GNAQ	GNAQ
ACH-000911	-1.241	Wild Type	0.284338	0.274218	GNAQ/GNAQ	GNAQ	GNAQ
ACH-000467	-5.948	Wild Type	0.284338	0.274218	GNAQ/GNAQ	GNAQ	GNAQ
ACH-000339	5.672	Wild Type	0.284338	0.274218	GNAQ/GNAQ	GNAQ	GNAQ
ACH-000681	10.176	Wild Type	0.284338	0.274218	GNAQ/GNAQ	GNAQ	GNAQ
ACH-000411	-1.123	Wild Type	0.284338	0.274218	GNAQ/GNAQ	GNAQ	GNAQ
ACH-000861	-2.002	Wild Type	0.284338	0.274218	GNAQ/GNAQ	GNAQ	GNAQ
ACH-000550	-8.898	Wild Type	0.284338	0.274218	GNAQ/GNAQ	GNAQ	GNAQ
ACH-000869	12.785	Wild Type	0.284338	0.274218	GNAQ/GNAQ	GNAQ	GNAQ
ACH-000938	-4.213	Wild Type	0.284338	0.274218	GNAQ/GNAQ	GNAQ	GNAQ
ACH-000791	5.522	Wild Type	0.284338	0.274218	GNAQ/GNAQ	GNAQ	GNAQ
ACH-000018	9.891	Wild Type	0.284338	0.274218	GNAQ/GNAQ	GNAQ	GNAQ
ACH-000782	7.038	Wild Type	0.284338	0.274218	GNAQ/GNAQ	GNAQ	GNAQ
ACH-000316	-7.831	Wild Type	0.284338	0.274218	GNAQ/GNAQ	GNAQ	GNAQ
ACH-000183	-5.165	Wild Type	0.284338	0.274218	GNAQ/GNAQ	GNAQ	GNAQ
ACH-001353	-1.344	Wild Type	0.284338	0.274218	GNAQ/GNAQ	GNAQ	GNAQ
ACH-000473	-1.672	Wild Type	0.284338	0.274218	GNAQ/GNAQ	GNAQ	GNAQ
ACH-000324	11.693	Wild Type	0.284338	0.274218	GNAQ/GNAQ	GNAQ	GNAQ
ACH-000507	-12.694	Wild Type	0.284338	0.274218	GNAQ/GNAQ	GNAQ	GNAQ
ACH-000846	-8.387	Wild Type	0.284338	0.274218	GNAQ/GNAQ	GNAQ	GNAQ
ACH-000957	12.228	Wild Type	0.284338	0.274218	GNAQ/GNAQ	GNAQ	GNAQ
ACH-000836	-8.859	Mutant	0.284338	0.274218	GNAQ/GNAQ	GNAQ	GNAQ
ACH-000937	8.474	Mutant	0.284338	0.274218	GNAQ/GNAQ	GNAQ	GNAQ
ACH-000986	-4.621	Mutant	0.284338	0.274218	GNAQ/GNAQ	GNAQ	GNAQ
ACH-000986	-4.621	Mutant	0.284338	0.274218	GNAQ/GNAQ	GNAQ	GNAQ
ACH-000994	-1.759	Mutant	0.284338	0.274218	GNAQ/GNAQ	GNAQ	GNAQ
ACH-000317	-26.431	Wild Type	0.448031	0.0230734	KEAP1/KEAP1	KEAP1	KEAP1
ACH-000078	1.374	Wild Type	0.448031	0.0230734	KEAP1/KEAP1	KEAP1	KEAP1
ACH-000265	-14.527	Wild Type	0.448031	0.0230734	KEAP1/KEAP1	KEAP1	KEAP1
ACH-000253	-25.046	Wild Type	0.448031	0.0230734	KEAP1/KEAP1	KEAP1	KEAP1
ACH-000614	-5.783	Wild Type	0.448031	0.0230734	KEAP1/KEAP1	KEAP1	KEAP1
ACH-001038	-22.053	Wild Type	0.448031	0.0230734	KEAP1/KEAP1	KEAP1	KEAP1
ACH-000335	6.263	Wild Type	0.448031	0.0230734	KEAP1/KEAP1	KEAP1	KEAP1
ACH-000352	5.098	Wild Type	0.448031	0.0230734	KEAP1/KEAP1	KEAP1	KEAP1
ACH-000132	-20.591	Wild Type	0.448031	0.0230734	KEAP1/KEAP1	KEAP1	KEAP1
ACH-000548	15.954	Wild Type	0.448031	0.0230734	KEAP1/KEAP1	KEAP1	KEAP1
ACH-000773	38.596	Wild Type	0.448031	0.0230734	KEAP1/KEAP1	KEAP1	KEAP1
ACH-000552	-27.01	Wild Type	0.448031	0.0230734	KEAP1/KEAP1	KEAP1	KEAP1
ACH-000823	-10.55	Wild Type	0.448031	0.0230734	KEAP1/KEAP1	KEAP1	KEAP1
ACH-001067	-19.063	Wild Type	0.448031	0.0230734	KEAP1/KEAP1	KEAP1	KEAP1
ACH-001745	-12.225	Wild Type	0.448031	0.0230734	KEAP1/KEAP1	KEAP1	KEAP1
ACH-000747	-25.998	Wild Type	0.448031	0.0230734	KEAP1/KEAP1	KEAP1	KEAP1
ACH-000092	-47.649	Wild Type	0.448031	0.0230734	KEAP1/KEAP1	KEAP1	KEAP1
ACH-000880	1.401	Wild Type	0.448031	0.0230734	KEAP1/KEAP1	KEAP1	KEAP1
ACH-000697	-7.501	Wild Type	0.448031	0.0230734	KEAP1/KEAP1	KEAP1	KEAP1
ACH-000415	-14.202	Wild Type	0.448031	0.0230734	KEAP1/KEAP1	KEAP1	KEAP1
ACH-000889	-23.462	Wild Type	0.448031	0.0230734	KEAP1/KEAP1	KEAP1	KEAP1
ACH-000401	4.775	Wild Type	0.448031	0.0230734	KEAP1/KEAP1	KEAP1	KEAP1
ACH-000817	-1.783	Wild Type	0.448031	0.0230734	KEAP1/KEAP1	KEAP1	KEAP1
ACH-000848	-48.387	Wild Type	0.448031	0.0230734	KEAP1/KEAP1	KEAP1	KEAP1
ACH-000274	-45.176	Wild Type	0.448031	0.0230734	KEAP1/KEAP1	KEAP1	KEAP1
ACH-000035	-41.437	Wild Type	0.448031	0.0230734	KEAP1/KEAP1	KEAP1	KEAP1
ACH-000128	-16.616	Wild Type	0.448031	0.0230734	KEAP1/KEAP1	KEAP1	KEAP1
ACH-000421	-35.053	Wild Type	0.448031	0.0230734	KEAP1/KEAP1	KEAP1	KEAP1
ACH-000784	-17.46	Wild Type	0.448031	0.0230734	KEAP1/KEAP1	KEAP1	KEAP1
ACH-000348	-54.149	Wild Type	0.448031	0.0230734	KEAP1/KEAP1	KEAP1	KEAP1
ACH-000549	-19.558	Wild Type	0.448031	0.0230734	KEAP1/KEAP1	KEAP1	KEAP1
ACH-000721	35.179	Wild Type	0.448031	0.0230734	KEAP1/KEAP1	KEAP1	KEAP1
ACH-000756	-11.847	Wild Type	0.448031	0.0230734	KEAP1/KEAP1	KEAP1	KEAP1
ACH-000647	-16.395	Wild Type	0.448031	0.0230734	KEAP1/KEAP1	KEAP1	KEAP1
ACH-000993	5.73	Wild Type	0.448031	0.0230734	KEAP1/KEAP1	KEAP1	KEAP1
ACH-000516	-28	Wild Type	0.448031	0.0230734	KEAP1/KEAP1	KEAP1	KEAP1
ACH-000082	-16.711	Wild Type	0.448031	0.0230734	KEAP1/KEAP1	KEAP1	KEAP1
ACH-000584	-43.612	Wild Type	0.448031	0.0230734	KEAP1/KEAP1	KEAP1	KEAP1
ACH-000738	-34.507	Wild Type	0.448031	0.0230734	KEAP1/KEAP1	KEAP1	KEAP1
ACH-000600	-56.004	Wild Type	0.448031	0.0230734	KEAP1/KEAP1	KEAP1	KEAP1
ACH-000839	-34.341	Wild Type	0.448031	0.0230734	KEAP1/KEAP1	KEAP1	KEAP1
ACH-000901	-38.759	Wild Type	0.448031	0.0230734	KEAP1/KEAP1	KEAP1	KEAP1
ACH-000673	-9.412	Wild Type	0.448031	0.0230734	KEAP1/KEAP1	KEAP1	KEAP1
ACH-000337	-20.477	Wild Type	0.448031	0.0230734	KEAP1/KEAP1	KEAP1	KEAP1
ACH-001654	-46.624	Wild Type	0.448031	0.0230734	KEAP1/KEAP1	KEAP1	KEAP1
ACH-000237	-11.19	Wild Type	0.448031	0.0230734	KEAP1/KEAP1	KEAP1	KEAP1
ACH-000683	-19.222	Wild Type	0.448031	0.0230734	KEAP1/KEAP1	KEAP1	KEAP1
ACH-000260	0.244	Wild Type	0.448031	0.0230734	KEAP1/KEAP1	KEAP1	KEAP1
ACH-001075	-59.58	Wild Type	0.448031	0.0230734	KEAP1/KEAP1	KEAP1	KEAP1
ACH-000278	-29.206	Wild Type	0.448031	0.0230734	KEAP1/KEAP1	KEAP1	KEAP1
ACH-000867	-11.945	Wild Type	0.448031	0.0230734	KEAP1/KEAP1	KEAP1	KEAP1
ACH-000935	-14.769	Wild Type	0.448031	0.0230734	KEAP1/KEAP1	KEAP1	KEAP1
ACH-000232	-42.342	Wild Type	0.448031	0.0230734	KEAP1/KEAP1	KEAP1	KEAP1
ACH-000720	-21.48	Wild Type	0.448031	0.0230734	KEAP1/KEAP1	KEAP1	KEAP1
ACH-000383	9.157	Wild Type	0.448031	0.0230734	KEAP1/KEAP1	KEAP1	KEAP1
ACH-000711	7.386	Wild Type	0.448031	0.0230734	KEAP1/KEAP1	KEAP1	KEAP1
ACH-000178	4.095	Wild Type	0.448031	0.0230734	KEAP1/KEAP1	KEAP1	KEAP1
ACH-000468	-16.578	Wild Type	0.448031	0.0230734	KEAP1/KEAP1	KEAP1	KEAP1
ACH-000917	42.699	Wild Type	0.448031	0.0230734	KEAP1/KEAP1	KEAP1	KEAP1
ACH-000840	-16.181	Wild Type	0.448031	0.0230734	KEAP1/KEAP1	KEAP1	KEAP1
ACH-000013	-22.845	Wild Type	0.448031	0.0230734	KEAP1/KEAP1	KEAP1	KEAP1
ACH-001228	-26.431	Wild Type	0.448031	0.0230734	KEAP1/KEAP1	KEAP1	KEAP1
ACH-000007	-2.23	Wild Type	0.448031	0.0230734	KEAP1/KEAP1	KEAP1	KEAP1
ACH-000648	0.431	Wild Type	0.448031	0.0230734	KEAP1/KEAP1	KEAP1	KEAP1
ACH-000322	-7.22	Wild Type	0.448031	0.0230734	KEAP1/KEAP1	KEAP1	KEAP1
ACH-000769	-14.954	Wild Type	0.448031	0.0230734	KEAP1/KEAP1	KEAP1	KEAP1
ACH-000436	-20.591	Wild Type	0.448031	0.0230734	KEAP1/KEAP1	KEAP1	KEAP1
ACH-000163	-21.972	Wild Type	0.448031	0.0230734	KEAP1/KEAP1	KEAP1	KEAP1
ACH-000633	17.747	Wild Type	0.448031	0.0230734	KEAP1/KEAP1	KEAP1	KEAP1
ACH-000835	-39.643	Wild Type	0.448031	0.0230734	KEAP1/KEAP1	KEAP1	KEAP1
ACH-000882	-15.752	Wild Type	0.448031	0.0230734	KEAP1/KEAP1	KEAP1	KEAP1
ACH-000025	-16.215	Wild Type	0.448031	0.0230734	KEAP1/KEAP1	KEAP1	KEAP1
ACH-001031	5.324	Wild Type	0.448031	0.0230734	KEAP1/KEAP1	KEAP1	KEAP1
ACH-000661	35.78	Wild Type	0.448031	0.0230734	KEAP1/KEAP1	KEAP1	KEAP1
ACH-000926	13.749	Wild Type	0.448031	0.0230734	KEAP1/KEAP1	KEAP1	KEAP1
ACH-000792	-30.191	Wild Type	0.448031	0.0230734	KEAP1/KEAP1	KEAP1	KEAP1
ACH-000770	-12.67	Wild Type	0.448031	0.0230734	KEAP1/KEAP1	KEAP1	KEAP1
ACH-001053	32.32	Wild Type	0.448031	0.0230734	KEAP1/KEAP1	KEAP1	KEAP1
ACH-000486	-13.007	Wild Type	0.448031	0.0230734	KEAP1/KEAP1	KEAP1	KEAP1
ACH-000618	13.736	Wild Type	0.448031	0.0230734	KEAP1/KEAP1	KEAP1	KEAP1
ACH-000906	-23.305	Wild Type	0.448031	0.0230734	KEAP1/KEAP1	KEAP1	KEAP1
ACH-000699	-5.879	Wild Type	0.448031	0.0230734	KEAP1/KEAP1	KEAP1	KEAP1
ACH-000665	-15.788	Wild Type	0.448031	0.0230734	KEAP1/KEAP1	KEAP1	KEAP1
ACH-000858	4.42	Wild Type	0.448031	0.0230734	KEAP1/KEAP1	KEAP1	KEAP1
ACH-000829	3.877	Wild Type	0.448031	0.0230734	KEAP1/KEAP1	KEAP1	KEAP1
ACH-000517	-41.571	Wild Type	0.448031	0.0230734	KEAP1/KEAP1	KEAP1	KEAP1
ACH-000588	17.955	Wild Type	0.448031	0.0230734	KEAP1/KEAP1	KEAP1	KEAP1
ACH-000623	-54.149	Wild Type	0.448031	0.0230734	KEAP1/KEAP1	KEAP1	KEAP1
ACH-000605	-8.727	Wild Type	0.448031	0.0230734	KEAP1/KEAP1	KEAP1	KEAP1
ACH-000256	7.778	Wild Type	0.448031	0.0230734	KEAP1/KEAP1	KEAP1	KEAP1
ACH-000211	15.033	Wild Type	0.448031	0.0230734	KEAP1/KEAP1	KEAP1	KEAP1
ACH-000302	-21.91	Wild Type	0.448031	0.0230734	KEAP1/KEAP1	KEAP1	KEAP1
ACH-000822	22.8	Wild Type	0.448031	0.0230734	KEAP1/KEAP1	KEAP1	KEAP1
ACH-000215	-30.474	Wild Type	0.448031	0.0230734	KEAP1/KEAP1	KEAP1	KEAP1
ACH-000862	-50.171	Wild Type	0.448031	0.0230734	KEAP1/KEAP1	KEAP1	KEAP1
ACH-000849	6.668	Wild Type	0.448031	0.0230734	KEAP1/KEAP1	KEAP1	KEAP1
ACH-000307	-16.892	Wild Type	0.448031	0.0230734	KEAP1/KEAP1	KEAP1	KEAP1
ACH-000296	20.626	Wild Type	0.448031	0.0230734	KEAP1/KEAP1	KEAP1	KEAP1
ACH-001306	-33.219	Wild Type	0.448031	0.0230734	KEAP1/KEAP1	KEAP1	KEAP1
ACH-001532	14.387	Wild Type	0.448031	0.0230734	KEAP1/KEAP1	KEAP1	KEAP1
ACH-000332	-40.093	Wild Type	0.448031	0.0230734	KEAP1/KEAP1	KEAP1	KEAP1
ACH-000585	-13.322	Wild Type	0.448031	0.0230734	KEAP1/KEAP1	KEAP1	KEAP1
ACH-000819	-59.58	Wild Type	0.448031	0.0230734	KEAP1/KEAP1	KEAP1	KEAP1
ACH-001283	-24.93	Wild Type	0.448031	0.0230734	KEAP1/KEAP1	KEAP1	KEAP1
ACH-000510	-4.511	Wild Type	0.448031	0.0230734	KEAP1/KEAP1	KEAP1	KEAP1
ACH-000912	-26.469	Wild Type	0.448031	0.0230734	KEAP1/KEAP1	KEAP1	KEAP1
ACH-000658	-44.788	Wild Type	0.448031	0.0230734	KEAP1/KEAP1	KEAP1	KEAP1
ACH-000487	9.583	Wild Type	0.448031	0.0230734	KEAP1/KEAP1	KEAP1	KEAP1
ACH-001054	-5.169	Wild Type	0.448031	0.0230734	KEAP1/KEAP1	KEAP1	KEAP1
ACH-000968	29.142	Wild Type	0.448031	0.0230734	KEAP1/KEAP1	KEAP1	KEAP1
ACH-000323	-51.365	Wild Type	0.448031	0.0230734	KEAP1/KEAP1	KEAP1	KEAP1
ACH-001028	-9.404	Wild Type	0.448031	0.0230734	KEAP1/KEAP1	KEAP1	KEAP1
ACH-000608	-32.272	Wild Type	0.448031	0.0230734	KEAP1/KEAP1	KEAP1	KEAP1
ACH-000331	-33.672	Wild Type	0.448031	0.0230734	KEAP1/KEAP1	KEAP1	KEAP1
ACH-000291	13.1	Wild Type	0.448031	0.0230734	KEAP1/KEAP1	KEAP1	KEAP1
ACH-000055	62.855	Wild Type	0.448031	0.0230734	KEAP1/KEAP1	KEAP1	KEAP1
ACH-001380	-38.852	Wild Type	0.448031	0.0230734	KEAP1/KEAP1	KEAP1	KEAP1
ACH-000718	-26.296	Wild Type	0.448031	0.0230734	KEAP1/KEAP1	KEAP1	KEAP1
ACH-000881	3.426	Wild Type	0.448031	0.0230734	KEAP1/KEAP1	KEAP1	KEAP1
ACH-000255	-36.195	Wild Type	0.448031	0.0230734	KEAP1/KEAP1	KEAP1	KEAP1
ACH-001096	1.897	Wild Type	0.448031	0.0230734	KEAP1/KEAP1	KEAP1	KEAP1
ACH-000767	-13.925	Wild Type	0.448031	0.0230734	KEAP1/KEAP1	KEAP1	KEAP1
ACH-001431	-19.994	Wild Type	0.448031	0.0230734	KEAP1/KEAP1	KEAP1	KEAP1
ACH-000502	-0.363	Wild Type	0.448031	0.0230734	KEAP1/KEAP1	KEAP1	KEAP1
ACH-000086	-35.787	Wild Type	0.448031	0.0230734	KEAP1/KEAP1	KEAP1	KEAP1
ACH-000097	-0.914	Wild Type	0.448031	0.0230734	KEAP1/KEAP1	KEAP1	KEAP1
ACH-000142	-43.612	Wild Type	0.448031	0.0230734	KEAP1/KEAP1	KEAP1	KEAP1
ACH-000706	-28.203	Wild Type	0.448031	0.0230734	KEAP1/KEAP1	KEAP1	KEAP1
ACH-000528	-14.166	Wild Type	0.448031	0.0230734	KEAP1/KEAP1	KEAP1	KEAP1
ACH-000045	9.507	Wild Type	0.448031	0.0230734	KEAP1/KEAP1	KEAP1	KEAP1
ACH-000937	-5.11	Wild Type	0.448031	0.0230734	KEAP1/KEAP1	KEAP1	KEAP1
ACH-000040	-21.744	Wild Type	0.448031	0.0230734	KEAP1/KEAP1	KEAP1	KEAP1
ACH-000824	-23.942	Wild Type	0.448031	0.0230734	KEAP1/KEAP1	KEAP1	KEAP1
ACH-000448	11.542	Wild Type	0.448031	0.0230734	KEAP1/KEAP1	KEAP1	KEAP1
ACH-000910	45.234	Wild Type	0.448031	0.0230734	KEAP1/KEAP1	KEAP1	KEAP1
ACH-000788	2.1	Wild Type	0.448031	0.0230734	KEAP1/KEAP1	KEAP1	KEAP1
ACH-000452	-59.58	Wild Type	0.448031	0.0230734	KEAP1/KEAP1	KEAP1	KEAP1
ACH-000649	-35.69	Wild Type	0.448031	0.0230734	KEAP1/KEAP1	KEAP1	KEAP1
ACH-000865	-16.415	Wild Type	0.448031	0.0230734	KEAP1/KEAP1	KEAP1	KEAP1
ACH-000589	-23.397	Wild Type	0.448031	0.0230734	KEAP1/KEAP1	KEAP1	KEAP1
ACH-000805	45.171	Wild Type	0.448031	0.0230734	KEAP1/KEAP1	KEAP1	KEAP1
ACH-000294	15.807	Wild Type	0.448031	0.0230734	KEAP1/KEAP1	KEAP1	KEAP1
ACH-001301	-29.565	Wild Type	0.448031	0.0230734	KEAP1/KEAP1	KEAP1	KEAP1
ACH-001134	-15.271	Wild Type	0.448031	0.0230734	KEAP1/KEAP1	KEAP1	KEAP1
ACH-000098	-59.58	Wild Type	0.448031	0.0230734	KEAP1/KEAP1	KEAP1	KEAP1
ACH-000356	-11.43	Wild Type	0.448031	0.0230734	KEAP1/KEAP1	KEAP1	KEAP1
ACH-000624	28.727	Wild Type	0.448031	0.0230734	KEAP1/KEAP1	KEAP1	KEAP1
ACH-001300	-5.472	Wild Type	0.448031	0.0230734	KEAP1/KEAP1	KEAP1	KEAP1
ACH-000228	-12.681	Wild Type	0.448031	0.0230734	KEAP1/KEAP1	KEAP1	KEAP1
ACH-000884	-5.142	Wild Type	0.448031	0.0230734	KEAP1/KEAP1	KEAP1	KEAP1
ACH-000794	-6.427	Wild Type	0.448031	0.0230734	KEAP1/KEAP1	KEAP1	KEAP1
ACH-000913	-9.403	Wild Type	0.448031	0.0230734	KEAP1/KEAP1	KEAP1	KEAP1
ACH-001196	-17.527	Wild Type	0.448031	0.0230734	KEAP1/KEAP1	KEAP1	KEAP1
ACH-000907	-44.788	Wild Type	0.448031	0.0230734	KEAP1/KEAP1	KEAP1	KEAP1
ACH-000329	-50.171	Wild Type	0.448031	0.0230734	KEAP1/KEAP1	KEAP1	KEAP1
ACH-000143	17.148	Wild Type	0.448031	0.0230734	KEAP1/KEAP1	KEAP1	KEAP1
ACH-000542	-29.636	Wild Type	0.448031	0.0230734	KEAP1/KEAP1	KEAP1	KEAP1
ACH-000198	34.894	Wild Type	0.448031	0.0230734	KEAP1/KEAP1	KEAP1	KEAP1
ACH-000638	-21.516	Wild Type	0.448031	0.0230734	KEAP1/KEAP1	KEAP1	KEAP1
ACH-000393	-2.759	Wild Type	0.448031	0.0230734	KEAP1/KEAP1	KEAP1	KEAP1
ACH-000009	4.692	Wild Type	0.448031	0.0230734	KEAP1/KEAP1	KEAP1	KEAP1
ACH-001061	1.338	Wild Type	0.448031	0.0230734	KEAP1/KEAP1	KEAP1	KEAP1
ACH-000070	-12.258	Wild Type	0.448031	0.0230734	KEAP1/KEAP1	KEAP1	KEAP1
ACH-000330	11.456	Wild Type	0.448031	0.0230734	KEAP1/KEAP1	KEAP1	KEAP1
ACH-000262	-30.432	Wild Type	0.448031	0.0230734	KEAP1/KEAP1	KEAP1	KEAP1
ACH-000471	-59.58	Wild Type	0.448031	0.0230734	KEAP1/KEAP1	KEAP1	KEAP1
ACH-000671	-51.365	Wild Type	0.448031	0.0230734	KEAP1/KEAP1	KEAP1	KEAP1
ACH-000522	-40.109	Wild Type	0.448031	0.0230734	KEAP1/KEAP1	KEAP1	KEAP1
ACH-000190	-3.14	Wild Type	0.448031	0.0230734	KEAP1/KEAP1	KEAP1	KEAP1
ACH-000527	-10.859	Wild Type	0.448031	0.0230734	KEAP1/KEAP1	KEAP1	KEAP1
ACH-000866	-10.392	Wild Type	0.448031	0.0230734	KEAP1/KEAP1	KEAP1	KEAP1
ACH-000621	-19.415	Wild Type	0.448031	0.0230734	KEAP1/KEAP1	KEAP1	KEAP1
ACH-000827	9.891	Wild Type	0.448031	0.0230734	KEAP1/KEAP1	KEAP1	KEAP1
ACH-001183	-35.99	Wild Type	0.448031	0.0230734	KEAP1/KEAP1	KEAP1	KEAP1
ACH-000757	-21.559	Wild Type	0.448031	0.0230734	KEAP1/KEAP1	KEAP1	KEAP1
ACH-000843	11.472	Wild Type	0.448031	0.0230734	KEAP1/KEAP1	KEAP1	KEAP1
ACH-000021	-18.598	Wild Type	0.448031	0.0230734	KEAP1/KEAP1	KEAP1	KEAP1
ACH-000364	-45.611	Wild Type	0.448031	0.0230734	KEAP1/KEAP1	KEAP1	KEAP1
ACH-000248	-11.978	Wild Type	0.448031	0.0230734	KEAP1/KEAP1	KEAP1	KEAP1
ACH-000444	-34.945	Wild Type	0.448031	0.0230734	KEAP1/KEAP1	KEAP1	KEAP1
ACH-001163	-15.316	Wild Type	0.448031	0.0230734	KEAP1/KEAP1	KEAP1	KEAP1
ACH-000524	-39.358	Wild Type	0.448031	0.0230734	KEAP1/KEAP1	KEAP1	KEAP1
ACH-000395	16.26	Wild Type	0.448031	0.0230734	KEAP1/KEAP1	KEAP1	KEAP1
ACH-000363	-14.008	Wild Type	0.448031	0.0230734	KEAP1/KEAP1	KEAP1	KEAP1
ACH-000127	-1.497	Wild Type	0.448031	0.0230734	KEAP1/KEAP1	KEAP1	KEAP1
ACH-000796	23.345	Wild Type	0.448031	0.0230734	KEAP1/KEAP1	KEAP1	KEAP1
ACH-001346	-4.106	Wild Type	0.448031	0.0230734	KEAP1/KEAP1	KEAP1	KEAP1
ACH-000312	0.872	Wild Type	0.448031	0.0230734	KEAP1/KEAP1	KEAP1	KEAP1
ACH-000841	-26.555	Wild Type	0.448031	0.0230734	KEAP1/KEAP1	KEAP1	KEAP1
ACH-000108	6.639	Wild Type	0.448031	0.0230734	KEAP1/KEAP1	KEAP1	KEAP1
ACH-000087	-10.649	Wild Type	0.448031	0.0230734	KEAP1/KEAP1	KEAP1	KEAP1
ACH-000238	-17.804	Wild Type	0.448031	0.0230734	KEAP1/KEAP1	KEAP1	KEAP1
ACH-000941	22.317	Wild Type	0.448031	0.0230734	KEAP1/KEAP1	KEAP1	KEAP1
ACH-000576	-42.981	Wild Type	0.448031	0.0230734	KEAP1/KEAP1	KEAP1	KEAP1
ACH-000518	-17.085	Wild Type	0.448031	0.0230734	KEAP1/KEAP1	KEAP1	KEAP1
ACH-000783	35.516	Wild Type	0.448031	0.0230734	KEAP1/KEAP1	KEAP1	KEAP1
ACH-000060	-37.625	Wild Type	0.448031	0.0230734	KEAP1/KEAP1	KEAP1	KEAP1
ACH-000873	-7.083	Wild Type	0.448031	0.0230734	KEAP1/KEAP1	KEAP1	KEAP1
ACH-000973	-4.766	Wild Type	0.448031	0.0230734	KEAP1/KEAP1	KEAP1	KEAP1
ACH-000974	-7.094	Wild Type	0.448031	0.0230734	KEAP1/KEAP1	KEAP1	KEAP1
ACH-001232	-40.984	Wild Type	0.448031	0.0230734	KEAP1/KEAP1	KEAP1	KEAP1
ACH-000146	-22.757	Wild Type	0.448031	0.0230734	KEAP1/KEAP1	KEAP1	KEAP1
ACH-001197	0.193	Wild Type	0.448031	0.0230734	KEAP1/KEAP1	KEAP1	KEAP1
ACH-000651	-1.777	Wild Type	0.448031	0.0230734	KEAP1/KEAP1	KEAP1	KEAP1
ACH-000280	-44.25	Wild Type	0.448031	0.0230734	KEAP1/KEAP1	KEAP1	KEAP1
ACH-000011	-37.66	Wild Type	0.448031	0.0230734	KEAP1/KEAP1	KEAP1	KEAP1
ACH-000537	-59.58	Wild Type	0.448031	0.0230734	KEAP1/KEAP1	KEAP1	KEAP1
ACH-000374	-6.421	Wild Type	0.448031	0.0230734	KEAP1/KEAP1	KEAP1	KEAP1
ACH-000168	-17.572	Wild Type	0.448031	0.0230734	KEAP1/KEAP1	KEAP1	KEAP1
ACH-000159	-26.289	Wild Type	0.448031	0.0230734	KEAP1/KEAP1	KEAP1	KEAP1
ACH-001278	9.971	Wild Type	0.448031	0.0230734	KEAP1/KEAP1	KEAP1	KEAP1
ACH-000580	32.806	Wild Type	0.448031	0.0230734	KEAP1/KEAP1	KEAP1	KEAP1
ACH-000732	39.75	Wild Type	0.448031	0.0230734	KEAP1/KEAP1	KEAP1	KEAP1
ACH-000653	3.736	Wild Type	0.448031	0.0230734	KEAP1/KEAP1	KEAP1	KEAP1
ACH-000261	6.472	Wild Type	0.448031	0.0230734	KEAP1/KEAP1	KEAP1	KEAP1
ACH-000264	61.427	Wild Type	0.448031	0.0230734	KEAP1/KEAP1	KEAP1	KEAP1
ACH-000714	-2.687	Wild Type	0.448031	0.0230734	KEAP1/KEAP1	KEAP1	KEAP1
ACH-000768	-3.78	Wild Type	0.448031	0.0230734	KEAP1/KEAP1	KEAP1	KEAP1
ACH-000932	-2.23	Wild Type	0.448031	0.0230734	KEAP1/KEAP1	KEAP1	KEAP1
ACH-000777	-26.608	Wild Type	0.448031	0.0230734	KEAP1/KEAP1	KEAP1	KEAP1
ACH-000802	-15.517	Wild Type	0.448031	0.0230734	KEAP1/KEAP1	KEAP1	KEAP1
ACH-000067	-59.58	Wild Type	0.448031	0.0230734	KEAP1/KEAP1	KEAP1	KEAP1
ACH-000763	-21.119	Wild Type	0.448031	0.0230734	KEAP1/KEAP1	KEAP1	KEAP1
ACH-000407	-49.133	Wild Type	0.448031	0.0230734	KEAP1/KEAP1	KEAP1	KEAP1
ACH-000885	-15.758	Wild Type	0.448031	0.0230734	KEAP1/KEAP1	KEAP1	KEAP1
ACH-000281	-32.562	Wild Type	0.448031	0.0230734	KEAP1/KEAP1	KEAP1	KEAP1
ACH-000896	-43.984	Wild Type	0.448031	0.0230734	KEAP1/KEAP1	KEAP1	KEAP1
ACH-000469	-37.243	Wild Type	0.448031	0.0230734	KEAP1/KEAP1	KEAP1	KEAP1
ACH-000458	-13.35	Wild Type	0.448031	0.0230734	KEAP1/KEAP1	KEAP1	KEAP1
ACH-000231	-35.259	Wild Type	0.448031	0.0230734	KEAP1/KEAP1	KEAP1	KEAP1
ACH-000389	-31.185	Wild Type	0.448031	0.0230734	KEAP1/KEAP1	KEAP1	KEAP1
ACH-000012	9.379	Wild Type	0.448031	0.0230734	KEAP1/KEAP1	KEAP1	KEAP1
ACH-000994	-0.906	Wild Type	0.448031	0.0230734	KEAP1/KEAP1	KEAP1	KEAP1
ACH-000099	8.511	Wild Type	0.448031	0.0230734	KEAP1/KEAP1	KEAP1	KEAP1
ACH-000137	-41.437	Wild Type	0.448031	0.0230734	KEAP1/KEAP1	KEAP1	KEAP1
ACH-001274	-18.981	Wild Type	0.448031	0.0230734	KEAP1/KEAP1	KEAP1	KEAP1
ACH-000490	-31.516	Wild Type	0.448031	0.0230734	KEAP1/KEAP1	KEAP1	KEAP1
ACH-000630	-46.858	Wild Type	0.448031	0.0230734	KEAP1/KEAP1	KEAP1	KEAP1
ACH-000571	21.867	Wild Type	0.448031	0.0230734	KEAP1/KEAP1	KEAP1	KEAP1
ACH-001050	-34.829	Wild Type	0.448031	0.0230734	KEAP1/KEAP1	KEAP1	KEAP1
ACH-000960	15.09	Wild Type	0.448031	0.0230734	KEAP1/KEAP1	KEAP1	KEAP1
ACH-000696	-27.093	Wild Type	0.448031	0.0230734	KEAP1/KEAP1	KEAP1	KEAP1
ACH-000872	-2.085	Wild Type	0.448031	0.0230734	KEAP1/KEAP1	KEAP1	KEAP1
ACH-000387	34.046	Wild Type	0.448031	0.0230734	KEAP1/KEAP1	KEAP1	KEAP1
ACH-000361	-17.778	Wild Type	0.448031	0.0230734	KEAP1/KEAP1	KEAP1	KEAP1
ACH-000223	-8.994	Wild Type	0.448031	0.0230734	KEAP1/KEAP1	KEAP1	KEAP1
ACH-000491	-16.455	Wild Type	0.448031	0.0230734	KEAP1/KEAP1	KEAP1	KEAP1
ACH-001275	16.746	Wild Type	0.448031	0.0230734	KEAP1/KEAP1	KEAP1	KEAP1
ACH-000657	-5.336	Wild Type	0.448031	0.0230734	KEAP1/KEAP1	KEAP1	KEAP1
ACH-000663	-22.554	Wild Type	0.448031	0.0230734	KEAP1/KEAP1	KEAP1	KEAP1
ACH-000277	-18.278	Wild Type	0.448031	0.0230734	KEAP1/KEAP1	KEAP1	KEAP1
ACH-000832	-11.693	Wild Type	0.448031	0.0230734	KEAP1/KEAP1	KEAP1	KEAP1
ACH-000350	-59.58	Wild Type	0.448031	0.0230734	KEAP1/KEAP1	KEAP1	KEAP1
ACH-000856	-6.746	Wild Type	0.448031	0.0230734	KEAP1/KEAP1	KEAP1	KEAP1
ACH-000831	11.343	Wild Type	0.448031	0.0230734	KEAP1/KEAP1	KEAP1	KEAP1
ACH-000620	45.748	Wild Type	0.448031	0.0230734	KEAP1/KEAP1	KEAP1	KEAP1
ACH-000243	0.259	Wild Type	0.448031	0.0230734	KEAP1/KEAP1	KEAP1	KEAP1
ACH-000053	11.847	Wild Type	0.448031	0.0230734	KEAP1/KEAP1	KEAP1	KEAP1
ACH-000953	25.824	Wild Type	0.448031	0.0230734	KEAP1/KEAP1	KEAP1	KEAP1
ACH-000047	-9.571	Wild Type	0.448031	0.0230734	KEAP1/KEAP1	KEAP1	KEAP1
ACH-001377	-16.016	Wild Type	0.448031	0.0230734	KEAP1/KEAP1	KEAP1	KEAP1
ACH-000460	1.098	Wild Type	0.448031	0.0230734	KEAP1/KEAP1	KEAP1	KEAP1
ACH-000606	14.977	Wild Type	0.448031	0.0230734	KEAP1/KEAP1	KEAP1	KEAP1
ACH-000152	-41.087	Wild Type	0.448031	0.0230734	KEAP1/KEAP1	KEAP1	KEAP1
ACH-000461	9.108	Wild Type	0.448031	0.0230734	KEAP1/KEAP1	KEAP1	KEAP1
ACH-000776	-28.201	Wild Type	0.448031	0.0230734	KEAP1/KEAP1	KEAP1	KEAP1
ACH-001368	61.459	Wild Type	0.448031	0.0230734	KEAP1/KEAP1	KEAP1	KEAP1
ACH-000570	-59.58	Wild Type	0.448031	0.0230734	KEAP1/KEAP1	KEAP1	KEAP1
ACH-000915	5.33	Wild Type	0.448031	0.0230734	KEAP1/KEAP1	KEAP1	KEAP1
ACH-000760	11.107	Wild Type	0.448031	0.0230734	KEAP1/KEAP1	KEAP1	KEAP1
ACH-000133	-25.133	Wild Type	0.448031	0.0230734	KEAP1/KEAP1	KEAP1	KEAP1
ACH-000476	22.753	Wild Type	0.448031	0.0230734	KEAP1/KEAP1	KEAP1	KEAP1
ACH-000376	-35.705	Wild Type	0.448031	0.0230734	KEAP1/KEAP1	KEAP1	KEAP1
ACH-000573	-29.496	Wild Type	0.448031	0.0230734	KEAP1/KEAP1	KEAP1	KEAP1
ACH-000677	-29.001	Wild Type	0.448031	0.0230734	KEAP1/KEAP1	KEAP1	KEAP1
ACH-000036	-59.58	Wild Type	0.448031	0.0230734	KEAP1/KEAP1	KEAP1	KEAP1
ACH-000939	19.71	Wild Type	0.448031	0.0230734	KEAP1/KEAP1	KEAP1	KEAP1
ACH-000279	-31.238	Wild Type	0.448031	0.0230734	KEAP1/KEAP1	KEAP1	KEAP1
ACH-000758	4.957	Wild Type	0.448031	0.0230734	KEAP1/KEAP1	KEAP1	KEAP1
ACH-000676	26.74	Wild Type	0.448031	0.0230734	KEAP1/KEAP1	KEAP1	KEAP1
ACH-000821	5.72	Wild Type	0.448031	0.0230734	KEAP1/KEAP1	KEAP1	KEAP1
ACH-000601	-3.542	Wild Type	0.448031	0.0230734	KEAP1/KEAP1	KEAP1	KEAP1
ACH-000235	-23.854	Wild Type	0.448031	0.0230734	KEAP1/KEAP1	KEAP1	KEAP1
ACH-000771	2.189	Wild Type	0.448031	0.0230734	KEAP1/KEAP1	KEAP1	KEAP1
ACH-000259	-7.03	Wild Type	0.448031	0.0230734	KEAP1/KEAP1	KEAP1	KEAP1
ACH-000381	-43.612	Wild Type	0.448031	0.0230734	KEAP1/KEAP1	KEAP1	KEAP1
ACH-000544	-37.873	Wild Type	0.448031	0.0230734	KEAP1/KEAP1	KEAP1	KEAP1
ACH-001048	-29.938	Wild Type	0.448031	0.0230734	KEAP1/KEAP1	KEAP1	KEAP1
ACH-000838	-23.961	Wild Type	0.448031	0.0230734	KEAP1/KEAP1	KEAP1	KEAP1
ACH-001328	-5.918	Wild Type	0.448031	0.0230734	KEAP1/KEAP1	KEAP1	KEAP1
ACH-000246	-49.133	Wild Type	0.448031	0.0230734	KEAP1/KEAP1	KEAP1	KEAP1
ACH-000030	6.887	Wild Type	0.448031	0.0230734	KEAP1/KEAP1	KEAP1	KEAP1
ACH-000652	-36.158	Wild Type	0.448031	0.0230734	KEAP1/KEAP1	KEAP1	KEAP1
ACH-000505	-30.167	Wild Type	0.448031	0.0230734	KEAP1/KEAP1	KEAP1	KEAP1
ACH-000511	-48.387	Wild Type	0.448031	0.0230734	KEAP1/KEAP1	KEAP1	KEAP1
ACH-000485	-20.767	Wild Type	0.448031	0.0230734	KEAP1/KEAP1	KEAP1	KEAP1
ACH-000753	-35.51	Wild Type	0.448031	0.0230734	KEAP1/KEAP1	KEAP1	KEAP1
ACH-000876	7.325	Wild Type	0.448031	0.0230734	KEAP1/KEAP1	KEAP1	KEAP1
ACH-000366	-5.78	Wild Type	0.448031	0.0230734	KEAP1/KEAP1	KEAP1	KEAP1
ACH-000118	4.848	Wild Type	0.448031	0.0230734	KEAP1/KEAP1	KEAP1	KEAP1
ACH-001151	-51.365	Wild Type	0.448031	0.0230734	KEAP1/KEAP1	KEAP1	KEAP1
ACH-000470	-6.444	Wild Type	0.448031	0.0230734	KEAP1/KEAP1	KEAP1	KEAP1
ACH-000556	40.153	Wild Type	0.448031	0.0230734	KEAP1/KEAP1	KEAP1	KEAP1
ACH-000233	-11.168	Wild Type	0.448031	0.0230734	KEAP1/KEAP1	KEAP1	KEAP1
ACH-000222	-31.59	Wild Type	0.448031	0.0230734	KEAP1/KEAP1	KEAP1	KEAP1
ACH-000308	-26.736	Wild Type	0.448031	0.0230734	KEAP1/KEAP1	KEAP1	KEAP1
ACH-000397	-27.428	Wild Type	0.448031	0.0230734	KEAP1/KEAP1	KEAP1	KEAP1
ACH-000984	-1.007	Wild Type	0.448031	0.0230734	KEAP1/KEAP1	KEAP1	KEAP1
ACH-000221	-4.924	Wild Type	0.448031	0.0230734	KEAP1/KEAP1	KEAP1	KEAP1
ACH-001211	9.05	Wild Type	0.448031	0.0230734	KEAP1/KEAP1	KEAP1	KEAP1
ACH-000765	-9.671	Wild Type	0.448031	0.0230734	KEAP1/KEAP1	KEAP1	KEAP1
ACH-000811	-56.004	Wild Type	0.448031	0.0230734	KEAP1/KEAP1	KEAP1	KEAP1
ACH-000798	-59.58	Wild Type	0.448031	0.0230734	KEAP1/KEAP1	KEAP1	KEAP1
ACH-001496	51.159	Wild Type	0.448031	0.0230734	KEAP1/KEAP1	KEAP1	KEAP1
ACH-000054	14.542	Wild Type	0.448031	0.0230734	KEAP1/KEAP1	KEAP1	KEAP1
ACH-001765	-11.635	Wild Type	0.448031	0.0230734	KEAP1/KEAP1	KEAP1	KEAP1
ACH-000622	24.813	Wild Type	0.448031	0.0230734	KEAP1/KEAP1	KEAP1	KEAP1
ACH-000520	-4.551	Wild Type	0.448031	0.0230734	KEAP1/KEAP1	KEAP1	KEAP1
ACH-000834	-50.171	Wild Type	0.448031	0.0230734	KEAP1/KEAP1	KEAP1	KEAP1
ACH-000936	-19.992	Wild Type	0.448031	0.0230734	KEAP1/KEAP1	KEAP1	KEAP1
ACH-000138	-25.32	Wild Type	0.448031	0.0230734	KEAP1/KEAP1	KEAP1	KEAP1
ACH-000123	0.115	Wild Type	0.448031	0.0230734	KEAP1/KEAP1	KEAP1	KEAP1
ACH-000425	20.999	Wild Type	0.448031	0.0230734	KEAP1/KEAP1	KEAP1	KEAP1
ACH-000762	-12.631	Wild Type	0.448031	0.0230734	KEAP1/KEAP1	KEAP1	KEAP1
ACH-000226	11.052	Wild Type	0.448031	0.0230734	KEAP1/KEAP1	KEAP1	KEAP1
ACH-000736	-17.32	Wild Type	0.448031	0.0230734	KEAP1/KEAP1	KEAP1	KEAP1
ACH-000113	2.555	Wild Type	0.448031	0.0230734	KEAP1/KEAP1	KEAP1	KEAP1
ACH-000847	-22.273	Wild Type	0.448031	0.0230734	KEAP1/KEAP1	KEAP1	KEAP1
ACH-000095	5.649	Wild Type	0.448031	0.0230734	KEAP1/KEAP1	KEAP1	KEAP1
ACH-000905	-42.981	Wild Type	0.448031	0.0230734	KEAP1/KEAP1	KEAP1	KEAP1
ACH-000362	2.302	Wild Type	0.448031	0.0230734	KEAP1/KEAP1	KEAP1	KEAP1
ACH-000420	-56.004	Wild Type	0.448031	0.0230734	KEAP1/KEAP1	KEAP1	KEAP1
ACH-000120	-0.061	Wild Type	0.448031	0.0230734	KEAP1/KEAP1	KEAP1	KEAP1
ACH-000809	-34.154	Wild Type	0.448031	0.0230734	KEAP1/KEAP1	KEAP1	KEAP1
ACH-000748	-38.239	Wild Type	0.448031	0.0230734	KEAP1/KEAP1	KEAP1	KEAP1
ACH-001318	-2.23	Wild Type	0.448031	0.0230734	KEAP1/KEAP1	KEAP1	KEAP1
ACH-000403	-43.476	Wild Type	0.448031	0.0230734	KEAP1/KEAP1	KEAP1	KEAP1
ACH-000041	-17.662	Wild Type	0.448031	0.0230734	KEAP1/KEAP1	KEAP1	KEAP1
ACH-001001	4.007	Wild Type	0.448031	0.0230734	KEAP1/KEAP1	KEAP1	KEAP1
ACH-000591	-46.624	Wild Type	0.448031	0.0230734	KEAP1/KEAP1	KEAP1	KEAP1
ACH-000288	-45.176	Wild Type	0.448031	0.0230734	KEAP1/KEAP1	KEAP1	KEAP1
ACH-001322	-38.43	Wild Type	0.448031	0.0230734	KEAP1/KEAP1	KEAP1	KEAP1
ACH-000365	-11.979	Wild Type	0.448031	0.0230734	KEAP1/KEAP1	KEAP1	KEAP1
ACH-000017	-25.166	Wild Type	0.448031	0.0230734	KEAP1/KEAP1	KEAP1	KEAP1
ACH-000406	4.638	Wild Type	0.448031	0.0230734	KEAP1/KEAP1	KEAP1	KEAP1
ACH-000495	-20.736	Wild Type	0.448031	0.0230734	KEAP1/KEAP1	KEAP1	KEAP1
ACH-000627	-37.862	Wild Type	0.448031	0.0230734	KEAP1/KEAP1	KEAP1	KEAP1
ACH-000958	-5.236	Wild Type	0.448031	0.0230734	KEAP1/KEAP1	KEAP1	KEAP1
ACH-000632	-1.084	Wild Type	0.448031	0.0230734	KEAP1/KEAP1	KEAP1	KEAP1
ACH-000022	3.46	Wild Type	0.448031	0.0230734	KEAP1/KEAP1	KEAP1	KEAP1
ACH-001740	5.606	Wild Type	0.448031	0.0230734	KEAP1/KEAP1	KEAP1	KEAP1
ACH-001289	32.961	Wild Type	0.448031	0.0230734	KEAP1/KEAP1	KEAP1	KEAP1
ACH-000454	51.873	Wild Type	0.448031	0.0230734	KEAP1/KEAP1	KEAP1	KEAP1
ACH-000445	-33.289	Wild Type	0.448031	0.0230734	KEAP1/KEAP1	KEAP1	KEAP1
ACH-000042	-15.818	Wild Type	0.448031	0.0230734	KEAP1/KEAP1	KEAP1	KEAP1
ACH-000499	-11.481	Wild Type	0.448031	0.0230734	KEAP1/KEAP1	KEAP1	KEAP1
ACH-000169	-14.835	Wild Type	0.448031	0.0230734	KEAP1/KEAP1	KEAP1	KEAP1
ACH-000713	5.073	Wild Type	0.448031	0.0230734	KEAP1/KEAP1	KEAP1	KEAP1
ACH-000250	9.199	Wild Type	0.448031	0.0230734	KEAP1/KEAP1	KEAP1	KEAP1
ACH-000368	-59.58	Wild Type	0.448031	0.0230734	KEAP1/KEAP1	KEAP1	KEAP1
ACH-000799	-11.802	Wild Type	0.448031	0.0230734	KEAP1/KEAP1	KEAP1	KEAP1
ACH-000148	-41.814	Wild Type	0.448031	0.0230734	KEAP1/KEAP1	KEAP1	KEAP1
ACH-000015	-6.488	Wild Type	0.448031	0.0230734	KEAP1/KEAP1	KEAP1	KEAP1
ACH-000266	-32.618	Wild Type	0.448031	0.0230734	KEAP1/KEAP1	KEAP1	KEAP1
ACH-000188	21.14	Wild Type	0.448031	0.0230734	KEAP1/KEAP1	KEAP1	KEAP1
ACH-000410	-24.644	Wild Type	0.448031	0.0230734	KEAP1/KEAP1	KEAP1	KEAP1
ACH-000911	25.172	Wild Type	0.448031	0.0230734	KEAP1/KEAP1	KEAP1	KEAP1
ACH-000467	19.153	Wild Type	0.448031	0.0230734	KEAP1/KEAP1	KEAP1	KEAP1
ACH-000339	-6.064	Wild Type	0.448031	0.0230734	KEAP1/KEAP1	KEAP1	KEAP1
ACH-000411	-2.813	Wild Type	0.448031	0.0230734	KEAP1/KEAP1	KEAP1	KEAP1
ACH-000861	-24.14	Wild Type	0.448031	0.0230734	KEAP1/KEAP1	KEAP1	KEAP1
ACH-000550	-32.859	Wild Type	0.448031	0.0230734	KEAP1/KEAP1	KEAP1	KEAP1
ACH-000869	-32.562	Wild Type	0.448031	0.0230734	KEAP1/KEAP1	KEAP1	KEAP1
ACH-000791	-7.495	Wild Type	0.448031	0.0230734	KEAP1/KEAP1	KEAP1	KEAP1
ACH-000018	-38.299	Wild Type	0.448031	0.0230734	KEAP1/KEAP1	KEAP1	KEAP1
ACH-000782	-2.94	Wild Type	0.448031	0.0230734	KEAP1/KEAP1	KEAP1	KEAP1
ACH-000836	-45.38	Wild Type	0.448031	0.0230734	KEAP1/KEAP1	KEAP1	KEAP1
ACH-000986	-16.153	Wild Type	0.448031	0.0230734	KEAP1/KEAP1	KEAP1	KEAP1
ACH-000316	-42.775	Wild Type	0.448031	0.0230734	KEAP1/KEAP1	KEAP1	KEAP1
ACH-000183	-16.16	Wild Type	0.448031	0.0230734	KEAP1/KEAP1	KEAP1	KEAP1
ACH-001353	-32.425	Wild Type	0.448031	0.0230734	KEAP1/KEAP1	KEAP1	KEAP1
[truncated: 247,599+ more rows]
