# Supplementary material for: A global cancer data integrator reveals principles of synthetic lethality, sex disparity and immunotherapy
Source: Genome Med. 2021 Oct 18;13:167. doi: 10.1186/s13073-021-00987-8 (PMC8524992; doi:10.1186/s13073-021-00987-8)
Supplement: Supplementary file 7 — Additional file 7: Table S6. A table containing the data from the differential expression analysis of male and female CRC cell lines shown in Fig. 3a. [file 13073_2021_987_MOESM7_ESM.csv]

Additional File 7: Table S6. A table containing the data from the differential expression analysis of male and female CRC cell lines shown in Fig 3a.
	baseMean	log2FoldChange	lfcSE	stat	pvalue	padj
A1BG	7.876084715	0.171508721	0.66325656	0.25858579	0.795954849	0.978811887
A1BG-AS1	17.96140841	0.21119243	0.652867043	0.323484593	0.746328274	0.971427914
A1CF	602.6449741	-0.818228571	0.852320505	-0.96000104	0.337054692	0.888452421
A2M	18.20902932	-0.301829422	0.484235145	-0.623311681	0.533079723	0.941328512
A2M-AS1	21.81903322	-0.503827989	0.533848927	-0.943765105	0.345289696	0.890432225
A2ML1	86.0476471	-0.188614974	1.084496878	-0.173919334	0.861928858	0.983886569
A4GALT	448.951155	0.262325767	0.759344518	0.345463437	0.729745993	0.97080702
AAAS	3120.843684	0.159519081	0.123429916	1.292385883	0.196223543	0.80853076
AACS	3812.19945	-0.135825514	0.17842996	-0.761225943	0.446522125	0.923926849
AACSP1	8.606658144	0.829213026	0.834308445	0.993892643	0.320275136	0.884924174
AADAC	73.68129535	1.746152827	1.036413706	1.68480291	0.092026603	0.681322104
AADACP1	61.82084369	-0.193675287	0.820536546	-0.236034931	0.813405565	0.980249955
AADAT	664.6391013	0.407659688	0.296732368	1.373829526	0.169494612	0.786696101
AAGAB	4752.438556	0.305874234	0.147999181	2.06672923	0.038759675	0.525786104
AAK1	2262.572586	0.065893858	0.234941227	0.28046954	0.779117292	0.97453962
AAMDC	465.5093972	-0.000854172	0.275730403	-0.003097851	0.997528277	0.999856826
AAMP	8749.43488	-0.276143082	0.122197244	-2.259814322	0.023832777	0.442977663
AANAT	9.309529794	0.090660576	0.502802318	0.180310577	0.856908752	0.983886569
AAR2	2584.780184	0.099647865	0.1707088	0.583730098	0.559401914	0.947236117
AARS1	14652.26017	0.197700684	0.193062709	1.02402315	0.305824341	0.876929006
AARS2	1531.038752	-0.16129962	0.158376204	-1.018458683	0.308460026	0.878110819
AARSD1	1801.396443	0.380056626	0.151432125	2.509749018	0.0120817	0.336352942
AARSD1P1	22.99629113	-0.017364694	0.571169968	-0.030401974	0.975746471	0.998084224
AASDH	726.9418589	0.106758279	0.19423027	0.549647997	0.582560831	0.954272905
AASDHPPT	3296.774968	0.113020918	0.192305443	0.587715651	0.556723168	0.947236117
AASS	433.1765565	-1.140826553	0.628145641	-1.816181597	0.06934252	0.633341289
AATBC	73.96917252	-0.998755499	0.356462859	-2.801850106	0.005081048	0.225119111
AATF	5459.399168	0.217796826	0.169569185	1.284412771	0.198997567	0.810365546
AATK	1010.334586	0.522563378	0.63080238	0.8284106	0.407438005	0.912303843
ABALON	353.9827069	-0.163003523	0.391458514	-0.416400505	0.677116959	0.966062531
ABAT	878.5939482	-0.686460233	0.420163313	-1.63379384	0.102302146	0.700107034
ABCA1	253.3851051	-0.708082694	0.560365205	-1.263609318	0.206370288	0.81557217
ABCA10	16.96787917	0.239497335	0.708898874	0.337844146	0.73548064	0.97080702
ABCA11P	308.7864324	0.45121064	0.296952013	1.519473247	0.128643417	0.736830975
ABCA12	568.6942342	1.071727135	0.940143663	1.139961026	0.254302538	0.847023325
ABCA13	87.76497808	1.511709526	0.727644256	2.077539284	0.037751813	0.52168912
ABCA17P	14.62583449	-0.247609467	0.473886871	-0.522507548	0.601316992	0.958718158
ABCA2	6016.464969	-0.518803391	0.284943968	-1.820720733	0.068649319	0.631349524
ABCA3	1260.402965	0.082986168	0.626725134	0.132412381	0.894658122	0.98678424
ABCA4	18.53383321	-0.451034324	0.598684259	-0.753375952	0.45122403	0.924222491
ABCA5	678.1912936	-0.022691982	0.46058471	-0.04926777	0.960705904	0.995972193
ABCA6	2.750895937	0.638068026	1.034726271	0.616653935	0.537463012	0.941914708
ABCA7	1713.77615	-0.004880973	0.303175592	-0.016099491	0.98715502	0.999698279
ABCA8	2.920400727	0.831782172	0.733887402	1.133392083	0.257049637	0.849858076
ABCA9	3.013461413	1.054578906	0.672356031	1.568482853	0.116768489	0.726802791
ABCA9-AS1	1.65925947	1.047875278	1.467910554	0.713854993	0.47531685	NA
ABCB1	5523.040683	-0.128878957	0.741734065	-0.17375359	0.862059119	0.983886569
ABCB10	2358.855303	0.134395047	0.20882124	0.64358897	0.519842004	0.937191073
ABCB11	14.84716587	1.123602399	0.870694507	1.290466851	0.196888614	0.809244502
ABCB4	38.36140762	0.44940821	0.636511528	0.706048815	0.480157781	0.92971329
ABCB6	930.1502592	-0.252722001	0.380912813	-0.663464164	0.507033324	0.934466766
ABCB7	2129.184982	0.177381258	0.155947583	1.137441539	0.25535375	0.847240155
ABCB8	2716.556093	-0.023820397	0.178710477	-0.133290437	0.893963691	0.986735416
ABCB9	490.7379481	-0.145234486	0.258110094	-0.562684254	0.573649908	0.952962095
ABCC1	6421.141568	-0.190529929	0.24472399	-0.778550273	0.436244682	0.91992321
ABCC10	1752.428632	-0.134044212	0.177888923	-0.753527594	0.451132936	0.924222491
ABCC11	20.21495222	-0.270465438	0.339166481	-0.797441531	0.425194647	0.917098455
ABCC12	3.807263082	-2.219155812	1.306167273	-1.698982862	0.089322413	0.676389009
ABCC13	5.44607199	-1.187592714	1.071865544	-1.107967992	0.267875639	0.854333638
ABCC2	1280.023037	0.864937644	0.674924456	1.281532527	0.200006683	0.811489251
ABCC3	8647.474825	0.333699455	0.430170763	0.775737182	0.437904181	0.920689652
ABCC4	2571.573349	0.301418546	0.437409253	0.68909961	0.490760585	0.931653828
ABCC5	2978.692327	0.058887366	0.216567053	0.271912854	0.785689027	0.976400484
ABCC6	567.2294065	-0.8526011	0.567882409	-1.501369098	0.133260122	0.743933801
ABCC6P1	168.8270007	-0.912064268	0.645820805	-1.41225594	0.157874615	0.777568226
ABCC6P2	31.15270413	-0.585190395	0.632357521	-0.925410668	0.354752332	0.895889857
ABCC8	11.37301472	-0.303211525	0.681750982	-0.444754072	0.656497488	0.963216214
ABCC9	101.9605473	-0.240231011	0.769576538	-0.312159999	0.75491893	0.972435971
ABCD1	1099.30733	-0.242142197	0.408959448	-0.592093416	0.553788035	0.946916831
ABCD3	4627.020798	-0.278270884	0.222451013	-1.250931073	0.210959626	0.819688664
ABCD4	1856.696836	0.262169731	0.149355037	1.755345756	0.079200184	0.654702951
ABCE1	9074.79389	0.366185652	0.187475806	1.953242184	0.050790905	0.572986375
ABCF1	6523.384853	0.230708465	0.141898746	1.625866844	0.103977985	0.701954576
ABCF2	5900.449353	0.251497184	0.192228499	1.308324128	0.190763395	0.803751655
ABCF2-H2BE1	502.1324155	-0.270038832	0.358720052	-0.752784325	0.451579528	0.924222491
ABCF2P1	2.862808001	-0.252252318	0.457527799	-0.551337686	0.581402209	0.954233067
ABCF3	3369.743086	0.051782592	0.098049387	0.528127651	0.59741074	0.957827519
ABCG1	231.2871857	-0.238339515	0.568842167	-0.41899059	0.675223009	0.965989683
ABCG2	808.4595843	1.084636905	0.782131157	1.386771126	0.165511564	0.782615561
ABCG4	6.08564356	0.447172837	0.765989228	0.583784759	0.559365134	0.947236117
ABCG5	2.610953484	-0.249787087	0.934689828	-0.267240618	0.789283904	0.977776239
ABCG8	5.639498732	-0.13005918	0.63257456	-0.205602926	0.837101092	0.982466356
ABHD1	39.31321817	1.075454631	0.518065795	2.075903565	0.037902871	0.522134303
ABHD10	3150.734556	0.289875186	0.21265753	1.363108023	0.172848469	0.790071224
ABHD11	4383.544101	0.10747333	0.212643307	0.505416	0.613266683	0.959461109
ABHD11-AS1	110.8106973	0.407298733	0.661819847	0.615422361	0.538275828	0.941980602
ABHD12	4196.649723	-0.095401214	0.259619984	-0.367464831	0.713272321	0.969330804
ABHD12B	502.9303181	-0.272171556	1.056952215	-0.257506018	0.79678817	0.978811887
ABHD13	1936.006158	-0.202417851	0.234178255	-0.864375093	0.387381871	0.906361244
ABHD14A	408.5192403	0.088210787	0.30309442	0.291034018	0.771025303	0.973764265
ABHD14A-ACY1	217.3751594	-0.060360885	0.330380134	-0.182701316	0.855032383	0.983847142
ABHD14B	3662.724029	-0.139066224	0.266444911	-0.52193237	0.601717419	0.958718158
ABHD15	1019.535343	-0.101480365	0.196702454	-0.515907975	0.605918684	0.958845556
ABHD16A	3073.821477	-0.251253314	0.176294142	-1.425193776	0.154101195	0.772584255
ABHD16B	14.73039418	-1.863056809	1.442144776	-1.291865311	0.196403793	0.808682412
ABHD17A	2592.982869	-0.193239174	0.206854688	-0.934178363	0.350211895	0.893963784
ABHD17AP1	20.75769921	-0.040730079	0.393150678	-0.103599157	0.917487457	0.990148703
ABHD17AP3	2.12328842	-0.033029778	0.630443433	-0.052391343	0.958216872	0.995972193
ABHD17B	1183.632893	-0.100542391	0.182486455	-0.550958103	0.581662396	0.954233067
ABHD17C	4023.471649	-0.135429388	0.293050399	-0.462136848	0.643983188	0.961379819
ABHD18	834.3260672	0.027143614	0.178128231	0.152382439	0.878885307	0.984956811
ABHD2	21698.93491	-0.674549118	0.380667737	-1.772015466	0.07639199	0.650008201
ABHD3	2334.870968	-0.074356168	0.257012436	-0.289309612	0.772344458	0.973770997
ABHD4	1516.514343	0.057279478	0.30397453	0.188435123	0.850535569	0.982727397
ABHD5	1247.55572	0.044779299	0.215708074	0.207592131	0.835547449	0.982466356
ABHD6	900.5064486	-0.205635552	0.302956018	-0.678763712	0.49728759	0.932270574
ABHD8	231.6754894	-0.324198214	0.409503923	-0.791685246	0.428544227	0.918196059
ABI1	4419.179953	-0.010257776	0.148758325	-0.06895598	0.945024659	0.994113818
ABI2	4209.502398	0.258133991	0.228355458	1.130404295	0.258305905	0.849858076
ABI3	1.999108519	-1.527264402	0.610727354	-2.500730305	0.012393752	0.339493161
ABI3BP	18.62783195	0.053418455	0.440170175	0.121358642	0.903406974	0.988687254
ABITRAM	1805.278986	-0.173228534	0.203297894	-0.852092123	0.394162964	0.907622064
ABL1	4963.668497	-0.094013639	0.187169691	-0.502290935	0.615462884	0.959461109
ABL2	3105.875101	0.138147413	0.321213416	0.430079836	0.667137568	0.9644318
ABLIM1	15437.85237	0.288351098	0.266145971	1.083432138	0.278616657	0.861921901
ABLIM2	549.5405915	0.021593703	0.41914138	0.0515189	0.958912042	0.995972193
ABLIM3	915.3692195	0.960341468	0.706144967	1.359977784	0.173836954	0.791229037
ABO	2685.282603	0.17061783	0.554526536	0.307681993	0.758324323	0.972435971
ABR	8260.914548	-0.397059095	0.234878118	-1.690489939	0.090934261	0.679684397
ABRA	3.932170123	0.101116752	0.716728405	0.141080989	0.887805962	0.986002923
ABRACL	3718.085163	-0.139732293	0.276146943	-0.506007024	0.612851719	0.959397637
ABRAXAS1	597.2814047	0.275888842	0.252822943	1.09123341	0.27517019	0.859721829
ABRAXAS2	1574.952055	0.166605037	0.128886602	1.292648221	0.196132754	0.808347813
ABT1	2262.491114	-0.044082315	0.155075592	-0.284263398	0.776208534	0.973957261
ABTB1	1418.343277	-0.107627375	0.372195915	-0.28916861	0.772452352	0.973770997
ABTB2	1459.652788	-0.032254674	0.379510752	-0.084990145	0.932269225	0.992861147
AC000032.1	1.136869495	-0.995411872	1.358834466	-0.732548295	0.463833976	NA
AC000068.1	50.39144803	-0.167982081	0.254869138	-0.659091494	0.509837017	0.93510814
AC000068.2	3.27173734	-0.677024297	0.508233404	-1.332112945	0.182823077	0.797361077
AC000068.3	10.54854473	-0.735489019	0.879379689	-0.836372534	0.402945359	0.910752959
AC000078.1	10.28891136	-0.536131884	0.55667081	-0.963104	0.335495335	0.888062814
AC000089.1	43.5518784	-0.246978876	0.304226864	-0.811824679	0.416892239	0.914951213
AC000093.1	37.44273559	1.069642706	0.944219493	1.132832687	0.257284522	0.849858076
AC000095.1	2.415589961	1.639461075	1.042331288	1.572879078	0.115746821	0.725568186
AC000120.1	28.07786222	-0.090397602	0.47681313	-0.189587066	0.849632723	0.982492354
AC000120.3	101.0440329	-0.509923159	0.358970584	-1.420515168	0.155457756	0.773865193
AC000123.1	17.71499006	-0.016702293	0.369956198	-0.045146677	0.963990396	0.996428819
AC000123.2	32.13805228	-0.048264608	0.338806842	-0.142454643	0.886720903	0.986002923
AC000123.3	307.5639554	0.044024276	0.217154085	0.202732895	0.839343811	0.982466356
AC000403.1	3.516738519	-0.514855473	0.957103518	-0.537930813	0.590624815	0.956882382
AC001226.1	3.170564572	1.439936523	0.792461506	1.817042863	0.06921055	0.633302556
AC001226.2	26.81041587	-0.237586858	0.416174504	-0.57088278	0.568079104	0.950766574
AC002056.1	16.34995889	0.233141928	0.410673442	0.567706366	0.570234368	0.951519963
AC002059.1	2.482606174	-1.255830323	0.763283495	-1.645299985	0.099907963	0.69478852
AC002059.3	3.008439317	0.520334293	0.589056859	0.883334581	0.377055525	0.904253725
AC002066.1	6.595743377	-0.890314908	0.97331385	-0.914725408	0.360335802	0.89836134
AC002094.1	8.410700763	0.153686374	0.718454743	0.213912394	0.830615375	0.982466356
AC002116.1	55.6549038	0.101462093	0.517881913	0.19591743	0.844674794	0.982466356
AC002116.2	42.87389641	0.035951662	0.210973314	0.170408576	0.864688828	0.983886569
AC002128.1	27.14941829	-0.123175832	0.378032266	-0.325834175	0.74454982	0.971364823
AC002128.2	6.789321776	0.099191889	0.484244311	0.204838522	0.837698289	0.982466356
AC002310.1	101.2902667	0.064735275	0.320773762	0.201809757	0.840065453	0.982466356
AC002310.2	11.04363125	-0.026688204	0.426815786	-0.062528624	0.950141868	0.995229483
AC002310.4	23.08628564	-0.664473691	0.805326819	-0.825098178	0.409315854	0.913424591
AC002310.5	77.03216463	-0.324428833	0.387476279	-0.837286953	0.402431291	0.910752959
AC002350.2	115.935219	0.102989708	0.272186277	0.378379504	0.705148692	0.968636663
AC002351.1	2.630991275	-0.354825616	0.894813492	-0.396535836	0.691709776	0.967195678
AC002398.1	9.732926765	0.713262537	0.561022466	1.271361808	0.203599963	0.813617488
AC002398.2	1.036300053	1.337442285	1.189046153	1.124802668	0.260672664	NA
AC002401.2	2.549834042	0.528174438	0.594996785	0.887692928	0.374705951	0.904253725
AC002401.3	4.180336988	-0.060010828	0.630905898	-0.095118509	0.924220697	0.991704416
AC002401.4	4.202961107	-0.561174538	0.769276094	-0.729483916	0.465705703	0.926404114
AC002451.2	2.536114826	-1.286719852	1.338541003	-0.961285347	0.336408714	0.888349417
AC002456.1	0.807857978	-2.468880025	1.413173092	-1.747047152	0.080629159	NA
AC002467.1	107.9566304	-0.051449004	0.227636915	-0.226013447	0.821190962	0.981955559
AC002470.1	8.919898553	-0.341466527	0.478728967	-0.713277346	0.475674153	0.928095977
AC002470.2	25.22681665	-0.397473244	0.798798867	-0.497588643	0.61877401	0.959976179
AC002472.2	2.136984006	0.385016456	0.783423245	0.49145396	0.623105408	0.960052815
AC002480.1	16.52761616	2.812653678	1.043041835	2.6965876	0.007005397	0.26445632
AC002480.2	0.62918874	0.030387748	2.428745729	0.012511704	0.990017365	NA
AC002519.1	3.946596059	0.898395032	0.717994981	1.25125531	0.210841345	0.819688664
AC002525.1	1.811130219	-2.74332538	1.073347574	-2.555859302	0.010592594	0.316255752
AC002543.1	1.721576605	1.167346246	0.672535378	1.735739537	0.082609899	NA
AC002550.1	6.894759242	-0.155901513	0.517858983	-0.301050128	0.76337627	0.972941346
AC002550.2	5.271667215	-0.564257396	0.429028942	-1.315196576	0.188443846	0.801873513
AC002553.1	40.69457305	-0.639511601	0.351161549	-1.82113219	0.068586765	0.631349524
AC002553.2	10.05258597	0.098105433	0.470742754	0.208405615	0.834912272	0.982466356
AC002558.1	1.963434218	0.171509291	0.725257975	0.236480393	0.81305992	0.980249955
AC002558.3	4.294715769	-0.202872305	0.488727716	-0.415102926	0.678066557	0.966250473
AC002996.1	71.40482741	-0.849615393	1.307178247	-0.649961392	0.51571716	0.936326475
AC003002.3	4.295673617	0.046599279	0.83858143	0.055569175	0.955685021	0.995852279
AC003006.1	3.223886899	0.22269365	0.775053179	0.287326929	0.773862005	0.973770997
AC003070.1	40.47599186	-0.168029226	0.406291817	-0.413567832	0.679190636	0.96651473
AC003072.1	37.89819654	0.011289867	0.427697007	0.02639688	0.978940783	0.998568435
AC003092.1	3.206991463	-2.591004693	0.819194901	-3.162867211	0.001562236	0.120259212
AC003101.2	1.485456596	-0.418557084	0.936751627	-0.446817568	0.655006785	NA
AC003101.3	2.355315287	-4.339089341	2.220635192	-1.953985669	0.050702912	0.572986375
AC003102.1	89.11361163	0.3514233	0.375104093	0.936868744	0.348826079	0.892769784
AC003681.1	242.378742	0.023008561	0.339566807	0.067758568	0.945977826	0.994366899
AC003688.1	1.709402165	0.080368282	0.740867341	0.108478641	0.913616023	NA
AC003957.1	8.991756963	0.265553962	0.775239687	0.342544334	0.731941286	0.97080702
AC003958.2	63.45421369	2.472461797	0.99514859	2.484515199	0.012972797	0.346019095
AC003965.1	14.9294823	0.426920873	0.410760835	1.039341719	0.298645839	0.874483467
AC003965.2	1.527076865	1.942734722	0.961882372	2.019721723	0.04341226	NA
AC003973.2	1.206973195	0.414529518	1.438442619	0.288179391	0.773209423	NA
AC003991.1	7.691783172	-0.625835621	0.709896808	-0.881586751	0.378000323	0.904654308
AC004009.1	2.003231874	1.055576966	1.210165783	0.87225815	0.383067563	0.905822557
AC004009.2	3.14925975	1.102961991	1.110865024	0.992885695	0.320765662	0.885128409
AC004012.1	3.012841927	0.440967822	0.80796273	0.54577743	0.585218939	0.95582689
AC004034.1	2.294079945	0.270902989	0.55112096	0.491549059	0.623038163	0.960052815
AC004039.1	2.476047339	0.103351911	0.571927619	0.180708026	0.856596759	0.983886569
AC004057.1	747.7311033	-0.206673901	0.327624287	-0.630825946	0.528154337	0.939252155
AC004066.1	1.779710951	-1.077507076	0.679426135	-1.585907607	0.11276027	NA
AC004067.1	14.75589365	-0.09472373	0.418501476	-0.226340252	0.820936794	0.981934865
AC004069.1	5.869905955	-0.314364897	0.45294119	-0.69405235	0.487649379	0.931245251
AC004076.1	2.34977723	0.633455377	1.570191944	0.403425441	0.686635274	0.967195678
AC004076.2	42.59775799	-0.075131418	0.347717729	-0.21607014	0.828933075	0.982466356
AC004079.4	1.287115032	1.718169531	1.08988043	1.576475257	0.114916317	NA
AC004080.1	45.9637564	-0.0988224	1.033093287	-0.095656802	0.923793151	0.991699145
AC004080.13	1.180889247	-0.417351761	1.112724093	-0.375072099	0.707606847	NA
AC004080.15	6.925061768	-1.226971491	0.734135525	-1.671314696	0.094659535	0.685737576
AC004080.2	17.9786617	0.663841055	0.552882347	1.200691356	0.229870948	0.832074168
AC004080.3	14.11711046	0.93916847	0.723742236	1.297656021	0.194405563	0.806300383
AC004080.4	13.34548568	0.758894718	0.700983498	1.082614241	0.278979683	0.862072145
AC004080.5	26.60374856	1.359832404	0.854107088	1.592109963	0.111359999	0.717253229
AC004080.6	9.869247488	-0.612739243	0.938202969	-0.653098811	0.513692579	0.936197103
AC004130.2	104.3131575	-0.029099134	0.48968388	-0.059424324	0.95261414	0.995229483
AC004148.1	276.7701079	-0.083899114	0.266490541	-0.314829613	0.752891026	0.972290852
AC004156.1	15.0497142	-0.176445436	0.435955962	-0.404732246	0.685674337	0.967195678
AC004158.1	1.856802133	0.429592782	0.560518739	0.766420018	0.443426426	0.922345865
AC004223.3	1.672583555	1.237944245	1.44835043	0.854727019	0.392702289	NA
AC004223.4	1.843942637	-0.477546606	0.687912009	-0.694197223	0.487558534	0.931245251
AC004224.2	2.478047057	-1.679352467	1.16326152	-1.443658574	0.14883504	0.765591707
AC004231.1	5.60623676	-0.890476914	0.95879241	-0.928748398	0.353019492	0.894892743
AC004232.2	6.246041235	-0.239979851	0.394819211	-0.607822124	0.543305454	0.944279114
AC004233.1	4.10743371	0.274337514	0.705537438	0.388834807	0.697398351	0.967653081
AC004233.2	133.5608889	0.307242284	0.5236175	0.586768554	0.557359159	0.947236117
AC004233.3	2.4024132	0.346460101	0.624856426	0.554463532	0.579261657	0.95363245
AC004241.1	27.73242806	0.018625483	0.422314258	0.044103374	0.964822004	0.996661734
AC004241.2	1.657464762	0.151709937	0.800674401	0.189477692	0.849718438	NA
AC004241.3	10.63952763	0.616566194	0.426928437	1.444190969	0.148685264	0.765591707
AC004241.4	5.957268109	0.244062482	0.585714823	0.41669166	0.676903955	0.965989683
AC004241.5	21.99525895	-0.64589832	0.436543973	-1.479572185	0.138987454	0.752021293
AC004253.1	13.75725648	0.223405044	0.453239645	0.492907111	0.622078222	0.960052815
AC004263.1	6.340430522	0.032014653	0.465574615	0.068763743	0.945177678	0.994135476
AC004264.1	76.21247919	0.267003826	0.561538856	0.475485932	0.634440658	0.960336245
AC004264.2	4.071312791	0.139706313	0.678713876	0.205839777	0.836916069	0.982466356
AC004383.1	1.92905619	-0.16679278	0.550409171	-0.303034158	0.76186383	0.972708257
AC004408.2	2.258134694	0.196690262	1.899871908	0.10352817	0.917543793	0.990148703
AC004449.1	3.339924375	-0.283663955	0.567910899	-0.499486724	0.617436537	0.959976179
AC004453.1	203.9572522	-0.376315014	0.359715201	-1.0461471	0.295493122	0.872764922
AC004453.2	5.172021766	0.071381453	0.647846998	0.110182579	0.912264578	0.989418044
AC004461.2	15.73933086	-0.034678309	0.478284695	-0.07250558	0.942199565	0.993677442
AC004466.1	67.5818047	0.318613795	0.325757677	0.97806995	0.328039729	0.886602301
AC004466.2	5.348430207	1.447217567	0.539245537	2.683782187	0.007279451	0.266739182
AC004466.3	3.586065299	0.925185082	0.636709791	1.453071863	0.146203802	0.762399327
AC004471.1	4.741247412	-0.171386245	0.445030371	-0.385111346	0.700154922	0.967853657
AC004471.2	2.501728138	-0.759808642	0.46461175	-1.635362521	0.101973074	0.698693261
AC004477.2	9.109702816	-0.164307193	0.298142818	-0.551102301	0.581563548	0.954233067
AC004490.1	10.22732232	0.821283762	0.582314676	1.41037792	0.158428122	0.778344387
AC004492.1	28.41732333	-0.143373661	0.346011693	-0.414360739	0.678609938	0.966287464
AC004494.1	4.289057546	0.217332533	0.706306513	0.307702858	0.758308445	0.972435971
AC004528.2	47.08215395	0.1575468	0.456357317	0.345226852	0.729923834	0.97080702
AC004540.1	32.67661731	1.044062211	0.571408656	1.82717255	0.06767383	0.628701938
AC004540.2	12.99705539	0.507819739	0.680990925	0.745707058	0.455844395	0.924255161
AC004542.1	16.33811496	0.456798177	0.381768818	1.196530875	0.231489457	0.833590855
AC004542.6	8.711549309	-1.005529754	1.098906323	-0.915027727	0.360177074	0.898310565
AC004554.1	1.942827045	0.512372503	0.743530346	0.689107722	0.490755481	0.931653828
AC004585.1	53.00119173	0.282711	0.601739388	0.469822992	0.638481486	0.960924995
AC004593.1	6.208957446	-0.458371555	0.788485916	-0.581331316	0.561017178	0.948400319
AC004593.2	48.72755996	-0.114055244	0.510464288	-0.223434325	0.823197492	0.982308584
AC004596.1	2.017533453	0.414658815	0.725044065	0.571908433	0.567384011	0.950662669
AC004623.1	64.8058486	-0.185564686	0.436370347	-0.425245866	0.670657452	0.964655138
AC004678.1	15.1916948	-0.21482272	0.551325745	-0.389647539	0.696797194	0.967648436
AC004678.2	5.373822616	0.68378693	0.430502755	1.588345075	0.11220833	0.717824354
AC004687.1	114.3292566	2.087959632	0.810335879	2.576659491	0.009976017	0.308291497
AC004687.2	132.4687549	-0.028763525	0.382288238	-0.075240413	0.94002343	0.993309303
AC004691.2	2.859431707	0.359946678	1.017673285	0.353695713	0.723566936	0.9706023
AC004706.1	10.33326376	-0.210218925	0.464376674	-0.452690535	0.650771596	0.962677176
AC004706.3	166.754359	-0.405012441	0.283852577	-1.426840808	0.153625786	0.771933258
AC004707.1	1.638124227	-0.885075401	0.578099321	-1.531009238	0.125767109	NA
AC004765.1	3.084257534	0.282664363	0.560797749	0.50403976	0.614233437	0.959461109
AC004771.2	24.77261852	-0.319378647	0.40510984	-0.788375436	0.430477135	0.918473335
AC004771.4	7.329707773	-0.069015701	0.524285155	-0.131637717	0.895270851	0.986991841
AC004784.1	2.03208964	-1.882938434	1.29699567	-1.451769252	0.146565776	0.763043703
AC004801.1	1.461537384	-0.153067607	0.696956188	-0.219622997	0.826164779	NA
AC004801.2	37.05542962	0.652204598	0.336691951	1.937095899	0.052733622	0.582417102
AC004801.6	19.53103329	0.671734527	0.30263982	2.21958408	0.026447014	0.457966294
AC004803.1	85.84492495	-0.282672116	0.353274242	-0.800149239	0.423624336	0.916139285
AC004805.1	11.82076728	0.816037922	0.576445783	1.4156369	0.156881842	0.774918676
AC004812.2	277.5614944	-0.073082589	0.274946582	-0.265806501	0.790388236	0.977875043
AC004816.1	71.81674422	-0.059636101	0.334382214	-0.178347107	0.858450385	0.983886569
AC004816.2	2.281079297	0.723483432	0.939532924	0.770045853	0.441272694	0.92159894
AC004817.3	1.601856758	3.564755924	1.779602061	2.003119688	0.045164443	NA
AC004825.2	7.616782092	0.126326995	0.52113218	0.24240874	0.808463463	0.979245259
AC004830.2	6.449798438	0.153084644	0.502783326	0.304474384	0.760766505	0.972435971
AC004832.3	7.139842218	1.297341069	0.880119152	1.474051628	0.140467691	0.753507393
AC004832.5	2.161780953	0.228644607	0.654129183	0.349540447	0.726683611	0.97080702
AC004832.6	5.405664412	0.026718323	0.550334223	0.048549266	0.961278502	0.995972193
AC004834.1	21.7443778	0.254538564	0.370936684	0.686204882	0.492583919	0.931904785
AC004835.1	3.855634481	0.380805772	0.791594511	0.481061663	0.630472674	0.960071109
AC004837.2	10.62629055	-2.322283647	0.667115182	-3.481083489	0.00049939	0.060869723
AC004839.2	3.631983801	0.057467263	0.585463935	0.098156795	0.921807789	0.991079036
AC004840.1	1.387616987	0.585129657	0.864478426	0.676858601	0.498495673	NA
AC004846.1	10.23302926	2.318570746	1.041043517	2.227160258	0.025936565	0.456044594
AC004846.2	15.69833089	-0.004862241	0.336875902	-0.014433329	0.98848427	0.999726037
AC004847.1	2.983172753	-0.325008989	0.561998333	-0.578309525	0.563055165	0.949269511
AC004854.2	14.76421832	0.252599646	0.48383499	0.522078087	0.601615963	0.958718158
AC004870.2	3.169356887	-0.744165519	1.078565638	-0.68995849	0.490220292	0.931653828
AC004877.1	16.96886296	0.45567789	0.555423874	0.820414662	0.41197976	0.913862047
AC004877.2	20.95270548	0.065164243	0.413261818	0.157682708	0.874706827	0.984551722
AC004890.2	297.6503336	0.0644421	0.364977745	0.176564465	0.859850508	0.983886569
AC004890.3	8.896827906	-0.418487598	0.510370308	-0.819968545	0.412234039	0.913862047
AC004898.1	3.182811468	0.380432443	0.495672961	0.76750695	0.442780162	0.922085141
AC004900.1	1.783569521	0.916552252	0.755470854	1.213219871	0.225045769	NA
AC004908.1	27.14074506	-0.344419965	0.449607122	-0.766046505	0.443648631	0.922345865
AC004908.2	47.59186839	-0.11788146	0.30807276	-0.382641619	0.701985507	0.968047439
AC004908.3	4.926818234	0.022761106	0.562237288	0.040483095	0.967707984	0.997353052
AC004917.1	0.80711698	-0.951576767	1.692964072	-0.562077354	0.574063317	NA
AC004918.1	39.69682765	-0.262346361	0.452811112	-0.579372622	0.562337774	0.949066687
AC004918.3	87.15232504	0.09332822	0.324855129	0.287291815	0.773888889	0.973770997
AC004922.1	345.4824871	0.187666734	0.372679544	0.503560597	0.614570188	0.959461109
AC004923.1	13.30585262	-0.984686025	0.594210076	-1.657134513	0.097492283	0.690595435
AC004923.4	5.997161958	0.414044014	0.522014605	0.793165575	0.427681362	0.918196059
AC004925.1	2.692642302	2.735304284	1.240145736	2.205631326	0.027409824	0.463629548
AC004943.1	16.23079261	0.460697631	0.312507855	1.474195365	0.140428997	0.753507393
AC004943.2	538.4016455	0.113130833	0.215516391	0.524929139	0.599632452	0.95834848
AC004947.1	21.80582249	1.355539515	1.010960716	1.340842917	0.179971459	0.795679056
AC004947.2	2.137134883	-1.580981776	1.02208054	-1.546827002	0.121904967	0.730207874
AC004951.1	117.4741983	0.444841971	0.371940251	1.196003846	0.231695058	0.833624135
AC004951.2	20.72805974	0.495826163	0.50569399	0.980486564	0.326845998	0.886109385
AC004951.3	2.470834651	0.271641987	0.785732654	0.345718083	0.729554593	0.97080702
AC004951.4	50.18145376	0.320661507	0.336864608	0.951900256	0.34114757	0.889721253
AC004967.1	5.826526069	-0.215899737	0.382050319	-0.565108119	0.572000226	0.9526747
AC004967.2	187.3017701	0.176279023	0.221582642	0.795545273	0.426296386	0.917841635
AC004974.1	6.467772195	0.314821842	0.732048713	0.430055864	0.667155004	0.9644318
AC004975.2	7.670240694	0.96122692	0.678063646	1.417605745	0.156305902	0.774918676
AC004980.1	203.7477735	0.420491169	0.236222198	1.780066282	0.075065114	0.644853485
AC004980.2	6.993532951	0.970734559	0.440742599	2.202497698	0.027630172	0.464219006
AC004982.1	30.68417078	0.870839602	0.443176756	1.964993852	0.049414949	0.566630254
AC004982.2	135.3786779	0.388985184	0.373083103	1.042623431	0.297122733	0.873181791
AC004990.1	29.28986163	-1.640626251	0.761876181	-2.153402734	0.031287041	0.485409693
AC004997.1	21.54201099	-0.866438555	0.566566821	-1.529278672	0.126195375	0.73356388
AC005005.3	49.03164828	-0.082486321	0.344690286	-0.239305615	0.810868612	0.980249955
AC005005.4	15.42576794	0.155230578	0.463996739	0.334551011	0.737963805	0.97080702
AC005014.1	3.748949206	0.364003229	0.431267343	0.844031517	0.398651794	0.910136365
AC005014.2	5.437453507	0.814251473	0.559699001	1.454802441	0.145723962	0.761764635
AC005020.2	3.719132467	0.809404912	1.136292227	0.712321084	0.476265971	0.928456187
AC005021.1	3.5742682	-0.724876782	0.758667765	-0.955460105	0.339345071	0.889721253
AC005034.3	363.7577498	0.066561831	0.18371033	0.362319479	0.717113304	0.969558705
AC005034.4	4.117626678	0.216119552	0.670923718	0.322122391	0.747359976	0.971427914
AC005034.5	14.90356676	-0.10514844	0.267294119	-0.393381046	0.694038067	0.967195678
AC005037.1	19.24303098	-0.116568448	0.313981193	-0.37125933	0.710444387	0.968826635
AC005041.1	12.54938398	1.076543199	0.692969466	1.553521839	0.120298516	0.730207874
AC005041.3	25.48421514	0.220386127	0.358902722	0.614055323	0.53917877	0.942356049
AC005045.2	8.16621904	-0.184198786	0.88379052	-0.208419056	0.834901778	0.982466356
AC005046.1	68.14199332	0.15746173	0.560983856	0.280688523	0.778949313	0.97453962
AC005050.1	6.512752202	-0.912787152	0.788116396	-1.158188253	0.246787221	0.84298553
AC005062.1	597.7508079	-0.733764856	0.419138626	-1.750649573	0.080006291	0.656832885
AC005070.3	48.75633171	0.63784739	0.363651695	1.75400637	0.079429416	0.65504278
AC005072.1	2.568499277	0.897606084	0.6889831	1.302798406	0.192643595	0.80528021
AC005076.1	31.93415957	-0.288723337	0.24914416	-1.158860543	0.246513034	0.84298553
AC005077.2	2.848082649	0.664706569	0.908257568	0.731848093	0.464261291	0.926032654
AC005077.4	100.3987903	-0.256103193	0.491676215	-0.520877735	0.602451947	0.958718158
AC005082.1	1.776404872	2.368985953	0.923082005	2.56638732	0.010276401	NA
AC005082.2	1.858567573	0.676188398	0.764487897	0.8844985	0.376427172	0.904253725
AC005083.1	177.6369737	0.378511138	0.428947662	0.882418	0.377550805	0.904589533
AC005089.1	53.12157855	-0.917738146	0.643984701	-1.425093089	0.154130294	0.772584255
AC005099.1	5.14728697	-0.44193443	0.558245358	-0.79164909	0.428565315	0.918196059
AC005104.1	17.75178534	-0.834060292	0.502810734	-1.658795715	0.097156964	0.6905297
AC005154.1	3.400602641	0.143444791	0.686347509	0.208997322	0.834450329	0.982466356
AC005154.2	38.40405831	-0.259711551	0.562923376	-0.461362171	0.644538787	0.961379819
AC005154.5	3.309165785	-1.9956611	1.193415184	-1.672227006	0.094479567	0.685737576
AC005162.2	5.652501709	-3.042834169	0.832299298	-3.655937446	0.000256244	0.041046092
AC005165.1	5.311656957	0.124044506	0.700219396	0.177150914	0.859389851	0.983886569
AC005183.1	2.75487989	0.463445387	0.594417418	0.779663201	0.435589144	0.91992321
AC005224.3	19.47173651	1.550737972	0.67469448	2.298429909	0.021537333	0.427922622
AC005225.2	1.855982017	0.751775399	0.859607248	0.874556841	0.38181508	0.905822557
AC005225.4	19.54760011	0.425713034	0.563825872	0.755043454	0.450222909	0.924222491
AC005229.4	174.2577042	0.356792898	0.273857863	1.302839704	0.192629492	0.80528021
AC005253.1	271.1959362	0.054420033	0.256279164	0.212346692	0.831836571	0.982466356
AC005253.2	25.45436501	-0.347751824	0.316423468	-1.099007686	0.271764713	0.857739084
AC005255.1	2.858746505	0.248513964	0.830922883	0.299081863	0.764877585	0.97304866
AC005256.1	14.50827814	-0.675584799	0.544702086	-1.240283114	0.214870696	0.821950363
AC005261.1	1027.09556	0.041286727	0.261749035	0.157734019	0.874666393	0.984551722
AC005261.2	1.643670522	-0.116018416	1.546526553	-0.075018703	0.940199831	NA
AC005261.3	98.21126365	0.376374956	0.38151554	0.986525885	0.32387512	0.886109385
AC005261.5	36.32543039	-0.322005461	0.295795066	-1.088609978	0.276325915	0.860341051
AC005274.1	1.576622721	-0.743931478	1.189182579	-0.625582221	0.531589003	NA
AC005280.1	10.40027936	-0.87141307	0.714302539	-1.219949563	0.222483996	0.824880146
AC005280.2	1.564239141	0.187700329	0.738476652	0.254172326	0.799362429	NA
AC005281.1	1.100660752	-1.57613442	1.07691577	-1.46356332	0.143313301	NA
AC005288.1	433.1668787	0.125149358	0.143543632	0.871855868	0.383287012	0.905822557
AC005306.1	19.71718598	-0.31851007	0.366717888	-0.868542497	0.385097418	0.906172058
AC005307.1	20.6566695	-1.103996021	1.225380444	-0.900941439	0.367619457	0.90265631
AC005324.2	104.5227567	0.069571171	0.611874809	0.113701642	0.90947431	0.989396773
AC005324.3	9.415949688	-0.260616745	0.503028245	-0.51809565	0.604391535	0.958718158
AC005324.4	3.459515069	0.005021177	0.468016727	0.010728626	0.991439959	0.999726037
AC005329.1	31.31224611	-0.143981901	0.557092883	-0.258452235	0.796057908	0.978811887
AC005329.3	6.897241455	-0.006483571	0.628255612	-0.010319957	0.991766011	0.999726037
AC005330.1	5.797535209	0.390294298	0.684928097	0.569832512	0.568791302	0.950766574
AC005332.1	8.673148372	0.231098568	0.441602276	0.523318335	0.600752744	0.958718158
AC005332.2	5.974121307	-0.261350028	0.670808764	-0.389604374	0.696829117	0.967648436
AC005332.3	26.97693797	0.234518101	0.355507851	0.659670667	0.509465194	0.9349707
AC005332.4	67.46676768	-0.372838587	0.481636535	-0.774107776	0.438867059	0.920938005
AC005332.5	295.4448407	0.186438899	0.348669378	0.534715437	0.592846645	0.956882382
AC005332.6	1711.957753	0.178471326	0.298198816	0.598497768	0.549507848	0.94652085
AC005332.7	1.544401657	-0.581541621	0.730712121	-0.795855994	0.426115742	NA
AC005336.1	60.63341744	-0.609542153	0.709666029	-0.858914092	0.390387914	0.906949252
AC005339.1	33.11350244	-0.666860748	0.353802618	-1.884838365	0.059451664	0.609961599
AC005343.4	3.496300948	-0.31574033	0.641724268	-0.492018684	0.622706135	0.960052815
AC005355.2	2.287998082	-0.510231033	0.714506532	-0.714102685	0.475163686	0.928085421
AC005363.2	2.061748152	1.280446175	0.896946478	1.427561406	0.153418139	0.771903063
AC005381.1	2.539939402	-1.510334517	1.532475791	-0.985551958	0.324353023	0.886109385
AC005383.1	2.346757874	1.063900478	0.952797883	1.116606676	0.264162536	0.851748908
AC005392.2	10.82728652	-2.239050413	0.98442331	-2.274479273	0.022937186	0.437627407
AC005393.1	8.940566618	0.025269096	0.393771625	0.064171957	0.948833306	0.994885238
AC005394.2	12.39982624	-0.645454325	1.115904089	-0.578413801	0.562984779	0.949269511
AC005476.1	2.402213259	-0.05985896	0.513586685	-0.116550842	0.907215995	0.989396773
AC005476.2	12.46690293	0.073019582	0.454835462	0.160540653	0.872455201	0.984551722
AC005480.1	7.97515521	0.563791107	0.487588341	1.156285046	0.247564583	0.843117682
AC005481.1	25.83772117	0.501853146	0.746129241	0.67260887	0.501196157	0.933330723
AC005498.2	0.657783987	-0.813741292	2.108313617	-0.385967859	0.699520473	NA
AC005498.3	13.90741791	0.299619423	1.092008616	0.274374597	0.783796763	0.975925962
AC005519.1	58.80732695	0.18644694	0.35280484	0.528470472	0.597172836	0.957822654
AC005520.1	64.51555437	-0.125502557	0.379755397	-0.330482617	0.741035325	0.971035362
AC005520.2	16.41321314	-0.130896062	0.400858154	-0.326539602	0.744016132	0.971364823
AC005520.5	27.13903282	0.065052662	0.446694525	0.145631205	0.884212533	0.985704536
AC005522.1	1.609704869	1.641663219	1.190132391	1.379395462	0.167772858	NA
AC005523.1	1.658246732	-0.324396074	0.800153741	-0.405417181	0.685170884	NA
AC005523.2	2076.814944	0.011777055	0.16967996	0.069407463	0.944665289	0.99398801
AC005524.1	0.812574142	2.826667774	3.051443884	0.926337787	0.354270464	NA
AC005532.1	15.21227398	-1.133471164	0.773035782	-1.466259635	0.142577568	0.756705484
AC005532.2	3.18148917	-0.097706901	1.001174048	-0.097592323	0.922256021	0.991079036
AC005534.1	2.466067059	-0.152668385	0.514523175	-0.296718189	0.766681669	0.97304866
AC005537.1	3.437176327	-1.929110245	0.964902671	-1.99927962	0.045578108	0.555532644
AC005538.2	70.95911587	0.334398808	0.793316115	0.421520251	0.673375227	0.965989683
AC005540.1	20.94135849	-0.150862824	0.477501447	-0.31594213	0.752046434	0.971985977
AC005544.1	3.019887402	1.686182662	1.136084171	1.484205753	0.137754344	0.750852661
AC005546.1	2.651551065	0.017956926	0.498125721	0.036048984	0.971243301	0.997649538
AC005550.2	95.43106325	0.813622633	1.153658264	0.705254458	0.480651897	0.92971329
AC005551.1	6.620597085	-0.635005219	0.89087939	-0.712784723	0.475978981	0.928311569
AC005562.1	200.3371104	-0.116776998	0.234571133	-0.497831922	0.618602514	0.959976179
AC005578.1	4.199771458	-0.180252101	0.535685371	-0.33648875	0.736502334	0.97080702
AC005586.1	85.18519569	0.918258288	0.703619516	1.305049486	0.191875998	0.80525788
AC005592.1	3.206798133	-0.08440089	0.673988037	-0.125226095	0.900344559	0.988096827
AC005606.1	71.37667797	-0.223202818	0.283869729	-0.786286086	0.431699902	0.9187989
AC005614.1	3.639362697	0.000441671	0.402486807	0.001097356	0.999124437	0.999856826
AC005614.2	1.647890218	0.352018295	1.309076554	0.268905813	0.788002163	NA
AC005618.1	73.64993999	0.064459419	0.529823321	0.121662101	0.903166629	0.988687254
AC005618.3	1.141699604	-0.444216505	1.204662641	-0.368747639	0.712315836	NA
AC005622.1	4.416368955	0.358505912	0.794076665	0.451475188	0.651647104	0.962677176
AC005632.3	9.691681928	-0.018914137	0.468066082	-0.040409117	0.967766962	0.997353052
AC005670.1	1.510934405	0.346098866	0.719988739	0.480700388	0.630729455	NA
AC005670.2	223.4669777	0.340143238	0.284777476	1.194417632	0.232314643	0.833701926
AC005670.3	193.3586663	0.07902132	0.277542965	0.28471743	0.775860636	0.973770997
AC005674.1	121.72096	0.053270482	0.375741813	0.141774165	0.887258391	0.986002923
AC005682.1	1.943444605	-0.21654693	0.83432646	-0.259547	0.795213223	0.978811887
AC005696.1	10.91863299	-0.725079212	0.447653516	-1.619733088	0.105289625	0.703864791
AC005696.4	48.07618207	-1.587379794	0.668675728	-2.373915677	0.017600569	0.394209823
AC005699.1	8.785694406	1.313233651	0.869992078	1.509477713	0.131176747	0.74111907
AC005702.3	1.09012823	-0.682390857	0.959139052	-0.711461863	0.476798076	NA
AC005703.5	5.113093216	0.035008155	0.686056063	0.051028125	0.959303109	0.995972193
AC005722.3	5.248842306	0.1185361	0.605359235	0.19581117	0.844757967	0.982466356
AC005726.1	239.363536	-0.129205864	0.263301545	-0.490714417	0.623628448	0.960064077
AC005726.2	14.39495417	-0.151765583	0.380224924	-0.399146856	0.689784999	0.967195678
AC005726.3	1.241326158	2.736312099	1.599728359	1.71048546	0.08717614	NA
AC005726.4	43.38062915	-0.338352936	0.373649682	-0.905535191	0.365181925	0.901282017
AC005730.2	1.435084905	0.467036424	0.982901384	0.47516102	0.634672208	NA
AC005740.1	2.130127329	0.18358778	0.831212534	0.220867434	0.825195655	0.982433277
AC005740.4	5.384838151	0.45692859	0.503591057	0.907340557	0.364226734	0.90071168
AC005746.1	2.143774792	0.751365343	0.558972789	1.34418948	0.178887123	0.795679056
AC005753.1	6.923124821	0.162848955	0.682556329	0.238586837	0.811425973	0.980249955
AC005775.1	16.92778562	-0.958178032	0.459219568	-2.086535721	0.036930123	0.51744754
AC005776.2	10.12872985	0.803200431	0.46511406	1.726889166	0.084187571	0.666736297
AC005785.1	23.05941421	-0.232467952	0.343160949	-0.677431252	0.498132375	0.932862102
AC005785.2	11.72896688	0.092592363	0.520005354	0.178060403	0.858675539	0.983886569
AC005786.3	52.93090365	0.665606626	0.597472327	1.114037581	0.265263065	0.852889859
AC005829.1	9.096638474	-0.936761375	0.452742019	-2.069084238	0.038538183	0.525010838
AC005829.2	11.23100164	1.272808897	0.922936606	1.37908594	0.167868258	0.784890062
AC005831.1	169.6793432	-0.152006133	0.619855513	-0.24522833	0.806279641	0.978992172
AC005832.4	2.703770956	0.348464471	1.0137775	0.343728748	0.731050289	0.97080702
AC005833.1	1350.700586	-0.358723258	0.242817021	-1.477339838	0.139584564	0.752021293
AC005837.1	30.72481866	-0.800831331	0.372144094	-2.151938842	0.031402172	0.485409693
AC005839.1	125.407694	0.047751313	0.309304518	0.15438285	0.877307875	0.98482659
AC005840.1	16.86426967	-0.072962136	0.43224862	-0.168796689	0.865956563	0.983886569
AC005840.2	82.93261704	-0.148402804	0.293335207	-0.505915418	0.612916028	0.959397637
AC005840.3	8.464976397	-0.228863476	0.399055078	-0.573513504	0.566297058	0.950041619
AC005840.4	19.38902296	0.980849209	0.41295897	2.375173514	0.017540702	0.393580097
AC005865.1	56.20197119	1.434342537	0.827918199	1.732468907	0.083190108	0.664576652
AC005899.3	2.799553796	0.548910748	0.733469273	0.748375928	0.454233438	0.924255161
AC005899.7	2.53943205	0.475410314	0.894841184	0.531278983	0.595225467	0.957027297
AC005899.8	7.986418382	-0.419564584	0.572011545	-0.733489713	0.463259799	0.925640047
AC005911.1	10.23128552	-0.757316782	0.404665987	-1.871461418	0.061281153	0.615871971
AC005912.1	48.7714797	-0.089217739	0.362816138	-0.245903448	0.805756975	0.978811887
AC005920.1	12.54639515	-0.897106701	0.56556425	-1.586215361	0.112690464	0.718929156
AC005920.3	2.320053473	-0.287480844	0.788325734	-0.364672663	0.715355767	0.969520993
AC005921.2	39.84317955	0.406697677	0.611821938	0.664732092	0.506221864	0.934210988
AC005921.3	5.764179854	0.108800745	0.493191504	0.220605472	0.82539964	0.982466356
AC005943.1	81.24889295	-0.929120318	0.80739048	-1.150769474	0.249827086	0.843620961
AC005944.1	159.2698978	0.057500042	0.364242575	0.157861947	0.874565584	0.984551722
AC005962.1	6.630283779	-0.324473745	0.580223044	-0.559222438	0.576009922	0.953129529
AC005972.3	2.069385747	-0.268197197	0.739850201	-0.362502026	0.71697691	0.969558705
AC005993.1	12.96710513	-0.130438548	0.926530345	-0.140781733	0.888042374	0.986002923
AC006001.2	15.50333497	-0.714710381	0.4240549	-1.685419461	0.091907672	0.681209177
AC006001.3	1436.501455	0.304868361	0.16322386	1.867792859	0.061790949	0.616453438
AC006001.4	30.66328982	0.298510689	0.420927982	0.70917283	0.478217232	0.928751545
AC006017.1	6.206655655	-0.348498244	0.499878394	-0.697166047	0.485698885	0.930963339
AC006026.1	3.247897399	-0.018163764	0.521800373	-0.034809795	0.97223141	0.997902893
AC006027.1	124.9104172	0.563104527	0.304978389	1.846375178	0.064837749	0.62389245
AC006030.1	9.695666197	0.628966739	0.70952279	0.886464463	0.375367296	0.904253725
AC006042.1	9.720285838	-0.381780152	0.523627264	-0.729106711	0.46593639	0.926404114
AC006042.2	4.705456093	0.123976821	0.636340749	0.194827726	0.845527816	0.982466356
AC006058.1	7.079203628	0.805468322	0.815433589	0.987779181	0.323260806	0.886109385
AC006058.4	5.914055984	1.112526085	1.214600317	0.915960641	0.359687539	0.897883808
AC006059.1	1.775312941	-1.100145254	0.67086069	-1.639901205	0.10102571	NA
AC006059.2	13.83871473	-0.256063941	0.56484227	-0.453337072	0.650306042	0.962677176
AC006064.2	33.54130544	0.113584313	0.309826425	0.366606279	0.713912724	0.969466108
AC006064.3	4.477112007	-0.05631953	0.568349795	-0.099093078	0.921064368	0.991017183
AC006064.4	1898.181489	0.36293016	0.238232557	1.523428051	0.127651649	0.734442409
AC006064.5	1.697973581	1.145393866	1.342524238	0.853164385	0.393568151	NA
AC006064.6	198.9392651	0.040907682	0.966222235	0.042337757	0.966229447	0.997089799
AC006077.2	34.56699246	0.051191176	0.370798758	0.138056493	0.89019577	0.986115546
AC006111.2	79.69469906	0.155891617	0.327707601	0.475703392	0.634285704	0.960336245
AC006116.7	7.12242466	-0.55484052	0.438967039	-1.263968524	0.206241325	0.81555153
AC006122.1	2.203465164	0.255598512	0.60686469	0.421178752	0.673624559	0.965989683
AC006128.1	204.6042756	0.441631295	0.352926607	1.251340325	0.210810339	0.819688664
AC006141.1	2.530010107	-0.259003181	0.464298717	-0.557837383	0.576955433	0.95332899
AC006157.1	0.994662088	3.129607252	2.091817436	1.496118733	0.134622717	NA
AC006160.1	2.620591257	1.449882167	0.53818312	2.694031293	0.007059354	0.26518936
AC006206.1	1.212738008	0.311301134	1.396348214	0.222939473	0.823582615	NA
AC006206.2	17.4964228	-0.585242847	0.902763497	-0.648279254	0.51680435	0.936538197
AC006213.1	38.81894532	0.353112193	0.543527522	0.649667548	0.51590699	0.936326475
AC006213.2	36.09870391	-0.456530104	1.098687768	-0.415523061	0.677759037	0.966250473
AC006213.4	5.064825883	-0.444773102	0.653828217	-0.680259876	0.496339926	0.932062276
AC006213.6	16.67638265	-0.173758584	0.731318202	-0.237596417	0.81219413	0.980249955
AC006238.1	2.271402075	1.050947304	0.757222289	1.387898005	0.165168105	0.782615561
AC006252.1	22.18477282	-0.583660716	0.418659638	-1.394117473	0.163282134	0.782485184
AC006254.1	62.83915504	-0.250866005	0.446664626	-0.561642875	0.574359362	0.953020574
AC006262.1	78.47902289	-0.857521489	0.828876481	-1.034558837	0.300874986	0.874650851
AC006262.2	0.939124364	-1.46871712	1.045489823	-1.40481245	0.160077056	NA
AC006273.1	10.59671417	1.139978616	0.607717566	1.875836211	0.060677774	0.61275058
AC006277.1	56.7944105	0.073440577	0.287768159	0.255207444	0.798562882	0.978811887
AC006299.1	6.631832163	0.193979646	0.59064083	0.328422344	0.742592351	0.971075127
AC006305.1	1.114575564	-2.061732931	1.688042791	-1.221374803	0.221944143	NA
AC006330.1	35.39848289	0.779612537	0.443661754	1.757222773	0.078879845	0.654702951
AC006372.2	1.694169169	0.690613273	1.039826587	0.664161968	0.506586652	NA
AC006372.4	1.185755717	0.572129852	0.946916865	0.604202832	0.545708798	NA
AC006378.1	11.89013211	0.306343986	0.592602543	0.516946797	0.605193299	0.958832381
AC006435.1	51.37346413	-0.57405437	0.521803094	-1.100136001	0.27127287	0.857486787
AC006435.2	16.08286572	-0.404027746	0.410714014	-0.98372038	0.325253016	0.886109385
AC006441.3	108.7156846	0.178204218	0.452045202	0.394217695	0.693420322	0.967195678
AC006449.2	3.477538395	0.185200852	0.541500637	0.342014098	0.732340282	0.97080702
AC006449.5	65.55130956	-0.036409764	0.281512122	-0.129336399	0.897091471	0.987609618
AC006449.6	189.8360159	0.176478094	0.256044644	0.689247359	0.490667618	0.931653828
AC006449.7	251.0564783	0.033311694	0.253401489	0.131458163	0.89541288	0.986991841
AC006452.1	10.13779714	-0.058527268	0.58772065	-0.099583481	0.920675009	0.990853911
AC006460.1	2.242731111	-0.091316351	0.57332611	-0.159274712	0.873452443	0.984551722
AC006460.2	85.33529367	0.545102514	0.38281996	1.423913513	0.15447151	0.772584255
AC006480.2	34.07930754	0.494910707	0.39621295	1.249102802	0.211627476	0.81973823
AC006483.2	2.126579258	0.474505274	0.676791421	0.70111006	0.483234333	0.930215147
AC006486.1	2.334077106	0.658443377	1.326256234	0.496467696	0.619564473	0.959976179
AC006486.2	37.31186684	-0.484695317	0.340399847	-1.423899926	0.154475443	0.772584255
AC006487.1	1.861511885	0.27839838	1.484748111	0.187505462	0.851264342	0.982777092
AC006504.1	76.69644	-0.413437726	0.604539586	-0.683888592	0.494045518	0.931931671
AC006504.3	6.15256716	-0.838295928	0.536179395	-1.563461663	0.117944046	0.72806933
AC006504.5	316.9866992	-0.789376744	0.419235786	-1.882894474	0.05971467	0.610207048
AC006504.7	30.75188009	-0.710883897	0.421582468	-1.686227372	0.091752014	0.681084158
AC006511.3	36.99253339	0.278979112	0.397736183	0.701417481	0.483042516	0.930215147
AC006511.5	8.157591329	-0.403271859	0.577420518	-0.69840237	0.484925594	0.930843404
AC006518.1	3.215369091	2.119149748	0.881410342	2.404271481	0.016204734	0.380647417
AC006518.2	3.373412949	-2.133111893	0.80921315	-2.636032166	0.008388178	0.282765292
AC006538.1	26.42953667	-0.459548599	0.480701269	-0.955996227	0.339074141	0.889721253
AC006538.2	27.98917301	0.021712448	1.433608086	0.015145316	0.987916248	0.999726037
AC006539.2	0.990867022	-0.389460317	1.762886625	-0.220921931	0.825153221	NA
AC006547.1	47.23233965	-0.061770975	0.352310597	-0.175331015	0.860819542	0.983886569
AC006547.2	6.22710541	1.690874943	0.659026409	2.565716518	0.010296294	0.313068441
AC006557.1	12.28768903	0.026007356	0.400545308	0.064929872	0.948229836	0.994877823
AC006557.6	7.064413671	0.254953349	0.422841272	0.602952847	0.546540058	0.945519688
AC006942.1	1.94352081	0.118993166	0.725494235	0.164016694	0.869718002	0.984381343
AC006946.1	1.480607889	0.990696291	0.87154037	1.136718762	0.255655873	NA
AC006946.2	1.805892944	0.600269213	1.162094577	0.516540757	0.60547678	0.958845556
AC006960.3	3.71161746	0.796587886	0.727316869	1.095241868	0.273410688	0.858271675
AC006971.1	2.365294396	0.070593221	0.54433924	0.129686078	0.896814798	0.987598622
AC006978.1	260.3516993	-0.173866625	0.312838686	-0.555770857	0.57836751	0.953573219
AC006978.2	16.1369688	0.250327629	0.799105233	0.313259905	0.75408321	0.972435971
AC007000.1	18.80310398	0.334519409	0.367288733	0.910780482	0.362411048	0.899760944
AC007000.2	2.263012938	0.86366594	0.618073926	1.39735055	0.162308182	0.782158301
AC007009.1	12.64589718	0.103670311	0.959265087	0.108072641	0.91393807	0.989418044
AC007032.1	12.26413129	-0.076139642	0.493730601	-0.154212929	0.877441848	0.98482659
AC007036.3	5.430867885	-0.591977942	0.545249415	-1.085701195	0.277611212	0.861505412
AC007038.1	45.34523224	0.022166015	0.264033162	0.083951633	0.933094887	0.992861147
AC007040.2	11.36463358	-0.071585905	0.689517191	-0.103820334	0.917311929	0.990148286
AC007066.2	141.7356402	-0.108510971	0.281922784	-0.384896067	0.70031442	0.967853657
AC007098.1	64.44944306	-0.030687333	0.361463081	-0.084897557	0.932342834	0.992861147
AC007099.1	60.7940354	0.074153706	0.867463823	0.085483341	0.931877139	0.992861147
AC007114.1	51.45424615	0.003454331	0.345661094	0.009993404	0.99202655	0.999726037
AC007114.2	42.35952295	-0.151818648	0.479958546	-0.316316168	0.751762541	0.971766489
AC007128.1	89.92083531	0.336379446	0.631281196	0.532851998	0.594136036	0.956882382
AC007128.2	20.5001485	0.524480626	0.664897087	0.788814745	0.43022029	0.918196059
AC007159.1	0.603315665	1.650431331	1.662337702	0.992837573	0.320789116	NA
AC007161.3	20.17701824	-0.385437171	0.45877247	-0.840148867	0.400824924	0.910500953
AC007182.1	3.064814182	-0.427398945	0.778024371	-0.549338762	0.582772991	0.954433152
AC007182.2	11.13352607	-0.309654825	0.375802801	-0.823982217	0.409949662	0.913424591
AC007191.1	245.8386829	-0.192053923	0.344645238	-0.557251057	0.57735591	0.953357727
AC007192.1	2839.771094	-0.667207773	0.227738123	-2.92971491	0.003392731	0.184542145
AC007192.2	30.95178816	-0.245773465	0.414712627	-0.592635596	0.553425051	0.946775824
AC007207.1	2.204748537	-0.015891395	1.118656503	-0.014205786	0.988665804	0.999726037
AC007216.3	27.77034344	0.590184575	0.443624455	1.330369795	0.183396462	0.798201956
AC007216.4	8.672974617	0.964768053	0.53172949	1.814396363	0.069616725	0.633438674
AC007220.1	1.072302722	-0.871993718	0.955408095	-0.912692412	0.361404336	NA
AC007224.2	2.263910137	0.461980836	0.632902016	0.729940535	0.465426534	0.926404114
AC007225.1	4.230498072	0.882511044	0.673262464	1.31079793	0.189926042	0.802770279
AC007238.1	61.38910186	-0.063088783	0.31650589	-0.199328938	0.842005444	0.982466356
AC007240.3	32.24226166	-0.379039166	0.562885246	-0.673386217	0.500701615	0.933330723
AC007255.1	219.2461104	-0.22056442	0.470346771	-0.468940011	0.639112516	0.960924995
AC007262.2	10.85905155	-0.580862957	0.542142134	-1.071421903	0.283979769	0.865891877
AC007272.1	3.411620583	-0.152114673	0.750372345	-0.202718923	0.839354732	0.982466356
AC007277.1	63.71281259	0.719958752	1.100642838	0.654125686	0.513030834	0.936197103
AC007283.1	4.373160326	-0.948219051	1.23304284	-0.769007386	0.441888926	0.921628016
AC007292.1	18.80070642	-0.430886703	0.322073431	-1.337852369	0.180944567	0.796363276
AC007292.2	18.27878005	0.079920055	0.339224957	0.235596037	0.813746149	0.980249955
AC007308.1	12.50379941	-0.092341893	0.499422963	-0.184897172	0.853309689	0.983406721
AC007317.1	1.139616312	-1.057790488	1.463271179	-0.722894364	0.469744787	NA
AC007318.1	107.207135	-0.809458568	0.301384709	-2.685798398	0.007235673	0.266739182
AC007326.4	8.004700119	-1.920360906	0.947119903	-2.027579506	0.042603182	0.542505995
AC007326.5	11.62438369	0.536223916	0.630227316	0.850842073	0.394857087	0.907623197
AC007336.1	33.74525832	0.590919925	0.49936216	1.183349427	0.236670691	0.835499181
AC007342.3	2.663236261	0.803235564	0.763102035	1.052592612	0.292527745	0.8707351
AC007342.4	100.3173265	-0.724234243	0.580090467	-1.248484994	0.211853501	0.81973823
AC007342.5	99.27672374	-0.564074199	0.592044263	-0.952756803	0.340713305	0.889721253
AC007342.6	7.394843924	-0.148710382	0.346585804	-0.429072341	0.66787058	0.964471571
AC007342.7	32.56771795	-0.54677786	0.264138127	-2.07004519	0.038448113	0.524847122
AC007342.8	15.52365154	-0.092010882	0.618355619	-0.148799298	0.881712005	0.985183825
AC007342.9	60.90205073	-0.621616184	0.665816936	-0.933614257	0.350502909	0.894349325
AC007362.1	2.001283907	1.393006204	0.963501756	1.445774432	0.14824048	0.765060972
AC007365.1	2.023503266	-0.758908088	0.715775727	-1.060259602	0.289026512	0.868711111
AC007382.1	148.5770327	-0.628171906	0.296661659	-2.117469134	0.034220052	0.50353825
AC007383.1	93.99124978	-0.236088675	0.262000704	-0.901099393	0.367535476	0.90265631
AC007383.2	89.42078441	-0.429382912	0.383431709	-1.119841946	0.262781121	0.850678567
AC007384.1	2.842997445	1.532305502	0.711968467	2.152209787	0.031380835	0.485409693
AC007389.1	2.163813676	-0.041948901	0.781893659	-0.053650391	0.957213708	0.995972193
AC007390.1	90.21629297	0.388882773	0.281454186	1.3816912	0.167066538	0.783643558
AC007391.2	3.329227925	0.794458133	0.808478914	0.982657827	0.325775874	0.886109385
AC007405.1	21.64583834	-0.952755467	0.594696983	-1.602085592	0.109136684	0.71262295
AC007405.2	8.257753715	0.985358943	0.720596535	1.367421149	0.171493337	0.788710537
AC007405.3	78.3720299	-0.552071803	0.504730305	-1.093795632	0.27404462	0.85852125
AC007406.4	264.0125473	0.275984382	0.283600836	0.973143752	0.330481862	0.886966805
AC007431.3	1.375522504	0.884576704	0.886860466	0.997424892	0.318558314	NA
AC007448.5	4.410708601	-1.264559047	0.515698382	-2.452129174	0.014201367	0.356877424
AC007485.2	267.9694364	-0.150058831	0.273709242	-0.548241741	0.583525924	0.954504099
AC007490.1	11.73653173	-1.210788763	0.784632708	-1.543128078	0.122799703	0.730207874
AC007493.1	7.741322744	0.256282224	1.123755931	0.228058617	0.819600671	0.981509695
AC007494.1	2.419822681	-1.189986766	0.560850641	-2.121753419	0.03385845	0.501344387
AC007496.3	4.061419051	1.155744068	0.686539293	1.6834347	0.092290971	0.681699519
AC007497.1	3.7683364	-0.567869271	0.516795798	-1.098827184	0.271843452	0.857739084
AC007527.2	1.132105164	0.128171285	1.612911688	0.07946578	0.936662149	NA
AC007529.1	0.759984395	0.079161589	1.404083404	0.056379549	0.955039449	NA
AC007529.2	1.693231377	0.314097133	0.933057241	0.336632223	0.736394162	NA
AC007541.1	19.90408505	0.546324676	0.53111651	1.028634332	0.303651539	0.875104012
AC007546.1	2.720340803	-0.232983464	0.568298376	-0.409966794	0.681830306	0.966624996
AC007552.2	1.805935556	1.009097353	0.81427336	1.239261165	0.215248796	0.822411941
AC007560.1	6.129914284	-0.509253613	0.516030981	-0.986866354	0.323708161	0.886109385
AC007566.1	14.99975872	0.129201707	0.40080954	0.322351875	0.747186138	0.971427914
AC007608.1	42.74369571	-0.453635007	0.773915665	-0.586155608	0.55777095	0.947236117
AC007608.2	3.523918191	-0.067187779	0.957828782	-0.070145917	0.94407752	0.99398801
AC007608.3	19.24068501	-0.215885276	0.721581418	-0.29918353	0.764800015	0.97304866
AC007608.4	22.6646267	-0.589553007	0.734494426	-0.802665052	0.422168357	0.916139285
AC007610.2	2.573979807	0.747189368	0.587167428	1.272532045	0.203184146	0.813617488
AC007610.4	14.61307973	0.569680927	0.430055167	1.324669415	0.185280822	0.798943206
AC007611.1	10.6131023	-0.061781788	0.679035246	-0.090984655	0.927504784	0.992212124
AC007613.1	8.910185364	0.346716706	0.471476806	0.735384439	0.462105396	0.925500628
AC007614.1	15.29743271	-1.320475198	0.676184707	-1.952832097	0.050839494	0.572986375
AC007620.2	8.28002385	-2.181272541	0.674555039	-3.233646503	0.001222206	0.102412875
AC007622.1	2.493273866	0.391199141	0.814056023	0.480555551	0.630832413	0.960071109
AC007622.2	12.56402338	-0.314424173	0.426863288	-0.736592211	0.461370373	0.925500628
AC007637.1	10.6499839	-0.391120366	0.695895048	-0.562039301	0.574089243	0.952962095
AC007638.2	3.809034307	-0.980898531	0.824507166	-1.1896786	0.23417274	0.833995639
AC007639.1	7.616752446	-0.349253576	0.514370048	-0.678992832	0.497142404	0.932270574
AC007663.1	1.833601151	0.78186519	0.715921822	1.092109733	0.274784872	0.859287988
AC007663.3	3.048230634	-0.026168333	0.611416523	-0.042799519	0.965861347	0.997014043
AC007663.4	13.02521502	0.039058111	0.468897706	0.083297724	0.93361481	0.992861147
AC007666.1	1.971975394	0.12394044	0.822654068	0.150659245	0.880244524	0.985042881
AC007673.1	0.793975243	0.24134281	1.31393471	0.183679454	0.854264928	NA
AC007681.1	7.642964002	0.505656524	0.477695555	1.058533033	0.289812499	0.86960666
AC007683.1	12.17311788	0.19194132	0.371146698	0.517157557	0.605046178	0.958718158
AC007686.3	47.72408739	-0.199727515	0.29993314	-0.66590679	0.50547068	0.934102522
AC007688.2	18.63163879	0.031728159	0.347169758	0.091390906	0.927181987	0.992211291
AC007728.2	5.107161458	-1.217251113	0.82656523	-1.472661889	0.140842228	0.753507393
AC007728.3	1.909345507	-0.067968181	0.815817498	-0.083312973	0.933602685	0.992861147
AC007731.1	46.93603542	0.254179895	0.416300002	0.610569047	0.54148492	0.94397886
AC007731.2	0.510115066	0.836312284	1.269163549	0.658947608	0.509929413	NA
AC007743.1	44.79299527	3.257504634	0.886639272	3.67399092	0.000238791	0.039372821
AC007744.1	13.65604517	1.159818059	1.081494884	1.072421216	0.283530883	0.865722036
AC007773.1	19.29865347	-0.596023318	0.443472808	-1.343990674	0.178951403	0.795679056
AC007780.1	8.121451558	0.219390108	0.654506668	0.335199194	0.73747483	0.97080702
AC007785.3	6.522843697	0.493989658	0.55577715	0.888826858	0.374096139	0.904038179
AC007786.1	4.001085997	-0.508242617	0.579684548	-0.876757228	0.380618515	0.905822557
AC007787.2	8.146847011	-1.16129443	0.676640367	-1.716265371	0.086113483	0.670567426
AC007823.1	10.23620716	-0.770414111	0.414756844	-1.857507893	0.063238929	0.620854975
AC007842.1	53.64956764	-0.647498442	0.351617616	-1.841484646	0.065550569	0.624394738
AC007846.1	2.089888814	0.298537247	1.095087392	0.272614997	0.785149182	0.976258874
AC007848.1	3.922775339	1.05757598	1.326735394	0.797126529	0.42537755	0.917114832
AC007848.2	6.417837029	-1.414819115	1.041552429	-1.358375321	0.174344621	0.791684375
AC007878.1	51.42138388	-0.15371908	0.469018064	-0.327746608	0.74310326	0.971075127
AC007879.3	1.949650834	1.264536682	0.962972769	1.313159335	0.189129263	0.80192913
AC007881.3	3.257166344	0.401519168	0.469806439	0.854648073	0.392746006	0.907417014
AC007906.2	123.8766248	-1.855137609	0.596307871	-3.111039949	0.001864297	0.13161835
AC007923.1	2.752181641	0.98876567	0.996422675	0.992315505	0.321043642	0.885128409
AC007938.1	12.63895606	0.637459833	0.553016958	1.152694912	0.24903563	0.843390642
AC007938.2	10.9361026	0.438280246	0.390746519	1.121648498	0.262011923	0.850301063
AC007938.3	15.97179477	0.383263927	0.358173914	1.070049805	0.284596891	0.866497217
AC007950.2	5.23479027	1.031410346	0.632151325	1.63158773	0.102766365	0.700842428
AC007952.1	9.652893415	1.176037725	0.805524312	1.459965524	0.144299549	0.758485271
AC007952.2	22.12752088	-0.536331824	0.579278457	-0.925861851	0.354517779	0.895563001
AC007952.4	5.27452315	-0.170295777	0.536766524	-0.31726229	0.751044588	0.971634853
AC007952.5	3.484294834	0.050426859	0.713155924	0.070709444	0.943629004	0.993928485
AC007952.6	9.460245863	1.17182118	0.854575091	1.371232549	0.170302475	0.787141997
AC007952.7	2.013407572	0.761095811	0.927832221	0.820294654	0.412048153	0.913862047
AC007956.2	2.620092901	0.219316004	0.474398409	0.462303415	0.643863751	0.961379819
AC007996.1	210.860715	-0.238493565	0.320889416	-0.74322665	0.457344471	0.924307188
AC007998.2	2.642718268	0.330724915	0.615677382	0.53717243	0.591148514	0.956882382
AC007998.3	1.911212365	-0.909916424	0.796746681	-1.142039806	0.253437474	0.845467429
AC007998.4	6.284033665	-1.415255987	0.6008331	-2.355489381	0.018498326	0.4002091
AC008011.2	2.656442139	-0.451486569	1.116515417	-0.404371101	0.685939848	0.967195678
AC008012.1	24.11561307	0.07741729	1.284787311	0.060256892	0.951951035	0.995229483
AC008013.1	56.58575385	2.513430279	0.767672643	3.274091246	0.001060024	0.093998243
AC008014.1	52.42135501	-0.096540723	0.324619048	-0.297396975	0.766163453	0.97304866
AC008026.1	11.85448928	-0.168888108	0.301493823	-0.560171039	0.575362779	0.953128005
AC008035.1	2.011343112	-0.485561668	0.596540861	-0.813962128	0.415666647	0.914357635
AC008038.1	3514.878491	-0.128422235	0.325223469	-0.394873825	0.692936008	0.967195678
AC008040.1	3.553661875	-0.271497148	0.509781653	-0.532575361	0.594327562	0.956882382
AC008063.1	1.611670805	-0.421249904	0.90377748	-0.466099138	0.64114454	NA
AC008074.2	18.29877509	-0.430237166	0.33154908	-1.297657544	0.194405039	0.806300383
AC008079.1	87.96820723	-0.008370865	0.420587384	-0.019902796	0.984120915	0.999260235
AC008083.2	6.273261361	1.19964594	0.857313395	1.399308523	0.161720485	0.781742819
AC008105.1	73.47377274	-0.010224902	0.472563121	-0.021637114	0.982737428	0.999131896
AC008105.2	20.40110356	0.080493693	0.400467084	0.200999523	0.840698947	0.982466356
AC008105.3	36.02197421	1.712770379	0.892545828	1.918971917	0.054987888	0.590733777
AC008115.3	54.42940649	-0.112275564	0.330179278	-0.340044246	0.733823208	0.97080702
AC008115.4	2.727496174	-0.280981975	0.61456825	-0.457202231	0.647525695	0.962042867
AC008124.1	957.9403864	-0.33727598	0.243198227	-1.386835685	0.165491873	0.782615561
AC008147.2	25.50191405	-0.153778409	0.483567487	-0.318008165	0.750478743	0.971530887
AC008264.2	951.3988483	0.038991419	0.275654061	0.14145055	0.887514022	0.986002923
AC008280.2	4.811667529	-0.142995786	0.684046554	-0.209043939	0.834413938	0.982466356
AC008393.1	51.58599376	-0.20926928	0.329118703	-0.635847427	0.524875872	0.939035263
AC008397.1	199.4679262	-0.162223923	0.770268733	-0.210606917	0.833194015	0.982466356
AC008397.2	58.15352935	-0.543671661	0.605418806	-0.898009205	0.369180642	0.902996434
AC008403.2	9.193133645	0.055438511	0.469338417	0.118120548	0.905972142	0.989367107
AC008406.3	8.560893337	-0.775019194	0.604631317	-1.281804584	0.199911206	0.811272767
AC008429.1	69.86941217	0.117628641	0.525053676	0.22403165	0.822732676	0.982308584
AC008429.2	41.4021579	-0.406465526	0.343661953	-1.182748112	0.23690899	0.835717831
AC008434.1	5.219119473	0.101154767	0.591743102	0.170943719	0.86426802	0.983886569
AC008438.1	13.90263206	-0.442631413	0.417258266	-1.060809213	0.288776614	0.868711111
AC008440.1	2.51593695	0.000934668	0.984541143	0.000949344	0.999242534	0.999856826
AC008443.1	1.636229897	1.863648871	0.861854574	2.162370459	0.030589633	NA
AC008443.2	0.74907334	-1.509849761	1.382875467	-1.091819037	0.27491265	NA
AC008443.3	4.411468426	-0.978520218	0.945719361	-1.0346835	0.300816744	0.874650851
AC008443.4	15.13027767	0.1188815	0.431360053	0.275596916	0.782857679	0.975925962
AC008456.1	2.056073016	2.190587646	1.063267846	2.060240657	0.03937554	0.528252323
AC008467.1	13.29106248	-0.36103589	0.620788995	-0.581575855	0.560852411	0.948247225
AC008481.2	3.850182148	0.418116496	0.474953461	0.880331505	0.37867975	0.904654308
AC008494.1	5.249484265	0.053942473	0.430797962	0.125215247	0.900353147	0.988096827
AC008494.3	12.45705779	0.375426743	0.32545408	1.153547508	0.24868573	0.843271336
AC008498.1	3.677661658	0.14086009	0.510209293	0.276082957	0.782484351	0.975903431
AC008498.2	1.928114614	1.169784288	0.743192202	1.57399968	0.115487523	0.724924308
AC008507.1	25.38672997	-0.038419815	0.422881392	-0.090852461	0.927609824	0.992212124
AC008507.2	6.394845258	0.249499442	0.672628187	0.370932183	0.710688044	0.968826635
AC008514.2	3.095648742	-0.709521476	0.579524437	-1.224316752	0.22083276	0.824754218
AC008517.1	6.712023438	-2.00502233	1.687523577	-1.188144781	0.234776374	0.83438486
AC008522.1	402.5133839	-0.780680235	0.446819935	-1.747192043	0.080604031	0.657933269
AC008537.2	4.80226609	0.115044314	0.53629462	0.214517002	0.83014391	0.982466356
AC008537.3	25.33624288	-0.19047079	0.4211798	-0.45223154	0.651102189	0.962677176
AC008537.4	7.411042061	-0.160914422	0.453943341	-0.354481293	0.722978221	0.9706023
AC008543.1	68.24792816	-0.027430735	0.330546495	-0.082986012	0.933862662	0.992861147
AC008555.1	10.74783748	0.237019224	0.73005592	0.324658999	0.745439169	0.971427914
AC008555.2	16.01593924	-0.308586551	0.556799603	-0.554214747	0.579431887	0.953666972
AC008555.4	10.62196709	-0.604222272	0.449790638	-1.343341147	0.179161534	0.795679056
AC008555.6	70.82338129	-0.61927759	0.444984988	-1.391681981	0.164018721	0.782535625
AC008556.1	12.52693247	-0.326715791	0.807269187	-0.404717282	0.685685337	0.967195678
AC008569.2	1.952624115	-0.356428154	0.588904512	-0.605239298	0.545020008	0.945139879
AC008581.1	104.1175237	-0.396200383	0.40807278	-0.970906178	0.331595001	0.88704921
AC008581.2	50.14222601	-0.548777137	0.820586431	-0.66876214	0.503647221	0.933544534
AC008608.2	13.60847615	-0.107873476	0.409067632	-0.263705724	0.792006684	0.977934076
AC008610.1	6.132002938	0.041359149	0.494563073	0.083627653	0.93335248	0.992861147
AC008622.2	92.14680236	1.844446249	0.465301568	3.963980303	7.37E-05	0.017651158
AC008649.1	1.144250955	-0.395378442	1.482726448	-0.266656363	0.789733755	NA
AC008655.1	159.5182032	-0.053967111	0.468329516	-0.115233206	0.90826028	0.989396773
AC008655.2	4.087787661	0.132971921	0.465339253	0.285752643	0.775067582	0.973770997
AC008663.2	7.469388486	0.457594192	0.562518055	0.813474675	0.41594596	0.914434367
AC008669.1	51.23688085	-0.073847169	0.526221233	-0.140334832	0.888395444	0.986002923
AC008676.1	5.804051104	0.54264515	0.62676117	0.865792548	0.386603937	0.906361244
AC008676.3	4.599650452	1.062571189	0.867283026	1.225172358	0.220510287	0.824754218
AC008686.1	20.35822905	0.163103387	0.644392725	0.253111776	0.800181839	0.978811887
AC008687.2	2.090183996	0.266331977	0.964939858	0.276008888	0.78254124	0.975903431
AC008687.3	10.53473294	0.420470815	0.816956133	0.514679795	0.606776795	0.958845556
AC008687.4	8.986914059	0.615738394	0.575296159	1.070298113	0.284485143	0.866391681
AC008687.7	3.17821141	1.492833845	1.053325911	1.417257308	0.156407712	0.774918676
AC008687.8	5.902295686	1.81259805	0.95096019	1.906071431	0.056640939	0.596937102
AC008691.1	11.98649674	0.229402127	0.653370379	0.351105796	0.72550898	0.97080702
AC008734.1	3.589115767	-0.323709059	0.456558427	-0.709020008	0.478312061	0.928751545
AC008734.2	1.246658298	-0.640141741	0.987594588	-0.648182715	0.51686678	NA
AC008735.1	15.1603118	0.209840465	0.367735365	0.570629005	0.568251153	0.950766574
AC008735.2	122.8155878	0.012573195	0.382375075	0.032881838	0.973768816	0.997902893
AC008735.4	20.36259622	0.429159826	0.306513072	1.400135479	0.161472752	0.781461005
AC008736.1	35.19979364	0.125778933	0.423002717	0.297347814	0.766200981	0.97304866
AC008738.2	3.328748864	0.368199193	0.830993408	0.443083169	0.657705579	0.963216214
AC008738.3	262.2577361	0.226814859	0.62318845	0.363958701	0.715888849	0.969520993
AC008738.5	9.739148896	-0.300682838	0.865480546	-0.347417211	0.728277905	0.97080702
AC008738.7	38.13533786	-0.671341416	0.617410252	-1.087350614	0.276881888	0.860755432
AC008750.1	2.104783391	0.232798685	0.925907549	0.25142757	0.801483555	0.978811887
AC008750.4	6.175444537	-0.539703533	0.603306694	-0.894575742	0.371013924	0.903485665
AC008750.6	1.494316151	0.611042407	0.816388879	0.748469783	0.454176845	NA
AC008750.7	18.87303769	0.476206542	0.533892889	0.891951461	0.37241895	0.903765228
AC008752.3	11.34720804	-0.355210154	0.381329698	-0.93150404	0.351592896	0.894481299
AC008753.2	0.692803248	-0.35612499	2.147683791	-0.165818167	0.868300049	NA
AC008758.1	0.295121555	-2.199730003	3.049136906	-0.721427102	0.470646777	NA
AC008758.2	1.851925632	-0.63407928	1.035814508	-0.612155241	0.540435052	0.943117453
AC008758.3	11.14747362	-0.579917796	0.596124226	-0.97281367	0.330645917	0.886966805
AC008758.4	26.45669639	-1.170119642	0.327430357	-3.573644336	0.000352047	0.048633872
AC008758.5	14.8538964	-0.616850442	1.020792493	-0.604285833	0.545653623	0.945519688
AC008760.1	36.26609472	-0.185838777	0.298219218	-0.62316164	0.533178307	0.941328512
AC008760.2	1.808507091	-1.086666861	1.376499254	-0.78944239	0.429853488	0.918196059
AC008763.1	17.98176352	0.385315327	0.462516294	0.833084872	0.404796865	0.910909072
AC008763.2	2.225697524	-0.811114523	0.822958236	-0.985608366	0.324325331	0.886109385
AC008764.10	2.39950373	0.614836547	0.624373928	0.984724889	0.324759224	0.886109385
AC008764.2	9.581561641	-0.027995866	0.404304967	-0.069244426	0.944795061	0.994007195
AC008764.3	5.457445649	-1.255475181	0.536866085	-2.338525782	0.01935999	0.408413385
AC008764.4	268.1797041	0.124453462	0.689742095	0.180434778	0.856811253	0.983886569
AC008764.6	98.68190751	0.204217233	0.345803368	0.590558831	0.554816056	0.947236117
AC008764.8	99.18327214	0.340902313	0.389823384	0.874504523	0.381843558	0.905822557
AC008764.9	21.13211862	0.276959649	0.442545073	0.625833764	0.531423983	0.940648093
AC008770.1	3.279339298	-0.774523902	0.986014224	-0.785509867	0.432154688	0.918889162
AC008770.2	8.258862236	0.459365705	0.665784798	0.68996124	0.490218562	0.931653828
AC008770.3	3.476431863	0.029026995	0.582887879	0.04979859	0.96028289	0.995972193
AC008771.1	281.6525424	0.276407233	0.314476441	0.878944165	0.379431551	0.905646191
AC008781.1	4.464146344	0.928479245	0.549406525	1.689967634	0.091034147	0.679684397
AC008806.1	1.551410358	-0.601075798	1.016298942	-0.591436016	0.554228314	NA
AC008840.1	12.06843408	1.468288501	0.561701633	2.614000768	0.008948884	0.29317409
AC008870.1	3.08928421	1.51875376	0.730092672	2.080220523	0.037505311	0.520088564
AC008870.2	58.45198258	0.29127927	0.2966512	0.981891425	0.326153341	0.886109385
AC008870.3	25.14917823	0.146267083	0.546120916	0.267829117	0.788830857	0.977668789
AC008870.5	22.02452958	-0.512256015	0.937959648	-0.546138649	0.584970635	0.955766175
AC008875.1	5.696250332	0.119746324	0.475242709	0.251968777	0.801065198	0.978811887
AC008878.2	1.233332655	-0.859309832	1.161977431	-0.739523685	0.459589063	NA
AC008878.3	6.868837809	1.591767203	1.791339778	0.888590329	0.374223291	0.904142998
AC008894.2	848.9375744	0.040188383	0.231660032	0.173480001	0.862274146	0.983886569
AC008894.3	62.40588046	-0.025971093	0.370309023	-0.070133569	0.944087348	0.99398801
AC008895.1	26.18562106	0.303827004	0.310472167	0.978596593	0.327779343	0.886300953
AC008897.1	3.680340021	0.179475124	0.641958205	0.279574469	0.779803997	0.974957835
AC008897.3	4.530158871	-0.185534619	0.546716823	-0.339361459	0.734337449	0.97080702
AC008906.1	31.03220842	0.295318323	0.400004028	0.738288372	0.460339231	0.925500628
AC008914.1	0.949488822	3.058463556	1.795091681	1.703792396	0.088419879	NA
AC008915.2	81.23169999	-0.095419772	0.217830047	-0.438046879	0.661352301	0.963510578
AC008937.1	7.947940597	-0.653848049	0.442026146	-1.479206726	0.139085073	0.752021293
AC008937.3	34.05787248	-0.00644685	0.425672581	-0.015145092	0.987916427	0.999726037
AC008946.1	5.14625004	0.409703688	0.448890333	0.9127033	0.361398608	0.899244333
AC008957.1	3.083048237	0.2634247	0.781719621	0.336981052	0.736131184	0.97080702
AC008957.3	23.21218134	0.164203213	1.06492511	0.154192263	0.877458142	0.98482659
AC008966.1	224.1384932	0.020796129	0.263785132	0.078837383	0.937161969	0.992861147
AC008966.2	4.093947921	-1.140764163	0.536231601	-2.127372127	0.033389176	0.498147796
AC008969.1	65.64662578	0.92231985	0.958439483	0.962314122	0.335891837	0.888147375
AC008972.1	2.301759517	0.910432609	0.591532876	1.539107371	0.123778086	0.730576569
AC008972.2	2.847653959	0.315798947	0.471866614	0.669254696	0.503333021	0.933544534
AC008982.1	19.52552584	0.520687281	0.744918283	0.698985771	0.484560923	0.930843404
AC008982.2	9.185079328	0.300482194	0.53455472	0.562116811	0.574036436	0.952962095
AC008993.1	57.4392553	0.120666691	0.398276931	0.302971832	0.761911328	0.972708257
AC008993.2	54.77380813	0.226825465	0.315523801	0.718885434	0.472211512	0.926831808
AC009005.1	160.5594735	0.901004767	0.463391891	1.944368868	0.051850985	0.577409861
AC009019.1	4.47376451	0.358863897	0.562786499	0.637655484	0.52369797	0.938664034
AC009021.2	1.663187868	3.429340094	1.429333489	2.399258199	0.016428326	NA
AC009032.1	3.367037113	0.614122617	0.455344872	1.34869778	0.177434059	0.79384115
AC009034.1	8.869182878	-0.633325151	0.432478757	-1.464407537	0.14308263	0.757200669
AC009041.1	2.251656498	0.480441971	0.735647762	0.653086974	0.513700209	0.936197103
AC009041.3	11.44353277	-0.046654908	0.436823726	-0.106804886	0.914943771	0.989418044
AC009053.1	407.921223	0.288324995	0.311512898	0.925563586	0.354672825	0.895777585
AC009053.2	12.17870672	0.236726358	0.402221391	0.588547412	0.55616492	0.947236117
AC009054.2	4.463575553	-1.195945108	0.545637821	-2.191829563	0.028391816	0.468269936
AC009055.2	24.7961489	-0.374997442	1.065646335	-0.351896712	0.724915725	0.97080702
AC009060.1	28.21589371	0.247802645	0.592002046	0.418584102	0.67552011	0.965989683
AC009061.1	9.392194774	-0.348476259	0.660458527	-0.527627769	0.597757715	0.957827519
AC009061.2	61.21402164	-0.001471681	0.312350048	-0.004711641	0.996240669	0.999856826
AC009065.1	30.93049485	0.060045785	0.479075386	0.12533682	0.900256904	0.988096827
AC009065.2	219.8602575	-0.234370244	0.543881371	-0.430921625	0.666525359	0.9644318
AC009065.4	29.35538504	0.208030158	0.313103766	0.664412826	0.506426126	0.934210988
AC009065.5	142.0712193	-0.327295459	0.496714732	-0.658920378	0.5099469	0.93510814
AC009065.6	3.835673869	0.041107053	0.638401787	0.064390567	0.948659241	0.994877823
AC009065.7	7.795140836	0.770420925	0.409580785	1.880998702	0.059972095	0.610511938
AC009065.8	39.91831843	-0.017830042	0.295711912	-0.060295312	0.951920435	0.995229483
AC009078.2	2.93790408	1.431246127	0.80579262	1.776196618	0.075700515	0.648773338
AC009078.3	91.08374033	0.518901593	0.492689528	1.053201994	0.292248425	0.8707284
AC009084.2	24.79896794	-0.300163742	0.697248855	-0.430497289	0.666833938	0.9644318
AC009084.3	124.7612201	-0.31211656	0.400230224	-0.779842554	0.435483555	0.91992321
AC009086.2	13.47621189	-0.422178364	0.360091044	-1.172421174	0.241028003	0.838887739
AC009088.1	9.249013639	-0.660418238	0.388978882	-1.697825429	0.089540715	0.67663869
AC009088.3	35.50114635	0.872261239	0.764968584	1.140257596	0.254178999	0.84673014
AC009090.3	5.341655451	0.08881731	0.438632928	0.202486644	0.839536299	0.982466356
AC009090.4	57.81318609	-0.069543839	0.477758613	-0.145562712	0.884266606	0.985704536
AC009090.5	22.68802507	-0.390002918	0.620788373	-0.628238115	0.529847965	0.939780234
AC009090.6	318.2645118	0.251414726	0.363721417	0.691228821	0.489421755	0.931653828
AC009093.3	1.823826425	-0.332031937	0.822639595	-0.403617743	0.686493836	0.967195678
AC009093.4	2.369256354	2.653535987	1.350804839	1.964411075	0.049482439	0.566630254
AC009093.8	1.708927535	0.990653826	1.037994064	0.954392573	0.339884964	NA
AC009093.9	3.630433093	0.647202377	0.80632003	0.802661912	0.422170173	0.916139285
AC009095.1	3.3743764	1.46161931	0.973738664	1.501038589	0.133345581	0.74408581
AC009097.2	2.984948158	0.48324485	0.620011409	0.779412835	0.435736566	0.91992321
AC009097.4	1.383501109	-0.183455314	1.062669152	-0.172636341	0.862937285	NA
AC009108.1	2.547750581	0.90534122	0.694179515	1.304188902	0.192169183	0.80525788
AC009108.3	5.667231043	0.37564934	0.537984728	0.698252795	0.485019115	0.930843404
AC009113.1	232.3889147	-0.355878461	0.33556633	-1.060530895	0.288903142	0.868711111
AC009118.2	34.85757405	-0.527189227	0.380991554	-1.383729433	0.166441318	0.782755307
AC009118.3	40.50432148	-0.367809123	0.321302964	-1.144742388	0.252315887	0.844932469
AC009120.1	28.50831772	1.170197673	0.512677133	2.282523635	0.022458444	0.434945676
AC009120.2	258.8799541	0.611079574	0.297714687	2.052567779	0.040114515	0.533336081
AC009120.3	18.95307717	0.833850258	0.475821839	1.752442176	0.079697805	0.656832244
AC009120.5	5.274548791	0.570353933	0.564153973	1.010989836	0.312021295	0.879586171
AC009121.2	31.40536577	0.539555718	0.436304372	1.236649806	0.216217121	0.82284462
AC009121.3	7.728669207	-0.229179294	0.426145321	-0.537796106	0.59071782	0.956882382
AC009126.1	49.69242356	-0.080671617	0.282153595	-0.285913837	0.774944115	0.973770997
AC009133.1	537.3061085	0.079517757	0.249709616	0.318440907	0.750150513	0.971530887
AC009133.2	93.88185584	-0.008293081	1.046482135	-0.007924723	0.993677052	0.99977971
AC009133.4	24.97260611	0.341981363	0.697587292	0.490234508	0.623967965	0.960064077
AC009133.5	3.419573532	0.96142153	0.649707019	1.479777041	0.138932758	0.752021293
AC009139.2	36.60714637	0.049139904	0.632381719	0.07770608	0.938061858	0.992861147
AC009148.1	18.95857074	0.570663196	0.437480252	1.3044319	0.192086364	0.80525788
AC009152.3	1.597385571	1.312844129	0.892984022	1.470176506	0.141513956	NA
AC009159.3	1.153650019	-0.535885557	1.971066037	-0.271876003	0.785717363	NA
AC009163.3	29.0749721	-0.791037018	0.673469919	-1.174569192	0.240167115	0.838658719
AC009163.4	4.015572255	-0.027310699	0.535327705	-0.051016787	0.959312144	0.995972193
AC009163.5	4.478767106	0.114053833	0.531777193	0.214476729	0.830175312	0.982466356
AC009163.7	33.96977231	0.002992971	0.410457017	0.007291801	0.994182036	0.99981546
AC009171.2	3.385788218	0.02528273	0.50578807	0.049986805	0.960132903	0.995972193
AC009220.2	9.601312795	0.773256822	0.557299665	1.387506345	0.165287418	0.782615561
AC009220.3	2.884183427	-0.521679884	0.585778909	-0.890574713	0.37315737	0.903765228
AC009226.1	2.864709637	-0.3316106	0.771858784	-0.429625998	0.667467723	0.9644318
AC009237.14	134.6374417	-0.00316	0.912623799	-0.003462544	0.997237295	0.999856826
AC009237.15	6.771058839	0.67993161	0.882955112	0.77006362	0.441262155	0.92159894
AC009237.3	109.1802801	0.343598563	0.91620584	0.375023327	0.707643118	0.968826635
AC009237.6	3.365673418	-0.766013522	1.508341523	-0.507851511	0.611557482	0.958898071
AC009237.8	2.784497472	0.713720595	0.865848734	0.824301713	0.409768146	0.913424591
AC009238.1	3.365673418	-0.766013522	1.508341523	-0.507851511	0.611557482	0.958898071
AC009242.1	4.250980983	-0.264303424	0.700755149	-0.377169435	0.706047693	0.968691446
AC009245.1	99.05716863	-0.102885048	0.302045342	-0.340627825	0.73338378	0.97080702
AC009264.1	0.709444567	1.122344299	1.460901441	0.768254632	0.442335922	NA
AC009268.2	5.083435392	0.59924958	0.484741908	1.236223997	0.216375313	0.82284462
AC009269.4	2.806666235	0.783001732	0.72214038	1.084279115	0.278241063	0.861700559
AC009269.5	1.620348082	0.32002989	0.584680117	0.547358943	0.584132157	NA
AC009275.1	41.54087037	-0.100721261	0.515056648	-0.195553753	0.844959461	0.982466356
AC009283.1	79.17081923	1.048853027	0.430022656	2.439064574	0.014725337	0.363960764
AC009292.1	1.875531377	0.751403725	1.077213473	0.697543935	0.485462454	0.930963339
AC009299.1	16.43896725	5.725640982	1.605644237	3.56594621	0.000362546	0.049424067
AC009299.2	7.553768309	-0.210031055	0.451324779	-0.465365662	0.64166962	0.961094208
AC009303.2	2.005291264	0.599574472	0.66262864	0.904842374	0.365548899	0.901421577
AC009303.4	90.69983928	-0.461787067	0.295357254	-1.563486462	0.117938218	0.72806933
AC009309.1	22.25290149	-0.169751826	0.384386197	-0.441617903	0.658765726	0.963216214
AC009318.1	50.29743454	-0.649773434	0.439451996	-1.478599345	0.139247428	0.752021293
AC009318.2	23.73105011	0.333362455	0.344074752	0.968866367	0.332611868	0.887263991
AC009318.3	5.102794173	0.069428449	0.363682553	0.190903987	0.848600817	0.982466356
AC009318.4	3.260607138	-0.183959881	0.586279683	-0.313774954	0.753691968	0.972435971
AC009319.1	1.551563931	-0.514187464	0.914255256	-0.562411274	0.573835839	NA
AC009336.1	2.292766923	2.22491038	1.119677706	1.987098938	0.046911434	0.559094492
AC009403.1	309.9974898	-0.052933127	0.279183373	-0.189599855	0.849622701	0.982492354
AC009403.2	22.20511981	-0.842032609	0.390718349	-2.155088472	0.031154912	0.484828359
AC009404.1	145.8190581	-0.216839955	0.333461808	-0.650269237	0.515518325	0.936197103
AC009407.1	11.96659958	-1.119613553	0.837403029	-1.337006811	0.181220414	0.796363276
AC009411.2	1.592736802	0.361503522	1.108250524	0.326192963	0.744278365	NA
AC009495.3	6.929340515	-0.08784732	0.540038693	-0.162668567	0.870779397	0.984505481
AC009506.1	109.1514055	-0.304644932	0.295935985	-1.029428484	0.30327837	0.875031911
AC009509.1	24.71369468	0.103025254	0.681306285	0.151217237	0.879804353	0.985042881
AC009509.4	6.633189806	-0.092411876	0.592143645	-0.156063275	0.875983146	0.984585331
AC009533.1	642.3673533	-0.094818794	0.297966295	-0.318219865	0.750318166	0.971530887
AC009549.1	5.875403677	0.089351148	0.913796336	0.097780156	0.922106865	0.991079036
AC009554.2	11.91192574	0.497667495	0.439929556	1.1312436	0.257952575	0.849858076
AC009570.1	15.80362632	-0.26661463	0.392504778	-0.679264676	0.496970174	0.932270574
AC009630.1	1.993572732	-0.736937729	0.639484044	-1.152394241	0.249159106	0.843390642
AC009630.2	140.0599346	0.043513751	0.268866882	0.161841246	0.871430871	0.984551722
AC009630.3	2.647988484	0.246610416	2.946273145	0.083702496	0.933292973	0.992861147
AC009646.2	2.285324293	-1.040114816	1.195778689	-0.869822171	0.384397593	0.905822557
AC009686.2	8.790999806	-1.002522336	0.459019037	-2.18405394	0.028958285	0.471291467
AC009690.1	24.89086663	-0.838344413	0.697263031	-1.202335957	0.229233391	0.831707803
AC009690.2	96.49117985	0.51905209	0.336572007	1.542172488	0.123031684	0.730207874
AC009704.2	2.830358588	-1.351531362	0.520797408	-2.595119219	0.009455811	0.299457461
AC009779.2	288.8809292	-0.185986229	0.196674427	-0.945655375	0.34432439	0.889867372
AC009779.3	314.2663895	-0.070193531	0.27327758	-0.256857995	0.797288398	0.978811887
AC009802.1	19.34209323	-0.641468255	0.452480562	-1.417670301	0.156287045	0.774918676
AC009812.1	70.71218826	-0.150492201	0.559365635	-0.269040842	0.787898253	0.977317775
AC009812.3	10.14445146	0.45643492	0.58410484	0.781426362	0.434551772	0.91992321
AC009812.4	24.95392955	0.310189038	0.647793545	0.478839347	0.632052923	0.960071109
AC009831.1	46.47397835	-0.411909912	0.269582984	-1.527952198	0.126524407	0.73356388
AC009879.3	2.871788458	-1.861906044	0.972169118	-1.915207972	0.055465986	0.591505038
AC009902.2	9.715621973	0.159186282	0.41758445	0.381207399	0.703049359	0.968166742
AC009902.3	14.71182784	0.901912876	0.465308746	1.938310603	0.05258534	0.582289221
AC009927.1	10.13751249	-0.808412743	0.496844269	-1.627094831	0.103716959	0.701539694
AC009948.1	31.58357407	-0.570896982	0.585647529	-0.97481327	0.329652894	0.886908757
AC009948.2	10.88626898	0.349259135	0.560972224	0.622596129	0.533549956	0.941328512
AC009948.3	3.726593578	-1.661894857	0.714545462	-2.325807029	0.020028848	0.414475511
AC009949.1	2.484876789	-0.335665855	0.623879237	-0.538030175	0.590556217	0.956882382
AC009950.1	12.62854294	0.113897841	0.619435191	0.183873701	0.854112537	0.983665383
AC009955.2	4.266118676	0.367810304	1.043267918	0.352555943	0.724421372	0.970752422
AC009955.3	3.580893691	1.072730849	0.761143865	1.409366743	0.158726753	0.778741572
AC009955.4	3.725005921	-1.095172086	0.861343548	-1.271469541	0.203561657	0.813617488
AC009961.1	23.28909016	-0.659830019	0.369162352	-1.78737083	0.073877573	0.643739901
AC009962.1	104.5177683	1.325811439	0.58194339	2.27824813	0.022711798	0.435769839
AC009970.1	0.925193658	-2.368846101	1.001201098	-2.366004299	0.017981236	NA
AC009975.1	0.749079786	0.637374896	1.882001045	0.338668726	0.734859303	NA
AC009977.1	7.682843102	6.074192473	1.289149383	4.711783252	2.46E-06	0.001255148
AC009996.1	9.433258231	0.438166454	0.416535836	1.051929788	0.292831764	0.870961626
AC010132.2	4.684110285	-0.638775969	1.287995914	-0.495945649	0.619932758	0.959976179
AC010132.3	1416.627281	0.280129575	0.234387478	1.195155889	0.232026129	0.833701926
AC010132.4	11.29084751	0.054274096	0.401240035	0.135265904	0.892401642	0.986307684
AC010148.1	16.1365658	0.056986826	0.469852515	0.121286626	0.903464013	0.988687254
AC010168.2	372.7095149	-0.398281741	0.421014258	-0.946005352	0.344145856	0.889863516
AC010173.1	12.44664173	0.183342674	0.341669676	0.536607977	0.591538433	0.956882382
AC010185.1	1.376804179	1.439603822	1.722427317	0.83579946	0.40326773	NA
AC010186.2	191.5433348	0.112375707	0.483711177	0.232319848	0.816289598	0.980721759
AC010186.3	84.56724039	0.027125352	0.420375285	0.064526515	0.948550996	0.994877823
AC010197.2	7.559323553	0.541168048	0.559524148	0.967193372	0.333447375	0.887369658
AC010198.2	576.2748399	1.761803377	0.69733825	2.526468863	0.01152156	0.329447966
AC010201.1	3.856723375	0.599019016	0.573806659	1.043938766	0.296513721	0.873071455
AC010201.2	45.43446607	0.540812701	0.428357482	1.262526567	0.206759373	0.815619506
AC010203.1	72.60827027	-0.375922392	0.279901307	-1.343053365	0.179254695	0.795679056
AC010207.1	26.02112695	0.073246662	0.557648945	0.131349056	0.895499187	0.986991841
AC010210.1	17.5321682	0.41442326	0.551667093	0.751219831	0.452520368	0.924222491
AC010226.1	10.03552319	0.130156221	0.43307672	0.300538483	0.763766447	0.97304866
AC010240.2	1.499305703	-0.058958558	0.704754359	-0.08365831	0.933328105	NA
AC010245.1	6.505513186	1.270502995	0.569260196	2.231849344	0.025624922	0.455421507
AC010245.2	18.01069746	0.154068503	0.334773912	0.460216574	0.645360775	0.961382918
AC010260.1	11.45866923	0.634834245	0.63049564	1.00688126	0.313991838	0.881640235
AC010266.2	1.077018433	-0.743593819	1.799114457	-0.413311013	0.679378762	NA
AC010271.1	10.19588944	-0.342678041	0.386589332	-0.886413598	0.375394694	0.904253725
AC010271.2	2.954947374	-0.845964703	0.530545894	-1.594517483	0.110820178	0.716443751
AC010273.3	1.80177933	0.050489777	0.589329147	0.085673307	0.931726122	0.992861147
AC010275.1	5.657610915	0.672056687	0.58547523	1.147882359	0.251017132	0.844148971
AC010280.1	1.478054233	-2.638877953	1.157639367	-2.279533703	0.022635359	NA
AC010285.3	5.741554698	-0.016472159	0.562395992	-0.029289253	0.976633898	0.998313436
AC010300.1	41.38836304	0.17666184	0.505089695	0.349763303	0.726516342	0.97080702
AC010307.4	0.843643179	1.636626292	1.88781449	0.86694233	0.385973609	NA
AC010319.1	6.36695847	0.997279063	0.873212985	1.142079973	0.253420779	0.845467429
AC010319.4	22.9531638	-0.628293961	0.403690623	-1.556374922	0.119618965	0.729245474
AC010320.4	2.545526397	0.400196836	0.560794531	0.713624712	0.475459272	0.928095977
AC010323.1	107.7366114	-0.013726438	2.991147577	-0.004589021	0.996338504	0.999856826
AC010326.2	3.69282776	0.623532375	0.822915664	0.757711151	0.448623922	0.924222491
AC010326.3	66.85772915	-0.118162784	0.277277263	-0.42615389	0.669995714	0.964655138
AC010326.4	176.438161	0.041850822	0.258808322	0.161705859	0.871537491	0.984551722
AC010327.2	1.240512553	0.233226608	2.223040888	0.104913323	0.916444587	NA
AC010327.4	1.526328493	-0.70955094	0.701113247	-1.012034707	0.311521459	NA
AC010327.5	14.53646923	-0.054137812	0.475977737	-0.113740218	0.90944373	0.989396773
AC010327.6	259.1605809	-0.099677791	0.241158502	-0.413328953	0.67936562	0.966523449
AC010328.2	3.932448831	-0.211750108	0.507912281	-0.416902911	0.676749424	0.965989683
AC010329.1	0.943557178	-1.104016734	1.474399012	-0.748791016	0.453983176	NA
AC010331.1	11.81284426	-0.862499326	0.47707037	-1.807907973	0.070620825	0.634336675
AC010336.1	41.13075089	-0.383245511	0.378678693	-1.012059875	0.311509426	0.879372899
AC010336.2	3.423848903	0.543407735	0.596134279	0.911552572	0.362004299	0.899414914
AC010336.3	40.46380358	0.108549232	0.521176324	0.208277366	0.835012404	0.982466356
AC010336.4	2.19900295	0.015468427	0.613768638	0.025202374	0.979893543	0.998568435
AC010342.1	9.113984231	-0.282039806	0.367704374	-0.767028693	0.443064456	0.922251043
AC010343.1	247.7726908	-0.160445064	0.352967236	-0.454560785	0.649425252	0.962677176
AC010343.3	10.71057004	-1.434493701	0.965945298	-1.485067223	0.137526018	0.75079247
AC010359.2	7.72891857	0.357297008	0.555679097	0.642991629	0.520229532	0.937191073
AC010401.1	6.81906693	-0.155020308	0.332814404	-0.465786053	0.641368649	0.960924995
AC010422.2	8.885922747	0.273103161	0.395807712	0.689989491	0.490200796	0.931653828
AC010422.3	199.3222765	-0.203391442	0.477631909	-0.425833027	0.670229519	0.964655138
AC010422.6	158.8644268	-0.181019832	0.296729261	-0.610050493	0.54182836	0.944041066
AC010422.7	8.569974131	-0.296128781	0.559965412	-0.528834058	0.596920569	0.957610805
AC010422.8	576.2410998	-0.066481932	0.359369807	-0.184995876	0.853232271	0.983406721
AC010435.1	5.863293819	-0.048253782	0.494873817	-0.097507244	0.922323582	0.991079036
AC010442.2	1.45669579	1.446951033	0.959525367	1.507986221	0.131558054	NA
AC010463.1	1.307470194	2.826409743	2.122256679	1.331794486	0.18292773	NA
AC010463.3	8.996215489	-0.144624508	0.340015449	-0.425346874	0.670583828	0.964655138
AC010478.1	40.67981256	0.954771269	0.812659627	1.174872281	0.240045817	0.838658719
AC010487.1	4.289828797	0.525800254	0.581460411	0.904275241	0.365849472	0.901640786
AC010491.1	37.25745001	-0.309335595	0.422971474	-0.73133914	0.464572029	0.926045849
AC010501.2	9.711502174	0.347544264	0.609679977	0.570043755	0.568648021	0.950766574
AC010503.4	473.7859066	0.001539127	0.241928281	0.006361913	0.994923962	0.999856826
AC010504.1	4.49312199	-0.388882318	0.470007883	-0.827395311	0.408013037	0.912619394
AC010507.1	115.3619333	-0.586010052	0.406836238	-1.440407703	0.149752086	0.76643982
AC010507.2	116.2992781	-0.198560146	0.407720359	-0.487000812	0.626257756	0.960071109
AC010522.1	93.0447493	0.157096731	0.297219296	0.528554953	0.597114217	0.957788743
AC010530.1	3.86371107	0.601593227	0.580804462	1.035793053	0.300298699	0.874650851
AC010531.1	12.95021776	-0.441248107	0.434542646	-1.015431078	0.309900385	0.87870692
AC010531.5	3.262113081	-0.396198044	0.858911754	-0.461279103	0.644598375	0.961379819
AC010531.6	13.58851861	-0.61495885	0.425889254	-1.443940751	0.148755642	0.765591707
AC010531.7	15.83968061	0.039901341	0.510562645	0.078151704	0.937707379	0.992861147
AC010536.1	42.80632762	-0.012119444	0.371522863	-0.032620992	0.97397683	0.997902893
AC010538.1	81.86742535	-0.512198559	0.309957809	-1.652478319	0.098437081	0.692018052
AC010542.2	0.710315715	0.329064121	1.699530556	0.193620597	0.846472969	NA
AC010542.4	5.396867941	0.234710794	0.490864852	0.478157671	0.632537987	0.960071109
AC010542.5	24.38881779	-0.140321106	0.398090837	-0.352485144	0.724474458	0.970764626
AC010547.1	7.322115049	-0.093732534	0.440325673	-0.212870925	0.831427641	0.982466356
AC010547.4	54.56814009	0.07054787	0.478065996	0.147569313	0.882682675	0.985201299
AC010595.1	8.54776854	-0.088758261	1.250877856	-0.070956777	0.943432156	0.993843755
AC010615.1	33.6886474	-0.933424332	0.651111359	-1.433586313	0.151690352	0.76828187
AC010615.2	11.62327128	-0.296129103	0.924418993	-0.320340782	0.748710011	0.971530887
AC010618.3	45.15656317	-0.232149573	0.337401019	-0.688052376	0.491419799	0.931653828
AC010619.2	2.34944117	0.916253613	0.654711898	1.399476039	0.161670279	0.781651024
AC010624.1	5.104056401	-0.532658035	0.657933317	-0.809592737	0.418174284	0.915269517
AC010624.3	1.757258104	0.408351909	0.863273548	0.473027246	0.636193741	NA
AC010627.1	1.750917354	0.202934804	0.827576002	0.245215912	0.806289256	NA
AC010642.1	5.715170334	0.297826782	0.46792017	0.636490584	0.524456716	0.93884966
AC010642.2	254.3100111	0.180073609	0.23662931	0.760994527	0.446660336	0.923926849
AC010643.1	14.48455115	1.203363253	0.893033663	1.347500439	0.177819112	0.794497037
AC010653.2	46.7802702	-0.743542172	0.688717671	-1.079603738	0.280318676	0.862943748
AC010654.1	13.71456903	-0.313784834	0.363462003	-0.86332225	0.387960314	0.906361244
AC010655.2	9.546983476	-0.022263202	0.57816148	-0.038506892	0.969283536	0.997355836
AC010655.3	19.40219163	-0.535721127	0.384482914	-1.393354837	0.163512516	0.782485184
AC010655.4	28.92350639	-0.366179011	0.372867829	-0.982061154	0.326069721	0.886109385
AC010680.2	48.11458479	-0.435413272	0.568495039	-0.765905139	0.443732748	0.922345865
AC010680.3	6.844934683	-0.487408479	0.65195869	-0.747606384	0.454697613	0.924255161
AC010680.4	15.8680868	-0.260631013	0.737813322	-0.353247909	0.723902594	0.9706023
AC010680.5	1.330571408	0.714237028	0.876833435	0.814564089	0.415321873	NA
AC010719.1	63.86180296	0.562500245	0.527629285	1.066089888	0.28638301	0.867088093
AC010733.1	819.328427	-0.058072421	0.186232736	-0.311827138	0.755171898	0.972435971
AC010735.1	3.101365551	0.90726162	0.63331854	1.432551809	0.151985962	0.769123897
AC010735.2	6.429987946	-0.02745902	0.590001517	-0.046540593	0.962879381	0.996235338
AC010745.1	4.434335629	-3.914486579	1.25759839	-3.11266825	0.001854043	0.131397444
AC010754.1	1.458302401	0.538936413	0.701467165	0.768298846	0.44230966	NA
AC010761.1	133.9904443	0.577556557	0.242243054	2.384202761	0.017116169	0.388833714
AC010761.3	8.054480594	0.525126987	0.486286303	1.079872052	0.28019916	0.862943748
AC010761.4	44.47081665	0.362226305	0.358395374	1.010689119	0.312165247	0.879700872
AC010789.1	1.810617154	-0.91382091	1.114279211	-0.820100474	0.412158832	0.913862047
AC010809.1	14.11950944	0.283325223	0.380311292	0.74498241	0.456282353	0.924255161
AC010809.2	23.90462615	0.22293403	0.484749683	0.459895154	0.645591479	0.961533452
AC010834.1	14.33884752	-0.650403903	0.893955259	-0.727557556	0.466884471	0.926461441
AC010834.2	1.610100211	0.557061178	0.788034244	0.706899709	0.479628805	NA
AC010834.3	41.6911154	0.056886249	0.346527409	0.164160894	0.869604485	0.984381343
AC010864.1	26.9499322	0.147773693	0.334118324	0.442279522	0.658286947	0.963216214
AC010878.1	3.06689851	-0.644389002	0.524812291	-1.227846629	0.219504548	0.824375859
AC010883.1	6.790730876	0.520610892	0.461498076	1.128088976	0.259282344	0.849858076
AC010889.1	23.70780416	6.657779343	1.151416798	5.782249621	7.37E-09	9.91E-06
AC010894.1	15.47073066	0.429777882	0.370445948	1.160163539	0.245982229	0.84298553
AC010894.2	2.925107486	0.011200164	1.132929751	0.009886018	0.992112227	0.999726037
AC010913.1	15.17455441	-0.473221173	0.327532144	-1.444808339	0.148511728	0.765591707
AC010969.1	1.742277067	2.109136026	1.264200951	1.668355038	0.095245268	NA
AC010969.2	103.4439766	0.26726427	0.223917181	1.193585365	0.232640202	0.83387838
AC010970.1	4.366105711	-0.976025491	1.283926436	-0.760188016	0.447142207	0.923967613
AC010973.1	3.102741205	0.606301414	0.550360342	1.101644445	0.270616278	0.856633109
AC010973.2	118.1571319	-0.042724988	0.279717657	-0.152743265	0.878600741	0.984956811
AC010976.1	38.48587248	-0.451991416	0.355341011	-1.271993388	0.203375468	0.813617488
AC010976.2	11.42785956	0.137200902	0.812726226	0.168815645	0.865941652	0.983886569
AC010978.1	1.998620461	0.742198552	0.567133818	1.308683292	0.190641654	0.803751655
AC010997.4	26.85678246	0.178409005	0.443873231	0.401936843	0.687730507	0.967195678
AC010997.5	3.296119941	0.303922344	0.568303889	0.534788428	0.592796166	0.956882382
AC010998.2	3.329043314	-0.500450371	0.828962644	-0.603706783	0.546038604	0.945519688
AC010998.3	1.040881476	-1.974215151	1.393867409	-1.416357925	0.156670736	NA
AC010999.2	7.251835505	0.076058376	0.499317121	0.15232479	0.878930773	0.984956811
AC011005.1	34.38830956	-0.255157509	0.375795354	-0.678979943	0.49715057	0.932270574
AC011008.2	1.848662784	-0.814121703	1.002879303	-0.81178433	0.416915395	0.914951213
AC011199.1	3.228941912	-0.809187348	0.49654581	-1.629632819	0.103179124	0.700842428
AC011287.1	5.235930013	0.779377793	0.652582239	1.194298199	0.232361342	0.833701926
AC011290.2	34.74162424	0.135611166	0.276623936	0.490236558	0.623966515	0.960064077
AC011294.1	2.123719033	0.799349413	1.073140464	0.744869325	0.456350721	0.924255161
AC011298.1	5.801567611	-1.398698935	0.905691655	-1.544343405	0.122505163	0.730207874
AC011306.1	1.513476386	2.108227184	1.593278457	1.323200709	0.18576864	NA
AC011330.1	89.8995413	0.03509332	0.968530196	0.036233583	0.971096108	0.997600419
AC011330.2	39.99995406	0.303673508	0.305427421	0.994257514	0.320097514	0.884924174
AC011330.3	1.532130889	-0.034819965	1.36626953	-0.025485429	0.97966777	NA
AC011337.1	38.17415785	0.329466079	0.33961647	0.970112195	0.331990571	0.88704921
AC011346.1	6.085725071	-0.195118198	0.476960979	-0.409086292	0.682476336	0.966907684
AC011365.1	0.805237306	1.776520209	1.077191878	1.649214263	0.099103747	NA
AC011374.2	11.86965611	-0.007083674	0.556960158	-0.012718457	0.989852413	0.999726037
AC011379.1	7.004216947	0.069188628	0.678537547	0.10196728	0.918782646	0.990449883
AC011379.2	93.5808726	-0.079091065	0.571370688	-0.138423385	0.889905816	0.986115546
AC011405.1	2.907270145	0.590792748	0.647693092	0.912149219	0.361690171	0.899281614
AC011411.1	5.423292677	0.092907155	0.601320308	0.154505268	0.877211358	0.98482659
AC011416.3	15.17392962	0.146753546	0.63919983	0.229589464	0.818410795	0.981365241
AC011442.1	2.960605578	0.253667731	0.571584997	0.443797042	0.657189327	0.963216214
AC011445.1	3.196054404	-0.540307208	0.532438164	-1.014779264	0.31021106	0.87870692
AC011446.1	38.10880576	-0.31909399	0.853463356	-0.373881301	0.708492629	0.968826635
AC011446.2	53.37527572	-0.934549995	0.484725405	-1.927998791	0.053855277	0.586231816
AC011447.1	35.71291015	-0.329217586	0.494077854	-0.666327348	0.505201889	0.934102522
AC011447.3	26.46128262	-0.436092814	0.894265177	-0.487654921	0.625794287	0.960071109
AC011447.6	10.67870328	-1.173323251	1.175598171	-0.998064883	0.318247897	0.884485853
AC011447.7	53.6854652	-0.414547217	1.21712004	-0.340596821	0.733407123	0.97080702
AC011448.1	657.896676	0.1460848	0.436580712	0.334611208	0.737918389	0.97080702
AC011450.1	5.438726547	1.074973354	0.656319437	1.637881333	0.101446451	0.698267423
AC011451.1	3.925926336	0.078531195	0.537479602	0.146110094	0.883834478	0.985613664
AC011451.2	2.236775652	0.049766285	0.781941527	0.06364451	0.94925329	0.99503984
AC011461.1	4.608738754	0.164497668	0.426323783	0.385851493	0.699606657	0.967800846
AC011462.1	224.3451942	-1.009575686	0.930848424	-1.084575814	0.278109572	0.86163733
AC011462.4	7.456681681	-0.118760813	0.439317944	-0.270329984	0.7869064	0.976897046
AC011466.1	2.252359907	0.330787331	0.603617904	0.548007819	0.583686534	0.954583525
AC011466.3	2.890010739	-0.008230223	0.685456363	-0.012006924	0.990420091	0.999726037
AC011466.4	3.584933765	0.131257789	0.541030134	0.242607168	0.808309728	0.979245259
AC011468.1	8.069652135	0.699158212	0.565176901	1.237060839	0.216064497	0.82284462
AC011468.2	9.644345746	-0.14939908	0.743319577	-0.200989029	0.840707153	0.982466356
AC011468.4	1.80823988	0.830486148	0.820884118	1.01169718	0.311682864	0.879419831
AC011468.5	15.96562142	-0.735025233	0.476559786	-1.542356812	0.12298691	0.730207874
AC011472.1	6.347514467	-0.405808592	0.506186874	-0.801697186	0.422728144	0.916139285
AC011472.3	134.8715438	0.241583336	0.512344581	0.471525111	0.637265792	0.960691431
AC011472.4	2.286697418	-0.174108593	0.484002426	-0.359726694	0.719051527	0.969558705
AC011472.5	2.891274714	0.237735514	0.645678477	0.368194888	0.712727922	0.969229014
AC011473.2	4.475801709	-0.164335266	0.989260108	-0.16611937	0.868063011	0.984381343
AC011473.4	9.542091158	-1.432894891	0.93846545	-1.526848849	0.126798601	0.73356388
AC011476.3	48.15488096	0.241766207	0.290481353	0.832295102	0.405242394	0.911287274
AC011477.1	33.72156766	-0.272527093	0.405763253	-0.671640646	0.501812496	0.933330723
AC011477.2	15.58732148	-0.617224907	0.556122897	-1.109871416	0.26705444	0.85426223
AC011479.1	12.81790335	-0.441105027	0.524239931	-0.841418215	0.400113684	0.910500953
AC011479.3	3.609160423	0.015995613	0.538039649	0.029729431	0.97628284	0.99817365
AC011481.2	1.933950946	0.011958105	0.562390985	0.021262974	0.98303588	0.999131896
AC011481.3	5.59831225	0.335826418	0.564528103	0.594879893	0.551923759	0.946585468
AC011483.1	2.80770516	-0.098978803	1.013930236	-0.097618948	0.922234878	0.991079036
AC011483.2	8.789097849	-1.175069217	0.878268444	-1.33793856	0.180916466	0.796363276
AC011483.3	7.433694736	-1.096574216	0.880050727	-1.246035236	0.212751459	0.820476784
AC011487.1	4.465471892	-0.112073561	0.646885393	-0.173251031	0.862454113	0.983886569
AC011495.1	43.15745021	-0.54865894	0.382072559	-1.436007184	0.151000297	0.767439829
AC011497.2	115.4756586	-0.256148058	0.218233908	-1.173731713	0.240502503	0.838729088
AC011498.2	4.592077706	1.546351335	0.649265763	2.381692402	0.017233286	0.390107246
AC011498.3	3.1273797	0.117709442	0.553704302	0.212585385	0.831650372	0.982466356
AC011498.4	7.423572032	-0.703296759	0.755766025	-0.930574722	0.352073595	0.894677009
AC011498.6	10.65379622	-0.446715561	0.49845593	-0.89619871	0.370146645	0.903278102
AC011498.7	134.5133872	0.512482014	0.296839993	1.726458788	0.084264907	0.666736297
AC011499.1	5.52576514	-0.691782073	0.657075426	-1.052819882	0.292423551	0.8707284
AC011503.1	4.095701638	-0.198972537	0.997330157	-0.199505185	0.841867588	0.982466356
AC011503.2	3.83775234	-0.310406114	1.328010534	-0.23373769	0.815188626	0.980320709
AC011511.1	70.92776788	-0.341178865	0.290788041	-1.173290568	0.240679303	0.838729088
AC011511.3	4.135150776	-0.194489104	0.412070473	-0.471980201	0.636940921	0.960560843
AC011511.4	868.0646428	0.105117038	0.274827367	0.38248388	0.702102483	0.968047439
AC011511.5	9.345663969	0.417154841	0.824133477	0.506173882	0.612734588	0.959397637
AC011523.1	9.246505145	0.562926019	1.256248232	0.448100944	0.654080347	0.962811394
AC011558.1	196.2327472	-0.082181286	0.322911506	-0.254500953	0.799108568	0.978811887
AC011601.1	2.354320585	-0.616443339	0.964625854	-0.639049157	0.522790954	0.938370513
AC011603.2	3724.319402	0.417584239	0.378632736	1.102874104	0.270081842	0.856048441
AC011611.2	3.276479831	0.304689461	0.61705459	0.493780398	0.621461278	0.960026951
AC011611.3	0.474369039	1.253534272	3.060921055	0.409528455	0.682151889	NA
AC011611.4	3.533009131	-1.239411819	0.728837631	-1.700532143	0.089030876	0.676165313
AC011611.5	6.242785803	0.334955899	0.570881825	0.586734214	0.557382225	0.947236117
AC011632.1	3.981318581	1.089559463	0.741937224	1.468533223	0.141959439	0.755223088
AC011676.1	1.455857607	0.235030629	0.74049369	0.317397207	0.750942227	NA
AC011676.5	21.15408686	-0.125086953	0.607358867	-0.205952296	0.836828175	0.982466356
AC011700.1	25.28883231	-0.244302494	0.776515115	-0.314613959	0.753054779	0.972409759
AC011747.1	7.658701139	2.148082927	0.852949336	2.51841796	0.011788334	0.331435047
AC011773.1	2.085131815	-0.70236724	0.692248185	-1.014617669	0.310288113	0.87870692
AC011773.3	6.082300962	-1.358163142	0.54266422	-2.502768917	0.012322597	0.33903024
AC011773.4	7.468035641	-0.118159202	0.452799576	-0.260952546	0.794129103	0.978225234
AC011815.1	129.647735	-0.197013258	0.164207375	-1.199783247	0.230223532	0.832082202
AC011815.2	6.94076592	-0.659077356	0.638388138	-1.032408524	0.30188078	0.874650851
AC011815.3	10.09783436	0.15593291	0.561165801	0.277873153	0.781109734	0.975440215
AC011825.2	2.74671842	-0.695177238	0.675504759	-1.029122636	0.303422051	0.875031911
AC011825.3	0.821393486	-2.493874803	1.580920103	-1.577483137	0.114684399	NA
AC011840.5	1.975146634	0.328001541	1.0078707	0.325440099	0.744848011	0.971364823
AC011899.1	1.651151918	-1.423538384	1.178591523	-1.207830157	0.227112599	NA
AC011912.1	31.72672042	-0.317442142	0.439327362	-0.722564012	0.469947785	0.926677864
AC011921.1	4.129514169	0.120396157	0.458609466	0.262524361	0.792917207	0.977973315
AC011933.2	3.392279209	0.661039177	0.664101226	0.995389184	0.319547017	0.884924174
AC011939.1	4.439950253	0.325936054	0.459181136	0.709820217	0.47781563	0.928751545
AC011939.3	3.6219929	-0.544092078	0.750725863	-0.724754674	0.468602547	0.926510544
AC011944.1	3.373235986	1.559159141	0.666974976	2.337657627	0.019405016	0.408413385
AC011978.2	36.39645547	-0.011743419	0.345027374	-0.034036196	0.972848288	0.997902893
AC011979.1	3.180457585	-0.901576526	0.478556873	-1.883948547	0.059571936	0.610207048
AC011997.1	2.55915817	-0.015682399	0.870442467	-0.018016583	0.985625624	0.999390362
AC012020.1	10.78745961	-0.351952905	0.631866748	-0.557004948	0.577524049	0.953357727
AC012063.1	36.96801182	-0.26526363	0.264695223	-1.002147401	0.316272407	0.883242679
AC012065.2	6.977683356	1.089927656	0.748252708	1.456630419	0.145218426	0.760922392
AC012065.3	6.33937139	-0.440605153	0.462259891	-0.953154625	0.340511732	0.889721253
AC012073.1	109.0718765	0.017149877	0.208748046	0.082155867	0.934522768	0.992861147
AC012085.1	368.5010524	0.030721752	0.418080239	0.07348291	0.941421843	0.993595625
AC012150.2	2.058493486	1.461753617	0.945824124	1.545481427	0.122229858	0.730207874
AC012158.1	4.007227825	0.662954693	0.586097819	1.131133186	0.257999038	0.849858076
AC012173.1	3.113664901	0.191414414	0.536299741	0.356916849	0.721154055	0.969958143
AC012181.1	31.85220365	0.263407544	0.347493895	0.758020638	0.448438628	0.924222491
AC012181.2	9.681721676	-0.067541623	0.419513694	-0.160999806	0.872093554	0.984551722
AC012184.2	146.7784298	0.237621651	0.468183998	0.507539027	0.61177666	0.958898071
AC012184.3	34.53817323	0.287974478	0.313747006	0.917855701	0.358694416	0.897245101
AC012213.1	0.821729507	-0.549265443	1.564036494	-0.351184544	0.725449905	NA
AC012213.2	5.036677956	0.835719399	0.682452573	1.224582385	0.220732608	0.824754218
AC012213.3	4.521000456	0.887431661	0.51300857	1.729857382	0.083655759	0.665208573
AC012236.1	11.32292825	-1.396118504	0.536223798	-2.603611608	0.009224723	0.299183045
AC012254.2	26.47296743	0.724623025	1.194102405	0.606834909	0.543960478	0.944430826
AC012254.3	18.09658449	-0.277945345	0.546445916	-0.508642003	0.611003182	0.958898071
AC012254.5	2.157795864	0.070595607	0.939654338	0.075129336	0.940111807	0.993320549
AC012291.3	15.64415538	0.796239145	0.461448579	1.72552085	0.08443365	0.667451525
AC012306.2	50.61289581	-0.294206257	0.258591461	-1.137726109	0.255234867	0.847076119
AC012313.1	567.9517858	-0.240567995	0.214194278	-1.123129884	0.261382336	0.850301063
AC012313.10	1.542064659	0.164677902	0.776258261	0.212143187	0.831995328	NA
AC012313.2	14.71228366	0.015737878	0.450021291	0.034971408	0.97210254	0.997902893
AC012313.3	13.07461159	-0.056729038	0.565657271	-0.100288711	0.92011512	0.990853911
AC012313.4	6.830895417	-0.169947994	0.381696308	-0.445244007	0.656143427	0.963216214
AC012313.5	33.3755414	-0.247347946	0.44925352	-0.550575422	0.581924761	0.954233067
AC012313.6	8.892566282	0.015972591	0.48045291	0.033244863	0.973479322	0.997902893
AC012313.7	2.652271549	-1.916487623	1.111209783	-1.7246857	0.084584129	0.668227696
AC012313.8	47.89234279	-0.567478456	0.468351143	-1.211651693	0.225645738	0.829181339
AC012313.9	3.870103423	0.345275126	0.509392815	0.677817032	0.49788771	0.932695602
AC012317.1	5.791353215	0.039859212	0.97731043	0.040784597	0.967467619	0.997353052
AC012321.1	1747.994944	0.134667468	0.260659179	0.516641956	0.605406122	0.958845556
AC012358.1	5.953107537	0.118384344	0.562292899	0.210538572	0.833247351	0.982466356
AC012358.2	8.684939196	0.055130102	0.669069215	0.082398205	0.934330063	0.992861147
AC012360.1	1.94297034	0.146353716	0.74678162	0.195979269	0.844626392	0.982466356
AC012360.2	1.994052831	0.283494825	0.695701104	0.407495148	0.683644357	0.967195678
AC012360.3	453.9606792	0.229875056	0.26271135	0.875009991	0.38156847	0.905822557
AC012363.1	42.12283639	0.078914151	0.347023924	0.227402624	0.82011068	0.981673489
AC012368.1	52.70372707	0.558081044	0.590020299	0.945867532	0.344216156	0.889863516
AC012368.2	2.189411037	1.274163174	0.92253975	1.38114718	0.167233712	0.783643558
AC012414.4	1.317805374	0.497019077	2.254836796	0.220423526	0.825541325	NA
AC012414.6	2.980578499	0.090953758	0.585718064	0.155285902	0.876595929	0.984781273
AC012435.2	62.89884963	0.070357473	0.258614665	0.272055232	0.785579551	0.976400484
AC012441.1	5.003370068	-0.168697144	0.611100096	-0.276054848	0.782505939	0.975903431
AC012441.2	4.42122428	0.140090351	0.680632627	0.205823738	0.836928598	0.982466356
AC012442.1	2.51310293	-1.037813874	0.510359021	-2.033497659	0.04200227	0.540237549
AC012447.1	4.212940718	0.897737796	0.585020356	1.534541127	0.124896583	0.732003491
AC012464.1	2.460668435	0.065751739	0.581274001	0.113116601	0.909938114	0.989396773
AC012464.2	1.898953304	-0.349162268	0.61119466	-0.571278335	0.567810985	0.950766574
AC012467.2	283.6583044	-0.388873069	0.254751448	-1.526480312	0.12689029	0.73356388
AC012485.1	8.14265356	-0.859485646	0.66488128	-1.292690399	0.19611816	0.808347813
AC012485.2	1.671668117	-1.155572405	1.08469788	-1.065340337	0.286721945	NA
AC012485.3	5.78901332	-1.00967517	0.502568709	-2.009029118	0.044534046	0.551152507
AC012501.2	4.383492903	-0.861168547	0.938177759	-0.917916183	0.358662749	0.897245101
AC012507.1	0.899035161	2.745173392	1.864105372	1.472649257	0.140845636	NA
AC012513.2	3.677372955	-0.348015597	0.619924652	-0.561383703	0.574535992	0.953020574
AC012513.3	142.6078037	-0.021890395	0.390827802	-0.056010332	0.955333577	0.995852279
AC012531.1	63.24010206	0.967904102	0.65250034	1.48337716	0.137974232	0.750860733
AC012531.2	17.04976965	0.304141349	0.690669188	0.440357487	0.65967821	0.963433007
AC012555.1	7.347744084	0.515781391	0.571942767	0.901805952	0.367159957	0.902607448
AC012557.1	10.25057477	-0.68799126	0.376018998	-1.829671545	0.067299068	0.628078597
AC012557.2	1.925033436	-0.409459991	0.727040657	-0.563187198	0.573307419	0.952962095
AC012569.1	2.08837762	-0.109962042	0.556971636	-0.197428441	0.843492275	0.982466356
AC012613.2	4.698164702	-0.202084162	1.066676336	-0.189452185	0.849738427	0.982525675
AC012615.1	264.7406426	-0.099285745	0.269969848	-0.367766051	0.713047685	0.969229014
AC012615.2	40.76444293	-0.000219473	0.313656177	-0.000699723	0.999441702	0.999856826
AC012615.3	180.0480527	-0.294045235	0.37478326	-0.784574091	0.432703326	0.919634004
AC012615.4	2.420165546	0.004720505	0.520654623	0.009066481	0.992766094	0.999726037
AC012615.6	147.9824551	0.103862454	0.397467808	0.261310356	0.793853181	0.978225234
AC012618.2	12.60939185	0.226082763	0.532994224	0.424174884	0.671438277	0.965289308
AC012618.3	19.59974731	-1.106026521	0.55727654	-1.98469959	0.047177904	0.559094492
AC012625.1	1.004332622	0.810742465	1.369153856	0.592148546	0.553751121	NA
AC012640.1	4.137818383	-0.308100241	0.476586685	-0.646472615	0.517973326	0.937048049
AC012640.2	72.79176276	0.173376716	0.2535257	0.683862488	0.494062003	0.931931671
AC012640.4	12.33218941	0.152749614	0.336805229	0.453525068	0.650170697	0.962677176
AC012645.1	51.53507937	-0.172106232	0.375761584	-0.458019763	0.646938243	0.962042867
AC012645.2	1.600295664	0.368746681	0.832905281	0.442723428	0.657965794	NA
AC012645.3	14.97932524	-0.043166129	0.819393072	-0.052680612	0.957986387	0.995972193
AC012645.4	13.254726	0.55546704	0.520111138	1.067977591	0.28553062	0.866821794
AC012651.1	90.99568119	-0.49489019	0.519338034	-0.952924988	0.340628079	0.889721253
AC012673.1	2.74182219	0.072499303	0.591457657	0.122577334	0.902441804	0.988687254
AC012676.1	94.41853411	-0.213913151	0.301878999	-0.708605606	0.478569257	0.928827042
AC012676.3	5.932085185	-0.770118814	0.395117564	-1.949087774	0.051284943	0.57485003
AC012676.4	3.2284587	-0.532985288	0.546215334	-0.9757787	0.329174142	0.886908757
AC012676.5	264.6504123	0.347513794	0.404700397	0.858693979	0.390509373	0.906949252
AC013268.1	4.767885563	1.002186504	1.031223664	0.971842035	0.33112914	0.88704921
AC013268.3	115.8803326	1.049887411	0.577577358	1.817743368	0.069103366	0.633001694
AC013268.4	13.57513208	0.528304339	0.838550422	0.630020957	0.528680873	0.939369021
AC013268.5	1.302814579	0.241878402	2.233734675	0.108284303	0.913770174	NA
AC013271.1	6.085656444	0.621072942	1.091058749	0.569238772	0.569194112	0.950766574
AC013287.1	5.057799753	0.727543159	0.8023809	0.906730406	0.36454938	0.900863986
AC013356.2	1.999694897	-0.667314872	0.583020454	-1.144582264	0.252382243	0.844932469
AC013391.2	1.640924824	0.325532265	0.739859566	0.439991966	0.659942926	NA
AC013394.1	44.30383152	0.160529656	0.310372278	0.517216475	0.605005052	0.958718158
AC013400.1	3.912142445	-0.096204411	0.458334712	-0.209899901	0.8337458	0.982466356
AC013403.2	6.336303206	-0.072720717	0.407257154	-0.178562159	0.85828151	0.983886569
AC013448.1	1.10152327	1.799460271	1.485619156	1.211252738	0.225798556	NA
AC013448.2	1.244398218	0.931227894	1.420533185	0.655548145	0.5121149	NA
AC013451.2	1.784260758	-0.334739617	1.029029987	-0.325296271	0.744956853	NA
AC013452.2	3.556895165	-0.556933745	0.497372847	-1.119751006	0.262819883	0.850678567
AC013468.1	5.971326505	-0.856754638	0.442893847	-1.934446921	0.053058202	0.584131791
AC013470.2	9.256869114	-0.207095948	0.689777736	-0.300235768	0.763997324	0.97304866
AC013472.2	5.919797812	-0.116322866	0.450603971	-0.258148781	0.796292085	0.978811887
AC013489.1	102.6800308	0.305290938	0.236689807	1.289835597	0.197107746	0.809364179
AC013489.3	21.13285988	-0.418000332	0.62754937	-0.666083581	0.505357678	0.934102522
AC013564.1	1.091167116	1.011440234	1.144472958	0.883760711	0.3768254	NA
AC013565.1	0.555558655	1.455668212	1.22972535	1.183734411	0.236518213	NA
AC013643.3	1.715009569	2.605756766	1.145397063	2.274981182	0.022907059	NA
AC013652.1	74.9822034	-0.113163602	0.449034899	-0.25201516	0.801029346	0.978811887
AC013717.1	71.30926528	-0.502037304	0.395368715	-1.26979522	0.204157584	0.813660664
AC013726.1	10.99384837	-0.106796693	0.596160042	-0.179140978	0.857827007	0.983886569
AC013731.1	11.35458322	-0.068853433	0.449568652	-0.153154436	0.878276489	0.984956811
AC015563.2	4.616762397	-0.33469103	1.631838414	-0.205100595	0.837493531	0.982466356
AC015660.1	1.176642691	-1.606168481	1.049026951	-1.531103161	0.125743899	NA
AC015674.1	168.6744378	0.142531699	0.212791968	0.669817101	0.502974391	0.933471695
AC015688.6	25.59937116	-0.011612744	0.4424499	-0.026246461	0.979060758	0.998568435
AC015712.1	27.57305995	1.433901275	0.751161822	1.908911281	0.056273538	0.594947983
AC015712.2	729.4055561	1.187032279	0.389344342	3.04879807	0.002297589	0.149794571
AC015712.6	144.2674344	2.72998737	0.738966996	3.694329228	0.000220468	0.036826802
AC015712.7	11.81564528	1.490907381	0.618508527	2.410487998	0.015931196	0.378044163
AC015726.1	20.28903312	0.341561605	0.315959455	1.081029858	0.279683832	0.862943748
AC015799.1	15.23085441	-0.125740943	0.380582894	-0.330390423	0.741104977	0.971035362
AC015802.1	16.33238939	0.028812181	0.728775871	0.039535036	0.96846382	0.997355836
AC015802.4	9.260208619	0.264132239	0.337253007	0.783187202	0.433517189	0.91992321
AC015802.5	2.959495031	0.755411469	0.532446036	1.418756864	0.155969913	0.774515698
AC015802.6	63.268382	0.562714319	0.459396891	1.224897969	0.220613666	0.824754218
AC015813.1	1768.360044	0.222803604	0.396295592	0.562215702	0.573969065	0.952962095
AC015813.2	1054.986465	0.272545381	0.393167931	0.693203489	0.488181859	0.93142195
AC015813.5	192.0297949	0.081424655	0.263314271	0.309229936	0.757146623	0.972435971
AC015813.6	891.2939516	0.39974612	0.315619704	1.266543614	0.205318525	0.814769027
AC015813.7	1.403638697	0.562801879	0.65640461	0.857400863	0.391223383	NA
AC015819.1	1.609482448	0.410802262	1.081940551	0.379690234	0.70417537	NA
AC015849.3	34.96867291	0.500615889	0.50721133	0.986996661	0.323644275	0.886109385
AC015849.5	53.58602929	0.041402969	0.562687623	0.073580736	0.941344	0.993564454
AC015849.6	3.706493552	-0.386577997	0.434620965	-0.889460075	0.373755871	0.903934534
AC015853.1	1.930637631	-0.934632258	0.780251321	-1.197860525	0.23097132	0.833297593
AC015871.3	252.5080162	-0.016897246	0.32583741	-0.051857907	0.958641915	0.995972193
AC015871.4	1.820955471	0.443815974	0.763778249	0.581079619	0.561186794	0.948454517
AC015883.1	8.840587377	-1.055169787	0.695793339	-1.516498833	0.129393265	0.73864277
AC015908.2	2.447158991	-0.253260728	1.011653511	-0.250343349	0.802321836	0.978811887
AC015908.6	3.371034872	-0.236181391	1.165537586	-0.202637301	0.839418533	0.982466356
AC015909.3	0.785532338	-0.13349336	1.312967719	-0.101672995	0.919016238	NA
AC015909.5	24.03668419	-0.046877298	0.350678096	-0.133676151	0.893658665	0.986723875
AC015911.4	3.55488556	0.735802604	0.589949711	1.247229366	0.212313408	0.820476784
AC015912.3	73.42039313	-0.242172218	0.316524026	-0.765099009	0.44421259	0.922418356
AC015917.2	2.87970937	-1.129562909	0.614062243	-1.839492529	0.065842776	0.624394738
AC015921.1	7.959957133	0.990097559	0.751757509	1.31704379	0.187823947	0.801102178
AC015922.2	3.418304162	-1.66546125	1.227548338	-1.356737816	0.174864532	0.791684375
AC015922.3	35.15961651	-2.204452311	1.141511293	-1.931169954	0.053462038	0.584901248
AC015961.1	2.602809988	-0.956928213	0.770265759	-1.242335131	0.214112939	0.820528742
AC015961.2	2.227906383	0.417153875	0.792860292	0.526137933	0.598792374	0.95831528
AC015971.1	70.73320724	-0.550223167	0.37351431	-1.473097959	0.140724624	0.753507393
AC015982.2	52.18481082	-0.33024027	0.337092547	-0.979672415	0.327247847	0.886109385
AC015987.1	2.335149811	0.733963618	0.555491821	1.321286094	0.186405989	0.799996283
AC016026.1	1131.474224	0.033618203	0.195691055	0.171792232	0.863600873	0.983886569
AC016027.1	99.42383308	-0.315020858	0.226709551	-1.389535008	0.164670123	0.782615561
AC016027.2	2.85858844	-0.663198992	0.611837829	-1.083945713	0.278388869	0.861863154
AC016065.1	194.5754655	-0.016042007	0.252021432	-0.063653346	0.949246254	0.99503984
AC016168.1	0.891070139	0.410044737	1.949544366	0.210328497	0.833411295	NA
AC016168.2	1.656357042	-0.473207416	1.728760893	-0.273726354	0.784294923	NA
AC016168.3	2.951007825	-0.109616788	1.173440526	-0.093414865	0.925573982	0.991889689
AC016245.1	2.811243904	0.670314119	0.545264718	1.229337048	0.218945462	0.823961845
AC016355.1	63.18281287	-0.186178045	0.325513322	-0.571952151	0.567354391	0.950662669
AC016394.1	125.8398947	0.31494179	0.338913112	0.929270009	0.352749174	0.894892743
AC016397.2	1.927065349	0.075529578	0.957992042	0.078841551	0.937158654	0.992861147
AC016405.3	11.28255701	-0.993890355	0.464364687	-2.140322859	0.032328684	0.491271312
AC016526.3	4.544678587	0.57032982	0.89232675	0.639149078	0.522725955	0.938370513
AC016542.1	1.721965823	1.497348981	0.666751826	2.245736602	0.024720884	NA
AC016571.1	3.712396328	2.221588336	1.032190059	2.152305495	0.031373301	0.485409693
AC016575.1	2.004124763	0.128350043	0.682344848	0.188101432	0.850797139	0.982741505
AC016582.1	1.292454144	0.314945398	1.352246222	0.232905364	0.815834893	NA
AC016582.2	30.84340559	0.003420727	0.28793341	0.011880269	0.990521139	0.999726037
AC016582.3	0.893675697	-0.044740442	1.224864155	-0.036526861	0.970862261	NA
AC016586.1	11.45648099	-0.169839643	0.486465824	-0.349129651	0.726991977	0.97080702
AC016588.2	168.1334027	-0.321069101	0.25771843	-1.245813507	0.21283287	0.820476784
AC016590.1	3.710535337	-1.42305582	0.845770662	-1.682555194	0.092461232	0.682204703
AC016590.2	2.906213764	-0.730957256	0.721810834	-1.012671495	0.311217098	0.879064475
AC016590.3	5.816238593	-0.176295494	0.716468687	-0.246061687	0.805634481	0.978811887
AC016597.1	2.55833569	0.384672948	0.528901914	0.727304888	0.467039204	0.926461441
AC016629.2	2.650986211	-0.218021206	0.508881442	-0.42843222	0.668336471	0.964471571
AC016705.1	2.755738106	1.874688482	1.134052352	1.65308813	0.098312929	0.692018052
AC016705.2	16.65994216	1.247201284	0.929535761	1.341746426	0.179678228	0.795679056
AC016717.2	49.91904932	3.463149837	1.01743609	3.40380086	0.000664552	0.07343196
AC016722.2	55.01440825	0.141112977	0.404833968	0.348570002	0.727412152	0.97080702
AC016727.1	38.05828952	-0.074648491	0.315350388	-0.236716026	0.812877102	0.980249955
AC016727.3	13.27298867	0.63925564	0.522980482	1.222331735	0.221582203	0.824754218
AC016735.1	3.761141973	-0.988292533	0.922088357	-1.071798083	0.283810734	0.86576163
AC016737.1	36.9247136	-0.170722634	0.426731698	-0.400070195	0.689104816	0.967195678
AC016738.1	48.78499102	-0.704079156	0.539180585	-1.305831803	0.191609762	0.804893276
AC016739.1	197.5318596	0.001439073	0.450811998	0.003192179	0.997453014	0.999856826
AC016745.1	3.433020789	-0.684200253	0.816933298	-0.837522787	0.402298774	0.910752959
AC016745.2	8.883661792	-0.473971762	0.706779299	-0.670607872	0.502470366	0.933471695
AC016746.1	2.41027768	-1.726886804	0.945379392	-1.826660089	0.067750893	0.628701938
AC016747.1	2.638844613	-0.108864537	0.506953459	-0.214742665	0.829967957	0.982466356
AC016747.3	12.12473138	0.255115495	0.56731323	0.449690721	0.652933463	0.962677176
AC016747.4	3.566902036	-0.396729752	0.662134058	-0.599168321	0.549060646	0.94647069
AC016773.1	62.93341956	0.431599006	0.374255871	1.153219067	0.248820479	0.843271336
AC016825.1	2.849887097	0.554848193	1.545733478	0.358954632	0.719629029	0.969558705
AC016831.1	297.7928673	-0.020184534	0.50239851	-0.04017634	0.96795254	0.997355836
AC016831.3	2.758142094	-0.613827995	0.879147002	-0.698208597	0.485046751	0.930843404
AC016831.4	11.68708626	-0.340147993	0.385054517	-0.883376193	0.377033049	0.904253725
AC016831.6	291.3625229	-0.941405187	0.459099591	-2.050546779	0.040311104	0.534003365
AC016866.1	3.123391261	-0.11110306	0.629125508	-0.176599198	0.859823224	0.983886569
AC016866.3	6.924783362	0.040796453	0.70961609	0.057490879	0.954154172	0.99553273
AC016876.1	108.9571489	-0.493914106	0.354446186	-1.393481227	0.163474318	0.782485184
AC016876.2	596.4390226	-0.016227739	0.185064624	-0.087686875	0.930125551	0.992861147
AC016876.3	2.529313665	0.473199781	0.491885389	0.962012274	0.336043439	0.888318386
AC016877.3	4.175274103	0.36596576	0.802272599	0.456161361	0.648273949	0.962182572
AC016888.1	96.39876066	-0.329828192	0.35372941	-0.932430786	0.351113941	0.894481299
AC016924.1	1.695051286	1.300970927	1.219558933	1.066755276	0.286082359	NA
AC016949.1	21.36464029	0.152537611	0.418695848	0.364316033	0.715622028	0.969520993
AC016954.1	2.088801433	0.812427564	0.910936345	0.891859862	0.372468051	0.903765228
AC016957.2	5.02429088	-0.535585749	0.523694697	-1.022706078	0.306446837	0.876929006
AC017007.2	2.021069512	-0.341294599	0.893107336	-0.382142868	0.702355396	0.968059304
AC017071.1	11.18109133	0.200026085	0.456077889	0.438578783	0.660966773	0.963510578
AC017074.1	24.11820183	-0.242156687	0.546226015	-0.443326901	0.6575293	0.963216214
AC017083.1	31.79427659	0.138697412	0.422231561	0.328486605	0.742543771	0.971075127
AC017083.2	31.68086114	-0.02494652	1.11716263	-0.022330249	0.98218452	0.999076179
AC017083.3	7.486187525	-0.326915459	0.55883508	-0.58499452	0.558551401	0.947236117
AC017100.1	67.62898118	-0.159542778	0.309192118	-0.515998854	0.60585521	0.958845556
AC017104.1	13.21696302	0.305263054	0.513415117	0.59457356	0.552128558	0.946585468
AC017104.3	19.94796272	0.487104829	0.51540676	0.945088166	0.344613867	0.890140523
AC017116.1	25.11629955	-0.613532818	0.570017926	-1.076339515	0.281775442	0.863774447
AC017116.2	61.10639011	0.058853928	0.355018105	0.165777258	0.868332244	0.984381343
AC018362.1	67.83944432	0.388589912	0.321584872	1.208358803	0.226909279	0.830815263
AC018362.2	87.90168383	0.32707172	0.314935482	1.038535632	0.299020756	0.874507962
AC018362.3	10.31156407	0.245297851	0.492957697	0.497604263	0.618762998	0.959976179
AC018410.1	10.19221614	0.753450009	0.603177517	1.249134768	0.211615786	0.81973823
AC018413.1	33.35284199	-0.078468787	0.568068269	-0.13813267	0.890135566	0.986115546
AC018470.1	9.694431121	-0.266139266	0.774761802	-0.343511084	0.731214004	0.97080702
AC018475.1	5.806073405	-0.128712626	0.427251078	-0.301257581	0.763218084	0.972941346
AC018512.1	16.9374941	0.576423075	0.504694068	1.142123737	0.25340259	0.845467429
AC018521.2	2.505626217	0.756395947	0.684472858	1.105078072	0.269125761	0.855277082
AC018521.3	1.532157526	0.634852538	1.131207586	0.561216655	0.57464985	NA
AC018521.5	129.2092405	-0.513759321	0.236008823	-2.17686489	0.02949065	0.474401566
AC018521.6	2.509026372	-0.421754958	0.471049289	-0.895352073	0.370598912	0.903485665
AC018521.7	3.001547673	0.404000739	0.564699156	0.715426497	0.474345544	0.92804651
AC018523.2	53.35564847	-0.198612531	0.352433935	-0.563545424	0.573063538	0.952941993
AC018529.2	24.98320826	0.015084377	0.459360962	0.032837743	0.97380398	0.997902893
AC018529.3	4.490742596	0.507776401	0.541364699	0.937956247	0.348266895	0.892769784
AC018553.1	4.050307721	0.797038959	1.078577876	0.738972101	0.459923939	0.925500628
AC018553.2	2.621593081	0.316495396	1.241829445	0.254862209	0.798829525	0.978811887
AC018557.1	600.2566479	0.41547257	0.238579638	1.741441864	0.081606155	0.659307854
AC018628.1	72.59092736	0.463432737	0.305252915	1.518192669	0.128965835	0.737483121
AC018628.2	1.911308075	-0.365313597	0.651765266	-0.560498719	0.575139313	0.953128005
AC018629.1	345.9027733	0.488772154	0.630955654	0.774653734	0.438544296	0.920791701
AC018630.4	90.135872	0.337908109	0.25557155	1.322166373	0.186112756	0.799835324
AC018635.1	60.20703232	-0.131832875	0.449459116	-0.293314498	0.769281773	0.973157392
AC018638.1	60.71710173	-0.050443224	0.323036717	-0.156153222	0.875912248	0.984585331
AC018638.2	101.8158844	-0.121564675	0.298870766	-0.406746622	0.684194094	0.967195678
AC018638.4	561.3547749	-0.132818834	0.277842818	-0.478035874	0.632624672	0.960071109
AC018638.5	278.1502225	-0.029793247	0.277895153	-0.107210387	0.914622076	0.989418044
AC018638.6	12.02185259	0.464374894	0.655958963	0.707932843	0.478986963	0.929147372
AC018638.7	21.11440796	0.379654352	0.453734203	0.836732936	0.402742702	0.910752959
AC018641.1	13.12212264	2.267560509	0.66603518	3.404565672	0.000662694	0.07343196
AC018644.1	4.292741317	-0.201111269	0.64195732	-0.313278254	0.75406927	0.972435971
AC018645.3	40.48330808	0.163653293	0.304163312	0.538044158	0.590546563	0.956882382
AC018647.2	761.8058757	-0.055660939	0.34484399	-0.161409045	0.871771243	0.984551722
AC018648.1	4.892369042	0.340485222	0.543266352	0.62673718	0.530831528	0.940128367
AC018653.3	94.29856482	0.588934227	0.514449212	1.144785944	0.252297839	0.844932469
AC018653.4	1.82648863	0.823192789	0.668772045	1.230901912	0.218359553	0.82379243
AC018665.1	309.6362925	0.450861324	0.353570885	1.275165302	0.20225074	0.812851417
AC018690.1	43.70478443	0.009082784	0.305760416	0.02970556	0.976301878	0.99817365
AC018695.4	25.37586902	0.163105333	0.392574815	0.415475793	0.677793632	0.966250473
AC018695.6	7.22034986	-0.980721662	0.640158776	-1.531997529	0.125523045	0.73356388
AC018755.3	5.674347838	-0.830206215	0.820703884	-1.011578269	0.311739741	0.879419831
AC018766.1	2.672313755	1.436821711	0.80709287	1.780243345	0.075036145	0.644853485
AC018797.2	2.472613146	-0.465935563	0.592125732	-0.786886193	0.431348491	0.918552703
AC018804.1	5.362675489	-0.823716604	0.821719524	-1.002430367	0.316135782	0.883242679
AC018809.1	17.94698564	-0.348870096	0.371783692	-0.938368473	0.348055082	0.892769784
AC018809.2	148.205782	-0.304066802	0.254171441	-1.19630593	0.231577195	0.833590855
AC018816.1	1.512200248	-0.689600336	1.035561922	-0.665918977	0.50546289	NA
AC018845.3	5.872289715	-1.450394073	0.599514337	-2.419281713	0.015551191	0.374930003
AC018868.1	2.704975105	0.601575415	0.51745082	1.162575056	0.245001956	0.842595716
AC018892.3	6.145313989	-0.347738187	0.523361463	-0.66443216	0.506413755	0.934210988
AC018904.1	17.65513257	0.230821925	0.267635251	0.862449634	0.388440137	0.906425522
AC018926.2	3.566798512	0.442535614	0.594340492	0.744582642	0.456524064	0.924255161
AC018926.3	3.674136321	0.294292253	0.471081812	0.624715803	0.532157599	0.94100545
AC019068.1	3.957073364	-0.810854651	1.132287787	-0.716120636	0.473916862	0.927687902
AC019069.1	168.9481451	0.132581766	0.348852592	0.380050971	0.70390758	0.968441323
AC019077.1	1.030467396	-0.491556183	0.822665549	-0.597516431	0.55016264	NA
AC019080.1	81.89512694	0.061751619	0.374539147	0.164873603	0.86904347	0.984381343
AC019080.5	21.29425986	0.608459897	0.385265573	1.579325901	0.114261324	0.722710016
AC019117.1	23.18750233	0.959844042	0.853440568	1.124675904	0.260726396	0.850029915
AC019117.2	5.277776466	0.633347327	1.091506774	0.580250478	0.561745718	0.948693832
AC019117.3	15.20428463	3.291262496	1.382559576	2.380557448	0.017286465	0.390964776
AC019129.2	2.080011637	0.406993008	0.588179422	0.691953837	0.488966319	0.931653828
AC019131.2	16.20419629	0.149497356	0.368800651	0.405360878	0.685212264	0.967195678
AC019197.1	7.411040436	0.179391915	0.583703093	0.307334186	0.758589018	0.972435971
AC019205.1	46.34539214	1.016787973	0.818436304	1.242354436	0.214105819	0.820528742
AC019226.1	2.319647987	0.454624268	0.544735057	0.834578687	0.403954966	0.910752959
AC019257.1	12.75639481	-0.121271753	0.717981633	-0.168906484	0.865870199	0.983886569
AC019257.2	1.88729389	0.775514822	0.756578974	1.02502825	0.305349858	0.876929006
AC019257.8	21.76507067	0.29861828	0.708993863	0.421185988	0.673619276	0.965989683
AC019257.9	3.229470736	0.022294794	0.678736034	0.032847518	0.973796185	0.997902893
AC019294.2	4.57612587	-0.01263171	0.518490719	-0.024362462	0.980563491	0.998568435
AC019322.4	4.430190067	0.688476804	0.687555836	1.001339481	0.316662712	0.883702656
AC019330.1	1.0495991	-0.286516713	1.607280529	-0.178261796	0.858517381	NA
AC020558.1	2.619970757	-0.749388864	0.445862856	-1.680760918	0.092809363	0.682756895
AC020558.2	17.26843115	0.048172068	0.429588179	0.11213546	0.910716002	0.989396773
AC020604.1	5.839095091	-0.648020913	0.491437366	-1.318623609	0.187294977	0.800202229
AC020612.1	7.818286225	-0.025297998	0.409212497	-0.061821177	0.950705239	0.995229483
AC020612.3	5.693803106	0.045333943	0.591691722	0.076617505	0.938927833	0.992973638
AC020629.1	3.789273852	0.134915446	0.514571841	0.262189719	0.79317518	0.978197079
AC020633.1	1.772559969	-0.559311399	0.85473409	-0.654368892	0.512874171	NA
AC020656.1	60.66906335	-1.289830861	0.939589262	-1.372760326	0.169826868	0.787121217
AC020656.2	289.0725944	-1.36474143	0.849503086	-1.606517331	0.10816029	0.710013039
AC020658.3	4.339445951	-0.038763611	0.555852464	-0.06973723	0.944402809	0.99398801
AC020658.4	2.841508197	0.685811071	0.570941489	1.201193264	0.229676242	0.832010731
AC020658.5	1.408397078	-1.536086877	0.920691266	-1.668406049	0.095235148	NA
AC020658.6	7.079808513	0.023416658	0.480216089	0.048762752	0.961108367	0.995972193
AC020659.1	60.50411332	0.889673106	0.853972205	1.041805693	0.297501774	0.873420564
AC020661.1	17.98516204	0.221815168	0.406450667	0.545737	0.585246734	0.95582689
AC020663.2	11.12173905	-0.361378431	0.437221878	-0.826533276	0.40850165	0.912935524
AC020663.3	11.24771668	0.396357191	0.333513819	1.188428091	0.234664795	0.83438486
AC020663.4	2.859994129	0.219784844	1.244507963	0.176603807	0.859819604	0.983886569
AC020688.1	8.168336614	0.206233917	0.405737255	0.508294259	0.611246996	0.958898071
AC020763.3	29.60160847	0.784151802	0.465380982	1.68496744	0.091994854	0.681284402
AC020763.4	510.1850208	0.139214769	0.434415171	0.320464797	0.748616013	0.971530887
AC020765.2	9.538933564	-0.370467468	0.475725417	-0.778742221	0.43613158	0.91992321
AC020891.2	3.239075325	0.332351126	0.657053928	0.505820164	0.612982902	0.959397637
AC020893.1	2.599484781	0.032538114	0.542007665	0.060032571	0.952129694	0.995229483
AC020899.1	2.241623167	-0.964626022	0.622598803	-1.549354122	0.121296616	0.730207874
AC020900.1	2.002620912	-0.021074378	0.701134761	-0.030057528	0.976021173	0.998111153
AC020904.2	83.75539098	-0.257268799	0.289571095	-0.888447788	0.37429993	0.904242679
AC020907.1	5.127012261	0.415558347	0.899270737	0.462105937	0.644005353	0.961379819
AC020907.4	3.75855563	0.148488796	0.631100344	0.235285557	0.813987105	0.980249955
AC020907.5	7.150976335	0.725406363	0.831137214	0.872787731	0.382778788	0.905822557
AC020909.3	67.05425503	-0.526958566	0.380405855	-1.385253564	0.165974947	0.782615561
AC020910.4	3.709393904	0.214605716	0.645291436	0.332571772	0.739457554	0.970808757
AC020910.5	50.1011571	-0.005229174	0.462165079	-0.011314517	0.990972515	0.999726037
AC020910.6	79.38443348	-0.186114479	0.421895834	-0.441138461	0.659112761	0.963216214
AC020910.7	2.274037622	-0.563484942	0.624575966	-0.902188001	0.366957008	0.902491332
AC020911.1	1.965868712	0.941527209	0.7637736	1.232730758	0.217676232	0.822902931
AC020915.1	7.941014892	0.573655464	0.494607097	1.159820525	0.246121886	0.84298553
AC020915.2	221.0498439	0.159476396	0.250107568	0.637631227	0.523713763	0.938664034
AC020915.4	34.68314054	0.324431143	0.706224571	0.459388071	0.645955513	0.961553776
AC020916.1	1279.285857	0.435906257	0.375346008	1.161345128	0.245501574	0.842864552
AC020917.4	63.39110648	-0.456015403	0.346485753	-1.316115883	0.188135151	0.801549077
AC020922.1	10.80680498	0.169557445	0.839305738	0.202021072	0.839900251	0.982466356
AC020922.3	13.20769305	0.316027881	0.584887123	0.540322856	0.588974399	0.956540012
AC020928.1	4.79474828	1.567332106	0.900501119	1.740511003	0.08176933	0.659388895
AC020928.2	0.864142662	0.401047666	1.25159982	0.320428031	0.748643879	NA
AC020931.1	13.75948978	0.236849133	0.500552369	0.47317553	0.636087954	0.960440502
AC020951.1	3.089497675	-1.275066979	1.074506972	-1.186653052	0.2353645	0.834782105
AC020978.4	6.545083041	0.767894442	0.523754241	1.466135033	0.142611503	0.756705484
AC020978.5	1403.379545	0.110408556	0.180393099	0.612044233	0.540508493	0.943117453
AC020978.6	2.736562779	0.871344688	0.846163346	1.029759433	0.303122948	0.875031911
AC020978.7	46.75102493	0.177503264	0.319034744	0.556375966	0.577953866	0.95353075
AC020978.9	168.8908465	0.29261022	0.332996655	0.878718194	0.379554091	0.905646191
AC021016.1	51.08263014	-0.622097412	0.345099634	-1.802660303	0.07144158	0.635502131
AC021016.2	33.34589274	0.023327906	0.50588578	0.046112991	0.963220192	0.996235338
AC021028.1	8.017367253	0.508530229	0.53231776	0.955313287	0.33941929	0.889721253
AC021066.1	3.317799618	0.319863774	0.615452608	0.51972121	0.603257902	0.958718158
AC021074.1	46.54760473	-0.361185521	0.377969575	-0.955594168	0.339277309	0.889721253
AC021078.1	2065.740302	0.424643119	0.311504062	1.363202508	0.172818697	0.790071224
AC021086.1	4.716502584	-0.602746316	0.514046305	-1.172552571	0.240975279	0.838857259
AC021087.2	25.42329582	-0.371399895	0.314606532	-1.180521881	0.237792713	0.836974021
AC021087.3	77.55503851	-0.123157184	0.283791129	-0.433971227	0.664309336	0.964261583
AC021092.1	70.66705147	-0.244362937	0.652609354	-0.374439832	0.708077113	0.968826635
AC021097.1	36.59930575	0.144937234	0.438600954	0.33045353	0.7410573	0.971035362
AC021106.1	38.06434002	-0.398435373	0.363756783	-1.095334551	0.273370096	0.858271675
AC021106.2	9.160774617	-0.851468794	0.410833786	-2.07253839	0.03821526	0.524052088
AC021148.1	12.39423758	-0.814436334	0.462732859	-1.760057273	0.078398096	0.654702951
AC021188.1	4.175961771	0.012358682	1.084457272	0.011396191	0.990907352	0.999726037
AC021205.3	9.154795671	-0.289844427	0.505883808	-0.572946637	0.566680826	0.950181201
AC021218.1	586.7506633	0.382952648	0.636700547	0.601464299	0.547530783	0.945636464
AC021231.1	1.494576214	0.215173746	0.927959467	0.231878389	0.816632471	NA
AC021231.2	6.13248515	0.102325221	0.362462698	0.28230552	0.777709253	0.974522976
AC021242.3	15.09886793	-0.460696594	0.436087246	-1.056432168	0.290770816	0.869809052
AC021321.1	15.86177063	-0.403444756	0.361157532	-1.11708803	0.263956688	0.85170181
AC021483.1	1.55800306	-0.758936462	0.797818784	-0.951264218	0.341470266	NA
AC021483.2	5.07297833	0.014129532	0.357272992	0.03954828	0.968453262	0.997355836
AC021491.2	5.231313335	0.633374445	0.611972421	1.034972202	0.300681893	0.874650851
AC021491.4	9.037065787	-0.0491858	0.54348526	-0.090500706	0.927889333	0.992239361
AC021683.1	0.624414032	1.113942079	1.403163947	0.793878778	0.427266005	NA
AC021683.2	3.00287032	0.247713364	0.93588758	0.26468282	0.791253813	0.977903849
AC021739.2	13.75561535	-0.033393309	0.324873317	-0.102788709	0.918130666	0.990362784
AC021752.1	2.512868198	-0.804406213	0.63405667	-1.268666116	0.204560172	0.813660664
AC021851.1	25.74524229	0.103938288	0.338503293	0.307052516	0.7588034	0.972435971
AC021945.1	57.37932177	-0.080856327	0.448375245	-0.180331826	0.856892072	0.983886569
AC022007.1	100.8234759	-0.512772359	0.230226918	-2.227247637	0.025930728	0.456044594
AC022028.2	4.907503649	0.214994245	0.866249899	0.248189634	0.803987686	0.978811887
AC022031.2	2.818099994	-0.545512075	0.913796387	-0.596973333	0.550525185	0.946585468
AC022034.1	20.76994353	0.675605113	0.828787244	0.815173156	0.414973201	0.914357635
AC022079.2	3.601738507	0.735057223	0.579282661	1.268909417	0.204473373	0.813660664
AC022098.1	163.1525827	-0.245933384	0.292811001	-0.839904866	0.400961729	0.910500953
AC022098.4	2.017018543	-0.83239063	0.807389335	-1.030965601	0.302556951	0.874793463
AC022107.1	160.7191934	0.30829264	0.232584092	1.325510433	0.185001911	0.798672566
AC022137.2	1.007137158	1.91128476	2.420360139	0.789669574	0.429720765	NA
AC022144.1	27.65179915	-0.897903691	0.439946247	-2.04093954	0.041256837	0.538798774
AC022148.1	1.252525492	-1.663807222	0.980118915	-1.697556486	0.089591502	NA
AC022150.1	0.878901617	0.138564599	1.923813856	0.072025991	0.942581224	NA
AC022150.2	21.48157768	-0.160390759	0.650728735	-0.246478679	0.805311707	0.978811887
AC022150.4	235.0587018	0.447061189	0.875594899	0.510579938	0.609645227	0.958845556
AC022154.1	4.893406133	0.565849615	0.508709591	1.112323465	0.265999098	0.853891547
AC022165.1	2.544420018	0.401554949	0.659182374	0.609171246	0.542410937	0.944176292
AC022167.1	22.8775306	0.062282647	0.748046065	0.083260443	0.933644453	0.992861147
AC022167.2	268.6105017	0.095926371	0.237130734	0.404529474	0.685823408	0.967195678
AC022167.3	1.771789619	0.338263779	0.66067462	0.511997539	0.608652732	NA
AC022201.1	1.295486723	-3.186140176	1.085324886	-2.93565569	0.003328435	NA
AC022211.1	29.71003557	0.742516115	0.407767351	1.820930764	0.068617382	0.631349524
AC022211.2	180.7360463	0.223824068	0.348937211	0.641445111	0.521233532	0.937382945
AC022211.3	15.94655794	0.073585074	0.455626048	0.161503221	0.871697075	0.984551722
AC022211.4	45.66938035	0.135265518	0.342314522	0.395149809	0.692732331	0.967195678
AC022272.1	3.164096741	0.884949415	0.661879907	1.337024141	0.181214757	0.796363276
AC022306.1	7.326668335	0.223598393	0.399230739	0.56007309	0.575429585	0.953128005
AC022306.2	16.49577765	-0.320517664	0.466255892	-0.687428662	0.491812641	0.931653828
AC022306.3	2.393313344	0.262723948	0.671560433	0.391214155	0.695638946	0.967271194
AC022335.1	2.961828617	0.092052533	1.010141846	0.091128324	0.927390627	0.992212124
AC022336.2	6.443531651	0.782446039	1.197685081	0.653298644	0.513563767	0.936197103
AC022336.3	6.633481748	-0.336906726	0.473471322	-0.711567334	0.476732741	0.928581071
AC022364.1	79.69163286	-0.054930295	0.343643773	-0.159846618	0.8730019	0.984551722
AC022384.1	112.0300292	-0.287996646	0.397092673	-0.725263059	0.468290664	0.926461441
AC022395.1	6.039206697	0.699375698	0.51294898	1.363441055	0.17274355	0.790071224
AC022400.1	12.70321084	-0.207236247	0.462787954	-0.44779957	0.654297854	0.962909723
AC022400.2	2.328278615	-0.000451929	0.61948061	-0.000729529	0.99941792	0.999856826
AC022400.3	1.94828971	0.892809203	0.736809623	1.211723049	0.225618413	0.829181339
AC022400.4	75.93404055	0.042387157	0.343192059	0.123508559	0.901704397	0.988583041
AC022400.5	211.3529201	-0.485917041	0.268740341	-1.808128394	0.07058652	0.634336675
AC022400.6	408.8670565	0.130344379	0.254957157	0.51124032	0.609182789	0.958845556
AC022400.7	594.9838856	-0.12795411	0.190011918	-0.673400445	0.500692566	0.933330723
AC022413.1	37.74175447	0.262848415	0.327565503	0.802430085	0.422304216	0.916139285
AC022415.1	2.103585364	-2.471130301	1.626886662	-1.518932055	0.128779599	0.737280516
AC022417.1	7.114402137	0.631419045	0.460446224	1.371319847	0.170275272	0.787141997
AC022497.1	27.49430229	-0.205593038	0.427035438	-0.481442569	0.630201988	0.960071109
AC022509.3	11.56356643	0.358241303	0.725048533	0.494092859	0.621240601	0.959976179
AC022532.1	29.1861435	0.117727039	0.498167623	0.236320134	0.813184265	0.980249955
AC022558.3	8.366642741	0.951693308	0.370475705	2.568841343	0.010203916	0.312274742
AC022596.2	11.1051659	0.711122368	0.732950398	0.970218953	0.331937365	0.88704921
AC022613.1	18.70436021	0.459166955	0.599707734	0.765651215	0.443883862	0.922379044
AC022613.2	33.88924549	0.441471684	0.46509517	0.949207201	0.34251524	0.889721253
AC022613.3	9.463316251	0.598133305	0.498678966	1.1994356	0.230358612	0.832241313
AC022762.2	61.85900344	0.189688283	0.425141979	0.446176318	0.655469888	0.963195678
AC022784.1	35.87530247	-0.344438414	0.459916627	-0.748914899	0.4539085	0.924222491
AC022784.5	4.08327221	0.66664968	0.698621094	0.954236403	0.339963992	0.889721253
AC022784.6	2.335765669	-0.549215745	0.824673282	-0.665979798	0.505424013	0.934102522
AC022819.1	11.03238353	0.053343145	0.452334208	0.117928612	0.906124222	0.989367107
AC022826.2	34.81315	-0.412250519	0.79518054	-0.518436377	0.604153839	0.958718158
AC022893.1	34.46089223	-0.519610456	0.340355417	-1.526670153	0.126843053	0.73356388
AC022893.2	0.876159015	-0.57414325	1.25969062	-0.455781159	0.648547354	NA
AC022893.3	1.02861195	-1.095603353	0.808770011	-1.354653781	0.17552789	NA
AC022916.1	49.94855429	0.233378602	0.488190939	0.478047795	0.632616188	0.960071109
AC022929.2	1.433009427	-0.201698515	0.893788448	-0.225666952	0.821460464	NA
AC022966.1	2.228385001	3.85136366	2.152178449	1.789518737	0.073531313	0.642231001
AC022968.1	18.9358203	-0.228471211	0.3439002	-0.664353235	0.506464256	0.934210988
AC022973.5	12.06619637	-1.179507644	0.538290656	-2.191209582	0.02843663	0.468269936
AC023024.1	278.452196	0.307984678	0.420003774	0.733290263	0.463381412	0.925640047
AC023024.2	156.7169109	0.277232303	0.469259117	0.590787248	0.55466298	0.947236117
AC023043.1	102.5301771	-0.266719033	0.429018654	-0.621695655	0.534142009	0.941328512
AC023043.2	3.718941301	-0.847665095	0.741224275	-1.143601369	0.252788994	0.845142986
AC023043.4	20.49779911	0.401453784	0.350202766	1.146346698	0.251651728	0.844467333
AC023055.1	77.67182584	0.187280068	0.472211625	0.396601986	0.691660988	0.967195678
AC023090.1	26.85225275	-0.223361714	0.871235805	-0.256373432	0.7976625	0.978811887
AC023090.2	5.375298965	0.240446162	0.571440524	0.420771982	0.673921593	0.965989683
AC023154.1	4.164825705	0.717107737	0.459208029	1.561618465	0.118377897	0.72806933
AC023157.2	119.127993	0.185823523	0.337690507	0.550277606	0.582128982	0.954233067
AC023158.2	0.391501941	1.847309653	3.061188735	0.603461535	0.546201697	NA
AC023245.2	1.158398091	-2.591200339	1.248563442	-2.075345354	0.037954539	NA
AC023271.2	2.339251855	-0.446842703	0.607966567	-0.734979072	0.46235224	0.925578836
AC023300.2	1.017911891	-0.423971939	1.792320025	-0.23654924	0.813006503	NA
AC023300.3	2.324870494	0.543872076	1.346412917	0.403941517	0.686255726	0.967195678
AC023302.1	7.882929168	0.031762163	0.567178896	0.056000256	0.955341603	0.995852279
AC023355.1	84.50860615	0.403326989	0.463163433	0.870809223	0.383858329	0.905822557
AC023509.1	384.6231026	0.370810199	0.359417848	1.031696676	0.302214235	0.874655129
AC023509.2	5.695174222	1.334861567	0.771264239	1.730744795	0.083497292	0.664778907
AC023509.3	42.61801559	-0.378314586	0.349478897	-1.082510532	0.279025738	0.862072145
AC023590.1	2.12652153	-0.188508019	0.495960367	-0.380086861	0.703880939	0.968441323
AC023593.1	168.6634154	0.085898534	0.274557696	0.312861503	0.754385886	0.972435971
AC023632.2	10.40664656	-0.653834148	0.325409746	-2.009264188	0.044509124	0.551123873
AC023790.2	5.120540285	-0.17956296	0.47037851	-0.381741421	0.702653173	0.968080656
AC023794.4	2.623423421	-0.254533453	0.708580806	-0.359215845	0.719433624	0.969558705
AC023794.5	10.6448943	0.242539146	0.744000167	0.325993403	0.744429347	0.971364823
AC023818.1	61.95310482	0.095706793	0.41020712	0.23331334	0.815518101	0.980389741
AC023825.2	1.159448407	0.331291102	1.101824332	0.300675064	0.763662285	NA
AC023830.1	2.952975209	0.193255674	0.674956134	0.286323309	0.774630507	0.973770997
AC023830.3	2.701099186	-1.514335068	0.644809567	-2.348499691	0.018849215	0.402783766
AC023906.3	1.703964371	-0.774363302	1.128546305	-0.686159973	0.492612236	NA
AC023906.4	3.117522807	1.597759079	0.759029163	2.105003544	0.035291	0.510720315
AC023906.5	4.572930471	0.088684996	0.485692601	0.182594908	0.85511588	0.983847142
AC023908.3	68.70253086	0.492223294	0.414771525	1.186733572	0.235332728	0.834782105
AC023946.1	7.599060365	-0.497989075	0.501333038	-0.993329858	0.320549231	0.885110108
AC023983.2	1.793463179	-0.864473473	0.638010018	-1.35495282	0.175432589	0.791684375
AC024060.2	61.33519081	-0.067537453	0.344939527	-0.195795052	0.844770583	0.982466356
AC024075.1	17.70271803	-0.152467788	0.352631001	-0.432372049	0.66547103	0.9644318
AC024075.2	219.7549878	-0.234291318	0.228000374	-1.027591816	0.304141876	0.875431232
AC024075.3	19.66233624	-0.215827068	0.409533777	-0.527006758	0.598188895	0.957986002
AC024145.1	1.465880159	0.501587837	1.050750728	0.477361398	0.633104797	NA
AC024230.1	1.456105067	-3.11455035	1.839377617	-1.693263157	0.090405388	NA
AC024243.1	16.50371159	0.349068497	0.476159731	0.733091174	0.463502823	0.925668582
AC024257.3	22.05709781	0.294416278	0.744725945	0.395335062	0.692595627	0.967195678
AC024267.3	6.849652375	-0.011414263	0.567464925	-0.020114482	0.983952047	0.999258755
AC024267.5	2.979357818	1.583757305	0.707011578	2.240072659	0.025086206	0.453038991
AC024267.6	244.4223119	-0.352870251	0.379148283	-0.930691941	0.352012939	0.894629544
AC024293.1	715.0272616	-0.324559481	0.279321953	-1.16195479	0.24525383	0.842595716
AC024337.1	2.347697995	1.289917536	1.347632452	0.957173103	0.33847989	0.889721253
AC024337.2	1.770406596	0.361632383	1.386173339	0.260885398	0.794180886	NA
AC024361.1	16.28541759	-0.465902881	0.485506947	-0.95962145	0.337245769	0.888607667
AC024361.2	1.767880727	-0.535467515	0.586207346	-0.913443884	0.361009134	NA
AC024361.3	4.594315974	-1.049267968	0.580490989	-1.807552553	0.070676168	0.634336675
AC024451.2	14.22667883	0.114422384	0.358897021	0.318816755	0.749865472	0.971530887
AC024451.4	4.545393247	-0.266383373	0.415809794	-0.640637563	0.521758189	0.937799707
AC024558.1	5.322675722	0.178132236	0.540330669	0.329672637	0.741647332	0.971075127
AC024560.1	58.36444989	1.933089985	0.579987616	3.332984934	0.000859196	0.082862154
AC024560.2	154.6511564	-0.297013321	0.298169568	-0.996122184	0.319190782	0.884924174
AC024560.3	15.09400205	-0.204515445	0.570759914	-0.358321318	0.720102866	0.969583739
AC024568.1	2.522275042	0.735544161	0.703323029	1.045812707	0.295647513	0.872764922
AC024575.1	30.01807474	-0.810848054	0.331765784	-2.444037609	0.014523912	0.36168525
AC024580.1	19.18614062	-0.11998903	0.41767732	-0.287276864	0.773900337	0.973770997
AC024588.1	4.514413149	0.213241437	0.56919591	0.374636277	0.707930989	0.968826635
AC024592.2	41.78796173	-0.033864378	0.873462749	-0.03877026	0.969073556	0.997355836
AC024592.3	163.2941302	-0.194853177	0.509229139	-0.382643416	0.701984174	0.968047439
AC024598.1	0.418843369	-0.965258023	2.368388083	-0.407559061	0.683597425	NA
AC024610.2	1.109715872	1.041803574	1.546646787	0.673588555	0.500572931	NA
AC024619.4	2.462652266	-0.281458192	0.784666864	-0.358697691	0.719821256	0.969583739
AC024884.2	5.799994401	0.044609638	0.460690344	0.096832153	0.92285969	0.991327085
AC024896.1	574.0939272	0.437196092	0.340598974	1.28360954	0.19927861	0.810678581
AC024909.1	166.8087127	0.5664539	0.389849388	1.453007027	0.146221803	0.762399327
AC024933.1	5.394041025	-0.243377056	0.489706012	-0.496986048	0.61919889	0.959976179
AC024937.2	5.678873546	-0.467945785	0.468930386	-0.997900326	0.318327694	0.884485853
AC024940.1	60.02211771	2.301942979	0.48118238	4.783930327	1.72E-06	0.000998467
AC024940.2	15.09393936	-0.203512344	0.299804522	-0.678816792	0.497253953	0.932270574
AC024940.5	41.69996496	-0.076760467	0.374921619	-0.204737371	0.837777321	0.982466356
AC024941.2	7.74953657	-0.255358763	0.512705993	-0.498060812	0.618441181	0.959976179
AC025030.1	2.25930347	0.314520367	0.655873538	0.479544224	0.631551515	0.960071109
AC025031.1	2.902062956	1.055313249	0.674506033	1.564571993	0.1176833	0.72806933
AC025031.4	37.50732085	0.007903946	0.365636258	0.021616964	0.982753501	0.999131896
AC025031.5	3.39703384	0.423632535	0.579090557	0.731547994	0.464444501	0.926032654
AC025034.1	26.03878236	0.756595325	0.446787973	1.693410234	0.090377408	0.679145964
AC025048.2	38.64567871	-0.701718945	0.566760412	-1.238122724	0.215670559	0.82284462
AC025048.4	2.574722426	-0.389079097	0.458630379	-0.848350034	0.396243061	0.908150292
AC025048.6	8.859662403	0.254953795	0.461725392	0.552176248	0.580827606	0.954233067
AC025154.2	46.45976383	-0.830519643	0.747467654	-1.111111147	0.26652051	0.854016824
AC025161.1	2.012612442	0.208447306	0.516956915	0.403219881	0.686786476	0.967195678
AC025162.1	4.177003089	0.889865204	0.662413863	1.343367422	0.17915303	0.795679056
AC025162.2	3.103568213	1.246533819	0.689635146	1.807526524	0.070680223	0.634336675
AC025164.1	14.50957339	0.246098084	0.612160448	0.402015655	0.687672505	0.967195678
AC025165.1	3.943788079	1.292568254	0.946365596	1.365823377	0.171994407	0.789743687
AC025165.2	157.2562004	-0.396021442	0.999958132	-0.396038023	0.692076978	0.967195678
AC025165.3	7.692988695	-0.302685804	0.396239362	-0.763896353	0.444929011	0.922899986
AC025165.4	3.805396106	0.676123849	0.484315814	1.396039174	0.162702699	0.782158301
AC025165.5	18.19947918	-0.240859864	0.328047075	-0.734223477	0.462812547	0.925640047
AC025171.1	176.6297957	0.357644726	0.264702335	1.351120403	0.176656867	0.792629835
AC025171.2	73.0986242	0.342665215	0.356078504	0.962330529	0.335883598	0.888147375
AC025171.4	8.606374559	-0.071382841	0.537754339	-0.132742473	0.894397052	0.986735416
AC025171.5	5.956911522	0.783549629	0.663079715	1.181682398	0.237331745	0.836085613
AC025175.1	4.359090788	0.055129724	0.532547058	0.103520851	0.917549602	0.990148703
AC025176.1	2.233381846	0.68327731	0.508087279	1.344803025	0.178688853	0.795679056
AC025178.1	8.364860861	-0.192415527	0.389826929	-0.493592187	0.621594219	0.960052815
AC025181.2	129.5768063	-0.495300447	0.37662454	-1.315104019	0.188474946	0.801873513
AC025257.1	82.9955468	-0.26013763	0.595038358	-0.437177917	0.661982323	0.963510578
AC025259.1	94.74271648	0.561051938	1.247030094	0.449910504	0.652774974	0.962677176
AC025262.2	24.33221786	-0.979806384	0.755831341	-1.296329393	0.194862026	0.806552872
AC025265.1	50.66296031	-0.829557462	0.398003078	-2.084299113	0.037132968	0.517934826
AC025265.3	1.236696602	0.277158222	1.10013012	0.251932218	0.801093456	NA
AC025268.1	1.065974458	0.695389334	0.98780698	0.70397289	0.481449657	NA
AC025271.4	1.859355979	1.890136598	1.064696842	1.775281492	0.07585142	0.648773338
AC025279.1	11.94290217	0.309916477	0.572457196	0.541379302	0.58824617	0.956280065
AC025280.2	1.459752628	-0.541875929	0.893119206	-0.606722961	0.544034782	NA
AC025283.2	29.60520421	0.619251039	0.526748937	1.175609471	0.239750969	0.838658719
AC025287.2	7.523801232	-0.259275719	0.628595862	-0.412468065	0.679996383	0.966611009
AC025287.3	15.67896297	0.352164163	0.436912408	0.806029208	0.420226008	0.915930408
AC025419.1	6.534924434	0.163608744	0.928121719	0.176279405	0.860074441	0.983886569
AC025423.2	200.1727027	-0.154112695	0.375253342	-0.410689734	0.681300056	0.966624996
AC025423.4	158.1581223	0.08956977	0.520242938	0.172169122	0.863304572	0.983886569
AC025442.1	1.485206526	-0.285012072	0.763230735	-0.373428452	0.708829587	NA
AC025449.1	19.5530721	0.08167742	0.352748094	0.231546027	0.816890632	0.981018743
AC025470.2	0.816152006	1.809607712	1.737821273	1.041308298	0.297732487	NA
AC025539.1	43.06327294	0.655992105	0.805693289	0.814195816	0.415532782	0.914357635
AC025569.1	17.2503759	-0.062803375	0.41906148	-0.149866734	0.880869758	0.985064828
AC025575.2	4.497134886	0.224840296	0.707006305	0.318017385	0.75047175	0.971530887
AC025576.1	9.795452562	-0.14460165	0.589366091	-0.245351153	0.806184547	0.978935643
AC025580.1	3.738402778	0.182585034	0.821429442	0.222277197	0.824098102	0.982308869
AC025580.2	21.16645109	-0.362901366	0.62158559	-0.58383169	0.559333555	0.947236117
AC025594.1	2.783159417	-1.296353792	1.294385438	-1.001520686	0.316575144	0.883651263
AC025594.2	7.537585534	0.49148412	0.358029034	1.372749341	0.169830284	0.787121217
AC025627.1	1.42850698	2.89434131	1.078143076	2.684561422	0.007262504	NA
AC025678.3	21.23481701	-1.536085234	0.772922886	-1.987371912	0.046881198	0.559094492
AC025682.1	9.605207441	0.130753176	0.327543852	0.399192889	0.689751082	0.967195678
AC025774.1	6.834702086	0.266486616	1.058615557	0.251731249	0.801248802	0.978811887
AC025884.2	1.924195672	-0.404072055	0.583790456	-0.692152553	0.488841531	0.931653828
AC025917.1	10.16543257	0.028602677	0.462127514	0.061893473	0.950647665	0.995229483
AC026111.1	2.335023792	-0.555716265	0.563286477	-0.986560635	0.323858076	0.886109385
AC026124.2	10.10395611	-0.021009217	0.34760981	-0.06043908	0.951805934	0.995229483
AC026150.1	10.43884339	-0.367217258	0.812976491	-0.451694805	0.651488861	0.962677176
AC026150.2	7.519029076	-0.244261496	0.780455949	-0.312972816	0.754301315	0.972435971
AC026150.3	3.198178057	-0.08234658	0.639731555	-0.128720523	0.897578795	0.987661297
AC026191.1	19.84532344	-1.000249135	0.385515714	-2.594574226	0.009470816	0.299561446
AC026202.2	4.199520143	-0.640898694	0.473970409	-1.352191364	0.176314106	0.791926116
AC026271.1	80.09410933	-0.27475222	0.226509104	-1.212985326	0.225135431	0.828717587
AC026304.1	44.19593537	-0.153417705	0.40111313	-0.382479887	0.702105445	0.968047439
AC026333.4	8.875553937	0.101761976	0.316924172	0.321092503	0.748140291	0.971427914
AC026336.2	1.981579894	-1.319577432	0.952292695	-1.385684716	0.165843197	0.782615561
AC026336.3	14.94179101	-1.460129752	0.991419231	-1.472767227	0.140813812	0.753507393
AC026336.4	1.082936155	-1.413304425	1.764491151	-0.800969971	0.423149031	NA
AC026348.1	4.085994117	0.395030754	0.490202116	0.805852812	0.420327722	0.915930408
AC026356.1	53.35017054	0.351283488	0.349831509	1.00415051	0.315306073	0.882368378
AC026356.2	30.55943744	0.347274073	0.416703091	0.833384922	0.404627676	0.910909072
AC026362.1	410.0327202	0.092656119	0.253602886	0.365359086	0.714843378	0.969520993
AC026362.2	6.117598438	-0.454218912	0.560571909	-0.81027769	0.417780595	0.915076334
AC026367.1	3.714083093	0.094488555	0.538088061	0.175600542	0.860607777	0.983886569
AC026367.2	2.676911444	0.258360665	0.543704294	0.475185993	0.63465441	0.960336245
AC026367.3	6.888074119	0.67525471	0.483387231	1.396922936	0.162436747	0.782158301
AC026368.1	12.40432232	-0.55657888	0.493714029	-1.127330492	0.259602775	0.849858076
AC026369.1	3.548944648	0.720528853	0.774979946	0.929738707	0.352506389	0.894677009
AC026401.3	291.4478965	-0.012560692	0.271052696	-0.046340406	0.963038935	0.996235338
AC026403.1	282.0649825	0.156295495	0.421957982	0.370405353	0.711080486	0.968997501
AC026410.3	13.32728169	0.168755674	0.35291886	0.478171311	0.63252828	0.960071109
AC026412.1	486.5895729	0.078068261	0.31944964	0.244383626	0.806933722	0.979198688
AC026412.2	4.555496733	-0.243276347	0.468434078	-0.519339557	0.603523973	0.958718158
AC026412.3	35.00638252	-0.334967264	0.403740713	-0.829659366	0.406731402	0.912303843
AC026436.1	2.314591067	-0.566723577	0.690359224	-0.820911139	0.411696886	0.913862047
AC026462.1	52.63533509	0.163868449	0.394695778	0.415176595	0.678012631	0.966250473
AC026462.3	13.8802302	-0.326536788	0.9524345	-0.342844351	0.731715559	0.97080702
AC026464.1	1.428294	-2.110764052	0.899397007	-2.346865773	0.018932074	NA
AC026464.4	854.2980403	-0.046593258	0.422776294	-0.110207829	0.912244553	0.989418044
AC026464.5	4.423092031	0.247526631	0.742109639	0.333544558	0.738723261	0.97080702
AC026464.6	205.1915889	-0.040427535	0.423274192	-0.095511456	0.923908591	0.991704416
AC026471.1	334.5217976	-0.013204223	0.263822228	-0.050049699	0.960082784	0.995972193
AC026471.2	5.691688514	0.05789199	0.477238903	0.121306101	0.903448588	0.988687254
AC026471.3	18.67093152	-1.197470767	0.614818366	-1.947682167	0.051453005	0.574982271
AC026471.4	9.085439317	-0.202644218	0.4425234	-0.45792882	0.647003581	0.962042867
AC026471.6	27.54244602	-0.019479386	0.542165797	-0.035928836	0.971339103	0.997649538
AC026523.1	2.607793937	3.415373642	1.33320009	2.561786237	0.010413539	0.314213481
AC026523.2	4.620880722	1.587015756	0.929360959	1.707641946	0.0877028	0.67540006
AC026691.1	25.33394061	0.275482403	0.422564408	0.651929972	0.514446349	0.936197103
AC026700.1	4.81655316	0.238500958	0.527412226	0.452209764	0.651117875	0.962677176
AC026704.1	10.17541387	0.627997003	0.473157077	1.327248464	0.184426505	0.798672566
AC026740.1	53.75145263	0.596232216	0.298738427	1.995833683	0.045952029	0.555532644
AC026741.1	6.576253105	0.347787282	0.534090472	0.651176721	0.514932416	0.936197103
AC026748.3	12.96451493	-0.271230323	0.59955159	-0.452388631	0.650989036	0.962677176
AC026801.2	50.31165226	0.157090106	0.504096328	0.311627158	0.755323892	0.972435971
AC026803.2	6.863867691	0.514540857	0.371302142	1.385774007	0.165815922	0.782615561
AC026954.2	47.63496536	-0.457715486	0.699404795	-0.654435727	0.512831123	0.936197103
AC026979.2	21.22262063	-0.230933883	0.453842528	-0.508841434	0.610863374	0.958845556
AC026979.3	5.754026055	0.325523126	0.446075864	0.72974835	0.465544021	0.926404114
AC026979.4	62.29508739	0.041468124	0.384802391	0.107764724	0.914182326	0.989418044
AC026992.2	5.84698956	-0.027271925	0.619506294	-0.044022031	0.964886843	0.996661734
AC027020.1	4.211806828	0.365014504	0.714103789	0.511150494	0.609245681	0.958845556
AC027020.2	90.15256276	0.241643746	0.440848252	0.548133614	0.583600161	0.954526074
AC027031.2	97.28509379	-0.089883727	0.532160964	-0.16890327	0.865872727	0.983886569
AC027097.1	73.90191094	-0.456080688	0.36321783	-1.255667124	0.209236683	0.817654727
AC027097.2	12.41699507	0.236466309	0.470238486	0.502864644	0.61505944	0.959461109
AC027117.1	35.54150259	0.630612863	0.560200031	1.125692302	0.260295783	0.849915089
AC027117.2	4.91777639	0.434502907	0.759608408	0.572009081	0.567315823	0.950662669
AC027176.2	5.075358475	-0.764969171	0.450118418	-1.699484272	0.089227976	0.676275021
AC027228.2	353.4554172	0.113919856	0.310939367	0.366373216	0.714086603	0.969466108
AC027228.3	5.698249381	-0.768073488	0.534024667	-1.438273427	0.150356489	0.766845096
AC027237.1	3.756736413	0.218515164	0.544354845	0.401420444	0.6881106	0.967195678
AC027237.3	35.29289868	0.068920507	0.269214587	0.256005843	0.797946326	0.978811887
AC027243.1	2.98086292	0.848187033	0.939564231	0.902745129	0.366661179	0.902336037
AC027243.2	3.239660256	0.083188878	0.679135731	0.122492271	0.902509167	0.988687254
AC027271.1	6.3156969	0.369675349	0.459116965	0.805187734	0.420711354	0.915930408
AC027277.1	14.03909366	0.979572189	1.037368479	0.94428567	0.345023687	0.890324148
AC027279.1	3.907462837	0.490670953	0.567402534	0.864766939	0.387166721	0.906361244
AC027281.1	3.743614793	-1.213862055	0.526024202	-2.307616363	0.021020484	0.423039414
AC027288.3	11.98493875	-0.514509876	0.433103555	-1.18796041	0.234849008	0.83438486
AC027290.1	9.582954628	-0.334470437	1.254007235	-0.266721298	0.789683755	0.977875043
AC027290.2	558.5047853	-0.116783213	0.439367146	-0.265798693	0.790394249	0.977875043
AC027307.1	6.832025697	-0.030996325	0.459639574	-0.067436154	0.946234488	0.994366899
AC027307.2	172.6877241	-0.036607811	0.278507944	-0.13144261	0.895425183	0.986991841
AC027307.3	33.63964814	-1.063872208	0.403188366	-2.638648083	0.008323734	0.281388446
AC027309.1	36.89767263	-0.239267971	0.461088003	-0.518920401	0.603816251	0.958718158
AC027309.2	32.00776075	-0.417366716	0.512172446	-0.814894904	0.41513247	0.914357635
AC027319.1	1.665922234	0.653375794	0.934146554	0.69943607	0.484279553	NA
AC027329.1	0.913306141	-0.386243433	1.757613817	-0.219754436	0.826062407	NA
AC027338.1	2.425962325	0.533787667	0.647085087	0.824911094	0.409422067	0.913424591
AC027348.1	1.667601242	1.063532415	1.316892516	0.807607608	0.419316505	NA
AC027373.1	23.89224014	0.499167526	0.417501725	1.195605901	0.231850387	0.833624135
AC027449.1	1.590831543	0.840351627	0.928614759	0.904951832	0.365490906	NA
AC027451.1	2.76007172	-1.166938204	1.186306228	-0.983673673	0.325275989	0.886109385
AC027514.2	2.955967363	0.138536991	0.56684126	0.244401742	0.806919693	0.979198688
AC027575.2	4.040666569	-0.702523168	0.587325354	-1.19613969	0.231642051	0.833590855
AC027601.1	106.3929374	0.366911858	0.352397343	1.041187925	0.297788339	0.873506067
AC027601.3	20.45246704	0.415097548	0.851854685	0.487286806	0.626055097	0.960071109
AC027601.4	19.77709532	0.313791824	0.456790975	0.686948388	0.492115253	0.931766892
AC027607.1	3.69213664	0.213208068	0.550005309	0.387647292	0.698277066	0.967765697
AC027612.1	6.119554896	0.107759119	1.004631411	0.107262343	0.914580858	0.989418044
AC027627.1	2.406558507	0.501943216	0.672018451	0.746918802	0.455112576	0.924255161
AC027644.3	45.87437794	0.173538104	0.305808881	0.567472414	0.570393263	0.95161423
AC027644.4	49.72115363	0.077232358	0.234547949	0.329281743	0.741942742	0.971075127
AC027682.1	9.773471881	-0.099443451	0.354309889	-0.28066801	0.778965047	0.97453962
AC027682.4	7.658183048	0.679572048	0.531975291	1.2774504	0.201443281	0.811964031
AC027682.6	6.811795579	-0.01604637	0.654282637	-0.024525134	0.980433735	0.998568435
AC027682.7	15.16963618	1.08729571	0.544409064	1.997203541	0.045803077	0.555532644
AC027702.1	65.07173768	0.689573047	0.463171236	1.488808013	0.136537932	0.749311746
AC027763.1	3.280578371	-0.007664439	1.088339536	-0.007042323	0.994381086	0.999856826
AC027796.1	2.338156509	-0.484132978	0.65183486	-0.742723361	0.457649183	0.924596061
AC027796.3	25.665378	-0.110905986	0.69461265	-0.159665946	0.873144228	0.984551722
AC027796.4	28.28399917	0.203160068	0.425110846	0.477899047	0.63272206	0.960071109
AC027801.1	15.72197017	-0.109676269	0.458923379	-0.238986015	0.811116427	0.980249955
AC027801.2	3.610347145	-0.397998779	1.145758758	-0.347366997	0.728315624	0.97080702
AC027808.1	1.335443787	0.450306311	1.187938447	0.379065357	0.704639331	NA
AC027808.2	2.153304457	-0.047693302	0.619178775	-0.077026707	0.938602299	0.992861147
AC032011.1	3.751937338	0.148534342	0.452105746	0.328538938	0.742504208	0.971075127
AC032044.1	5.096278758	-0.485125088	0.487955516	-0.994199415	0.320125793	0.884924174
AC034102.1	32.36385436	-0.202911073	0.356436426	-0.569277038	0.569168147	0.950766574
AC034102.4	56.33585319	0.014746084	0.281617233	0.052362151	0.958240132	0.995972193
AC034102.5	2.834792152	-1.685027036	0.599453617	-2.810938144	0.004939728	0.22161323
AC034102.6	10.62958319	-0.429690955	0.504697988	-0.851382341	0.394556998	0.907623149
AC034102.8	2.206595026	-0.096859788	0.555123936	-0.174483177	0.861485751	0.983886569
AC034111.1	2.040978871	0.64941605	0.565954912	1.147469588	0.251187595	0.844148971
AC034198.2	6.887317289	-0.772218279	0.553208143	-1.395891021	0.162747315	0.782158301
AC034213.1	5.598699927	-0.34786762	0.939904374	-0.370109588	0.711300839	0.968997501
AC034229.2	3.61443147	0.304547845	1.37807632	0.220994905	0.8250964	0.982433277
AC034229.3	6.009628924	0.813656105	0.966583058	0.841786019	0.399907739	0.910500953
AC034229.4	2.944682093	0.594885256	0.61910312	0.960882343	0.33661133	0.888349417
AC034231.1	36.2539922	-0.229331949	0.408067063	-0.561995735	0.574118925	0.952962095
AC034236.1	138.3322735	-0.140625542	0.391560888	-0.35914093	0.719489663	0.969558705
AC034236.2	87.90678434	-0.0483467	0.3936535	-0.12281537	0.902253303	0.988687254
AC034236.3	1.764814958	0.508073037	1.198357321	0.423974575	0.671584355	NA
AC034243.1	10.54285278	1.159936035	0.706990368	1.640667379	0.10086648	0.697416114
AC036108.2	18.63365861	0.519096887	0.723021481	0.717954999	0.472785034	0.927319042
AC036108.3	23.184763	-0.131326717	0.371693506	-0.353319912	0.723848619	0.9706023
AC036176.1	24.00473147	-0.702621531	0.355422319	-1.97686384	0.048057023	0.561893868
AC036176.3	5.243898538	0.244191823	0.81164588	0.300860054	0.763521212	0.972941346
AC036214.1	4.95417385	0.843495283	0.602446004	1.400117649	0.161478091	0.781461005
AC036214.2	43.68157117	-0.014015598	0.264046723	-0.053079991	0.957668174	0.995972193
AC036214.3	14.59403251	-0.223681651	0.402238767	-0.556091727	0.57814815	0.95353075
AC036214.4	2.590670133	-0.079629276	0.549729908	-0.144851635	0.884828014	0.985704536
AC036222.1	7.281069191	1.360146519	0.960040808	1.416759066	0.156553381	0.774918676
AC037198.1	9.357529158	0.510559704	0.644438575	0.792255032	0.428211986	0.918196059
AC037198.2	14.53713685	0.950085115	0.660312568	1.438841484	0.15019544	0.766584948
AC037441.1	0.897512889	-1.435389734	1.112001347	-1.290816543	0.1967673	NA
AC037459.1	2.921613101	-1.955186486	0.964762664	-2.026598416	0.042703499	0.542910316
AC037459.2	295.0939499	0.186543955	0.294616601	0.6331753	0.526619174	0.939083343
AC037487.1	14.19861019	0.515563402	0.478123231	1.07830653	0.280896984	0.863351648
AC037487.4	3.617669322	4.103117555	1.049677392	3.908932006	9.27E-05	0.019909773
AC039056.2	5.695311378	-1.014839342	0.595433247	-1.704371309	0.08831174	0.675505646
AC040160.1	57.07312125	-0.011521762	0.376173604	-0.030628841	0.975565541	0.998084224
AC040160.2	5.765593429	0.715255602	0.489978234	1.459770153	0.144353254	0.758485271
AC040162.1	242.3028051	0.416487836	0.233434781	1.784172154	0.074395696	0.644078176
AC040162.3	139.3283977	0.145163284	0.190213026	0.763161635	0.445367006	0.923283953
AC040169.1	31.00263756	-0.312927486	0.34409902	-0.909411152	0.363133137	0.90000102
AC040169.3	7.082554726	0.136031531	0.334315064	0.406896206	0.684084222	0.967195678
AC040169.4	0.689414384	-0.04509049	1.196065939	-0.037699	0.969927673	NA
AC040970.1	29.11956242	-0.123794351	0.426657327	-0.290149361	0.771701975	0.973770997
AC040977.1	8.450424065	-1.097542065	0.512153444	-2.1429946	0.032113532	0.489401036
AC040977.2	1.302789667	-1.014250216	0.769538238	-1.317998465	0.187504162	NA
AC044787.1	65.55351904	-0.284859991	0.35607054	-0.800009996	0.423705006	0.916139285
AC044802.1	14.28139897	-0.389700562	0.355408453	-1.096486475	0.272865939	0.858271675
AC044802.2	14.13784838	-0.473939752	0.795795596	-0.59555463	0.551472794	0.946585468
AC044810.2	0.772521984	0.381077596	1.238074221	0.307798668	0.758235535	NA
AC044849.1	5.38794323	-0.110980428	0.535388	-0.207289718	0.835783603	0.982466356
AC044860.1	94.54524458	-0.518954205	0.445632708	-1.164533472	0.244207887	0.842279688
AC046134.1	4.736233942	-1.39749966	0.523971281	-2.667130263	0.007650201	0.273174533
AC046134.2	56.48759994	-0.151448353	0.290274173	-0.52174243	0.601849678	0.958718158
AC046143.1	60.98987231	0.00654998	0.253624604	0.025825491	0.97939653	0.998568435
AC046158.3	1.675291752	0.509164844	0.738903843	0.689081331	0.490772088	NA
AC046168.1	3.801819746	0.286859609	0.856739368	0.334827159	0.737755472	0.97080702
AC046176.1	74.61735222	0.057225137	0.23466629	0.243857508	0.807341179	0.979217947
AC046185.2	5.093422321	0.25378298	0.564714652	0.449400382	0.653142856	0.962677176
AC046185.3	6.851111794	1.123614031	0.434121911	2.588245382	0.009646623	0.302130828
AC048338.1	6.472577281	-0.431351593	1.060583048	-0.406711755	0.684219706	0.967195678
AC048338.2	5.313593746	-0.418129287	0.482168388	-0.867185193	0.385840548	0.906361244
AC048341.1	177.7709949	0.417763104	0.404381498	1.033091537	0.301561063	0.874650851
[truncated: 25,138 more rows]
