# Supplementary material for: A global cancer data integrator reveals principles of synthetic lethality, sex disparity and immunotherapy
Source: Genome Med. 2021 Oct 18;13:167. doi: 10.1186/s13073-021-00987-8 (PMC8524992; doi:10.1186/s13073-021-00987-8)
Supplement: Supplementary file 8 — Additional file 8: Table S7. A table containing the data from the differential essentiality analysis of male and female CRC cell lines Fig. 3a. [file 13073_2021_987_MOESM8_ESM.csv]

Additional File 8: Table S7. A table containing the data from the differential essentiality analysis of male and female CRC cell lines Fig 3a.
	stat	pvalue	baseMean	delta	FC	padj	abs_delt
A1BG	58	0.123579987	-0.014294232	0.050813592	-3.554831885		0.050813592
A1CF	80	0.489741442	-0.052995166	-0.02614849	0.493412738		0.02614849
A2M	76	0.408480661	0.053656514	-0.0055814	-0.104020925		0.0055814
A2ML1	55	0.0948312	0.053178888	-0.061583171	-1.158037968		0.061583171
A3GALT2	61	0.15793724	-0.149400963	-0.059127443	0.395763468		0.059127443
A4GALT	66	0.227894264	-0.103135513	0.024448121	-0.237048518		0.024448121
A4GNT	81	0.489741442	0.050863593	-0.022025162	-0.433024112		0.022025162
AAAS	76	0.408480661	-0.256849507	-0.018142245	0.070633756		0.018142245
AACS	66	0.227894264	0.03141616	0.018189576	0.578987879		0.018189576
AADAC	59	0.134397743	0.155187841	-0.084360573	-0.543602985		0.084360573
AADACL2	75	0.388630781	0.030341449	-0.009525729	-0.313951024		0.009525729
AADACL3	49	0.052596253	0.049726361	-0.092706173	-1.864326531		0.092706173
AADACL4	73	0.349837813	0.05541578	-0.051927482	-0.937052276		0.051927482
AADAT	37	0.012630151	-0.054934214	0.093111376	-1.694961478		0.093111376
AAED1	74	0.369067569	-0.006579337	-0.045980737	6.988658697		0.045980737
AAGAB	74	0.369067569	-0.048140831	-0.00737364	0.153168097		0.00737364
AAK1	78	0.448842573	-0.187631472	0.011789739	-0.062834547		0.011789739
AAMDC	46	0.037991189	-0.071097185	0.059645913	-0.838934944		0.059645913
AAMP	60	0.145848487	-1.071714573	-0.162308197	0.151447224		0.162308197
AANAT	52	0.071340242	-0.12623112	0.037245315	-0.295056523		0.037245315
AAR2	71	0.3125528	-0.064185176	-0.075543472	1.176961363		0.075543472
AARD	70	0.294577233	-0.202020631	0.060671712	-0.300324339		0.060671712
AARS	79.5	0.479379316	-1.698691943	-0.102641562	0.060423882		0.102641562
AARS2	56	0.103808706	-0.582531846	0.097377559	-0.167162637	0.463431721	0.097377559
AARSD1	70	0.294577233	-0.280546695	0.001388758	-0.004950185	0.484900795	0.001388758
AASDH	69	0.277094009	-0.108765511	-0.047022965	0.432333413		0.047022965
AASDHPPT	66	0.227894264	-0.410044353	0.060226226	-0.146877346	0.484900795	0.060226226
AASS	62	0.17066584	-0.008229542	-0.060344519	7.332670542		0.060344519
AATF	75	0.388630781	-0.828157691	0.041218147	-0.049770892		0.041218147
AATK	70	0.294577233	-0.227908096	0.030383933	-0.133316603		0.030383933
ABAT	73	0.349837813	-0.027118285	0.018567681	-0.684692314		0.018567681
ABCA1	69	0.277094009	-0.01174617	0.026046024	-2.217405647		0.026046024
ABCA10	49	0.052596253	-0.033532366	0.042177946	-1.257827934		0.042177946
ABCA12	79	0.469251442	-0.035893474	0.065668092	-1.829527361		0.065668092
ABCA13	63	0.184032753	0.049643065	0.01790507	0.360676168		0.01790507
ABCA2	44	0.030234561	-0.037792459	0.050520448	-1.336786495		0.050520448
ABCA3	78	0.448842573	0.055438003	0.011371185	0.205115348		0.011371185
ABCA4	80	0.489741442	-0.326556279	-0.004928335	0.015091838		0.004928335
ABCA5	74	0.369067569	-0.016863029	0.001354347	-0.080314591		0.001354347
ABCA6	78	0.448842573	0.0346517	0.027307573	0.788058693		0.027307573
ABCA7	39	0.016399724	0.109820859	0.068052566	0.619668857		0.068052566
ABCA8	65	0.212657579	-0.025233618	0.031905141	-1.264390301		0.031905141
ABCA9	68	0.260134558	0.11343303	0.008062481	0.071077011		0.008062481
ABCB1	68	0.260134558	-0.159521635	-0.024617206	0.154318916		0.024617206
ABCB10	69	0.277094009	-0.127090147	0.060691691	-0.477548358		0.060691691
ABCB11	74	0.369067569	-0.071854701	-0.007365086	0.102499703		0.007365086
ABCB4	80	0.489741442	-0.029911365	-0.008074142	0.269935579		0.008074142
ABCB5	74	0.369067569	-0.041510577	-0.052520956	1.265242738		0.052520956
ABCB6	77	0.428568208	-0.086548934	0.081763862	-0.944712518	0.489986436	0.081763862
ABCB7	76	0.408480661	-1.167705596	-0.01098869	0.009410497		0.01098869
ABCB8	78	0.448842573	0.095308861	-0.015198369	-0.159464381		0.015198369
ABCB9	59	0.134397743	-0.053269226	-0.064975262	1.219752328		0.064975262
ABCC1	75	0.388630781	0.052814862	-0.011863046	-0.224615668		0.011863046
ABCC10	67	0.243726645	-0.219210005	0.039414515	-0.179802537		0.039414515
ABCC11	37	0.012630151	0.040787548	-0.138669064	-3.399789138		0.138669064
ABCC12	78	0.448842573	-0.006439978	0.015416108	-2.393813574		0.015416108
ABCC2	80	0.489741442	-0.043473103	-0.008734567	0.200918886		0.008734567
ABCC3	54	0.086439219	-0.051000485	0.037739248	-0.739978218		0.037739248
ABCC4	64	0.19803291	0.112092705	0.007091585	0.063265355		0.007091585
ABCC5	47	0.042439373	0.051006558	0.060057347	1.177443626		0.060057347
ABCC6	69	0.277094009	-0.14801728	0.040783024	-0.2755288		0.040783024
ABCC8	61	0.15793724	0.078126361	0.033992545	0.435096995		0.033992545
ABCC9	66	0.227894264	-0.025843331	0.026594255	-1.029056771		0.026594255
ABCD1	77	0.428568208	-0.172372819	-0.027233847	0.157993863		0.027233847
ABCD2	73	0.349837813	-0.000905747	-0.038167767	42.13952205		0.038167767
ABCD3	74	0.369067569	-0.158826533	-0.009974002	0.062798081		0.009974002
ABCD4	66	0.227894264	-0.109480064	-0.042204193	0.385496606		0.042204193
ABCE1	59	0.134397743	-1.493480185	0.10852641	-0.07266679		0.10852641
ABCF1	78	0.448842573	-1.08064865	0.088372501	-0.081777275		0.088372501
ABCF2	65	0.212657579	-0.130688803	-0.061094549	0.467481132		0.061094549
ABCF3	68	0.260134558	0.063596699	0.010883919	0.17113968		0.010883919
ABCG1	73	0.349837813	-0.184773304	-0.042583408	0.230462992		0.042583408
ABCG2	61	0.15793724	0.080123609	0.021456413	0.267791398		0.021456413
ABCG4	53	0.078615294	0.036299735	0.03335236	0.918804496		0.03335236
ABCG5	41	0.021094005	0.054167804	-0.093239667	-1.72131157		0.093239667
ABCG8	79	0.469251442	0.030019937	-0.026050222	-0.867764039		0.026050222
ABHD1	66	0.227894264	-0.008879344	-0.023004132	2.59074675		0.023004132
ABHD10	80	0.489741442	-0.050938418	-0.035426372	0.695474525		0.035426372
ABHD11	57	0.113387221	-0.336820239	-0.085711	0.254471051		0.085711
ABHD12	66	0.227894264	0.030736628	0.008102392	0.263607068		0.008102392
ABHD12B	78	0.448842573	0.035629804	-0.042238103	-1.185471128		0.042238103
ABHD13	58	0.123579987	-0.140803274	0.04468732	-0.317374155		0.04468732
ABHD14A	74	0.369067569	0.017256917	-0.012835996	-0.74381744		0.012835996
ABHD14B	70	0.294577233	-0.042928158	-0.037916534	0.883255545		0.037916534
ABHD15	70	0.294577233	-0.291964814	-0.012996457	0.044513778		0.012996457
ABHD16A	71	0.3125528	-0.061640188	-0.037885081	0.614616573		0.037885081
ABHD16B	67	0.243726645	0.020687983	0.011725776	0.566791633		0.011725776
ABHD17A	69	0.277094009	-0.376830557	-0.036965222	0.098095075	0.484900795	0.036965222
ABHD17B	76	0.408480661	0.011917229	0.004036759	0.33873305		0.004036759
ABHD17C	51	0.064593426	0.094304095	0.049253754	0.522286479		0.049253754
ABHD18	49	0.052596253	0.080072069	0.057971953	0.723997187		0.057971953
ABHD2	55	0.0948312	-0.082618281	-0.073896049	0.894427337		0.073896049
ABHD3	69	0.277094009	-0.129898842	0.05360005	-0.412629162		0.05360005
ABHD4	75	0.388630781	0.042413227	-0.051792445	-1.221138993		0.051792445
ABHD5	38	0.014409115	-0.048533442	-0.084882377	1.748946151		0.084882377
ABHD6	77	0.428568208	0.1304348	-0.024890225	-0.190825031		0.024890225
ABHD8	66	0.227894264	-0.051414922	-0.005063184	0.098476936		0.005063184
ABI1	50	0.058353017	-0.087298	0.060990259	-0.698644409		0.060990259
ABI2	66	0.227894264	0.06045249	0.023325533	0.385849002		0.023325533
ABI3	59	0.134397743	0.06478666	0.024241853	0.374179706		0.024241853
ABI3BP	62	0.17066584	0.057315104	-0.049740835	-0.867848641		0.049740835
ABL1	76	0.408480661	-0.003367822	-0.016780976	4.98273904		0.016780976
ABL2	64	0.19803291	0.135594782	-0.001207097	-0.008902236		0.001207097
ABLIM1	76	0.408480661	0.038921619	-0.011030421	-0.283400889		0.011030421
ABLIM2	58	0.123579987	-0.044760948	0.077940374	-1.74125832		0.077940374
ABLIM3	68	0.260134558	0.000974126	-0.050911003	-52.26328512		0.050911003
ABR	66	0.227894264	-0.048809434	-0.079265952	1.623988336		0.079265952
ABRA	72	0.330985756	-0.023963001	-0.027908436	1.164646937		0.027908436
ABRACL	38	0.014409115	0.06899558	0.080436398	1.165819571		0.080436398
ABRAXAS1	79	0.469251442	-0.298913921	0.009838949	-0.03291566		0.009838949
ABRAXAS2	75	0.388630781	0.070427269	-0.004402514	-0.062511496		0.004402514
ABT1	81	0.489741442	-0.949991174	0.010538868	-0.011093648		0.010538868
ABTB1	43	0.026878352	-0.035306175	0.089275115	-2.52859773		0.089275115
ABTB2	34	0.008385228	0.104495927	0.073009304	0.698680858		0.073009304
ACAA1	60	0.145848487	0.021194509	-0.078076453	-3.683805728		0.078076453
ACAA2	60	0.145848487	-0.073626973	0.033453544	-0.454365332		0.033453544
ACACA	79	0.469251442	-0.522049531	-0.014396159	0.027576232	0.489986436	0.014396159
ACACB	48	0.047299676	-0.055980079	-0.09705969	1.73382552		0.09705969
ACAD10	73	0.349837813	-0.117170301	0.050123897	-0.427786702		0.050123897
ACAD11	39	0.016399724	0.010960622	0.047959654	4.375632574		0.047959654
ACAD8	62	0.17066584	0.04180128	-0.040536867	-0.96975182		0.040536867
ACAD9	76	0.408480661	-0.338793166	-0.037753265	0.111434553	0.489986436	0.037753265
ACADL	39	0.016399724	-0.020176766	0.075457604	-3.739826388		0.075457604
ACADM	64	0.19803291	-0.009275579	0.019847056	-2.139710682		0.019847056
ACADS	75	0.388630781	-0.119889373	-0.013986009	0.116657623		0.013986009
ACADSB	68	0.260134558	-0.090777619	-0.007280518	0.08020168		0.007280518
ACADVL	61	0.15793724	-0.032996773	0.049866951	-1.511267536		0.049866951
ACAN	68	0.260134558	-0.076528497	-0.060063414	0.784850306		0.060063414
ACAP1	66	0.227894264	0.00144328	0.024084755	16.68751128		0.024084755
ACAP2	68	0.260134558	-0.06211098	0.001508689	-0.024290214		0.001508689
ACAP3	70	0.294577233	-0.228003063	-0.039677245	0.174020667		0.039677245
ACAT1	65	0.212657579	0.040256292	-0.060951504	-1.514086396		0.060951504
ACAT2	56	0.103808706	0.145730092	0.058634581	0.402350538		0.058634581
ACBD3	60	0.145848487	0.006766834	0.016554547	2.446424258		0.016554547
ACBD4	79	0.469251442	-0.099795534	-0.026023955	0.260772739		0.026023955
ACBD5	61	0.15793724	0.025071226	0.047433262	1.89194025		0.047433262
ACBD6	75	0.388630781	0.169663374	0.024899655	0.146759164		0.024899655
ACBD7	76	0.408480661	0.069685157	-0.042731019	-0.613201153		0.042731019
ACCS	48	0.047299676	-0.023949107	0.074904435	-3.127650463		0.074904435
ACCSL	33	0.007280117	-0.050936824	0.084938166	-1.667519862		0.084938166
ACD	81	0.489741442	-0.252387844	0.018064258	-0.071573406		0.018064258
ACE	77	0.428568208	-0.15664189	-0.016429105	0.104883213		0.016429105
ACE2	50	0.058353017	0.222595686	0.056422114	0.253473528		0.056422114
ACER1	60	0.145848487	-0.112528851	0.012222947	-0.108620566		0.012222947
ACER2	70	0.294577233	-0.048632951	0.00053878	-0.011078503		0.00053878
ACER3	57	0.113387221	0.099826264	0.019191978	0.192253797		0.019191978
ACHE	77	0.428568208	-0.262457377	-0.010245851	0.03903815	0.489986436	0.010245851
ACIN1	69	0.277094009	-0.958496562	-0.05535239	0.057749179		0.05535239
ACKR1	64	0.19803291	0.024911186	-0.006732344	-0.270253853		0.006732344
ACKR2	76	0.408480661	0.071267447	-0.015038381	-0.211013321		0.015038381
ACKR3	71	0.3125528	0.089524351	-0.036819824	-0.41128278		0.036819824
ACKR4	48	0.047299676	-0.077439639	0.059335933	-0.766221718		0.059335933
ACLY	66	0.227894264	-0.640012479	0.122616207	-0.191584088	0.484900795	0.122616207
ACMSD	81	0.489741442	0.055996269	-0.041222931	-0.736172809		0.041222931
ACO1	67	0.243726645	0.007949666	-0.021071088	-2.650562861		0.021071088
ACO2	76	0.408480661	-0.837865735	0.077324678	-0.092287672	0.489986436	0.077324678
ACOD1	72	0.330985756	0.020764718	0.020238106	0.974639077		0.020238106
ACOT1	63	0.184032753	-0.037342806	0.006994691	-0.187310263		0.006994691
ACOT11	54	0.086439219	0.001384738	0.043910441	31.71028337		0.043910441
ACOT12	70	0.294577233	-0.321464474	-0.037587966	0.11692728		0.037587966
ACOT13	70	0.294577233	-0.034741934	0.028331451	-0.815482844		0.028331451
ACOT2	80	0.489741442	-0.076882766	-0.004892094	0.063630565		0.004892094
ACOT4	57	0.113387221	-0.128417646	0.043668357	-0.340049505		0.043668357
ACOT6	79	0.469251442	-0.084268056	0.020098992	-0.238512585		0.020098992
ACOT7	69	0.277094009	0.075421298	0.001352537	0.017933086		0.001352537
ACOT8	54	0.086439219	-0.023965062	0.046683388	-1.947976951		0.046683388
ACOT9	78	0.448842573	0.009922826	-0.039526236	-3.983364636		0.039526236
ACOX1	68	0.260134558	-0.199825248	0.049111077	-0.245770128	0.484900795	0.049111077
ACOX2	79	0.469251442	-0.147352635	-0.008846384	0.060035466		0.008846384
ACOX3	66	0.227894264	0.013793092	0.115433833	8.368959835		0.115433833
ACOXL	49	0.052596253	-0.237225689	0.051634413	-0.217659448		0.051634413
ACP1	73	0.349837813	0.189641525	0.012451473	0.065657946		0.012451473
ACP2	77	0.428568208	0.080395925	-0.028496538	-0.354452522		0.028496538
ACP4	42	0.023839052	0.015101531	0.109579458	7.256182214		0.109579458
ACP5	67	0.243726645	0.085922191	0.015970143	0.185867496		0.015970143
ACP6	73	0.349837813	-0.049674229	-0.027273359	0.549044437		0.027273359
ACP7	72	0.330985756	-0.172713913	0.019100513	-0.110590471		0.019100513
ACPP	74	0.369067569	0.108158159	0.012850702	0.118813987		0.012850702
ACR	60	0.145848487	-0.201865256	0.060646974	-0.30043295		0.060646974
ACRBP	61	0.15793724	-0.072319539	0.052831543	-0.730529313		0.052831543
ACRV1	62	0.17066584	0.249938012	0.005287953	0.021157058		0.005287953
ACSBG1	74	0.369067569	0.078078538	-0.016291414	-0.208654187		0.016291414
ACSBG2	72	0.330985756	0.04737338	-0.047177521	-0.995865646		0.047177521
ACSF2	68	0.260134558	-0.159811042	0.012879657	-0.080593032		0.012879657
ACSF3	54	0.086439219	0.164045988	0.064357014	0.392310811		0.064357014
ACSL1	73	0.349837813	0.008265785	-0.025463932	-3.080642943		0.025463932
ACSL3	62	0.17066584	-0.245309423	-0.017106776	0.069735503		0.017106776
ACSL4	54	0.086439219	-0.131512769	0.090836884	-0.690707711		0.090836884
ACSL5	70	0.294577233	-0.017308808	-0.015281236	0.88285899		0.015281236
ACSL6	63	0.184032753	-0.051245909	-0.051506383	1.005082821		0.051506383
ACSM1	61	0.15793724	-0.011420347	0.021641251	-1.894973119		0.021641251
ACSM2A	62	0.17066584	0.15271348	-0.063094598	-0.413156708		0.063094598
ACSM2B	64	0.19803291	0.028380319	0.008871199	0.312582773		0.008871199
ACSM3	71	0.3125528	-0.023244192	-0.029271869	1.259319711		0.029271869
ACSM4	80	0.489741442	-0.017020063	-0.013324342	0.78286088		0.013324342
ACSM5	54	0.086439219	0.045054766	0.080314951	1.782607234		0.080314951
ACSM6	81	0.489741442	-0.047985271	0.014184788	-0.295607122		0.014184788
ACSS1	42	0.023839052	0.145022078	0.08144127	0.561578425		0.08144127
ACSS2	74	0.369067569	0.094524755	-0.012695852	-0.13431245		0.012695852
ACSS3	72	0.330985756	0.119396895	-0.037797411	-0.316569468		0.037797411
ACTA1	64	0.19803291	-0.10918662	0.04245346	-0.388815593		0.04245346
ACTA2	67	0.243726645	0.05303365	0.00483096	0.091092351		0.00483096
ACTB	70	0.294577233	-0.755366129	0.022386213	-0.029636241	0.484900795	0.022386213
ACTBL2	77	0.428568208	0.045509294	-0.02159379	-0.474491871		0.02159379
ACTC1	63	0.184032753	-0.093855061	-0.065460238	0.697460934		0.065460238
ACTG1	65	0.212657579	-0.656670712	-0.054755012	0.083382753		0.054755012
ACTG2	79	0.469251442	-0.007218075	-0.018527469	2.566815969		0.018527469
ACTL10	63	0.184032753	0.189697044	-0.006469913	-0.034106556		0.006469913
ACTL6A	53	0.078615294	-1.45130563	0.098849486	-0.06811073		0.098849486
ACTL6B	77	0.428568208	0.103827437	-0.012354549	-0.11899118		0.012354549
ACTL7A	78	0.448842573	-0.17247411	-0.011702664	0.067851717		0.011702664
ACTL7B	65	0.212657579	0.03841722	0.032412157	0.843688253		0.032412157
ACTL8	70	0.294577233	0.008060755	-0.02432071	-3.017175233		0.02432071
ACTL9	60	0.145848487	0.042505365	-0.046349346	-1.090435183		0.046349346
ACTN1	69	0.277094009	-0.090362509	-0.023923296	0.264748025		0.023923296
ACTN2	63	0.184032753	0.01456463	-0.047569577	-3.266102666		0.047569577
ACTN4	68	0.260134558	0.007876246	0.019835667	2.518416446		0.019835667
ACTR10	67	0.243726645	-1.107692857	0.051296937	-0.046309712		0.051296937
ACTR1A	59	0.134397743	-0.636028267	-0.07480843	0.117618091	0.467470411	0.07480843
ACTR1B	78	0.448842573	-0.342119617	0.032993743	-0.096439202		0.032993743
ACTR2	57	0.113387221	-1.064609038	0.102589137	-0.096363203		0.102589137
ACTR3	69	0.277094009	-0.515504642	-0.02301288	0.044641461	0.484900795	0.02301288
ACTR3B	46	0.037991189	-0.024565056	0.063298622	-2.576775003		0.063298622
ACTR3C	63	0.184032753	-0.350230602	-0.029301357	0.083663041		0.029301357
ACTR5	77	0.428568208	-0.334096446	0.03054167	-0.091415729	0.489986436	0.03054167
ACTR6	55	0.0948312	-0.744250472	-0.060889253	0.081812851		0.060889253
ACTR8	76	0.408480661	-0.827323263	0.016950325	-0.020488152		0.016950325
ACTRT1	52	0.071340242	0.122532566	0.05657903	0.461746884		0.05657903
ACTRT2	71	0.3125528	0.14434167	-0.044100701	-0.305529934		0.044100701
ACTRT3	66	0.227894264	-0.095253092	-0.000864601	0.009076878		0.000864601
ACVR1	65	0.212657579	0.007369511	0.01401626	1.901925479		0.01401626
ACVR1B	49	0.052596253	-0.150806373	-0.105439095	0.699168695		0.105439095
ACVR1C	72	0.330985756	-0.001167911	-0.023910729	20.47306945		0.023910729
ACVR2A	67	0.243726645	-0.094431893	-0.074914051	0.793313028		0.074914051
ACVR2B	37	0.012630151	0.01852148	-0.06524691	-3.522769699		0.06524691
ACVRL1	56	0.103808706	0.017741636	0.061553434	3.469434002		0.061553434
ACY1	34	0.008385228	0.033548112	0.074861092	2.231454699		0.074861092
ACY3	59	0.134397743	-0.050084438	0.018994916	-0.37925784		0.018994916
ACYP1	74	0.369067569	0.021457942	-0.004177951	-0.194704186		0.004177951
ACYP2	62	0.17066584	0.056772798	-0.047767191	-0.841374616		0.047767191
ADA	78	0.448842573	-0.056638964	0.004895266	-0.086429299		0.004895266
ADA2	69	0.277094009	2.24E-05	-0.066899791	-2987.656679		0.066899791
ADAD1	78	0.448842573	0.036612746	-0.018788361	-0.513164497		0.018788361
ADAD2	80	0.489741442	-0.096594239	-0.020745473	0.214769256		0.020745473
ADAL	75	0.388630781	-0.095143819	-0.048440584	0.50913012		0.048440584
ADAM10	65	0.212657579	0.04384386	0.005605066	0.127841527		0.005605066
ADAM11	70	0.294577233	-0.36921151	-0.007336894	0.019871792	0.484900795	0.007336894
ADAM12	52	0.071340242	-0.11906934	-0.079968352	0.671611617		0.079968352
ADAM15	74	0.369067569	0.000239471	-0.026212091	-109.4585275		0.026212091
ADAM17	57	0.113387221	-0.009906479	0.067585619	-6.822365089		0.067585619
ADAM18	60	0.145848487	0.120664426	0.123757964	1.025637526		0.123757964
ADAM19	57	0.113387221	0.169940501	-0.071686397	-0.421832327		0.071686397
ADAM2	77	0.428568208	-0.048352416	-0.051933159	1.074055083		0.051933159
ADAM20	53	0.078615294	0.093047198	0.032031852	0.344253808		0.032031852
ADAM21	79	0.469251442	0.016079315	-0.015720731	-0.977699058		0.015720731
ADAM22	78	0.448842573	-0.065427852	-0.000961907	0.014701802		0.000961907
ADAM23	77	0.428568208	0.023731321	-0.003543128	-0.14930178		0.003543128
ADAM28	46	0.037991189	0.124433176	0.051735551	0.415769755		0.051735551
ADAM29	37	0.012630151	0.061240133	0.060467909	0.987390231		0.060467909
ADAM30	69	0.277094009	-0.182036149	0.046296393	-0.25432527		0.046296393
ADAM32	53	0.078615294	0.064794587	0.047217966	0.728733195		0.047217966
ADAM33	58	0.123579987	-0.129772942	-0.043926081	0.338484128		0.043926081
ADAM7	76	0.408480661	0.008402962	-0.015179156	-1.806405341		0.015179156
ADAM8	54	0.086439219	0.207232285	0.050856797	0.245409624		0.050856797
ADAM9	57	0.113387221	-0.004098963	0.03157957	-7.704283511		0.03157957
ADAMDEC1	75	0.388630781	0.078036736	0.00392083	0.050243394		0.00392083
ADAMTS1	61	0.15793724	-0.012974463	-0.060108552	4.632835473		0.060108552
ADAMTS10	66	0.227894264	-0.187214278	0.00787422	-0.042059935		0.00787422
ADAMTS12	78	0.448842573	0.140003512	-0.031501346	-0.225003969		0.031501346
ADAMTS13	69	0.277094009	-0.079626784	-0.037361186	0.469203753		0.037361186
ADAMTS14	54	0.086439219	0.028407779	0.038021132	1.338405671		0.038021132
ADAMTS15	63	0.184032753	-0.005033467	0.004687724	-0.931311098		0.004687724
ADAMTS16	61	0.15793724	0.187513508	0.034066888	0.181676982		0.034066888
ADAMTS17	76	0.408480661	0.054952046	-0.025468096	-0.463460384		0.025468096
ADAMTS18	49	0.052596253	0.106794925	-0.103624922	-0.970316919		0.103624922
ADAMTS19	50	0.058353017	0.151493635	0.050881291	0.335864219		0.050881291
ADAMTS2	78	0.448842573	-0.008033118	-0.021021938	2.616909111		0.021021938
ADAMTS20	46	0.037991189	-0.070404792	0.043791065	-0.621989829		0.043791065
ADAMTS3	41	0.021094005	-0.227019169	0.088438168	-0.389562558		0.088438168
ADAMTS4	50	0.058353017	-0.159666344	-0.088513133	0.554363123		0.088513133
ADAMTS5	57	0.113387221	0.101346438	0.039444855	0.389208105		0.039444855
ADAMTS6	67	0.243726645	0.010099635	0.010092225	0.999266347		0.010092225
ADAMTS7	66	0.227894264	-0.163662371	0.048706332	-0.297602507		0.048706332
ADAMTS8	80	0.489741442	0.105177467	-0.027435141	-0.26084618		0.027435141
ADAMTS9	76	0.408480661	-0.059265409	-0.001825042	0.030794387		0.001825042
ADAMTSL1	40	0.018621272	0.066433912	0.072490415	1.091165835		0.072490415
ADAMTSL2	66	0.227894264	0.023605416	-0.04592049	-1.94533708		0.04592049
ADAMTSL3	54	0.086439219	0.085833019	0.034073643	0.396975941		0.034073643
ADAMTSL4	48	0.047299676	-0.236103402	-0.104116275	0.440977448		0.104116275
ADAMTSL5	75	0.388630781	-0.222457764	-0.040733595	0.183107094		0.040733595
ADAP1	69	0.277094009	-0.059896108	0.003776644	-0.063053253		0.003776644
ADAP2	57	0.113387221	-0.236505442	-0.044355492	0.187545332		0.044355492
ADAR	80	0.489741442	-0.540380991	0.055964855	-0.103565552	0.489986436	0.055964855
ADARB1	31	0.005448177	-0.002350404	0.098712767	-41.99820658		0.098712767
ADARB2	79	0.469251442	0.071443674	-0.019090344	-0.267208316		0.019090344
ADAT1	56	0.103808706	-0.115035675	-0.085126076	0.739997181		0.085126076
ADAT2	61	0.15793724	-0.321292887	0.105521523	-0.328427823	0.473574932	0.105521523
ADAT3	80	0.489741442	-0.553516341	0.040411484	-0.073008656	0.489986436	0.040411484
ADCK1	74	0.369067569	0.127278315	-0.02032415	-0.159682737		0.02032415
ADCK2	77	0.428568208	-0.190360376	-0.003026693	0.015899805		0.003026693
ADCK5	57	0.113387221	-0.012172225	0.0640868	-5.265002969		0.0640868
ADCY1	68	0.260134558	0.041355398	-0.000489587	-0.011838536		0.000489587
ADCY10	55	0.0948312	0.007553207	0.033737758	4.466679991		0.033737758
ADCY2	53	0.078615294	0.142176564	0.039237524	0.275977439		0.039237524
ADCY3	72	0.330985756	-0.112721031	0.015099539	-0.133954945		0.015099539
ADCY4	62	0.17066584	-0.135434435	-0.07893633	0.582837962		0.07893633
ADCY5	33	0.007280117	0.047243842	0.137844142	2.91771663		0.137844142
ADCY6	47	0.042439373	-0.074928365	0.064538916	-0.861341583		0.064538916
ADCY7	70	0.294577233	0.10293197	0.021948348	0.213231595		0.021948348
ADCY8	47	0.042439373	-0.060678452	0.059436608	-0.979534005		0.059436608
ADCY9	55	0.0948312	0.07918844	-0.090774833	-1.146314198		0.090774833
ADCYAP1	52	0.071340242	0.24247274	0.083259774	0.343377876		0.083259774
ADCYAP1R1	76	0.408480661	0.01558692	-0.002424691	-0.155559354		0.002424691
ADD1	73	0.349837813	-0.018013243	-0.034571846	1.91924611		0.034571846
ADD2	66	0.227894264	-0.058585806	0.016901741	-0.288495489		0.016901741
ADD3	81	0.489741442	-0.011503929	-0.011622363	1.010295105		0.011622363
ADGRA1	80	0.489741442	0.028642126	-0.019581845	-0.68367289		0.019581845
ADGRA2	63	0.184032753	0.051820605	0.013323025	0.257098984		0.013323025
ADGRA3	69	0.277094009	-0.100939324	-0.016196337	0.160456168		0.016196337
ADGRB1	21	0.001105393	0.006821252	0.125791015	18.44104634		0.125791015
ADGRB2	50	0.058353017	-0.116135241	-0.09371058	0.806909078		0.09371058
ADGRB3	56	0.103808706	-0.043685048	0.045466898	-1.040788574		0.045466898
ADGRD1	75	0.388630781	-0.014400125	0.000731318	-0.050785507		0.000731318
ADGRE1	64	0.19803291	-0.065817308	0.041654429	-0.632879561		0.041654429
ADGRE2	70	0.294577233	-0.108348297	0.031394101	-0.289751683		0.031394101
ADGRE3	80	0.489741442	0.00469086	-0.022878553	-4.877262008		0.022878553
ADGRE5	78	0.448842573	0.013928616	-0.025727812	-1.847119112		0.025727812
ADGRF1	79	0.469251442	0.029131882	-0.007911864	-0.271587799		0.007911864
ADGRF3	79	0.469251442	0.057072413	0.001518319	0.026603375		0.001518319
ADGRF4	44	0.030234561	0.08198688	0.025855571	0.315362304		0.025855571
ADGRF5	68	0.260134558	-0.114869782	-0.050158177	0.436652493		0.050158177
ADGRG1	63	0.184032753	-0.060504843	0.01158257	-0.191432105		0.01158257
ADGRG2	47	0.042439373	0.114519175	0.032222796	0.281374679		0.032222796
ADGRG3	56	0.103808706	-0.171994994	-0.081263206	0.472474253		0.081263206
ADGRG4	73	0.349837813	0.013687628	0.010036207	0.733232001		0.010036207
ADGRG5	62	0.17066584	-0.020000757	-0.073630136	3.681367388		0.073630136
ADGRG6	57	0.113387221	0.183531552	0.023845391	0.129925297		0.023845391
ADGRG7	70	0.294577233	-0.048029847	0.025272177	-0.526176509		0.025272177
ADGRL1	49	0.052596253	0.063339402	0.05370117	0.847831958		0.05370117
ADGRL2	59	0.134397743	-0.073139645	-0.061030723	0.834441058		0.061030723
ADGRL3	53	0.078615294	-0.060461902	0.0360678	-0.596537627		0.0360678
ADGRL4	73	0.349837813	0.000292092	0.08663376	296.5971359		0.08663376
ADGRV1	63	0.184032753	0.004872805	0.040795495	8.372076872		0.040795495
ADH1A	66	0.227894264	-0.012773929	0.020932963	-1.638725507		0.020932963
ADH1B	63	0.184032753	0.026354832	0.013481726	0.511546637		0.013481726
ADH4	60	0.145848487	0.067856633	-0.064397821	-0.949027652		0.064397821
ADH5	79	0.469251442	-0.182345812	-0.033574126	0.184123373		0.033574126
ADH6	60	0.145848487	-0.015933143	0.026749402	-1.678852779		0.026749402
ADH7	38	0.014409115	0.100167289	0.033048172	0.329929781		0.033048172
ADHFE1	60	0.145848487	-0.079505342	0.026649537	-0.335191776		0.026649537
ADI1	61	0.15793724	-0.036319818	0.050269403	-1.38407641		0.050269403
ADIG	55	0.0948312	0.043656767	-0.062386368	-1.429019434		0.062386368
ADIPOQ	60	0.145848487	0.07576408	-0.002740968	-0.036177667		0.002740968
ADIPOR1	42	0.023839052	0.055993112	-0.082178663	-1.467656638		0.082178663
ADIPOR2	65	0.212657579	0.012705425	0.00995708	0.78368731		0.00995708
ADIRF	77	0.428568208	-0.119064299	0.015063052	-0.126511913		0.015063052
ADK	73	0.349837813	-0.066155254	0.00918821	-0.138888589		0.00918821
ADM	55	0.0948312	0.080941591	0.056940098	0.703471448		0.056940098
ADM2	70	0.294577233	0.138649096	0.008856213	0.063875017		0.008856213
ADM5	65	0.212657579	-0.173436132	0.047684504	-0.274939847		0.047684504
ADNP	47	0.042439373	-0.219768198	-0.129229143	0.588024766	0.463431721	0.129229143
ADNP2	65	0.212657579	-0.022956014	0.057442013	-2.502264215		0.057442013
ADO	35	0.009634967	-0.054182569	0.11512142	-2.124694779		0.11512142
ADORA1	64	0.19803291	-0.087839034	-0.064750966	0.737154805		0.064750966
ADORA2A	64	0.19803291	-0.093149288	-0.049896285	0.53565933		0.049896285
ADORA2B	77	0.428568208	0.075779392	-0.018752146	-0.247457068		0.018752146
ADPGK	71	0.3125528	-0.046116673	-0.015951513	0.34589471		0.015951513
ADPRH	64	0.19803291	-0.16639915	0.039284929	-0.236088521		0.039284929
ADPRHL1	48	0.047299676	-0.114828142	-0.130544301	1.136866783		0.130544301
ADPRHL2	49	0.052596253	-0.254610705	0.063849945	-0.250774784		0.063849945
ADPRM	72	0.330985756	0.012189318	-0.052737465	-4.326531304		0.052737465
ADRA1A	65	0.212657579	0.143059758	-0.02823359	-0.19735522		0.02823359
ADRA1B	71	0.3125528	0.039112504	-0.047501129	-1.214474258		0.047501129
ADRA1D	69	0.277094009	0.055980497	-0.053976317	-0.964198618		0.053976317
ADRA2A	75	0.388630781	-0.006075687	0.002866211	-0.471751016		0.002866211
ADRA2B	55	0.0948312	-0.117502244	0.045603918	-0.388111039		0.045603918
ADRA2C	69	0.277094009	0.017528273	-0.035020023	-1.997916289		0.035020023
ADRB1	69	0.277094009	0.160123513	0.021898346	0.13675909		0.021898346
ADRB2	56	0.103808706	-0.006139017	-0.079311453	12.91924395		0.079311453
ADRB3	76	0.408480661	0.022797535	-0.038806427	-1.702220267		0.038806427
ADRM1	68	0.260134558	-0.361276651	-0.069213374	0.19157998	0.484900795	0.069213374
ADSL	57	0.113387221	-1.069151185	-0.123680602	0.115681115		0.123680602
ADSS	66	0.227894264	-0.454219566	0.11047397	-0.243217109	0.484900795	0.11047397
ADSSL1	28	0.003463759	-0.123115545	0.086159572	-0.699826919		0.086159572
ADTRP	56	0.103808706	0.096400492	0.116817184	1.211790325		0.116817184
AEBP1	79	0.469251442	-0.178690285	-0.01838927	0.102911416		0.01838927
AEBP2	73	0.349837813	-0.027628817	-0.0168544	0.61002974		0.0168544
AEN	58	0.123579987	-0.024475896	0.041208669	-1.683642897		0.041208669
AES	46	0.037991189	-0.147635179	-0.108286375	0.733472713		0.108286375
AFAP1	37	0.012630151	0.163093056	0.086447833	0.530052199		0.086447833
AFAP1L1	54	0.086439219	-0.069356143	0.039986468	-0.57653823		0.039986468
AFAP1L2	65	0.212657579	0.020491613	-0.060850516	-2.969532695		0.060850516
AFDN	62	0.17066584	-0.067356936	0.078658421	-1.16778502		0.078658421
AFF1	62	0.17066584	0.070959702	0.020129286	0.283672077		0.020129286
AFF2	61	0.15793724	0.045277237	0.03508444	0.77488032		0.03508444
AFF3	72	0.330985756	-0.169973188	-0.008491778	0.049959512		0.008491778
AFF4	70	0.294577233	-0.097143808	-0.04280085	0.44059267		0.04280085
AFG1L	60	0.145848487	0.031259021	0.002111687	0.067554478		0.002111687
AFG3L2	76	0.408480661	-1.182880637	0.008382331	-0.007086371		0.008382331
AFM	59	0.134397743	0.066380208	-0.000622942	-0.00938446		0.000622942
AFMID	72	0.330985756	-0.005496217	-0.037425728	6.809361478		0.037425728
AFP	73	0.349837813	-0.08095849	0.004907317	-0.060615219		0.004907317
AFTPH	67	0.243726645	-0.001157607	0.005442856	-4.701815926		0.005442856
AGA	63	0.184032753	0.054293924	0.03128233	0.576166323		0.03128233
AGAP1	76	0.408480661	0.004600344	0.004981798	1.082918622		0.004981798
AGAP2	61	0.15793724	-0.355360328	-0.074388378	0.209332253	0.473574932	0.074388378
AGAP3	73	0.349837813	0.011659002	-0.054772964	-4.697911905		0.054772964
AGAP5	80	0.489741442	-0.371997693	-0.011447979	0.030774327	0.489986436	0.011447979
AGAP6	64	0.19803291	-0.853675624	0.085416021	-0.100056765		0.085416021
AGBL1	79	0.469251442	0.038849907	-0.014789483	-0.380682578		0.014789483
AGBL2	39	0.016399724	-0.026745824	0.081308784	-3.040055336		0.081308784
AGBL3	69	0.277094009	-0.204694532	-0.042257103	0.206439825		0.042257103
AGBL4	65	0.212657579	-0.237333495	0.065296354	-0.275124899	0.484900795	0.065296354
AGBL5	63	0.184032753	-0.033240867	0.038739534	-1.165418869		0.038739534
AGER	52	0.071340242	0.14357752	0.042271526	0.294416052		0.042271526
AGFG1	45	0.033930932	-0.020116579	0.082160994	-4.084242856		0.082160994
AGFG2	65	0.212657579	-0.060372622	-0.028684104	0.475117739		0.028684104
AGGF1	75	0.388630781	0.045497199	0.018503435	0.406693943		0.018503435
AGK	80	0.489741442	-0.003208282	-0.025848689	8.056863292		0.025848689
AGL	74	0.369067569	-0.147958649	0.012635345	-0.085397814		0.012635345
AGMAT	43	0.026878352	-0.107949597	0.073682025	-0.682559521		0.073682025
AGMO	80	0.489741442	0.08934826	-0.019001511	-0.212667943		0.019001511
AGO1	79	0.469251442	-0.130414458	-0.007078668	0.054278242		0.007078668
AGO2	78	0.448842573	-0.029641982	-0.040498215	1.366245188		0.040498215
AGO3	76	0.408480661	-0.153286265	-0.045295362	0.295495245		0.045295362
AGO4	69	0.277094009	-0.025774023	-0.026266862	1.019121577		0.026266862
AGPAT1	73	0.349837813	-0.114420218	0.029327493	-0.256313903		0.029327493
AGPAT2	75	0.388630781	-0.204098548	0.023253325	-0.113931851	0.489986436	0.023253325
AGPAT3	80	0.489741442	0.010377433	-0.038444807	-3.704654697		0.038444807
AGPAT4	65	0.212657579	0.084040254	-0.024499361	-0.291519362		0.024499361
AGPAT5	59	0.134397743	0.104460689	-0.097936376	-0.937542883		0.097936376
AGPS	74	0.369067569	0.050149061	-0.03332619	-0.664542655		0.03332619
AGR2	78	0.448842573	-0.106444588	-0.104093966	0.977916937	0.489986436	0.104093966
AGR3	64	0.19803291	-0.020910044	-0.050917999	2.435097694		0.050917999
AGRN	78	0.448842573	-0.092674103	-0.04278307	0.461650762		0.04278307
AGRP	73	0.349837813	-0.090423924	0.007204305	-0.079672549		0.007204305
AGT	56	0.103808706	0.035654762	-0.056274131	-1.578306154		0.056274131
AGTPBP1	72	0.330985756	0.092774384	-0.035632053	-0.3840721		0.035632053
AGTR1	79	0.469251442	-0.158547811	-0.01699481	0.107190444		0.01699481
AGTR2	78	0.448842573	0.040995139	-0.031642822	-0.771867656		0.031642822
AGTRAP	74	0.369067569	0.053320807	0.007686983	0.144164798		0.007686983
AGXT	57	0.113387221	0.084544615	0.057687245	0.682329026		0.057687245
AGXT2	69	0.277094009	0.043553426	0.030873982	0.708876092		0.030873982
AHCTF1	73	0.349837813	-0.951885625	0.03254105	-0.034185882		0.03254105
AHCY	63	0.184032753	-0.809050492	-0.1053689	0.130237731	0.474923234	0.1053689
AHCYL1	61	0.15793724	-0.382989892	-0.125215936	0.326943188	0.473574932	0.125215936
AHCYL2	31	0.005448177	-0.116006264	-0.160594376	1.384359519		0.160594376
AHDC1	80	0.489741442	-0.095417694	0.007780216	-0.0815385		0.007780216
AHI1	72	0.330985756	-0.078101629	0.029721763	-0.380552413		0.029721763
AHNAK	58	0.123579987	-0.331371308	-0.003370243	0.010170594		0.003370243
AHNAK2	56	0.103808706	0.121437925	0.071165817	0.586026294		0.071165817
AHR	58	0.123579987	-0.051132673	-0.126922953	2.482228004		0.126922953
AHRR	73	0.349837813	-0.072536216	0.020183647	-0.278256135		0.020183647
AHSA1	63	0.184032753	-0.152815511	-0.070026971	0.45824518		0.070026971
AHSG	56	0.103808706	0.056185355	0.013275092	0.236273163		0.013275092
AHSP	74	0.369067569	0.034927463	-0.011790265	-0.337564319		0.011790265
AICDA	65	0.212657579	0.10409877	0.025814807	0.247983782		0.025814807
AIDA	46	0.037991189	0.151150411	0.055640849	0.368115762		0.055640849
AIF1	80	0.489741442	-0.163218733	-0.023680076	0.145081849		0.023680076
AIF1L	63	0.184032753	-0.161001913	0.009807542	-0.060915689		0.009807542
AIFM1	61	0.15793724	-0.489791997	-0.020752823	0.042370686	0.473574932	0.020752823
AIFM2	43	0.026878352	-0.048435227	0.066926048	-1.381763902		0.066926048
AIFM3	75	0.388630781	-0.119191269	-0.027863887	0.233774567	0.489986436	0.027863887
AIG1	22	0.001310911	-0.009560943	0.213131933	-22.29193649		0.213131933
AIM2	75	0.388630781	0.090274071	0.002968847	0.032887045		0.002968847
AIMP1	75	0.388630781	-0.04950677	-0.011590976	0.234129112		0.011590976
AIMP2	73	0.349837813	-0.125125647	-0.017358615	0.138729474		0.017358615
AIP	54	0.086439219	-0.136052443	0.041842204	-0.307544676		0.041842204
AIPL1	61	0.15793724	-0.116969009	-0.056987978	0.487205789		0.056987978
AIRE	35	0.009634967	0.176992933	0.088463254	0.499812354		0.088463254
AJAP1	66	0.227894264	0.080233085	-0.064345323	-0.801979917		0.064345323
AJM1	54	0.086439219	-0.117935996	0.031293242	-0.265340892		0.031293242
AJUBA	47	0.042439373	0.008489079	-0.089850979	-10.58430202		0.089850979
AK1	67	0.243726645	-0.321615007	-0.031546586	0.09808804	0.484900795	0.031546586
AK2	74	0.369067569	-0.091303829	-0.001905421	0.020869019		0.001905421
AK3	67	0.243726645	0.040373459	0.006701355	0.165984178		0.006701355
AK4	60	0.145848487	-0.262568311	-0.044164279	0.168201101	0.473574932	0.044164279
AK5	81	0.489741442	0.027570278	0.008688462	0.315138711		0.008688462
AK6	60	0.145848487	-0.799575864	-0.079229083	0.099088887	0.473574932	0.079229083
AK7	62	0.17066584	0.029001233	0.025915359	0.893595088		0.025915359
AK8	52	0.071340242	-0.103546476	-0.099470733	0.960638507		0.099470733
AK9	59	0.134397743	0.038611006	0.037389047	0.968352053		0.037389047
AKAIN1	72	0.330985756	0.196836813	-0.045228784	-0.229778075		0.045228784
AKAP1	66	0.227894264	-0.052457347	-0.063523772	1.210960448		0.063523772
AKAP10	80	0.489741442	-0.056455662	-0.042552427	0.753731792		0.042552427
AKAP11	81	0.489741442	0.018881282	-0.012891539	-0.682768212		0.012891539
AKAP12	53	0.078615294	-0.074321021	0.063727906	-0.85746812		0.063727906
AKAP13	57	0.113387221	0.036407103	-0.073905764	-2.029982009		0.073905764
AKAP14	36	0.011044528	-0.00741238	0.098340534	-13.2670654		0.098340534
AKAP17A	51	0.064593426	-0.049840817	0.049877779	-1.000741592		0.049877779
AKAP2	64	0.19803291	-0.061524049	-0.049455253	0.803836133		0.049455253
AKAP3	78	0.448842573	-0.111112813	-0.025884386	0.232955905		0.025884386
AKAP4	78	0.448842573	0.001037978	0.039185212	37.75150363		0.039185212
AKAP5	80	0.489741442	-0.02579715	-0.008449598	0.327539982		0.008449598
AKAP6	48	0.047299676	-0.017561478	0.065797599	-3.746700596		0.065797599
AKAP7	51	0.064593426	-0.051598754	0.045048465	-0.87305335		0.045048465
AKAP8	50	0.058353017	0.021067888	0.065113913	3.090671146		0.065113913
AKAP8L	61	0.15793724	-0.195049608	0.04418413	-0.226527656		0.04418413
AKAP9	75	0.388630781	-0.063000173	-0.040168288	0.637590124		0.040168288
AKIP1	63	0.184032753	-0.068644798	0.02327534	-0.339069242		0.02327534
AKIRIN1	75	0.388630781	-0.321718203	-0.008096004	0.025164892		0.008096004
AKIRIN2	61	0.15793724	-1.01162019	-0.034448158	0.034052462		0.034448158
AKNA	66	0.227894264	-0.104360932	-0.05690536	0.545274548		0.05690536
AKNAD1	22	0.001310911	-0.111242748	0.092593734	-0.832357484		0.092593734
AKR1A1	61	0.15793724	0.09493945	0.021085496	0.222094142		0.021085496
AKR1B1	64	0.19803291	0.178521705	-0.047267464	-0.264771523		0.047267464
AKR1B10	64	0.19803291	0.062285524	0.056134208	0.901240033		0.056134208
AKR1B15	65	0.212657579	-0.256310248	0.036605215	-0.142816043		0.036605215
AKR1C1	70	0.294577233	-0.159634581	-0.017320671	0.108501997		0.017320671
AKR1C2	64	0.19803291	-0.021869672	0.05947529	-2.719532766		0.05947529
AKR1C3	65	0.212657579	-0.043767564	0.015107394	-0.345173288		0.015107394
AKR1C4	74	0.369067569	0.038785557	-0.019258785	-0.496545282		0.019258785
AKR1D1	64	0.19803291	-0.137047657	-0.06893765	0.503019544		0.06893765
AKR1E2	63	0.184032753	0.145053007	0.048330662	0.333193107		0.048330662
AKR7A2	76	0.408480661	-0.062967367	-0.049264738	0.782385221		0.049264738
AKR7A3	53	0.078615294	-0.267603272	-0.070763911	0.264435896		0.070763911
AKT1	55	0.0948312	-0.034685616	-0.125107209	3.606890247		0.125107209
AKT1S1	62	0.17066584	0.030244918	0.008423998	0.278526058		0.008423998
AKT2	71	0.3125528	-0.025705672	0.036440518	-1.417606124		0.036440518
AKT3	77	0.428568208	0.127138537	-0.023239892	-0.182791883		0.023239892
AKTIP	79	0.469251442	-0.292636591	0.022981932	-0.078534036	0.489986436	0.022981932
ALAD	49	0.052596253	-0.077626641	-0.073840921	0.951231697		0.073840921
ALAS1	67	0.243726645	-0.070513536	-0.034004372	0.482238922		0.034004372
ALAS2	67	0.243726645	0.074935888	-0.002728056	-0.036405194		0.002728056
ALB	73	0.349837813	0.092630598	-0.036273981	-0.39159826		0.036273981
ALCAM	72	0.330985756	-0.124208077	0.005464105	-0.043991547		0.005464105
ALDH16A1	51	0.064593426	0.000495963	0.056862758	114.6511388		0.056862758
ALDH18A1	52	0.071340242	-0.100053547	-0.117876035	1.1781295		0.117876035
ALDH1A1	62	0.17066584	0.060620276	0.027150919	0.447885111		0.027150919
ALDH1A2	70	0.294577233	-0.081176646	-0.034396711	0.423726686		0.034396711
ALDH1A3	61	0.15793724	0.199870358	0.042096693	0.210619989		0.042096693
ALDH1B1	68	0.260134558	0.038962232	0.002773548	0.071185544		0.002773548
ALDH1L1	70	0.294577233	0.033732163	0.012071956	0.357876718		0.012071956
ALDH1L2	58	0.123579987	-0.025979972	0.030020536	-1.155526102		0.030020536
ALDH2	75	0.388630781	-0.098689146	-0.052054542	0.527459648		0.052054542
ALDH3A1	74	0.369067569	0.073821208	-0.013416582	-0.181744273		0.013416582
ALDH3A2	54	0.086439219	0.028455928	0.034845949	1.224558542		0.034845949
ALDH3B2	39	0.016399724	-0.04434093	0.07204449	-1.624785271		0.07204449
ALDH4A1	64	0.19803291	-0.08510511	0.022380293	-0.26297238		0.022380293
ALDH5A1	75	0.388630781	-0.03344121	-0.000618901	0.018507125		0.000618901
ALDH6A1	77	0.428568208	-0.098506396	-0.011775248	0.119537903		0.011775248
ALDH7A1	56	0.103808706	-0.098662874	0.008684284	-0.088019779		0.008684284
ALDH8A1	43	0.026878352	-0.022941066	0.07060019	-3.077458982		0.07060019
ALDH9A1	69	0.277094009	-0.097876338	0.038459711	-0.392941866		0.038459711
ALDOA	80	0.489741442	-1.259412804	0.031379994	-0.024916369		0.031379994
ALDOB	79	0.469251442	-0.070262755	-0.004573227	0.065087495		0.004573227
ALDOC	75	0.388630781	-0.336497391	-0.026911658	0.079975829	0.489986436	0.026911658
ALG1	54	0.086439219	-0.943322579	0.136354305	-0.144546847		0.136354305
ALG10	51	0.064593426	-0.241417005	0.087721272	-0.363359953		0.087721272
ALG10B	44	0.030234561	-0.267543012	0.1259572	-0.470792338	0.463431721	0.1259572
ALG11	60	0.145848487	-1.301684194	0.144269375	-0.110832854		0.144269375
ALG12	57	0.113387221	-0.14375521	0.006469462	-0.045003325	0.465655938	0.006469462
ALG13	66	0.227894264	-1.067491944	0.155995102	-0.146132346		0.155995102
ALG14	76	0.408480661	-0.973171623	0.041357764	-0.042497915		0.041357764
ALG1L	70	0.294577233	-1.050217673	-0.057194541	0.054459702		0.057194541
ALG2	79	0.469251442	-1.401929156	-0.045823725	0.032686192		0.045823725
ALG3	80	0.489741442	-0.004347687	-0.020071025	4.616483832		0.020071025
ALG5	73	0.349837813	-0.270456138	-0.06737865	0.249129676	0.486900227	0.06737865
ALG6	68	0.260134558	-0.269316124	-0.034280122	0.127285815	0.484900795	0.034280122
ALG8	80	0.489741442	-0.346860488	-0.006919121	0.01994785	0.489986436	0.006919121
ALG9	70	0.294577233	-0.078944874	0.013983317	-0.177127614		0.013983317
ALK	66	0.227894264	-0.054976247	0.020475293	-0.372438905		0.020475293
ALKAL1	71	0.3125528	-0.132221896	0.019744673	-0.149329831		0.019744673
ALKAL2	57	0.113387221	0.151846473	0.037141604	0.244599717		0.037141604
ALKBH1	76	0.408480661	-0.149551783	-0.046429038	0.310454592		0.046429038
ALKBH2	48	0.047299676	0.032456023	0.068042875	2.09646375		0.068042875
ALKBH3	63	0.184032753	-0.095859386	0.020021301	-0.208861138		0.020021301
ALKBH4	32	0.006305478	-0.148219267	-0.132285474	0.892498504		0.132285474
ALKBH5	56	0.103808706	-0.126787819	0.066413554	-0.523816516		0.066413554
ALKBH6	59	0.134397743	-0.065207212	0.139578926	-2.140544301		0.139578926
ALKBH7	48	0.047299676	-0.106904672	-0.066431706	0.62141069		0.066431706
ALKBH8	65	0.212657579	-0.016946949	0.007483232	-0.441568129		0.007483232
ALLC	68	0.260134558	-0.068906257	0.033079184	-0.480060675		0.033079184
ALMS1	67	0.243726645	-0.179532299	0.030525577	-0.170028329		0.030525577
ALOX12	65	0.212657579	0.088255306	-0.052251398	-0.592048228		0.052251398
ALOX12B	65	0.212657579	0.040298467	-0.05606126	-1.391151195		0.05606126
ALOX15	64	0.19803291	-0.033568907	0.019764224	-0.588765775		0.019764224
ALOX15B	51	0.064593426	0.067117498	0.069097082	1.029494302		0.069097082
ALOX5	52	0.071340242	-0.15033314	0.088413666	-0.588118268		0.088413666
ALOX5AP	69	0.277094009	0.097824777	0.089348077	0.913348129		0.089348077
ALOXE3	79	0.469251442	-0.068281061	0.021304154	-0.312006784		0.021304154
ALPG	79	0.469251442	0.008047062	-0.010885036	-1.352672017		0.010885036
ALPI	69	0.277094009	-0.024871687	-0.038875643	1.563048091		0.038875643
ALPK1	80	0.489741442	-0.012958197	0.002995691	-0.231181128		0.002995691
ALPK2	79	0.469251442	0.166695277	-0.029210481	-0.175232806		0.029210481
ALPK3	70	0.294577233	-0.147384667	-0.046355365	0.31451959		0.046355365
ALPL	71	0.3125528	0.000637908	0.002988395	4.684677183		0.002988395
ALPP	45	0.033930932	0.232484872	0.081732043	0.351558542		0.081732043
ALS2	52	0.071340242	0.134394592	0.040699278	0.302834191		0.040699278
ALS2CL	48	0.047299676	-0.1372037	-0.088250502	0.643207891		0.088250502
ALS2CR12	49	0.052596253	-0.020220808	-0.118631999	5.866827758		0.118631999
ALX1	79	0.469251442	-0.048866266	-0.003220814	0.065910783		0.003220814
ALX3	55	0.0948312	-0.398813552	-0.094994354	0.238192392	0.463431721	0.094994354
ALX4	58	0.123579987	0.019789853	0.010083107	0.50950895		0.010083107
ALYREF	67	0.243726645	-1.053931316	0.080422742	-0.076307384		0.080422742
AMACR	39	0.016399724	-0.0597213	0.068646069	-1.149440293		0.068646069
AMBN	52	0.071340242	-0.060729698	0.035829445	-0.58998227		0.035829445
AMBP	56	0.103808706	-0.015916065	0.054103245	-3.399285138		0.054103245
AMBRA1	51	0.064593426	-0.149207087	0.150387417	-1.007910681	0.463431721	0.150387417
AMD1	69	0.277094009	-0.507066386	-0.009912566	0.019548852	0.484900795	0.009912566
AMDHD1	77	0.428568208	-0.149706828	-0.010413181	0.069557156		0.010413181
AMDHD2	62	0.17066584	-0.078914468	-0.096150598	1.218415331		0.096150598
AMELX	75	0.388630781	0.027285515	-0.034764328	-1.274094637		0.034764328
AMER1	77	0.428568208	0.001047903	-0.011032464	-10.52813883		0.011032464
AMER2	71	0.3125528	-0.169340984	-0.056111379	0.33135144		0.056111379
AMER3	66	0.227894264	-0.153047209	-0.022190866	0.144993601		0.022190866
AMFR	60	0.145848487	-0.243024845	0.06754104	-0.277918252	0.473574932	0.06754104
AMH	71	0.3125528	0.082469317	0.003904815	0.047348699		0.003904815
AMHR2	59	0.134397743	-0.035805553	-0.078889882	2.203286202		0.078889882
AMIGO1	44	0.030234561	-0.100908918	0.056566283	-0.560567734		0.056566283
AMIGO2	30	0.00469608	0.089746722	0.129826756	1.446590507		0.129826756
AMIGO3	71	0.3125528	-0.036843433	0.004095786	-0.111167326		0.004095786
AMMECR1	45	0.033930932	0.060780947	0.068636916	1.129250526		0.068636916
AMMECR1L	75	0.388630781	-0.062587812	-0.018935753	0.302546972		0.018935753
AMN	76	0.408480661	-0.07622209	-0.024678869	0.323775811		0.024678869
AMN1	74	0.369067569	0.140650389	-0.047652949	-0.338804244		0.047652949
AMOT	56	0.103808706	0.050873637	0.042713386	0.839597654		0.042713386
AMOTL1	74	0.369067569	0.044237356	-0.038120753	-0.861732185		0.038120753
AMOTL2	72	0.330985756	0.141466635	-0.037678086	-0.266339029		0.037678086
AMPD1	48	0.047299676	-0.063322565	0.077440139	-1.22294697		0.077440139
AMPD2	48	0.047299676	-0.037341235	0.034379915	-0.920695695		0.034379915
AMPD3	80	0.489741442	0.00919804	0.00586618	0.637764148		0.00586618
AMPH	39	0.016399724	-0.038645495	0.058906233	-1.524271658		0.058906233
AMT	80	0.489741442	-0.044460036	-0.036898918	0.829934509		0.036898918
AMTN	59	0.134397743	0.046127458	0.02415203	0.523593341		0.02415203
AMY2A	77	0.428568208	-0.184099802	-0.015674448	0.085141038		0.015674448
AMY2B	63	0.184032753	-0.154611421	0.012971986	-0.083900567		0.012971986
AMZ1	73	0.349837813	-0.00580219	-0.023995651	4.135619728		0.023995651
AMZ2	57	0.113387221	0.03601956	0.024308678	0.67487439		0.024308678
ANAPC1	60	0.145848487	-1.300148635	0.084744495	-0.065180621		0.084744495
ANAPC10	73	0.349837813	-1.079103699	0.003827669	-0.003547081		0.003827669
ANAPC11	69	0.277094009	-1.384367279	0.025706183	-0.018568904		0.025706183
ANAPC13	76	0.408480661	-0.425939078	-0.035619944	0.083626852	0.489986436	0.035619944
ANAPC15	71	0.3125528	-0.515974578	0.019110162	-0.037037022	0.486085225	0.019110162
ANAPC16	69	0.277094009	-0.038850005	-0.029941978	0.770707176		0.029941978
ANAPC2	72	0.330985756	-1.361706175	0.053117153	-0.039007793		0.053117153
ANAPC4	67	0.243726645	-1.147505137	0.002212995	-0.001928527		0.002212995
ANAPC5	66	0.227894264	-1.035038102	-0.006774063	0.006544747		0.006774063
ANAPC7	75	0.388630781	-0.18025543	-0.029316867	0.162640686		0.029316867
ANG	67	0.243726645	-0.237641716	0.054650172	-0.229968765	0.484900795	0.054650172
ANGEL1	26	0.00253009	0.011014965	0.095193414	8.642189572		0.095193414
ANGEL2	51	0.064593426	-0.10646407	-0.059430801	0.558224019		0.059430801
ANGPT1	54	0.086439219	-0.040017271	0.055545482	-1.388037723		0.055545482
ANGPT2	62	0.17066584	0.044842816	0.01277297	0.284838715		0.01277297
ANGPT4	54	0.086439219	0.278744416	0.048067045	0.172441285		0.048067045
ANGPTL1	67	0.243726645	0.021544468	0.005989444	0.278003802		0.005989444
ANGPTL2	66	0.227894264	-0.000921431	-0.028455184	30.88150166		0.028455184
ANGPTL3	75	0.388630781	0.021962632	0.019086703	0.86905352		0.019086703
ANGPTL4	42	0.023839052	-0.099161399	0.095221864	-0.960271482		0.095221864
ANGPTL5	77	0.428568208	-0.014003217	-0.004025969	0.28750315		0.004025969
ANGPTL6	78	0.448842573	-0.154003582	0.018648647	-0.121092296	0.489986436	0.018648647
ANGPTL7	78	0.448842573	-0.00623677	-0.025257774	4.049816775		0.025257774
ANGPTL8	65	0.212657579	-0.005473078	-0.001764932	0.322475209		0.001764932
ANHX	63	0.184032753	-0.07942761	0.127964358	-1.61108155		0.127964358
ANK1	78	0.448842573	0.003998223	-0.009466705	-2.367728228		0.009466705
ANK2	80	0.489741442	0.021110441	-0.006566924	-0.311074676		0.006566924
ANK3	79	0.469251442	-0.046079218	-0.00764951	0.166007818		0.00764951
ANKAR	78	0.448842573	0.065039056	-0.001202016	-0.018481453		0.001202016
ANKDD1A	52	0.071340242	-0.081193699	-0.094799765	1.167575394		0.094799765
ANKDD1B	68	0.260134558	0.145691095	0.000281929	0.001935118		0.000281929
ANKEF1	64	0.19803291	0.097932918	0.003350191	0.03420904		0.003350191
ANKFN1	73	0.349837813	0.042162226	0.00534031	0.126661017		0.00534031
ANKFY1	68	0.260134558	-0.140367249	0.074791013	-0.532823813	0.484900795	0.074791013
ANKH	54	0.086439219	0.04519248	0.037335211	0.826137681		0.037335211
ANKHD1	74	0.369067569	-0.256862622	0.017450456	-0.067936923	0.489986436	0.017450456
ANKIB1	71	0.3125528	-0.05217577	-0.002109602	0.040432607		0.002109602
ANKK1	52	0.071340242	0.020852933	0.073140088	3.507424503		0.073140088
ANKLE1	80	0.489741442	-0.083325104	-0.01432844	0.171958267		0.01432844
ANKLE2	68	0.252810831	-1.802435168	0.019110724	-0.010602725		0.019110724
ANKMY1	70	0.294577233	-0.020470941	0.00958211	-0.468083525		0.00958211
ANKMY2	60	0.145848487	-0.151312113	-0.088635932	0.585782131		0.088635932
ANKRA2	80	0.489741442	-0.113496586	-0.011575202	0.101987223		0.011575202
ANKRD1	68	0.260134558	-0.042561855	-0.073563171	1.728382649		0.073563171
ANKRD10	72	0.330985756	-0.015820641	0.02484292	-1.570285327		0.02484292
ANKRD11	34	0.008385228	-0.487217707	-0.129919621	0.266656198	0.463431721	0.129919621
ANKRD12	71	0.3125528	0.050139901	-0.031396005	-0.626168075		0.031396005
ANKRD13A	73	0.349837813	-0.065227027	0.026390985	-0.404601997		0.026390985
ANKRD13B	49	0.052596253	-0.026765352	0.128246383	-4.791507357		0.128246383
ANKRD13C	69	0.277094009	-0.003750959	0.029860472	-7.960757834		0.029860472
ANKRD13D	66	0.227894264	0.055707192	0.022433255	0.402699436		0.022433255
ANKRD16	45	0.033930932	0.032621517	0.045974878	1.409342106		0.045974878
ANKRD17	66	0.227894264	-0.253911249	0.077192261	-0.304012764	0.484900795	0.077192261
ANKRD18A	62	0.17066584	-0.072944966	-0.039178535	0.53709718		0.039178535
ANKRD2	56	0.103808706	-0.010313855	-0.054119247	5.247237548		0.054119247
ANKRD22	80	0.489741442	-0.139806182	-0.017366998	0.124221959		0.017366998
ANKRD23	67	0.243726645	-0.232942627	-0.034262241	0.147084461		0.034262241
ANKRD24	64	0.19803291	-0.12307292	0.020984812	-0.170507144		0.020984812
ANKRD26	62	0.17066584	0.210815528	0.001480395	0.007022228		0.001480395
ANKRD27	47	0.042439373	-0.03478434	0.074375675	-2.138194251		0.074375675
ANKRD28	54	0.086439219	0.017198	0.022095361	1.28476339		0.022095361
ANKRD29	71	0.3125528	0.141388944	-0.002554423	-0.018066636		0.002554423
ANKRD30A	47	0.042439373	-0.020156807	0.06712487	-3.330134018		0.06712487
ANKRD30B	47	0.042439373	0.053519922	0.057902312	1.081883343		0.057902312
ANKRD31	62	0.17066584	-0.265713188	-0.064620239	0.243195454		0.064620239
ANKRD33	79	0.469251442	-0.047138927	-0.007278856	0.154412846		0.007278856
ANKRD33B	65	0.212657579	-0.091191217	-0.048148179	0.527991404		0.048148179
ANKRD34A	61	0.15793724	-0.158104336	-0.062872171	0.397662533		0.062872171
ANKRD34B	63	0.184032753	-0.167813164	-0.06029136	0.359276699		0.06029136
ANKRD34C	68	0.260134558	-0.039273281	0.014122096	-0.359585337		0.014122096
ANKRD35	58	0.123579987	-0.183277495	-0.058073732	0.316862319		0.058073732
ANKRD37	48	0.047299676	0.090315761	0.059507999	0.658888306		0.059507999
ANKRD39	81	0.489741442	-0.225387673	0.019388092	-0.086021083		0.019388092
ANKRD40	78	0.448842573	-0.165750833	0.035080553	-0.211646315	0.489986436	0.035080553
ANKRD42	65	0.212657579	-0.022499627	0.029541083	-1.3129588		0.029541083
ANKRD44	81	0.489741442	-0.002269731	-0.019885462	8.761152787		0.019885462
ANKRD45	69	0.277094009	0.133667938	-0.025390814	-0.189954406		0.025390814
ANKRD46	72	0.330985756	0.113792976	-0.041847197	-0.367748508		0.041847197
ANKRD49	72	0.330985756	-0.454075226	-0.0393833	0.086732986	0.486900227	0.0393833
ANKRD50	60	0.145848487	-0.020783988	-0.069909678	3.363631571		0.069909678
ANKRD52	67	0.243726645	-0.268197919	-0.031810951	0.118609984		0.031810951
ANKRD53	31	0.005448177	-0.112486596	-0.120325094	1.069683844		0.120325094
ANKRD54	68	0.260134558	-0.249440559	0.046204871	-0.185233995		0.046204871
ANKRD55	57	0.113387221	0.096839317	0.049766478	0.513907775		0.049766478
ANKRD6	38	0.014409115	-0.049103481	0.113711064	-2.315743453		0.113711064
ANKRD61	63	0.184032753	0.156087504	-0.055584598	-0.356111776		0.055584598
ANKRD62	51	0.064593426	0.084350563	0.037556133	0.445238679		0.037556133
ANKRD65	68	0.260134558	-0.291445656	0.034015765	-0.11671392		0.034015765
ANKRD66	27	0.00296395	0.017370027	0.08704483	5.011208817		0.08704483
ANKRD7	52	0.071340242	0.067907349	0.058080645	0.85529248		0.058080645
ANKRD9	73	0.349837813	0.021369125	0.012473552	0.583718434		0.012473552
ANKS1A	78	0.448842573	0.09367509	-0.005677452	-0.060607914		0.005677452
ANKS1B	33	0.007280117	0.077847694	0.050710629	0.651408235		0.050710629
ANKS3	73	0.349837813	0.003920806	-0.012243313	-3.122652303		0.012243313
ANKS4B	62	0.17066584	0.158445893	0.017385491	0.109725096		0.017385491
ANKS6	53	0.078615294	-0.246380864	-0.068945785	0.279834174		0.068945785
ANKZF1	80	0.489741442	-0.140611148	0.031997386	-0.227559379		0.031997386
ANLN	76	0.408480661	-0.51565752	-0.023830181	0.046213195	0.489986436	0.023830181
ANO1	70	0.294577233	-0.059983286	-0.060253394	1.004503058		0.060253394
ANO10	41	0.021094005	0.031453564	0.041329924	1.313998111		0.041329924
ANO3	39	0.016399724	-0.061426912	0.097706912	-1.590620604		0.097706912
ANO4	64	0.19803291	-0.03797395	-0.067035647	1.765306147		0.067035647
ANO5	73	0.349837813	-0.052995737	-0.019474092	0.367465245		0.019474092
ANO6	64	0.19803291	0.012263756	0.03093668	2.522610579		0.03093668
ANO7	76	0.408480661	-0.005116114	0.006644857	-1.298809235		0.006644857
ANO8	81	0.489741442	-0.067004664	0.005329291	-0.079536127		0.005329291
ANO9	70	0.294577233	0.11945956	-0.055688787	-0.466172714		0.055688787
ANOS1	71	0.3125528	0.143574729	-0.018184486	-0.126655202		0.018184486
ANP32A	69	0.277094009	-0.115782894	-0.05411639	0.467395381		0.05411639
ANP32B	25	0.002154472	-0.128343829	-0.142094463	1.107139039		0.142094463
ANP32D	66	0.227894264	-0.095444421	0.028207388	-0.29553732		0.028207388
ANP32E	79	0.469251442	-0.289372978	0.009093929	-0.031426324		0.009093929
ANPEP	67	0.243726645	0.020818425	-0.059401513	-2.853314496		0.059401513
ANTXR1	61	0.15793724	-0.037088033	0.028234781	-0.761290861		0.028234781
ANTXR2	59	0.134397743	0.011525496	0.038982782	3.382308319		0.038982782
ANTXRL	69	0.277094009	-0.265573049	-0.05713925	0.215154549	0.484900795	0.05713925
ANXA1	55	0.0948312	0.045629429	0.042763556	0.937192442		0.042763556
ANXA10	76	0.408480661	0.046814262	-0.017935798	-0.383126788		0.017935798
ANXA11	80	0.489741442	0.047541139	-0.020938665	-0.440432545		0.020938665
ANXA13	57	0.113387221	-0.117596837	0.067468247	-0.57372501		0.067468247
ANXA2	62	0.17066584	0.106643602	0.039855557	0.373726655		0.039855557
ANXA2R	74	0.369067569	-0.134175877	0.010721119	-0.079903474		0.010721119
ANXA3	67	0.243726645	0.012251076	0.011367165	0.927850325		0.011367165
ANXA4	54	0.086439219	0.044422543	-0.068956189	-1.552279191		0.068956189
ANXA5	70	0.294577233	0.080187058	-0.058855188	-0.733973648		0.058855188
ANXA6	58	0.123579987	0.018122133	0.088392758	4.877613343		0.088392758
ANXA7	72	0.330985756	-0.112717735	0.021581266	-0.191462911		0.021581266
ANXA8L1	76	0.408480661	-0.036683066	-0.00171003	0.046616335		0.00171003
ANXA9	60	0.145848487	-0.156889615	-0.051720501	0.329661726		0.051720501
AOAH	73	0.349837813	0.090680744	-0.017807918	-0.196380374		0.017807918
AOC1	66	0.227894264	-0.101166998	-0.044609867	0.440952758		0.044609867
AOC2	74	0.369067569	-0.187002216	-0.007502919	0.040122084		0.007502919
AOC3	55	0.0948312	-0.25733363	0.104282918	-0.405244031	0.463431721	0.104282918
AOX1	61	0.15793724	0.03094525	0.03674816	1.187521848		0.03674816
AP1AR	80	0.489741442	0.089344153	-0.033337214	-0.373132579		0.033337214
AP1B1	67	0.243726645	-0.20166129	-0.062704811	0.310941238	0.484900795	0.062704811
AP1G1	78	0.448842573	-0.167240587	-0.008671355	0.051849585	0.489986436	0.008671355
AP1G2	69	0.277094009	-0.295384523	-0.059812963	0.202491865		0.059812963
AP1M1	53	0.078615294	-0.023638656	0.033772861	-1.42871324		0.033772861
AP1M2	59	0.134397743	0.025145964	0.027178186	1.080817023		0.027178186
AP1S1	66	0.227894264	-0.04292502	-0.035524044	0.827583633		0.035524044
AP1S2	58	0.123579987	0.026140776	-0.069486069	-2.658148703		0.069486069
AP1S3	75	0.388630781	-0.101411449	-0.013162968	0.129797655		0.013162968
AP2A1	65	0.212657579	0.075189648	0.020757197	0.276064553		0.020757197
AP2A2	51	0.064593426	0.067231593	0.107200315	1.59449316		0.107200315
AP2B1	61	0.15793724	-0.192851227	0.030918547	-0.160323309	0.473574932	0.030918547
AP2M1	77	0.428568208	-0.820977192	0.039325921	-0.047901356	0.489986436	0.039325921
AP2S1	61	0.15793724	-0.773585109	0.170952339	-0.220987112	0.473574932	0.170952339
AP3B1	48	0.047299676	-0.32634044	0.113274004	-0.347103792	0.463431721	0.113274004
AP3B2	56	0.103808706	-0.016994449	0.050542007	-2.974030338		0.050542007
AP3D1	24	0.001830136	-0.048995059	0.121667819	-2.483267101		0.121667819
AP3M1	58	0.123579987	-0.263108219	0.064562232	-0.245382804	0.467470411	0.064562232
AP3M2	50	0.058353017	-0.273764853	-0.07385428	0.269772685		0.07385428
AP3S1	73	0.349837813	-0.206415068	-0.027963269	0.135471064		0.027963269
AP3S2	71	0.3125528	-0.064992456	-0.046463919	0.714912492		0.046463919
AP4B1	50	0.058353017	-0.008221958	0.043251737	-5.260515407		0.043251737
AP4E1	56	0.103808706	-0.096017742	0.052957829	-0.551542119		0.052957829
AP4M1	74	0.369067569	0.055328591	0.016500194	0.29822183		0.016500194
AP4S1	71	0.3125528	-0.117588227	-0.033023239	0.28083797		0.033023239
AP5B1	59	0.134397743	-0.066679146	0.026102454	-0.39146353		0.026102454
AP5M1	73	0.349837813	0.024657537	0.019391795	0.786444921		0.019391795
AP5S1	81	0.489741442	-0.00269323	-0.021243353	7.887685533		0.021243353
AP5Z1	66	0.227894264	-0.053754621	-0.046339139	0.862049411		0.046339139
APAF1	70	0.294577233	0.03210594	0.040750057	1.269237315		0.040750057
APBA1	58	0.123579987	-0.076974753	-0.073979058	0.961082112		0.073979058
APBA2	55	0.0948312	-0.114750645	-0.080099952	0.69803488		0.080099952
APBA3	79	0.469251442	0.200136862	-0.036567322	-0.182711579		0.036567322
APBB1	76	0.408480661	-0.068647457	-0.01623706	0.236528202		0.01623706
APBB1IP	57	0.113387221	-0.052954674	0.034964568	-0.660273492		0.034964568
APBB2	71	0.3125528	0.073178362	0.000967608	0.013222604		0.000967608
APBB3	56	0.103808706	-0.020184857	-0.049481135	2.451398849		0.049481135
APC	70	0.294577233	-0.380063409	-0.114190532	0.300451264	0.484900795	0.114190532
APC2	76	0.408480661	-0.191152891	-0.008466237	0.044290394		0.008466237
APCDD1	61	0.15793724	0.134473674	0.051179158	0.380588679		0.051179158
APCDD1L	42	0.023839052	0.041667754	0.083576505	2.005783799		0.083576505
APCS	70	0.294577233	-0.147315607	-0.032629301	0.221492496		0.032629301
APEH	67	0.243726645	-0.26758355	-0.029822791	0.111452259		0.029822791
APEX1	75	0.388630781	-0.145946583	-0.021752505	0.149044294		0.021752505
APEX2	54	0.086439219	-0.273047562	0.114483882	-0.419281832	0.463431721	0.114483882
APH1A	68	0.260134558	-0.114303846	0.03796968	-0.332181995		0.03796968
APH1B	58	0.123579987	-0.050588902	-0.075496775	1.492358431		0.075496775
API5	56	0.103808706	-0.260583538	0.038584581	-0.148069908		0.038584581
APIP	75	0.388630781	-0.109791102	0.024946083	-0.227214064		0.024946083
APLF	70	0.294577233	0.014041889	0.025534218	1.818431838		0.025534218
APLN	60	0.145848487	-0.003435471	0.048819845	-14.21052599		0.048819845
APLNR	56	0.103808706	-0.075184342	-0.093134859	1.238753399		0.093134859
APLP1	72	0.330985756	-0.171266482	0.007754383	-0.045276709		0.007754383
APLP2	51	0.064593426	0.043535348	0.072913155	1.674803535		0.072913155
APMAP	78	0.448842573	0.025549393	-0.042638661	-1.668871786		0.042638661
APOA1	33	0.007280117	0.026769176	0.089398787	3.339616745		0.089398787
APOA2	44	0.030234561	0.019387728	-0.076037156	-3.921921932		0.076037156
APOA4	71	0.3125528	0.10642165	0.00107815	0.01013093		0.00107815
APOA5	67	0.243726645	0.043047321	0.006700837	0.155662109		0.006700837
APOB	76	0.408480661	0.052796082	-0.009916426	-0.187825044		0.009916426
APOBEC1	64	0.19803291	-0.158219916	-0.035736805	0.225867929		0.035736805
APOBEC2	54	0.086439219	-0.016265861	0.053336282	-3.279032144		0.053336282
APOBEC3A	71	0.3125528	-0.106737546	-0.016806664	0.157457843		0.016806664
APOBEC3B	76	0.408480661	-0.102621819	0.0016756	-0.016327908		0.0016756
APOBEC3C	76	0.408480661	-0.106781767	-0.003636684	0.034057165		0.003636684
APOBEC3D	61	0.15793724	-0.108867221	-0.008714256	0.080044812		0.008714256
APOBEC3F	64	0.19803291	-0.094064052	-0.027061395	0.287691142		0.027061395
APOBEC3G	65	0.212657579	-0.092480689	0.034155649	-0.369327367		0.034155649
APOBEC3H	71	0.3125528	-0.04592892	-0.025810558	0.561967444		0.025810558
APOBEC4	43	0.026878352	-0.011876816	0.126467849	-10.64829586		0.126467849
APOBR	73	0.349837813	0.000957514	-0.048946853	-51.11866822		0.048946853
APOC1	68	0.260134558	-0.198992575	0.004365558	-0.021938296		0.004365558
APOC2	76	0.408480661	-0.161354605	-0.031753491	0.196793214		0.031753491
APOC3	61	0.15793724	0.031606747	0.012198394	0.385942717		0.012198394
APOC4	61	0.15793724	0.047155501	-0.088767016	-1.882431822		0.088767016
APOD	74	0.369067569	-0.01566432	-0.055084622	3.516566343		0.055084622
APOE	27	0.00296395	-0.113367338	0.125037662	-1.102942562		0.125037662
APOF	81	0.489741442	-0.091724503	-0.029105934	0.317319068		0.029105934
APOH	73	0.349837813	-0.063460242	-0.055550842	0.875364479		0.055550842
APOL1	60	0.145848487	0.031258758	-0.050863465	-1.627174832		0.050863465
APOL2	72	0.330985756	-0.027635585	0.019800147	-0.716472879		0.019800147
APOL3	76	0.408480661	0.034093046	-0.037885706	-1.111244393		0.037885706
APOL5	79	0.469251442	-0.01436551	-0.012651624	0.880694426		0.012651624
APOL6	53	0.078615294	0.063276061	0.052470609	0.829233173		0.052470609
APOLD1	80	0.489741442	-0.101525965	-0.012841588	0.126485753		0.012841588
APOM	68	0.260134558	-0.128963631	0.029870552	-0.231619964		0.029870552
APOO	63	0.184032753	0.005912004	0.057942783	9.80086955	0.474923234	0.057942783
APOOL	77	0.428568208	-0.175580575	0.011564228	-0.065862797		0.011564228
APOPT1	70	0.294577233	-0.104612659	0.020083252	-0.191977262		0.020083252
APP	75	0.388630781	0.1080585	-0.00798588	-0.073903302		0.00798588
APPBP2	71	0.3125528	-0.020857407	-0.002562032	0.122835577		0.002562032
APPL1	70	0.294577233	-0.051947063	-0.032818121	0.631760857		0.032818121
APPL2	52	0.071340242	0.0223201	0.052071478	2.332941109		0.052071478
APRT	56	0.103808706	-0.297937896	-0.053510927	0.179604298		0.053510927
APTX	58	0.123579987	-0.048684083	-0.097665725	2.006112051		0.097665725
AQP1	77	0.428568208	-0.024204646	-0.002504306	0.10346387		0.002504306
AQP10	54	0.086439219	-0.18878097	-0.107293934	0.568351427		0.107293934
AQP11	13	0.000258466	0.07256739	0.151450584	2.087033634		0.151450584
AQP12B	76	0.408480661	-0.230166924	0.091243295	-0.396422275	0.489986436	0.091243295
AQP2	39	0.016399724	-0.101696678	0.089696383	-0.88199914		0.089696383
AQP3	77	0.428568208	-0.016636079	-0.041124822	2.472026083		0.041124822
AQP4	42	0.023839052	0.104825786	0.064284458	0.613250423		0.064284458
AQP5	60	0.145848487	-0.006747044	0.01938557	-2.873194712		0.01938557
AQP6	78	0.448842573	-0.167805496	0.011247927	-0.067029553		0.011247927
AQP7	73	0.349837813	-0.624432648	0.051975784	-0.083236813	0.486900227	0.051975784
AQP8	68	0.260134558	0.094022276	0.018648685	0.198343259		0.018648685
AQP9	61	0.15793724	-0.096278927	0.024749437	-0.257059752		0.024749437
AQR	66	0.227894264	-1.242949057	0.073395643	-0.059049599		0.073395643
AR	53	0.078615294	-0.025825443	0.053569154	-2.074278261		0.053569154
ARAF	49	0.052596253	0.108796009	0.047958291	0.440809285		0.047958291
ARAP1	64	0.19803291	-0.139080259	0.028298878	-0.203471566		0.028298878
ARAP2	66	0.227894264	0.113043185	0.005220073	0.046177688		0.005220073
ARAP3	74	0.369067569	0.00574525	0.00263091	0.45792781		0.00263091
ARC	35	0.009634967	0.073750909	0.135143768	1.832435269		0.135143768
ARCN1	71	0.3125528	-1.182952883	0.088222006	-0.074577785		0.088222006
AREG	50	0.058353017	0.038634945	0.08544902	2.211702927		0.08544902
AREL1	58	0.123579987	-0.140921625	0.003244986	-0.023026886		0.003244986
ARF1	64	0.19803291	-0.272585909	0.049770362	-0.182585969	0.481246441	0.049770362
ARF3	61	0.15793724	-0.269652486	0.059253279	-0.219739414		0.059253279
ARF4	69	0.277094009	-0.595550695	-0.004910359	0.008245072	0.484900795	0.004910359
ARF5	54	0.086439219	0.065537331	-0.080362454	-1.226208834		0.080362454
ARF6	66	0.227894264	-0.314111895	0.028340892	-0.090225467	0.484900795	0.028340892
ARFGAP1	74	0.369067569	0.017531922	0.011457701	0.653533652		0.011457701
ARFGAP2	80	0.489741442	0.031937419	-0.043037675	-1.347562716		0.043037675
ARFGAP3	44	0.030234561	0.06089354	0.082098508	1.348230161		0.082098508
ARFGEF1	76	0.408480661	-0.073786407	-0.054879697	0.743764325		0.054879697
ARFGEF2	78	0.448842573	0.008724724	-0.032576107	-3.733769469		0.032576107
ARFGEF3	38	0.014409115	0.13811366	0.094969803	0.687620634		0.094969803
ARFIP1	73	0.349837813	-0.030327799	0.002631723	-0.086775944		0.002631723
ARFIP2	56	0.103808706	0.058290068	-0.083185706	-1.427099145		0.083185706
ARFRP1	65	0.212657579	-0.600741851	-0.093856786	0.156234805	0.484900795	0.093856786
ARG1	44	0.030234561	0.15994858	0.043898339	0.274452821		0.043898339
ARG2	55	0.0948312	0.129126988	0.011634551	0.090101624		0.011634551
ARGFX	53	0.078615294	-0.297825318	-0.086619536	0.29084007		0.086619536
ARGLU1	64	0.19803291	-0.911957728	-0.035425854	0.038845938		0.035425854
ARHGAP1	38	0.014409115	-0.071715379	0.125253752	-1.746539642		0.125253752
ARHGAP10	67	0.243726645	0.08664823	-0.038320037	-0.442248353		0.038320037
ARHGAP11A	71	0.3125528	-0.273520914	-0.014431858	0.052763272		0.014431858
ARHGAP11B	54	0.086439219	-0.362592733	-0.080121242	0.22096759		0.080121242
ARHGAP12	54	0.086439219	0.054166772	0.022420817	0.413921969		0.022420817
ARHGAP15	69	0.277094009	0.015415791	-0.046680577	-3.028101384		0.046680577
ARHGAP17	52	0.071340242	0.089546378	-0.080997963	-0.904536449		0.080997963
ARHGAP18	38	0.014409115	0.115638321	0.075556401	0.65338549		0.075556401
ARHGAP19	74	0.369067569	-0.11382457	-0.02312271	0.203143397		0.02312271
ARHGAP20	63	0.184032753	0.151633521	0.060128497	0.396538289		0.060128497
ARHGAP21	66	0.227894264	-0.076392354	0.039658984	-0.519148603		0.039658984
ARHGAP22	45	0.033930932	0.050415114	0.029122677	0.577657675		0.029122677
ARHGAP23	45	0.033930932	-0.166508121	-0.100040239	0.600812971		0.100040239
ARHGAP24	72	0.330985756	-0.106130708	-0.020577798	0.193891082		0.020577798
ARHGAP25	51	0.064593426	0.096612501	-0.083595696	-0.865267904		0.083595696
ARHGAP26	46	0.037991189	0.031832673	0.075223715	2.363097667		0.075223715
ARHGAP27	63	0.184032753	-0.26099563	-0.084887594	0.325245268		0.084887594
ARHGAP28	67	0.243726645	0.142056186	-0.046621852	-0.328193041		0.046621852
ARHGAP29	77	0.428568208	-0.232530266	0.008296772	-0.035680396		0.008296772
ARHGAP30	66	0.227894264	-0.211692701	0.062921975	-0.297232616		0.062921975
ARHGAP31	79	0.469251442	-0.07263339	-0.020226647	0.278475879		0.020226647
ARHGAP32	41	0.021094005	0.084278253	0.047700467	0.56598784		0.047700467
ARHGAP33	58	0.123579987	-0.051066322	0.052190933	-1.022022547		0.052190933
ARHGAP35	80	0.489741442	0.159386767	0.00212127	0.013308945		0.00212127
ARHGAP36	42	0.023839052	0.062259712	0.070578977	1.133621974		0.070578977
ARHGAP39	54	0.086439219	0.040117641	0.047417813	1.181969112		0.047417813
ARHGAP4	74	0.369067569	0.026189341	0.004767011	0.182021048		0.004767011
ARHGAP44	57	0.113387221	0.194662182	0.045379673	0.233120127		0.045379673
ARHGAP45	72	0.330985756	0.022769454	0.061122653	2.684414518		0.061122653
ARHGAP5	77	0.428568208	-0.167899044	0.002151436	-0.01281387		0.002151436
ARHGAP6	44	0.030234561	0.081700676	0.044631357	0.546278919		0.044631357
ARHGAP8	62	0.17066584	-0.007158241	-0.063853323	8.920253367		0.063853323
ARHGAP9	45	0.033930932	-0.264905128	-0.08782715	0.331541902		0.08782715
ARHGDIA	72	0.330985756	-0.101252385	-0.014215019	0.140391944		0.014215019
ARHGDIB	77	0.428568208	0.023176853	-0.027957245	-1.206257169		0.027957245
ARHGDIG	61	0.15793724	-0.101951374	-0.045646947	0.447732538		0.045646947
ARHGEF1	80	0.489741442	-0.050805161	0.001322376	-0.026028375		0.001322376
ARHGEF10	78	0.448842573	0.098241572	-0.002184602	-0.022237039		0.002184602
ARHGEF10L	39	0.016399724	0.048668843	0.09043166	1.858101691		0.09043166
ARHGEF11	75	0.388630781	-0.196628786	0.019959197	-0.101506992		0.019959197
ARHGEF12	51	0.064593426	0.076131035	0.060524372	0.795002618		0.060524372
ARHGEF15	42	0.023839052	-0.012895417	0.062152525	-4.819737556		0.062152525
ARHGEF16	51	0.064593426	-0.113879474	0.044973326	-0.394920386		0.044973326
ARHGEF17	55	0.0948312	-0.088204806	0.046643646	-0.528810707		0.046643646
ARHGEF18	76	0.408480661	0.084729991	-0.071551219	-0.844461552		0.071551219
ARHGEF19	75	0.388630781	-0.041988923	-0.005443788	0.129648195		0.005443788
ARHGEF2	74	0.369067569	-0.185589059	0.014691231	-0.079160005		0.014691231
ARHGEF25	80	0.489741442	-0.094108384	-0.044941415	0.477549528		0.044941415
ARHGEF26	64	0.19803291	0.012413125	0.013173123	1.061225353		0.013173123
ARHGEF28	72	0.330985756	-0.118941981	-0.032307212	0.271621607		0.032307212
ARHGEF3	45	0.033930932	-0.069256772	-0.112985925	1.631406164		0.112985925
ARHGEF33	72	0.330985756	-0.171414438	-0.046883287	0.27350839		0.046883287
ARHGEF35	76	0.408480661	-0.048231031	0.006764881	-0.140259921		0.006764881
ARHGEF37	66	0.227894264	0.161501399	0.022337276	0.138310108		0.022337276
ARHGEF38	77	0.428568208	-0.116519477	0.007217152	-0.061939449		0.007217152
ARHGEF39	71	0.3125528	0.022039389	-0.053767038	-2.439588415		0.053767038
ARHGEF4	73	0.349837813	0.024517536	-0.015359279	-0.626460941		0.015359279
ARHGEF40	52	0.071340242	-0.146822547	-0.051767583	0.352586059		0.051767583
ARHGEF5	41	0.021094005	-0.32708007	-0.120471971	0.368325623	0.463431721	0.120471971
ARHGEF6	70	0.294577233	0.160092673	0.005296378	0.033083204		0.005296378
ARHGEF7	44	0.030234561	-0.350351184	0.150012479	-0.428177457	0.463431721	0.150012479
ARHGEF9	44	0.030234561	-0.00884968	0.069833103	-7.891031034		0.069833103
ARID1A	40	0.018621272	-0.301617103	-0.194658144	0.645381651	0.463431721	0.194658144
ARID1B	61	0.15793724	-0.022608816	0.043643039	-1.930354956		0.043643039
ARID2	71	0.3125528	-0.452217144	0.092352241	-0.204221009	0.486085225	0.092352241
ARID3A	49	0.052596253	-0.188581556	-0.126654388	0.671615986		0.126654388
ARID3B	60	0.145848487	-0.109335089	-0.085510331	0.782094125		0.085510331
ARID3C	61	0.15793724	-0.060292697	0.033706406	-0.559046242		0.033706406
ARID4A	71	0.3125528	-0.05427787	-0.04508084	0.830556552		0.04508084
ARID4B	73	0.349837813	-0.199218095	0.021830491	-0.109580862	0.486900227	0.021830491
ARID5A	52	0.071340242	-0.261399071	0.085340399	-0.326475527		0.085340399
ARID5B	45	0.033930932	-0.151758668	0.107557943	-0.708743323		0.107557943
ARIH1	52	0.071340242	-1.343425845	0.033919594	-0.025248579		0.033919594
ARIH2	71	0.3125528	0.061300139	-0.014269205	-0.232776067		0.014269205
ARIH2OS	53	0.078615294	-0.080331688	0.057076886	-0.710515203		0.057076886
ARL1	53	0.078615294	-0.143377488	0.047430277	-0.330807002		0.047430277
ARL10	73	0.349837813	-0.274118217	0.026710725	-0.097442358	0.486900227	0.026710725
ARL11	67	0.243726645	-0.200302694	-0.049040883	0.244833867		0.049040883
ARL13A	77	0.428568208	0.083716925	-0.006641849	-0.079336996		0.006641849
ARL13B	77	0.428568208	-0.096600119	-0.008006415	0.082882041		0.008006415
ARL14	52	0.071340242	0.06842499	-0.12197224	-1.782568628		0.12197224
ARL14EP	64	0.19803291	0.072421942	-0.043934764	-0.606649907		0.043934764
ARL14EPL	54	0.086439219	-0.008916137	0.038138596	-4.27747965		0.038138596
ARL15	77	0.428568208	0.029870971	-0.014097635	-0.471950996		0.014097635
ARL16	47	0.042439373	-0.121217092	0.073674606	-0.607790576		0.073674606
ARL2	72	0.330985756	-1.47548567	0.057921091	-0.03925561		0.057921091
ARL2BP	75	0.388630781	-0.055119515	-0.030464071	0.552691195		0.030464071
ARL3	59	0.134397743	-0.097309924	-0.072587107	0.745937351		0.072587107
ARL4A	69	0.277094009	0.06489853	0.046414965	0.715192853		0.046414965
ARL4C	64	0.19803291	-0.015659847	0.046176555	-2.948723275		0.046176555
ARL4D	55	0.0948312	-0.333562768	-0.052095373	0.156178621		0.052095373
ARL5A	75	0.388630781	-0.014917704	-0.004833891	0.324037193		0.004833891
ARL5B	65	0.212657579	0.005160476	0.020837147	4.037834354		0.020837147
ARL5C	65	0.212657579	-0.181051974	-0.056315171	0.311044226		0.056315171
ARL6	56	0.103808706	0.118593165	0.015842756	0.133589115		0.015842756
ARL6IP1	38	0.014409115	-0.09424495	0.109580633	-1.162721541		0.109580633
ARL6IP4	70	0.294577233	-0.188867455	0.024484451	-0.129638273		0.024484451
ARL6IP5	73	0.349837813	0.058132647	0.002546028	0.043796862		0.002546028
ARL6IP6	48	0.047299676	-0.216874872	-0.083875963	0.386748183		0.083875963
ARL8A	76	0.408480661	-0.084206433	-0.024146602	0.286754841		0.024146602
ARL8B	63	0.184032753	-0.261736859	-0.065020749	0.2484203	0.474923234	0.065020749
ARL9	64	0.19803291	-0.054208039	0.01991834	-0.367442551		0.01991834
ARMC1	76	0.408480661	0.106347089	-0.007898591	-0.074271809		0.007898591
ARMC10	72	0.330985756	-0.33261354	-0.028336496	0.085193453	0.486900227	0.028336496
ARMC12	59	0.134397743	-0.020285621	0.053756629	-2.649986835		0.053756629
ARMC2	50	0.058353017	0.060407163	0.054459437	0.901539384		0.054459437
ARMC3	58	0.123579987	0.090773991	0.013852927	0.152608991		0.013852927
ARMC4	51	0.064593426	0.023739319	0.079364339	3.343159808		0.079364339
ARMC5	74	0.369067569	-0.364712824	0.038124674	-0.104533407	0.489986436	0.038124674
ARMC6	44	0.030234561	-0.303894379	0.103907647	-0.341920265		0.103907647
ARMC7	79	0.469251442	-1.245899198	0.040772992	-0.032725755		0.040772992
ARMC8	60	0.145848487	0.031010555	-0.048832809	-1.574715744		0.048832809
ARMC9	63	0.184032753	-0.119778878	0.131709694	-1.099607011	0.474923234	0.131709694
ARMCX1	42	0.023839052	0.061623748	0.089436337	1.451329077		0.089436337
ARMCX2	38	0.014409115	-0.003395059	0.10854702	-31.97205314		0.10854702
ARMCX3	67	0.243726645	-0.021357559	0.04977501	-2.330557073		0.04977501
ARMCX4	64	0.19803291	0.23394919	0.038215962	0.163351548		0.038215962
ARMCX5	59	0.134397743	-0.000420617	-0.0590075	140.2880356		0.0590075
ARMCX6	71	0.3125528	-0.247287902	-0.036056926	0.145809503	0.486085225	0.036056926
ARMH1	60	0.145848487	-0.267003476	0.030536867	-0.114368798		0.030536867
ARMH2	68	0.260134558	0.168154749	-0.08397037	-0.499363653		0.08397037
ARMH3	62	0.17066584	-0.110997495	-0.071367003	0.642960483		0.071367003
ARMH4	54	0.086439219	-0.039235278	0.081734098	-2.083178793		0.081734098
ARMS2	62	0.17066584	0.084302522	0.022918433	0.2718594		0.022918433
ARMT1	79	0.469251442	0.029475445	-0.020842008	-0.707097328		0.020842008
ARNT	60	0.145848487	-0.214638445	-0.103238483	0.480987845	0.473574932	0.103238483
ARNT2	76	0.408480661	0.034019348	-0.027378045	-0.804778648		0.027378045
ARNTL	79	0.469251442	-0.14056398	-0.00930881	0.066224721		0.00930881
ARNTL2	70	0.294577233	-0.174661564	0.032130779	-0.183960217		0.032130779
ARPC1A	62	0.17066584	-0.040651495	0.021959956	-0.540200458		0.021959956
ARPC1B	78	0.448842573	0.071855693	-0.012615955	-0.17557349		0.012615955
ARPC2	73	0.349837813	-0.523400736	0.055538803	-0.106111434	0.486900227	0.055538803
ARPC3	67	0.243726645	-0.70356911	0.078173875	-0.111110443		0.078173875
ARPC4	35	0.009634967	-0.744696535	0.21516485	-0.288929571	0.463431721	0.21516485
ARPC5	75	0.388630781	-0.233644354	-0.020325898	0.08699503		0.020325898
ARPC5L	80	0.489741442	0.029823122	-0.030728582	-1.030361015		0.030728582
ARPIN	72	0.330985756	0.074934511	-0.053905186	-0.719363945		0.053905186
ARPP19	62	0.17066584	-0.319836404	-0.046680721	0.145951868		0.046680721
ARPP21	59	0.134397743	0.136663009	0.004300227	0.031465919		0.004300227
ARR3	74	0.369067569	-0.010749133	0.010425501	-0.969892295		0.010425501
ARRB1	51	0.064593426	-0.254644591	0.088710975	-0.348371724	0.463431721	0.088710975
ARRB2	68	0.260134558	0.058665247	-0.06948021	-1.184350436		0.06948021
ARRDC1	60	0.145848487	-0.108214012	0.05222418	-0.482600906		0.05222418
ARRDC2	78	0.448842573	-0.130970085	-0.019015071	0.145186369		0.019015071
ARRDC3	54	0.086439219	0.08194564	0.053794368	0.65646407		0.053794368
ARRDC4	41	0.021094005	0.048990765	0.052359773	1.068768215		0.052359773
ARRDC5	71	0.3125528	-0.016862357	0.002979051	-0.176668717		0.002979051
ARSA	68	0.260134558	-0.099808349	-0.053834018	0.539373898		0.053834018
ARSB	61	0.15793724	-0.190871867	-0.071053816	0.372259241		0.071053816
ARSD	79	0.469251442	0.182911179	-0.002080315	-0.011373361		0.002080315
ARSE	71	0.3125528	0.054362054	0.018369461	0.337909617		0.018369461
ARSF	42	0.023839052	0.183077979	0.079201503	0.432610755		0.079201503
ARSG	44	0.030234561	0.140286992	0.12044734	0.858578104		0.12044734
ARSH	65	0.212657579	0.038763156	-0.061572735	-1.588434532		0.061572735
ARSI	41	0.021094005	-0.022495865	-0.101507608	4.512278562		0.101507608
ARSJ	78	0.448842573	0.002058521	-0.020724651	-10.0677377		0.020724651
ARSK	49	0.052596253	-0.114722333	-0.074902343	0.652901144		0.074902343
ART1	51	0.064593426	-0.054347154	0.029239547	-0.538014309		0.029239547
ART3	58	0.123579987	-0.17334887	0.072063646	-0.415714541		0.072063646
ART4	58	0.123579987	0.106813817	0.038339045	0.358933384		0.038339045
ART5	34	0.008385228	0.077135544	0.079549493	1.031294899		0.079549493
ARTN	67	0.243726645	-0.297572901	-0.042474477	0.142736376		0.042474477
ARV1	68	0.260134558	-0.06214014	-0.057801345	0.930177263		0.057801345
ARVCF	59	0.134397743	0.031980067	-0.060834783	-1.902271918		0.060834783
ARX	81	0.489741442	0.00259011	-0.01384203	-5.344185948		0.01384203
AS3MT	74	0.369067569	-0.000352192	-0.030766707	87.35770631		0.030766707
ASAH1	75	0.388630781	0.067542048	-0.012991021	-0.19233975		0.012991021
ASAH2	47	0.042439373	0.135402427	0.051959278	0.383739638		0.051959278
ASAH2B	66	0.227894264	-0.297497601	-0.053299758	0.179160295	0.484900795	0.053299758
ASAP1	80	0.489741442	0.153098462	0.009187366	0.060009522		0.009187366
ASAP2	68	0.260134558	0.164833278	0.017423165	0.105701745		0.017423165
ASAP3	72	0.330985756	-0.169143374	-0.028907651	0.170906198		0.028907651
ASB1	75	0.388630781	0.056643306	-0.008590107	-0.151652648		0.008590107
ASB10	66	0.227894264	0.073366516	0.043005432	0.586172472		0.043005432
ASB11	52	0.071340242	0.206407286	0.062113687	0.300927782		0.062113687
ASB12	56	0.103808706	0.010480384	-0.057197956	-5.457620237		0.057197956
ASB13	49	0.052596253	0.112583705	0.049152263	0.436584164		0.049152263
ASB14	54	0.086439219	-0.048755454	0.076295644	-1.564863773		0.076295644
ASB15	73	0.349837813	0.221036323	-0.04893909	-0.221407458		0.04893909
ASB16	77	0.428568208	-0.195519691	0.035149657	-0.179775533		0.035149657
ASB17	75	0.388630781	-0.082578555	-0.050800712	0.615180446		0.050800712
ASB18	58	0.123579987	0.024419601	0.048054089	1.967849019		0.048054089
ASB2	57	0.113387221	0.153786022	0.023222757	0.15100694		0.023222757
ASB3	76	0.408480661	-0.032295924	-0.059547565	1.84381053		0.059547565
ASB4	78	0.448842573	0.195035037	-0.009088845	-0.046601087		0.009088845
ASB5	73	0.349837813	0.183714423	0.017505649	0.095287287		0.017505649
ASB6	66	0.227894264	-0.253388425	0.036542263	-0.144214414		0.036542263
ASB7	81	0.489741442	-0.07384641	-0.019692209	0.266664406		0.019692209
ASB8	63	0.184032753	-0.063110289	0.020285304	-0.321426261		0.020285304
ASB9	34	0.008385228	0.105425912	0.079504257	0.754124443		0.079504257
ASCC1	63	0.184032753	-0.217697081	-0.043596569	0.200262534		0.043596569
ASCC2	63	0.184032753	0.022013538	0.043736853	1.986816182		0.043736853
ASCC3	55	0.0948312	-0.495935425	-0.115763711	0.233424969	0.463431721	0.115763711
ASCL1	74	0.369067569	-0.099880544	-0.071431349	0.715167799	0.489986436	0.071431349
ASCL2	73	0.349837813	-0.031824479	-0.000875997	0.027525902		0.000875997
ASCL3	72	0.330985756	0.132652223	0.002633804	0.019854955		0.002633804
ASCL4	55	0.0948312	-0.027745873	-0.062876626	2.266161376		0.062876626
ASCL5	56	0.103808706	-0.267393571	0.12340692	-0.461517901	0.463431721	0.12340692
ASF1A	20	0.000929802	-0.1870896	0.218126323	-1.165892293		0.218126323
ASF1B	81	0.489741442	-0.302275091	0.006867847	-0.022720518	0.489986436	0.006867847
ASGR1	76	0.408480661	0.052658885	-0.054967005	-1.043831557		0.054967005
ASGR2	69	0.277094009	0.100751311	0.012134815	0.120443247		0.012134815
ASH1L	77	0.428568208	-0.223926024	0.036865949	-0.164634499		0.036865949
ASH2L	77	0.428568208	-0.454655869	0.011853772	-0.026071964	0.489986436	0.011853772
ASIC1	53	0.078615294	-0.212217844	-0.070909135	0.33413371		0.070909135
ASIC2	63	0.184032753	-0.047049529	-0.057411854	1.220242906		0.057411854
ASIC3	59	0.134397743	0.129413719	0.028464898	0.219952709		0.028464898
ASIC4	62	0.17066584	-0.071507666	-0.040518804	0.566635808		0.040518804
ASIC5	73	0.349837813	0.1716539	0.024722308	0.144024155		0.024722308
ASIP	72	0.330985756	-0.0164928	-0.02013357	1.220749051		0.02013357
ASL	72	0.330985756	-0.051099438	-0.030856749	0.603856924		0.030856749
ASMT	75	0.388630781	-0.017671315	0.018688312	-1.057550759		0.018688312
ASMTL	72	0.330985756	-0.003679384	0.010679921	-2.90263844		0.010679921
ASNA1	68	0.260134558	-0.717783508	0.105446727	-0.146906032	0.484900795	0.105446727
ASNS	64	0.19803291	-0.193559077	0.009367619	-0.048396691	0.481246441	0.009367619
ASNSD1	57	0.113387221	-0.163702062	0.03227402	-0.197150967		0.03227402
ASPA	56	0.103808706	0.116837691	0.031855344	0.272646128		0.031855344
ASPDH	73	0.349837813	-0.013798467	-0.027787582	2.013816558		0.027787582
ASPG	64	0.19803291	0.060068261	0.027501121	0.457831152		0.027501121
ASPH	80	0.489741442	0.04724321	-0.004550619	-0.096323232		0.004550619
ASPHD1	67	0.243726645	-2.44E-05	0.017811215	-729.7407658		0.017811215
ASPHD2	78	0.448842573	-0.127498595	-0.041621666	0.326448036		0.041621666
ASPM	69	0.277094009	-0.278929725	0.012806401	-0.045912642	0.484900795	0.012806401
ASPRV1	64	0.19803291	-0.138543979	-0.079261487	0.572103438		0.079261487
ASPSCR1	75	0.388630781	-0.15935924	-0.018384637	0.115365994		0.018384637
ASRGL1	72	0.330985756	-0.029366397	0.002208882	-0.075218006		0.002208882
ASS1	67	0.243726645	-0.417793483	0.070321926	-0.168317433	0.484900795	0.070321926
ASTE1	70	0.294577233	-0.031116006	-0.039617631	1.273223549		0.039617631
ASTL	75	0.388630781	-0.115721267	-0.006736214	0.058210684		0.006736214
ASTN1	79	0.469251442	-0.078856034	-0.012780865	0.162078471		0.012780865
ASTN2	60	0.145848487	-0.021913408	0.129275688	-5.899387741		0.129275688
ASXL1	63	0.184032753	0.031210377	0.068285058	2.187895978		0.068285058
ASXL3	76	0.408480661	0.085359031	-0.030537025	-0.357748029		0.030537025
ASZ1	61	0.15793724	-0.039692029	0.014038787	-0.353692856		0.014038787
ATAD1	73	0.349837813	0.016728324	0.001219847	0.072921062		0.001219847
ATAD2	48	0.047299676	-0.156190731	0.078546828	-0.502890457		0.078546828
ATAD2B	77	0.428568208	0.020074593	-0.020328547	-1.012650552		0.020328547
ATAD3A	48	0.047299676	-0.169934199	0.106438558	-0.626351599		0.106438558
ATAD3B	80	0.489741442	-0.056931348	-0.025503174	0.447963646		0.025503174
ATAD3C	68	0.260134558	0.060688057	-0.033762001	-0.556320349		0.033762001
ATAD5	74	0.369067569	-0.3551604	-0.015223391	0.042863425	0.489986436	0.015223391
ATAT1	59	0.134397743	0.037945221	-0.061537554	-1.621747163		0.061537554
ATCAY	81	0.489741442	-0.020200305	-0.007906448	0.391402406		0.007906448
ATE1	73	0.349837813	0.102886531	-0.051857274	-0.504023932		0.051857274
ATF1	66	0.227894264	-0.174547027	0.015008263	-0.085984066		0.015008263
ATF2	43	0.026878352	0.072525589	0.079353866	1.094149903		0.079353866
ATF3	49	0.052596253	0.014450597	0.046756994	3.235644334		0.046756994
ATF4	65	0.212657579	-0.594032407	-0.037411743	0.062979296	0.484900795	0.037411743
ATF5	70	0.294577233	-0.224997645	-0.055125696	0.24500566		0.055125696
ATF6	45	0.033930932	-0.062060251	-0.09578622	1.543439133		0.09578622
ATF6B	63	0.184032753	-0.192677644	0.038502943	-0.199830878		0.038502943
ATF7	58	0.123579987	-0.24379626	-0.081576368	0.334608775		0.081576368
ATF7IP	48	0.047299676	-0.153749883	-0.132517191	0.861901086		0.132517191
ATF7IP2	61	0.15793724	0.061141526	0.002728936	0.044633109		0.002728936
ATG10	68	0.260134558	-0.080287391	0.026383167	-0.328609096		0.026383167
ATG101	76	0.408480661	-0.155518242	-0.037136258	0.238790365		0.037136258
ATG12	38	0.014409115	-0.068692566	0.049171808	-0.715824296		0.049171808
ATG13	67	0.243726645	-0.123871111	0.028896467	-0.233278502		0.028896467
ATG14	76	0.408480661	-0.116984814	0.006971251	-0.059591074		0.006971251
ATG16L1	41	0.021094005	-0.053489225	0.083572186	-1.562411605		0.083572186
ATG16L2	63	0.184032753	-0.080496198	-0.058374644	0.725185107		0.058374644
ATG2A	57	0.113387221	-0.202387199	0.039187924	-0.193628473		0.039187924
ATG2B	68	0.260134558	0.069817769	0.01693557	0.242568191		0.01693557
ATG3	58	0.123579987	-0.141508768	0.069148853	-0.488654197		0.069148853
ATG4A	42	0.023839052	-0.037219251	0.084015109	-2.257302532		0.084015109
ATG4B	76	0.408480661	0.049391565	-0.035614279	-0.721059941		0.035614279
ATG4C	68	0.260134558	-0.126349946	-0.045964819	0.363789775		0.045964819
ATG4D	46	0.037991189	-0.103114281	0.117374702	-1.138297244		0.117374702
ATG5	42	0.023839052	0.102088897	0.049633272	0.486176985		0.049633272
ATG7	81	0.489741442	0.084360658	-0.021406832	-0.253753739		0.021406832
ATG9A	67	0.243726645	-0.317623108	-0.08161636	0.256959767	0.484900795	0.08161636
ATIC	53	0.078615294	-0.346700757	-0.142291908	0.410417069	0.463431721	0.142291908
ATL1	75	0.388630781	-0.138855477	-0.042337362	0.304902358		0.042337362
ATL2	59	0.134397743	-0.718896153	-0.071603311	0.099601745	0.467470411	0.071603311
ATL3	51	0.064593426	-0.115360996	0.062842559	-0.544747022		0.062842559
ATM	56	0.103808706	-0.068439771	0.060485218	-0.883772947		0.060485218
ATMIN	40	0.018621272	-0.25853624	0.175835592	-0.680119708	0.463431721	0.175835592
ATN1	73	0.349837813	-0.206842505	-0.050731481	0.245266226	0.486900227	0.050731481
ATOH1	55	0.0948312	0.068641999	0.050398202	0.734218154		0.050398202
ATOH7	75	0.388630781	-0.074895785	-0.030181967	0.40298619		0.030181967
ATOH8	50	0.058353017	-0.070292547	0.048235795	-0.686214931		0.048235795
ATOX1	79	0.469251442	0.109056801	-0.023851243	-0.218704777		0.023851243
ATP10A	71	0.3125528	-0.196908683	-0.02207625	0.112114151		0.02207625
ATP10B	72	0.330985756	0.093227677	0.010584107	0.113529667		0.010584107
ATP10D	44	0.030234561	-0.039641705	0.058207018	-1.468327817		0.058207018
ATP11A	38	0.014409115	0.024418201	-0.130802974	-5.356781664		0.130802974
ATP11B	45	0.033930932	-0.128320351	0.082436031	-0.642423673		0.082436031
ATP11C	78	0.448842573	-0.009865618	0.002877348	-0.29165408		0.002877348
ATP12A	78	0.448842573	-0.058277793	-0.02195239	0.37668534		0.02195239
ATP13A1	79	0.469251442	-0.262074164	0.030564735	-0.116626282	0.489986436	0.030564735
ATP13A2	79	0.469251442	-0.045692023	-0.009068213	0.19846381		0.009068213
ATP13A3	65	0.212657579	-0.023917745	-0.06864212	2.869924442		0.06864212
ATP13A4	79	0.469251442	0.026230002	-0.03067421	-1.169432267		0.03067421
ATP13A5	70	0.294577233	0.147265595	0.006117507	0.041540643		0.006117507
ATP1A1	60	0.145848487	-1.171386868	0.116564154	-0.099509527		0.116564154
ATP1A2	63	0.184032753	0.022780388	-0.049265768	-2.162639572		0.049265768
ATP1A3	69	0.277094009	-0.090239882	0.003915637	-0.043391425		0.003915637
ATP1A4	60	0.145848487	-0.078618205	-0.061396917	0.780950373		0.061396917
ATP1B1	49	0.052596253	-0.10094382	-0.078333826	0.776014079		0.078333826
ATP1B2	59	0.134397743	-0.0832138	-0.058749327	0.70600462		0.058749327
ATP1B3	47	0.042439373	-0.169261208	-0.15714912	0.928441442		0.15714912
ATP1B4	70	0.294577233	-0.146649789	0.006838022	-0.046628245		0.006838022
ATP23	80	0.489741442	-0.504606057	-0.020410695	0.040448772	0.489986436	0.020410695
ATP2A1	80	0.489741442	-0.077080016	0.003489892	-0.045276225		0.003489892
ATP2A2	71	0.3125528	-1.488743922	0.022816868	-0.015326254		0.022816868
ATP2A3	49	0.052596253	-0.068530393	0.026123785	-0.381199982		0.026123785
ATP2B1	57	0.113387221	-0.280878541	-0.073281011	0.260899287	0.465655938	0.073281011
ATP2B2	59	0.134397743	-0.093372233	-0.040268351	0.431266874		0.040268351
ATP2B3	56	0.103808706	-0.053317282	0.049843098	-0.93483944		0.049843098
ATP2B4	40	0.018621272	-0.233815726	-0.135930267	0.581356395	0.463431721	0.135930267
ATP2C1	44	0.030234561	-0.075420205	0.085822053	-1.137918585		0.085822053
ATP2C2	61	0.15793724	-0.044994259	-0.088352289	1.963634731		0.088352289
ATP4A	78	0.448842573	-0.039448267	-0.008555948	0.216890343		0.008555948
ATP4B	79	0.469251442	0.044209923	-0.023461691	-0.530688347		0.023461691
ATP5F1A	57	0.113387221	-0.802456649	0.125074461	-0.155864445		0.125074461
ATP5F1B	66	0.227894264	-0.900795722	0.075479689	-0.083792238		0.075479689
ATP5F1C	79	0.469251442	-0.642600084	-0.000278579	0.000433519	0.489986436	0.000278579
ATP5F1D	73	0.349837813	-0.950010106	-0.021256612	0.022375143		0.021256612
ATP5IF1	72	0.330985756	-0.241726069	0.001344113	-0.005560478		0.001344113
ATP5MC1	77	0.428568208	-0.402895217	-0.044648773	0.110819814	0.489986436	0.044648773
ATP5MC2	43	0.026878352	-0.313059805	0.09850772	-0.314661026		0.09850772
ATP5MC3	64	0.19803291	0.060837778	-0.049480022	-0.813310812		0.049480022
ATP5MD	75	0.388630781	-0.187643518	-0.020975824	0.111785497		0.020975824
ATP5ME	79	0.469251442	-0.486515496	-0.008108955	0.016667413	0.489986436	0.008108955
ATP5MF	61	0.15793724	-0.839187042	0.022522783	-0.026838811		0.022522783
ATP5MG	64	0.19803291	-0.509175175	0.075125807	-0.147544128	0.481246441	0.075125807
ATP5MGL	59	0.134397743	-0.364864571	0.070853773	-0.194191979	0.467470411	0.070853773
ATP5MPL	70	0.294577233	0.021558846	0.002381659	0.110472455		0.002381659
ATP5PB	78	0.448842573	-0.581465493	0.002770599	-0.004764855	0.489986436	0.002770599
ATP5PD	67	0.243726645	-0.446020342	0.0523083	-0.117277835	0.484900795	0.0523083
ATP5PF	56	0.103808706	-0.462840166	-0.060342331	0.130374016	0.463431721	0.060342331
ATP5PO	71	0.3125528	-0.537893168	0.018423168	-0.034250607	0.486085225	0.018423168
ATP5S	48	0.047299676	-0.025678364	0.043657883	-1.700181612		0.043657883
ATP6AP1	67	0.243726645	-1.252609422	0.111150137	-0.088734872		0.111150137
ATP6AP1L	48	0.047299676	-0.156005157	0.060203893	-0.385909633		0.060203893
ATP6AP2	62	0.17066584	-1.08459798	-0.026087115	0.024052336		0.026087115
ATP6V0A1	71	0.3125528	-0.223112707	-0.052616885	0.235830964		0.052616885
ATP6V0A2	73	0.349837813	-0.180745083	-0.01588986	0.087913094		0.01588986
ATP6V0A4	70	0.294577233	-0.028583698	-0.037685985	1.318443292		0.037685985
ATP6V0B	80	0.489741442	-1.266792175	-0.009468797	0.007474625		0.009468797
ATP6V0C	53	0.060159294	-1.899740282	-0.115647303	0.060875323		0.115647303
ATP6V0D1	68	0.260134558	-1.14010505	-0.084745965	0.074331716		0.084745965
ATP6V0D2	33	0.007280117	-0.082820695	-0.123571621	1.492037964		0.123571621
ATP6V0E1	56	0.103808706	-0.183572197	0.085346319	-0.464919637	0.463431721	0.085346319
ATP6V0E2	75	0.388630781	-0.082790231	-0.019615443	0.236929438		0.019615443
ATP6V1A	80.5	0.5	-1.615094182	-0.03493869	0.021632602		0.03493869
ATP6V1B1	79	0.469251442	-0.024573553	-0.016430874	0.668640554		0.016430874
ATP6V1B2	77	0.428187713	-1.696543286	0.061128733	-0.036031343		0.061128733
ATP6V1C1	79	0.469251442	-0.782523402	0.024950502	-0.031884672	0.489986436	0.024950502
ATP6V1C2	79	0.469251442	0.059325605	-0.016161147	-0.272414368		0.016161147
ATP6V1D	65	0.212657579	-0.816769454	-0.062836657	0.076933163	0.484900795	0.062836657
ATP6V1E1	70	0.294577233	-1.266688089	-0.009179151	0.007246575		0.009179151
ATP6V1E2	68	0.260134558	-0.034961006	0.036734212	-1.050719555		0.036734212
ATP6V1F	76	0.408480661	-1.369830178	0.026113264	-0.01906314		0.026113264
ATP6V1G1	66	0.227894264	-1.194049483	-0.216157948	0.181029305		0.216157948
ATP6V1G2	81	0.489741442	-0.042151404	-0.026397629	0.626257403		0.026397629
ATP6V1G3	45	0.033930932	0.093796958	0.082951607	0.884374163		0.082951607
ATP6V1H	66	0.227894264	-0.925404737	-0.014638693	0.015818692		0.014638693
ATP7A	79	0.469251442	-0.125039044	-0.034085591	0.272599582		0.034085591
ATP7B	73	0.349837813	0.051025243	-0.000394247	-0.007726512		0.000394247
ATP8A1	78	0.448842573	0.010553611	0.002412884	0.228631128		0.002412884
ATP8A2	76	0.408480661	-0.091664815	-0.013489036	0.147156088		0.013489036
ATP8B1	80	0.489741442	0.157610212	-0.014835063	-0.09412501		0.014835063
ATP8B2	58	0.123579987	-0.126658862	-0.074532537	0.588451022		0.074532537
ATP8B3	65	0.212657579	-0.005198571	0.010970476	-2.110286626		0.010970476
ATP8B4	62	0.17066584	0.173894607	-0.062974648	-0.362142617		0.062974648
ATP9A	71	0.3125528	-0.028506536	-0.02817733	0.988451572		0.02817733
ATP9B	69	0.277094009	-0.037356337	0.016224904	-0.434328011		0.016224904
ATPAF1	56	0.103808706	-0.098270292	0.056910353	-0.579120627		0.056910353
ATPAF2	62	0.17066584	-0.128537696	-0.061808126	0.48085603		0.061808126
ATR	62	0.17066584	-0.985329913	-0.051069943	0.051830298		0.051069943
ATRAID	75	0.388630781	-0.048732294	-0.047128971	0.967099371		0.047128971
ATRIP	63	0.184032753	-0.710908095	0.146774991	-0.206461274	0.474923234	0.146774991
ATRN	23	0.00155082	-0.062676987	0.106036146	-1.691787547		0.106036146
ATRNL1	75	0.388630781	0.18800474	-0.007482698	-0.039800584		0.007482698
ATRX	69	0.277094009	-0.211897273	-0.047671851	0.224976235		0.047671851
ATXN1	67	0.243726645	0.024897671	-0.049642262	-1.993851651		0.049642262
ATXN10	77	0.428568208	-0.570951056	-0.010250032	0.017952558	0.489986436	0.010250032
ATXN1L	69	0.277094009	-0.145764608	-0.043136773	0.29593448		0.043136773
ATXN2	71	0.3125528	-0.172949455	-0.032059258	0.185367791		0.032059258
ATXN2L	53	0.078615294	-0.229421852	-0.080961434	0.352893297		0.080961434
ATXN3	79	0.469251442	0.016846378	-0.009480335	-0.562752151		0.009480335
ATXN3L	43	0.026878352	0.255137022	0.051526878	0.201957666		0.051526878
ATXN7	80	0.489741442	0.120800061	-0.04178689	-0.345917785		0.04178689
ATXN7L1	79	0.469251442	-0.007839026	-0.018341479	2.339765013		0.018341479
ATXN7L2	71	0.3125528	-0.12804544	-0.052176975	0.407487957		0.052176975
ATXN7L3	60	0.145848487	-0.396371292	0.099085966	-0.2499827	0.473574932	0.099085966
ATXN7L3B	63	0.184032753	-0.138940952	-0.033151687	0.238602706		0.033151687
AUH	47	0.042439373	-0.062452811	0.088123566	-1.411042421		0.088123566
AUNIP	75	0.388630781	-0.042919351	0.049624146	-1.15621846		0.049624146
AUP1	80	0.489741442	-0.224375837	0.012828415	-0.057173781		0.012828415
AURKA	62	0.17066584	-1.047219412	-0.055505489	0.053002731		0.055505489
AURKAIP1	63	0.184032753	-0.485906146	0.031249317	-0.064311425	0.474923234	0.031249317
AURKB	73	0.349068809	-1.703755866	-0.139605227	0.08193969		0.139605227
AURKC	69	0.277094009	0.000744982	0.006920645	9.289685442		0.006920645
AUTS2	58	0.123579987	-0.032605082	-0.108636868	3.331899864		0.108636868
AVEN	67	0.243726645	-0.21343263	0.017976503	-0.084225657		0.017976503
AVIL	55	0.0948312	-0.178488804	-0.079685345	0.446444503		0.079685345
AVL9	63	0.184032753	0.089369353	0.039050721	0.436958749		0.039050721
AVP	70	0.294577233	-0.232742407	-0.029570359	0.127051875		0.029570359
AVPI1	57	0.113387221	-0.039051495	-0.05254339	1.345489856		0.05254339
AVPR1A	49	0.052596253	-0.311900995	-0.066979905	0.214747326		0.066979905
AVPR1B	76	0.408480661	-0.086425592	0.031136819	-0.360273136		0.031136819
AVPR2	67	0.243726645	0.013430626	0.03597272	2.678409691		0.03597272
AWAT1	56	0.103808706	0.033377115	0.059205373	1.77383137		0.059205373
AWAT2	64	0.19803291	0.017439611	0.07891634	4.525120397		0.07891634
AXDND1	66	0.227894264	-0.155163095	0.013317282	-0.085827636		0.013317282
AXIN1	60	0.145848487	0.039839302	0.016948117	0.425412011		0.016948117
AXIN2	52	0.071340242	-0.07402722	-0.110547246	1.493332408	0.463431721	0.110547246
AXL	78	0.448842573	-0.018136449	0.005482824	-0.302309683		0.005482824
AZGP1	62	0.17066584	-0.144332876	-0.056859078	0.393944053		0.056859078
AZI2	75	0.388630781	-0.081152815	-0.032607014	0.401797702		0.032607014
AZIN1	62	0.17066584	-0.1460094	-0.056888065	0.389619198		0.056888065
AZIN2	80	0.489741442	-0.014417939	0.009456518	-0.655885561		0.009456518
AZU1	74	0.369067569	0.089826407	0.032334514	0.359966686		0.032334514
B2M	49	0.052596253	0.071613511	-0.111317807	-1.554424647		0.111317807
B3GALNT1	74	0.369067569	0.033718499	0.000424235	0.012581677		0.000424235
B3GALNT2	74	0.369067569	0.132137626	-0.051234144	-0.387733196		0.051234144
B3GALT1	61	0.15793724	-0.025857383	-0.063616449	2.460281763		0.063616449
B3GALT2	67	0.243726645	0.059159861	0.029400579	0.496968367		0.029400579
B3GALT4	57	0.113387221	0.017026767	0.132452878	7.779097221		0.132452878
B3GALT5	59	0.134397743	0.277969174	-0.001959623	-0.007049787		0.001959623
B3GALT6	63	0.184032753	0.002163791	0.054188657	25.04339026		0.054188657
B3GAT1	42	0.023839052	0.016977789	0.068928344	4.059912847		0.068928344
B3GAT2	52	0.071340242	-0.179356331	0.066877779	-0.372876598		0.066877779
B3GAT3	43	0.026878352	-0.194902897	0.117771707	-0.604258369		0.117771707
B3GLCT	77	0.428568208	-0.027002855	-0.02801294	1.037406598		0.02801294
B3GNT2	68	0.260134558	-0.175826669	-0.026795541	0.15239748		0.026795541
B3GNT3	54	0.086439219	-0.15557442	0.076244725	-0.490085229		0.076244725
B3GNT4	68	0.260134558	-0.230875127	-0.052063006	0.225502881		0.052063006
B3GNT5	59	0.134397743	-0.05604491	-0.077517901	1.383139007		0.077517901
B3GNT6	55	0.0948312	-0.197641719	0.05490662	-0.277808857		0.05490662
B3GNT7	67	0.243726645	-0.007189921	0.022867654	-3.180515366		0.022867654
B3GNT8	64	0.19803291	0.094210893	-0.049886847	-0.529523131		0.049886847
B3GNT9	58	0.123579987	-0.248940778	0.031558746	-0.126772104	0.467470411	0.031558746
B3GNTL1	76	0.408480661	0.011896879	0.011429661	0.960727756		0.011429661
B4GALNT1	74	0.369067569	-0.079275566	0.011412003	-0.143953596		0.011412003
B4GALNT2	75	0.388630781	-0.111125504	-0.022282672	0.200518076		0.022282672
B4GALNT3	79	0.469251442	-0.079515967	-0.013189889	0.165877236		0.013189889
B4GALNT4	80	0.489741442	-0.033292369	-0.026174068	0.786188196		0.026174068
B4GALT1	36	0.011044528	0.055456453	0.097818049	1.763871367		0.097818049
B4GALT2	75	0.388630781	-0.096729226	-0.045392509	0.469273983		0.045392509
B4GALT3	69	0.277094009	-0.284080832	-0.034287422	0.120696008		0.034287422
B4GALT4	68	0.260134558	0.103541201	-0.012516498	-0.120884228		0.012516498
B4GALT5	62	0.17066584	-0.046630344	0.017639308	-0.378279604		0.017639308
B4GALT6	68	0.260134558	-0.044013128	0.015141619	-0.344025055		0.015141619
B4GALT7	79	0.469251442	-0.07777647	0.00231422	-0.029754755		0.00231422
B4GAT1	71	0.3125528	-0.191291737	0.014195803	-0.074210228		0.014195803
B9D1	51	0.064593426	-0.118110743	-0.095025042	0.804541908		0.095025042
B9D2	80	0.489741442	-0.08805285	-0.017804527	0.202202733		0.017804527
BAALC	37	0.012630151	-0.010716529	0.063358207	-5.91219496		0.063358207
BAAT	60	0.145848487	0.12045547	0.017279408	0.143450585		0.017279408
BABAM1	40	0.018621272	0.120932499	0.028979809	0.239636239		0.028979809
BABAM2	63	0.184032753	0.057621505	0.034580752	0.600136216		0.034580752
BACE1	79	0.469251442	-0.098778634	0.005732311	-0.058031888		0.005732311
BACE2	67	0.243726645	0.010709972	0.042451225	3.963710022		0.042451225
BACH1	49	0.052596253	0.136099509	0.042277002	0.310633025		0.042277002
BACH2	74	0.369067569	0.075955977	-0.000804041	-0.010585616		0.000804041
BAD	58	0.123579987	-0.222066245	0.051587508	-0.232306842		0.051587508
BAG1	65	0.212657579	-0.006396453	-0.056035831	8.760453512		0.056035831
BAG2	65	0.212657579	-0.061616489	0.028735838	-0.466366042		0.028735838
BAG3	60	0.145848487	-0.067188397	-0.062694507	0.933115083		0.062694507
BAG4	62	0.17066584	-0.144078546	-0.054972961	0.381548552		0.054972961
BAG5	54	0.086439219	-0.137483825	0.053708499	-0.390653219		0.053708499
BAG6	77	0.428568208	-0.157980652	-0.027408987	0.173495846		0.027408987
BAHD1	80	0.489741442	-0.097252477	0.0160276	-0.164804024		0.0160276
BAIAP2	56	0.103808706	-0.123447986	-0.104653569	0.847754366		0.104653569
BAIAP2L1	65	0.212657579	-0.039361804	-0.051850176	1.317271337		0.051850176
BAIAP2L2	68	0.260134558	-0.068871139	-0.039114516	0.567937694		0.039114516
BAIAP3	75	0.388630781	-0.090826696	-0.001443474	0.015892622		0.001443474
BAK1	75	0.388630781	-0.406064945	-0.016601663	0.040884255	0.489986436	0.016601663
BAMBI	72	0.330985756	-0.05234316	-0.001750595	0.033444572		0.001750595
BANF1	75	0.388630781	-1.53156518	-0.110603494	0.072215989		0.110603494
BANF2	58	0.123579987	0.122349745	0.033016647	0.269854643		0.033016647
BANK1	63	0.184032753	-0.081812724	0.099485039	-1.216009364		0.099485039
BANP	78	0.448842573	-0.85885463	0.043574483	-0.050735575		0.043574483
BAP1	75	0.388630781	-0.663929003	0.076268833	-0.114874983	0.489986436	0.076268833
BARD1	78	0.448842573	-0.599072799	0.019061403	-0.031818174	0.489986436	0.019061403
BARHL1	70	0.294577233	-0.115972182	0.020599865	-0.177627638		0.020599865
BARHL2	77	0.428568208	-0.267523153	-0.036805426	0.13757847		0.036805426
BARX1	69	0.277094009	-0.081515162	-0.028131904	0.345112533		0.028131904
BARX2	22	0.001310911	0.00882518	0.157958303	17.89859347		0.157958303
BASP1	76	0.408480661	0.083261467	0.022101053	0.265441554		0.022101053
BATF	59	0.134397743	1.13E-05	0.056619979	5028.091536		0.056619979
BATF2	64	0.19803291	-0.031442756	0.031549982	-1.003410178		0.031549982
BATF3	80	0.489741442	0.084092521	-0.024761948	-0.294460762		0.024761948
BAX	63	0.184032753	0.032455387	0.033773341	1.040608163		0.033773341
BAZ1A	80	0.489741442	-0.194605229	-0.006119507	0.031445748		0.006119507
BAZ1B	67	0.243726645	-0.367258254	-0.044865004	0.122162003	0.484900795	0.044865004
BAZ2A	43	0.026878352	-0.137266623	0.060077445	-0.437669727		0.060077445
BAZ2B	72	0.330985756	-0.030109209	-0.001120668	0.037220101		0.001120668
BBC3	68	0.260134558	-0.133238341	0.021462771	-0.161085546		0.021462771
BBIP1	80	0.489741442	0.060221545	-0.013871608	-0.230342953		0.013871608
BBOF1	72	0.330985756	-0.058458389	0.012474003	-0.213382603		0.012474003
BBOX1	52	0.071340242	0.141986815	0.067690157	0.476735511		0.067690157
BBS1	69	0.277094009	-0.160112736	-0.01929904	0.120534069		0.01929904
BBS10	62	0.17066584	0.041517385	-0.044039632	-1.060751576		0.044039632
BBS12	78	0.448842573	0.068591985	-0.002740662	-0.039956014		0.002740662
BBS2	79	0.469251442	-0.001152736	-0.042326926	36.71867264		0.042326926
BBS4	75	0.388630781	0.166931887	-0.031348073	-0.187789605		0.031348073
BBS5	69	0.277094009	-0.063642251	-0.046458059	0.729987681		0.046458059
BBS7	77	0.428568208	-0.068515041	0.01433827	-0.209271863		0.01433827
BBS9	31	0.005448177	-0.09023075	0.150766583	-1.670900249		0.150766583
BBX	53	0.078615294	0.121835694	0.079998409	0.656608961		0.079998409
BCAM	70	0.294577233	0.079058115	0.01678766	0.212345822		0.01678766
BCAN	73	0.349837813	-0.271443314	0.005633782	-0.020754913		0.005633782
BCAP29	62	0.17066584	-0.153369684	0.025502709	-0.166282598		0.025502709
BCAP31	67	0.243726645	-0.330767151	0.054372672	-0.164383529	0.484900795	0.054372672
BCAR1	48	0.047299676	-0.485029924	0.158863779	-0.327533975	0.463431721	0.158863779
BCAR3	28	0.003463759	-0.113670803	0.173113171	-1.522934353		0.173113171
BCAS1	55	0.0948312	0.105758517	0.029398372	0.277976404		0.029398372
BCAS2	63	0.184032753	-1.002021846	-0.083952523	0.083783126		0.083952523
BCAS3	52	0.071340242	-0.179716096	-0.092449125	0.514417614		0.092449125
BCAS4	73	0.349837813	-0.030429664	-0.005483138	0.18019055		0.005483138
BCAT1	58	0.123579987	0.019906955	0.050190615	2.521260285		0.050190615
BCAT2	58	0.123579987	0.028451874	0.000276969	0.009734631		0.000276969
BCCIP	58	0.123579987	-0.463818925	-0.072045914	0.155331984	0.467470411	0.072045914
BCDIN3D	78	0.448842573	-0.304060336	-0.01101171	0.036215542	0.489986436	0.01101171
BCHE	62	0.17066584	0.069806602	0.017725963	0.253929604		0.017725963
BCKDHA	74	0.369067569	-0.056769971	-0.015612548	0.275014207		0.015612548
BCKDHB	57	0.113387221	-0.13451217	-0.062293675	0.463108093		0.062293675
BCKDK	78	0.448842573	0.092751858	-0.039675103	-0.427755346		0.039675103
BCL10	62	0.17066584	-0.112212365	0.031752133	-0.282964658		0.031752133
BCL11A	65	0.212657579	-0.055104935	0.022698467	-0.411913502		0.022698467
BCL11B	45	0.033930932	0.097609156	0.061474806	0.629805731		0.061474806
BCL2	70	0.294577233	0.046832845	-0.038714305	-0.826648573		0.038714305
BCL2A1	55	0.0948312	-0.073039402	-0.067713063	0.927075811		0.067713063
BCL2L1	70	0.294577233	-1.33970197	-0.062203658	0.046430967		0.062203658
BCL2L10	73	0.349837813	-0.078542312	-0.017171982	0.218633518		0.017171982
BCL2L11	61	0.15793724	-0.134693508	0.019616096	-0.145635048		0.019616096
BCL2L12	55	0.0948312	-0.240040149	0.048084003	-0.2003165		0.048084003
BCL2L13	74	0.369067569	-0.118056202	0.014855418	-0.125833436		0.014855418
BCL2L14	74	0.369067569	0.018423652	0.001075417	0.058371548		0.001075417
BCL2L15	58	0.123579987	-0.081341539	0.036917018	-0.453851975		0.036917018
BCL2L2	74	0.369067569	-0.162720949	-0.02615729	0.160749371		0.02615729
BCL3	77	0.428568208	0.098084395	-0.018025319	-0.183773565		0.018025319
BCL6	33	0.007280117	0.0075968	0.134146229	17.65825534		0.134146229
BCL6B	59	0.134397743	0.037993384	0.045748072	1.204106284		0.045748072
BCL7A	44	0.030234561	-0.10046844	-0.106328723	1.058329591		0.106328723
BCL7B	79	0.469251442	0.082926333	-0.015948826	-0.192325231		0.015948826
BCL7C	62	0.17066584	-0.098473157	0.022504882	-0.22853824		0.022504882
BCL9	73	0.349837813	-0.194264192	0.023329983	-0.120094097		0.023329983
BCL9L	37	0.012630151	-0.06414233	-0.223878942	3.490346279	0.463431721	0.223878942
BCLAF1	71	0.3125528	-0.616423016	-0.07242895	0.117498776	0.486085225	0.07242895
BCLAF3	76	0.408480661	-0.004025068	-0.002760969	0.685943379		0.002760969
BCO1	71	0.3125528	-0.041281436	-0.060173883	1.457649944		0.060173883
BCO2	30	0.00469608	-0.025964423	0.161651699	-6.225892143		0.161651699
BCOR	44	0.030234561	0.070141288	0.099632476	1.420454039		0.099632476
BCORL1	72	0.330985756	-0.022676321	0.019405691	-0.855768932		0.019405691
BCR	78	0.448842573	0.058929097	-0.057979249	-0.983881507		0.057979249
BCS1L	74	0.369067569	-0.482299453	-0.006331501	0.013127738	0.489986436	0.006331501
BDH1	77	0.428568208	0.016641915	-0.034413227	-2.067864618		0.034413227
BDH2	75	0.388630781	-0.111501078	0.021700769	-0.194623847		0.021700769
BDKRB1	75	0.388630781	0.170742805	0.017024546	0.099708716		0.017024546
BDKRB2	65	0.212657579	0.057999227	0.036405309	0.62768611		0.036405309
BDNF	71	0.3125528	-0.126877226	-0.001466133	0.011555522		0.001466133
BDP1	64	0.19803291	-0.750408472	-0.029216674	0.03893436	0.481246441	0.029216674
BEAN1	73	0.349837813	-0.096452945	-0.058696063	0.608546091		0.058696063
BECN1	78	0.448842573	-0.265600982	-0.011338501	0.042689983		0.011338501
BEGAIN	73	0.349837813	-0.08064769	-0.006473722	0.080271642		0.006473722
BEND2	64	0.19803291	0.170644393	0.029369702	0.172110561		0.029369702
BEND3	77	0.428568208	-0.183967831	-0.012421428	0.067519563		0.012421428
BEND4	69	0.277094009	-0.104495931	0.011870973	-0.113602247		0.011870973
BEND5	74	0.369067569	0.007308434	0.019480783	2.665520743		0.019480783
BEND6	73	0.349837813	0.008736566	0.010490389	1.200745073		0.010490389
BEND7	49	0.052596253	0.108213381	0.055775045	0.515417266		0.055775045
BEST1	76	0.408480661	0.016942112	-0.027513413	-1.623965971		0.027513413
BEST2	79	0.469251442	-0.112067549	-0.028915399	0.258017591		0.028915399
BEST3	65	0.212657579	-0.051794395	0.019192671	-0.370554969		0.019192671
BEST4	62	0.17066584	-0.089954267	-0.056030539	0.622878053		0.056030539
BET1	77	0.428568208	-0.37178832	-0.024268874	0.065276052	0.489986436	0.024268874
BET1L	65	0.212657579	0.092116389	-0.082856259	-0.899473593		0.082856259
BEX1	51	0.064593426	-0.123510344	0.099640462	-0.806737794		0.099640462
BEX2	79	0.469251442	-0.078452248	-0.0073595	0.093808655		0.0073595
BEX3	73	0.349837813	-0.010329162	-0.016430813	1.590720797		0.016430813
BEX4	67	0.243726645	-0.007196865	-0.074345687	10.33028751		0.074345687
BEX5	71	0.3125528	0.016268091	0.048154415	2.96005329		0.048154415
BFAR	59	0.134397743	-0.017158661	-0.091865207	5.353868138		0.091865207
BFSP1	80	0.489741442	-1.95E-05	-0.021970115	1128.01701		0.021970115
BFSP2	41	0.021094005	0.183182761	0.047869814	0.261322703		0.047869814
BGLAP	69	0.277094009	-0.292988277	-0.023656303	0.080741466	0.484900795	0.023656303
BGN	77	0.428568208	0.116906445	-0.005483214	-0.04690258		0.005483214
BHLHA15	67	0.243726645	-0.296391407	0.105129331	-0.354697636	0.484900795	0.105129331
BHLHA9	29	0.00403802	0.085988528	0.078471553	0.912581647		0.078471553
BHLHB9	46	0.037991189	-0.108350973	0.065427725	-0.603849902		0.065427725
BHLHE22	43	0.026878352	-0.201016472	-0.10153782	0.505121888		0.10153782
BHLHE40	80	0.489741442	0.152405473	-0.019739108	-0.129517054		0.019739108
BHLHE41	61	0.15793724	-0.045686372	0.031755414	-0.695074112		0.031755414
BHMT	50	0.058353017	-0.117947292	0.026479542	-0.224503183		0.026479542
BHMT2	77	0.428568208	-0.069578255	-0.006443812	0.092612442		0.006443812
BICC1	70	0.294577233	-0.0249386	0.005204571	-0.208695413		0.005204571
BICD1	63	0.184032753	-0.138079097	0.053973651	-0.390889368		0.053973651
BICD2	62	0.17066584	-0.187876239	-0.062714812	0.333809172		0.062714812
BICDL1	67	0.243726645	-0.096673812	0.031228618	-0.323030793		0.031228618
BICDL2	58	0.123579987	-0.234467979	-0.089052166	0.379805233		0.089052166
BICRA	54	0.086439219	0.085564447	0.05494431	0.642139483		0.05494431
BICRAL	81	0.489741442	0.025337972	-0.025032071	-0.987927142		0.025032071
BID	59	0.134397743	-0.038638988	-0.104174724	2.696103867		0.104174724
BIK	75	0.388630781	0.213963557	-0.054611924	-0.255239372		0.054611924
BIN1	77	0.428568208	-0.169192345	-0.027054531	0.159903992		0.027054531
BIN2	54	0.086439219	-0.108232596	0.02497866	-0.230786852		0.02497866
BIN3	55	0.0948312	0.273276185	0.037747875	0.138130862		0.037747875
BIRC2	78	0.448842573	-0.203037215	-0.024629184	0.121303791		0.024629184
BIRC3	66	0.227894264	0.067404694	0.001216472	0.018047288		0.001216472
BIRC5	73	0.348601702	-1.700743998	-0.06614408	0.038891262		0.06614408
BIRC6	68	0.260134558	-0.488528041	-0.088093866	0.180325096	0.484900795	0.088093866
BIRC7	51	0.064593426	0.148854645	0.047720666	0.320585672		0.047720666
BIRC8	71	0.3125528	-0.155480837	-0.057790848	0.371691128		0.057790848
BIVM	72	0.330985756	-0.038398051	-0.007808959	0.203368636		0.007808959
BLCAP	79	0.469251442	0.067069845	-0.020632167	-0.307622112		0.020632167
BLID	50	0.058353017	0.055733234	0.035610555	0.638946503		0.035610555
BLK	75	0.388630781	0.109031353	-0.031201437	-0.286169398		0.031201437
BLM	70	0.294577233	-0.299397525	0.029502503	-0.098539569	0.484900795	0.029502503
BLMH	74	0.369067569	-0.072858628	-0.023372128	0.320787378		0.023372128
BLNK	69	0.277094009	-0.003423852	0.013718292	-4.006683912		0.013718292
BLOC1S1	44	0.030234561	0.072088724	0.08562432	1.187763013		0.08562432
BLOC1S2	47	0.042439373	-0.07562129	0.075058973	-0.992564037		0.075058973
BLOC1S3	39	0.016399724	-0.212027691	0.082059095	-0.387020651		0.082059095
BLOC1S4	70	0.294577233	0.02056376	-0.00045898	-0.022319854		0.00045898
BLOC1S5	78	0.448842573	-0.008404371	-0.009651744	1.148419488		0.009651744
BLOC1S6	55	0.0948312	-0.059387724	0.058711029	-0.98860547		0.058711029
BLVRA	62	0.17066584	0.062934372	0.025886032	0.411317878		0.025886032
BLVRB	60	0.145848487	-0.022467868	0.030355735	-1.351073243		0.030355735
BLZF1	64	0.19803291	-0.082511047	0.030041069	-0.36408542		0.030041069
BMF	69	0.277094009	-0.411020684	0.054752423	-0.13321087	0.484900795	0.054752423
BMI1	75	0.388630781	0.050862115	-0.031310722	-0.615600087		0.031310722
BMP1	64	0.19803291	-0.067631691	0.019662569	-0.290730107		0.019662569
BMP10	78	0.448842573	-0.059226809	-0.039408682	0.665385885		0.039408682
BMP15	33	0.007280117	0.14398052	0.08170615	0.567480589		0.08170615
BMP2	56	0.103808706	0.027042802	0.034169413	1.263530805		0.034169413
BMP2K	63	0.184032753	-0.107961688	0.019846101	-0.183825407		0.019846101
BMP3	66	0.227894264	0.044773909	-0.013453013	-0.300465465		0.013453013
BMP4	65	0.212657579	-0.042933937	-0.062565152	1.457242368		0.062565152
BMP5	70	0.294577233	0.044247358	-0.045169759	-1.020846455		0.045169759
BMP6	40	0.018621272	-0.022941586	0.082800287	-3.609178914		0.082800287
BMP7	76	0.408480661	0.073601546	-0.007031547	-0.095535319		0.007031547
BMP8A	71	0.3125528	-0.261345703	-0.020618524	0.078893678		0.020618524
BMP8B	72	0.330985756	-0.15228903	0.060241487	-0.395573384		0.060241487
BMPER	72	0.330985756	0.035723926	-0.014753734	-0.412993082		0.014753734
BMPR1A	59	0.134397743	-0.283702395	-0.111183608	0.391902255	0.467470411	0.111183608
BMPR1B	63	0.184032753	0.053017808	-0.044252861	-0.834679204		0.044252861
BMPR2	76	0.408480661	-0.183208118	0.023618028	-0.128913655	0.489986436	0.023618028
BMS1	61	0.15793724	-1.096340957	-0.035184498	0.03209266		0.035184498
BMT2	67	0.243726645	0.035630247	-0.030495907	-0.855899394		0.030495907
BMX	73	0.349837813	0.121707951	-0.024288394	-0.199562916		0.024288394
BNC1	65	0.212657579	-0.141374455	-0.036835749	0.260554486		0.036835749
BNC2	62	0.17066584	0.065642516	0.025701485	0.391537167		0.025701485
BNIP1	71	0.3125528	-0.495572328	-0.022134887	0.044665301	0.486085225	0.022134887
BNIP2	66	0.227894264	-0.248182709	-0.03082968	0.124221707		0.03082968
BNIP3	76	0.408480661	-0.216896903	-0.028209809	0.130060911	0.489986436	0.028209809
BNIP3L	35	0.009634967	0.159780808	0.077061123	0.482292738		0.077061123
BNIPL	77	0.428568208	-0.128750955	0.010872291	-0.08444435		0.010872291
BOC	80	0.489741442	-0.163604022	0.031834698	-0.194583836		0.031834698
BOD1	58	0.123579987	-0.137587672	0.032604431	-0.236972036		0.032604431
BOD1L1	62	0.17066584	-0.25238254	0.046896053	-0.18581338		0.046896053
BOD1L2	80	0.489741442	0.069400305	-0.023377505	-0.33685018		0.023377505
BOK	61	0.15793724	0.00956238	0.014998026	1.568440779		0.014998026
BOLA1	81	0.489741442	-0.194556218	-0.012306561	0.063254527		0.012306561
BOLA3	48	0.047299676	-0.254088444	-0.117320093	0.461729352	0.463431721	0.117320093
BOLL	35	0.009634967	0.077909076	0.081115512	1.041156133		0.081115512
BOP1	50	0.058353017	-1.254847511	-0.089995389	0.071718188		0.089995389
BORA	68	0.260134558	-0.748651279	-0.068054612	0.090902953	0.484900795	0.068054612
BORCS5	78	0.448842573	-0.310721761	0.015870461	-0.051076118	0.489986436	0.015870461
BORCS6	60	0.145848487	-0.116615988	-0.036529614	0.313247045		0.036529614
BORCS7	46	0.037991189	-0.185207919	-0.141323648	0.763054025	0.463431721	0.141323648
BORCS8	63	0.184032753	-0.218715778	0.029994892	-0.137140963		0.029994892
BPGM	64	0.19803291	-0.011371354	0.016833403	-1.480334062		0.016833403
BPHL	57	0.113387221	0.088251994	0.046215155	0.523672638		0.046215155
BPI	80	0.489741442	0.030148739	-0.035075148	-1.163403466		0.035075148
BPIFA1	66	0.227894264	0.126683042	-0.01383725	-0.109227323		0.01383725
BPIFA2	49	0.052596253	0.148623602	0.020533065	0.138154804		0.020533065
BPIFA3	63	0.184032753	-0.152930369	-0.057562874	0.376399233		0.057562874
BPIFB1	78	0.448842573	-0.104981937	-0.012614721	0.120160875		0.012614721
BPIFB2	79	0.469251442	0.007258584	-0.000831443	-0.114546181		0.000831443
BPIFB3	58	0.123579987	-0.163042548	0.045909977	-0.2815828		0.045909977
BPIFB4	64	0.19803291	-0.15389704	0.030413492	-0.197622333		0.030413492
BPIFB6	81	0.489741442	-0.040056725	-0.026517353	0.661995033		0.026517353
BPIFC	46	0.037991189	-0.007700819	0.042617226	-5.534115777		0.042617226
BPNT1	41	0.021094005	-0.260600209	-0.148960967	0.571607243	0.463431721	0.148960967
BPTF	61	0.15793724	-0.657890192	-0.083504033	0.126927007	0.473574932	0.083504033
BRAF	63	0.184032753	-0.168445229	-0.12983882	0.770807346		0.12983882
BRAP	28	0.003463759	-0.365380119	0.199795949	-0.546816694	0.463431721	0.199795949
BRAT1	72	0.330985756	-0.469999695	-0.033797602	0.071909838	0.486900227	0.033797602
BRCA1	53	0.078615294	-0.458918274	-0.170211978	0.370898235	0.463431721	0.170211978
BRCA2	43	0.026878352	-0.36369281	-0.233414501	0.641790255	0.463431721	0.233414501
BRCC3	69	0.277094009	-0.024715936	0.029714934	-1.20225806		0.029714934
BRD1	72	0.330985756	-0.204267338	0.011570627	-0.05664453		0.011570627
BRD2	76	0.408480661	-0.432406801	-0.002736444	0.006328401	0.489986436	0.002736444
BRD3	74	0.369067569	0.158619841	-0.048935881	-0.308510463		0.048935881
BRD4	52	0.071340242	-1.017105914	-0.105119869	0.10335194		0.105119869
BRD7	55	0.0948312	-0.245116636	0.125803122	-0.513237793	0.463431721	0.125803122
BRD8	54	0.086439219	-0.575196642	-0.085683696	0.14896418	0.463431721	0.085683696
BRD9	64	0.19803291	0.028318349	0.065072386	2.2978877		0.065072386
BRDT	55	0.0948312	-0.039486173	-0.079167643	2.004945938		0.079167643
BRF1	70	0.294577233	-1.246628729	-0.036385422	0.029187055		0.036385422
BRF2	56	0.103808706	-1.572558663	0.112459187	-0.071513509		0.112459187
BRI3	50	0.058353017	-0.355329421	-0.067227466	0.189197577	0.463431721	0.067227466
BRI3BP	77	0.428568208	-0.158911568	-0.021863482	0.137582695		0.021863482
BRICD5	72	0.330985756	-0.101613037	0.001764298	-0.017362907		0.001764298
BRINP1	67	0.243726645	0.125887973	-0.063920878	-0.507760008		0.063920878
BRINP2	62	0.17066584	-0.057582127	-0.089038047	1.546279241		0.089038047
BRINP3	71	0.3125528	-0.008315246	0.016971732	-2.041037759		0.016971732
BRIP1	49	0.052596253	-0.204087647	-0.089455835	0.438320676		0.089455835
BRIX1	76	0.408480661	-1.005627586	0.045474336	-0.045219858		0.045474336
BRK1	60	0.145848487	-0.342427918	0.049503004	-0.144564743	0.473574932	0.049503004
BRMS1	54	0.086439219	-0.274844976	-0.064678327	0.235326575		0.064678327
BRMS1L	72	0.330985756	-0.142461995	-0.021258763	0.149224098		0.021258763
BROX	70	0.294577233	0.23642714	-0.022179612	-0.093811615		0.022179612
BRPF1	37	0.012630151	-0.307774325	-0.174119404	0.565737261	0.463431721	0.174119404
BRPF3	68	0.260134558	-0.059482551	0.000928654	-0.015612212		0.000928654
BRS3	52	0.071340242	0.081385476	0.041190299	0.506113632		0.041190299
BRSK1	55	0.0948312	0.098815459	0.028816523	0.291619586		0.028816523
BRSK2	61	0.15793724	-0.024932877	0.008955427	-0.359181446		0.008955427
BRWD1	76	0.408480661	-0.149529195	-0.017260164	0.115430059		0.017260164
BRWD3	72	0.330985756	-0.004182124	0.001153261	-0.275759657		0.001153261
BSCL2	66	0.227894264	-0.199705048	0.045075005	-0.22570789		0.045075005
BSDC1	70	0.294577233	-0.099521812	0.004169017	-0.041890488		0.004169017
BSG	70	0.294577233	-0.195795701	0.039795079	-0.203247972	0.484900795	0.039795079
BSN	79	0.469251442	-0.226434963	0.006294843	-0.027799783		0.006294843
BSND	62	0.17066584	-0.137460184	0.056048589	-0.407744169		0.056048589
BSPH1	79	0.469251442	0.116162744	-0.007739337	-0.066624954		0.007739337
BSPRY	76	0.408480661	0.031696761	-0.023258272	-0.733774395		0.023258272
BST1	50	0.058353017	0.004876223	0.061898308	12.69390397		0.061898308
BST2	49	0.052596253	0.038460604	0.066950678	1.74075992		0.066950678
BSX	77	0.428568208	0.037710147	-0.015124452	-0.401071152		0.015124452
BTAF1	69	0.277094009	-0.526602158	-0.032730701	0.062154515	0.484900795	0.032730701
BTBD1	78	0.448842573	-0.025113345	-0.0084665	0.337131503		0.0084665
BTBD10	66	0.227894264	-0.06995094	0.001083154	-0.015484485		0.001083154
BTBD11	57	0.113387221	0.006086263	-0.062493486	-10.26795667		0.062493486
BTBD16	78	0.448842573	0.031824697	-0.013522409	-0.424903001		0.013522409
BTBD17	80	0.489741442	-0.227182797	0.009323697	-0.041040506	0.489986436	0.009323697
BTBD18	77	0.428568208	0.012792949	0.003816862	0.298356717		0.003816862
BTBD2	77	0.428568208	0.021422314	-0.011302287	-0.527594147		0.011302287
BTBD3	36	0.011044528	-0.129678644	0.086168913	-0.664480367		0.086168913
BTBD6	71	0.3125528	-0.103403778	-0.040632828	0.392953028		0.040632828
BTBD7	72	0.330985756	-0.208847146	-0.023376228	0.111929841		0.023376228
BTBD8	49	0.052596253	-0.017751751	0.073923572	-4.164297391		0.073923572
BTBD9	64	0.19803291	-0.277117734	0.174968335	-0.63138628	0.481246441	0.174968335
BTC	42	0.023839052	0.02757138	0.066021858	2.39457941		0.066021858
BTD	73	0.349837813	0.085784529	0.007920568	0.092330964		0.007920568
BTF3	40	0.018621272	-0.606922111	-0.12903296	0.212602174	0.463431721	0.12903296
BTF3L4	53	0.078615294	-0.312288395	-0.092644418	0.296663018	0.463431721	0.092644418
BTG1	70	0.294577233	-0.078098466	-0.013343806	0.170858751		0.013343806
BTG2	65	0.212657579	0.06414411	0.034914533	0.544313932		0.034914533
BTG3	72	0.330985756	0.073067102	0.012042172	0.164809761		0.012042172
BTG4	54	0.086439219	0.134055427	-0.172363759	-1.285764874		0.172363759
BTK	77	0.428568208	-0.042915625	0.008017982	-0.186831308		0.008017982
BTLA	74	0.369067569	0.059898412	-0.062965454	-1.051204078		0.062965454
BTN1A1	62	0.17066584	0.033886788	0.032655845	0.963674835		0.032655845
BTN2A1	42	0.023839052	0.036856943	0.090584769	2.457739636		0.090584769
BTN2A2	50	0.058353017	0.043358834	0.055475108	1.279441873		0.055475108
BTN3A1	37	0.012630151	-0.007780442	0.072655845	-9.33826767		0.072655845
BTN3A2	53	0.078615294	0.05760635	0.061408369	1.066000013		0.061408369
BTN3A3	74	0.369067569	-0.008180769	-0.036054347	4.407207683		0.036054347
BTNL3	79	0.469251442	0.052694665	0.006407613	0.121598891		0.006407613
BTNL8	79	0.469251442	-0.070753845	-0.052358743	0.740012693		0.052358743
BTNL9	70	0.294577233	0.138859763	-0.030970936	-0.223037512		0.030970936
BTRC	53	0.078615294	-0.184106709	-0.076040673	0.413024999		0.076040673
BUB1	73	0.349837813	-0.782959541	-0.02407594	0.030749916		0.02407594
BUB1B	56	0.103808706	-1.252992375	0.109662137	-0.087520195		0.109662137
BUB3	67.5	0.24199598	-1.905547547	0.067807227	-0.035584117		0.067807227
BUD13	76	0.408480661	-0.721620272	0.038256276	-0.053014415	0.489986436	0.038256276
BUD23	45	0.033930932	-1.464654087	0.121942882	-0.08325712		0.121942882
BUD31	62.5	0.17690191	-1.660512029	0.07332519	-0.044158181		0.07332519
BVES	56	0.103808706	0.043381158	0.067455338	1.554945548		0.067455338
BYSL	55	0.0948312	-1.20412793	-0.106482963	0.088431603		0.106482963
BZW1	71	0.3125528	-0.104863636	0.006990008	-0.066658072		0.006990008
BZW2	48	0.047299676	0.091476762	0.044732173	0.489000399		0.044732173
C10orf105	64	0.19803291	-0.046844691	0.063114304	-1.347309632		0.063114304
C10orf113	47	0.042439373	0.228702868	0.050927424	0.222679427		0.050927424
C10orf120	74	0.369067569	0.131808822	-0.028333557	-0.214959489		0.028333557
C10orf53	53	0.078615294	0.045807576	-0.106849936	-2.332582172		0.106849936
C10orf55	69	0.277094009	-0.056280746	0.05522287	-0.981203584		0.05522287
C10orf62	76	0.408480661	0.024215701	0.013226129	0.546179893		0.013226129
C10orf67	78	0.448842573	0.157866516	-0.015436974	-0.097784979		0.015436974
C10orf71	63	0.184032753	0.131888373	0.021825242	0.165482684		0.021825242
C10orf82	60	0.145848487	-0.004387925	0.01717016	-3.913047802		0.01717016
C10orf88	44	0.030234561	-0.017417734	0.041023111	-2.35524956		0.041023111
C10orf90	55	0.0948312	0.006241571	0.044892329	7.192473076		0.044892329
C10orf99	73	0.349837813	0.003127384	-0.056741235	-18.14335404		0.056741235
C11orf1	70	0.294577233	0.011304355	0.031000538	2.742353606		0.031000538
C11orf16	24	0.001830136	0.067075223	0.142604872	2.126043962		0.142604872
C11orf21	80	0.489741442	-0.008733171	-0.020737225	2.374535466		0.020737225
C11orf24	30	0.00469608	0.081226826	0.072234191	0.889289839		0.072234191
C11orf40	71	0.3125528	0.082940694	-0.000906812	-0.010933254		0.000906812
C11orf42	60	0.145848487	-0.004947268	0.04612637	-9.323605257		0.04612637
C11orf45	81	0.489741442	0.123811551	-0.012219976	-0.098698191		0.012219976
C11orf49	49	0.052596253	-0.11203647	0.036154316	-0.322701312		0.036154316
C11orf52	73	0.349837813	0.013087205	-0.009045033	-0.691135563		0.009045033
C11orf53	58	0.123579987	0.003411824	0.037513435	10.99512652		0.037513435
C11orf54	57	0.113387221	0.106588673	0.056215009	0.52740134		0.056215009
C11orf58	68	0.260134558	-0.043325605	0.021036793	-0.485551044		0.021036793
C11orf65	79	0.469251442	-0.10608254	-0.021253683	0.200350433		0.021253683
C11orf68	75	0.388630781	-0.224064918	-0.025179669	0.112376669		0.025179669
C11orf71	76	0.408480661	-0.032238621	-0.007413504	0.229957232		0.007413504
C11orf74	79	0.469251442	-0.034235844	-0.041394354	1.209094017		0.041394354
C11orf80	42	0.023839052	-0.077133537	0.077240238	-1.001383337		0.077240238
C11orf86	61	0.15793724	-0.19700157	0.017800629	-0.090357803		0.017800629
C11orf87	55	0.0948312	0.129732451	0.011118219	0.085701141		0.011118219
C11orf88	66	0.227894264	-0.073119415	0.01829151	-0.25015941		0.01829151
C11orf91	70	0.294577233	-0.144663833	0.033982589	-0.234907288		0.033982589
C11orf94	62	0.17066584	-0.180250631	-0.035489776	0.19689127		0.035489776
C12orf10	57	0.113387221	-0.354123277	-0.077232869	0.218095995	0.465655938	0.077232869
C12orf29	57	0.113387221	0.031572609	-0.09608612	-3.043337967		0.09608612
C12orf4	64	0.19803291	0.062291667	0.017689421	0.283977319		0.017689421
C12orf40	26	0.00253009	0.128237707	0.095401524	0.743942841		0.095401524
C12orf42	63	0.184032753	0.007258424	-0.060032371	-8.270716854		0.060032371
C12orf43	63	0.184032753	-0.087485313	0.019588662	-0.223908001		0.019588662
C12orf45	42	0.023839052	-0.797897684	-0.151676799	0.19009555	0.463431721	0.151676799
C12orf49	55	0.0948312	-0.286061702	0.082481256	-0.288333793	0.463431721	0.082481256
C12orf50	54	0.086439219	-0.071998888	0.06113313	-0.849084356		0.06113313
C12orf54	76	0.408480661	-0.008256518	0.037690471	-4.564935204		0.037690471
C12orf56	60	0.145848487	-0.305962072	-0.070313771	0.229812051	0.473574932	0.070313771
C12orf57	47	0.042439373	-0.066723319	-0.124193959	1.861327647		0.124193959
C12orf60	39	0.016399724	0.145665608	0.076248176	0.52344666		0.076248176
C12orf65	55	0.0948312	-0.315092378	-0.048605017	0.154256402	0.463431721	0.048605017
C12orf66	56	0.103808706	-0.033250066	0.049686222	-1.494319501		0.049686222
C12orf71	68	0.260134558	0.022251841	0.022421183	1.007610247		0.022421183
C12orf73	65	0.212657579	-0.034411142	0.016536673	-0.480561568		0.016536673
C12orf74	77	0.428568208	-0.061234967	-0.005569757	0.090957138		0.005569757
C12orf75	72	0.330985756	-0.072603452	-0.002023185	0.027866234		0.002023185
C12orf76	70	0.294577233	-0.137553451	-0.051737283	0.376124937		0.051737283
C14orf119	77	0.428568208	-0.165162476	-0.045179674	0.273546843		0.045179674
C14orf177	72	0.330985756	0.21072806	0.008812883	0.041821116		0.008812883
C14orf180	68	0.260134558	0.037081436	-0.065219367	-1.758814479		0.065219367
C14orf28	75	0.388630781	-0.10967295	-0.012680399	0.115620115		0.012680399
C14orf39	78	0.448842573	0.134636212	-0.032245988	-0.239504571		0.032245988
C14orf93	76	0.408480661	-0.049688639	0.00523742	-0.105404778		0.00523742
C15orf39	79	0.469251442	0.000161951	-0.020648298	-127.4969893		0.020648298
C15orf40	74	0.369067569	-0.012821531	-0.005521011	0.430604674		0.005521011
C15orf41	73	0.349837813	-0.216588988	-0.084669552	0.3909227	0.486900227	0.084669552
C15orf48	77	0.428568208	0.056816217	-0.000313182	-0.005512189		0.000313182
C15orf53	79	0.469251442	-0.073679185	-0.010014214	0.135916462		0.010014214
C15orf61	73	0.349837813	0.112953514	-0.002714364	-0.024030805		0.002714364
C15orf62	61	0.15793724	0.033101086	0.041158639	1.243422589		0.041158639
C15orf65	77	0.428568208	0.099046566	-0.027569579	-0.278349676		0.027569579
C16orf45	72	0.330985756	-0.014448576	-0.021253946	1.471006219		0.021253946
C16orf46	75	0.388630781	-0.134460388	-0.012165381	0.090475578		0.012165381
C16orf54	79	0.469251442	-0.073607522	-0.002366738	0.032153487		0.002366738
C16orf58	70	0.294577233	0.165758572	-0.000924906	-0.005579839		0.000924906
C16orf70	68	0.260134558	-0.128994876	-0.059600056	0.462034292		0.059600056
C16orf71	64	0.19803291	0.021640311	-0.060749899	-2.807256251		0.060749899
C16orf72	76	0.408480661	-0.407624075	-0.015352542	0.037663481	0.489986436	0.015352542
C16orf74	69	0.277094009	0.052595198	-0.048095079	-0.914438598		0.048095079
C16orf78	45	0.033930932	0.141787136	0.084107975	0.593198912		0.084107975
C16orf86	77	0.428568208	-0.398285409	-0.015242906	0.038271313	0.489986436	0.015242906
C16orf87	76	0.408480661	-0.160805831	-0.028321238	0.176120715		0.028321238
C16orf89	67	0.243726645	-0.183082101	-0.040813772	0.222926065		0.040813772
C16orf90	69	0.277094009	-0.248151897	-0.038288733	0.15429555		0.038288733
C16orf91	42	0.023839052	-0.147258095	0.152199224	-1.033554207		0.152199224
C16orf92	62	0.17066584	-0.23657288	0.049770616	-0.210381748		0.049770616
C16orf95	81	0.489741442	-0.179375793	-0.009891097	0.055141759		0.009891097
C16orf96	65	0.212657579	-0.131829205	-0.038397499	0.291267012		0.038397499
C17orf107	63	0.184032753	0.024362622	0.030470406	1.250703044		0.030470406
C17orf47	71	0.3125528	-0.052951822	0.01930098	-0.364500773		0.01930098
C17orf49	71	0.3125528	-0.491797381	-0.024648434	0.050119083	0.486085225	0.024648434
C17orf50	68	0.260134558	-0.270254335	-0.024758682	0.091612526		0.024758682
C17orf51	51	0.064593426	0.020224018	0.057954575	2.865631166		0.057954575
C17orf53	73	0.349837813	-0.231544377	0.036478041	-0.157542331	0.486900227	0.036478041
C17orf58	78	0.448842573	-0.372191656	0.017983263	-0.048317212	0.489986436	0.017983263
C17orf64	71	0.3125528	0.143114354	-0.045692884	-0.319275342		0.045692884
C17orf75	50	0.058353017	-0.303225901	-0.093303101	0.30770162	0.463431721	0.093303101
C17orf78	47	0.042439373	0.011699393	0.045854357	3.919379213		0.045854357
C17orf80	73	0.349837813	-0.045935137	-0.034412975	0.749164515		0.034412975
C17orf97	77	0.428568208	0.021773917	0.034737099	1.595353669		0.034737099
C17orf98	63	0.184032753	-0.289958565	-0.062337008	0.214985916		0.062337008
C17orf99	76	0.408480661	-0.104268544	-0.001546376	0.014830706		0.001546376
C18orf21	71	0.3125528	-0.442101262	-0.023131866	0.052322551	0.486085225	0.023131866
C18orf25	78	0.448842573	0.01213242	-0.023490151	-1.936147195		0.023490151
C18orf32	54	0.086439219	-0.157835279	0.029647783	-0.187840023		0.029647783
C18orf54	72	0.330985756	0.113288484	0.007163672	0.063233895		0.007163672
C18orf63	48	0.047299676	0.059291712	0.036571532	0.616806817		0.036571532
C19orf12	76	0.408480661	0.010941654	-0.025297427	-2.312029522		0.025297427
C19orf18	65	0.212657579	-0.005136056	-0.010454098	2.035433121		0.010454098
C19orf24	61	0.15793724	-0.116079214	0.053932303	-0.464616373		0.053932303
C19orf25	44	0.030234561	-0.246451878	0.145474448	-0.590275269	0.463431721	0.145474448
C19orf33	46	0.037991189	0.009500794	0.038549553	4.057508433		0.038549553
C19orf38	80	0.489741442	-0.177194696	0.008440216	-0.047632443		0.008440216
C19orf44	58	0.123579987	-0.163166271	0.111858162	-0.685547088		0.111858162
C19orf47	59	0.134397743	-0.065907904	0.024393514	-0.370115155		0.024393514
C19orf53	42	0.023839052	-0.694178322	-0.19949313	0.287380236	0.463431721	0.19949313
C19orf54	36	0.011044528	0.151597878	0.075571925	0.498502522		0.075571925
C19orf57	58	0.123579987	-0.007724114	-0.067019118	8.676608837		0.067019118
C19orf66	60	0.145848487	-0.130136073	-0.05978551	0.459407667		0.05978551
C19orf67	70	0.294577233	-0.142671057	0.020061741	-0.140615356		0.020061741
C19orf70	58	0.123579987	-0.258211941	0.102791084	-0.398088033	0.467470411	0.102791084
C19orf71	59	0.134397743	0.045017615	0.022131688	0.491622843		0.022131688
C19orf73	37	0.012630151	-0.06255615	0.052308301	-0.836181584		0.052308301
C19orf81	49	0.052596253	0.041513492	0.058177105	1.401402333		0.058177105
C19orf84	55	0.0948312	0.079634353	0.017706237	0.222344208		0.017706237
C1D	77	0.428568208	-0.333682789	0.021054958	-0.063098723	0.489986436	0.021054958
C1GALT1	67	0.243726645	-0.106892787	0.014570158	-0.136306274		0.014570158
C1GALT1C1	53	0.078615294	0.047488386	0.045748036	0.963352094		0.045748036
C1QA	57	0.113387221	-0.081878303	0.057040621	-0.696651229		0.057040621
C1QB	48	0.047299676	-0.066069348	0.043108951	-0.652480345		0.043108951
C1QBP	75	0.388630781	-0.564179629	-0.019815888	0.035123366	0.489986436	0.019815888
C1QC	67	0.243726645	-0.070114098	0.003070007	-0.043785871		0.003070007
C1QL1	63	0.184032753	-0.063935119	0.024008013	-0.375505882		0.024008013
C1QL2	77	0.428568208	-0.055387179	-0.010925175	0.197250978		0.010925175
C1QL3	54	0.086439219	0.143970282	0.013668883	0.094942392		0.013668883
C1QL4	57	0.113387221	-0.030383687	0.023666514	-0.778921732		0.023666514
C1QTNF1	67	0.243726645	-0.220560821	0.031863051	-0.144463785		0.031863051
C1QTNF12	43	0.026878352	-0.064019083	0.087565267	-1.367799463		0.087565267
C1QTNF2	58	0.123579987	0.053949927	0.019234371	0.356522646		0.019234371
C1QTNF3	60	0.145848487	0.073021825	0.053892217	0.738028891		0.053892217
C1QTNF4	49	0.052596253	-0.364821816	0.128827627	-0.35312479	0.463431721	0.128827627
C1QTNF5	68	0.260134558	-0.166931607	-0.054369155	0.325697187		0.054369155
C1QTNF6	69	0.277094009	-0.077669035	0.034612895	-0.445646004		0.034612895
C1QTNF7	55	0.0948312	0.13895401	0.002613526	0.018808566		0.002613526
C1QTNF8	80	0.489741442	-0.0240921	-0.015050542	0.624708592		0.015050542
C1RL	57	0.113387221	0.112986024	0.03082166	0.272791791		0.03082166
C1S	54	0.086439219	-0.113275075	-0.076944204	0.679268621		0.076944204
C1orf100	74	0.369067569	-0.138368268	0.007440974	-0.053776593		0.007440974
C1orf105	65	0.212657579	-0.007094772	-0.059765671	8.423902869		0.059765671
C1orf109	78	0.448811485	-1.427497458	0.01574492	-0.011029736		0.01574492
C1orf112	72	0.330985756	-0.066102106	-0.029962742	0.453279683		0.029962742
C1orf115	73	0.349837813	0.060638447	-0.032004657	-0.527794798		0.032004657
C1orf116	69	0.277094009	0.080999501	0.006793116	0.083866149		0.006793116
C1orf122	78	0.448842573	-0.268429002	-0.029746535	0.110817142	0.489986436	0.029746535
C1orf123	46	0.037991189	-0.275088398	0.142099137	-0.516558088	0.463431721	0.142099137
C1orf127	67	0.243726645	-0.114846683	0.004140788	-0.036054919		0.004140788
C1orf131	44	0.030234561	-0.70187419	-0.0736654	0.104955278		0.0736654
C1orf141	50	0.058353017	0.074208494	0.023247914	0.313278349		0.023247914
C1orf146	41	0.021094005	-0.052595941	0.103329425	-1.964589337		0.103329425
C1orf158	67	0.243726645	0.025705149	-0.000974554	-0.037912788		0.000974554
C1orf159	56	0.103808706	-0.019798468	0.010626681	-0.536742579		0.010626681
C1orf162	50	0.058353017	-0.20956925	0.08901193	-0.424737551		0.08901193
C1orf174	53	0.078615294	0.124031549	0.021837033	0.176060308		0.021837033
C1orf185	68	0.260134558	0.085552062	0.016250212	0.189945295		0.016250212
C1orf189	56	0.103808706	0.082044458	-0.068351353	-0.833101407		0.068351353
C1orf194	75	0.388630781	-0.229188332	-0.012775846	0.055743875		0.012775846
C1orf198	63	0.184032753	-0.00633207	0.02020358	-3.190675508		0.02020358
C1orf21	56	0.103808706	0.041047222	0.071205965	1.734732883		0.071205965
C1orf210	69	0.277094009	0.018533424	-0.021165899	-1.142039346		0.021165899
C1orf216	66	0.227894264	-0.103960319	-0.006188822	0.059530618		0.006188822
C1orf226	75	0.388630781	-0.109835661	0.045872745	-0.41764892		0.045872745
C1orf35	68	0.260134558	-0.045497702	-0.020029013	0.440220316		0.020029013
C1orf43	67	0.243726645	-0.262571638	-0.052217847	0.198870858		0.052217847
C1orf50	77	0.428568208	-0.063326388	-0.031818248	0.5024485		0.031818248
C1orf52	68	0.260134558	-0.22660443	0.035732387	-0.15768618	0.484900795	0.035732387
C1orf53	42	0.023839052	0.050902141	0.070404011	1.383124749		0.070404011
C1orf54	40	0.018621272	-0.159984152	-0.133288239	0.833134018		0.133288239
C1orf56	69	0.277094009	-0.260504578	-0.039284283	0.150800739		0.039284283
C1orf61	79	0.469251442	-0.018760786	-0.014881875	0.79324371		0.014881875
C1orf68	79	0.469251442	0.09142672	-0.028253163	-0.309025226		0.028253163
C1orf74	63	0.184032753	-0.217521413	-0.066990153	0.307970385		0.066990153
C1orf87	79	0.469251442	-0.017916053	-0.042711599	2.383984896		0.042711599
C1orf94	48	0.047299676	0.150981171	0.016700759	0.110614849		0.016700759
C2	58	0.123579987	-0.064531101	-0.035851127	0.555563543		0.035851127
C20orf141	60	0.145848487	0.120965626	0.008185139	0.067665001		0.008185139
C20orf144	75	0.388630781	-0.058117411	-0.039690299	0.68293301		0.039690299
C20orf173	77	0.428568208	-0.037134839	-0.022968362	0.618512509		0.022968362
C20orf194	62	0.17066584	-0.028680888	-0.048735127	1.699219602		0.048735127
C20orf202	69	0.277094009	0.016723188	0.002059536	0.123154533		0.002059536
C20orf27	47	0.042439373	-0.000610894	0.042500925	-69.5716482		0.042500925
C20orf85	76	0.408480661	-0.06994407	-0.023178419	0.331385045		0.023178419
C20orf96	42	0.023839052	0.151880048	0.055375294	0.364598872		0.055375294
C21orf2	78	0.448842573	-0.079747896	-0.006994215	0.087704074		0.006994215
C21orf58	54	0.086439219	-0.029533573	-0.079262431	2.683807703		0.079262431
C21orf62	64	0.19803291	0.040440007	-0.046813609	-1.157606377		0.046813609
C21orf91	58	0.123579987	0.114378664	0.018253683	0.159589933		0.018253683
C22orf15	54	0.086439219	-0.168861715	-0.068597562	0.406235138		0.068597562
C22orf23	64	0.19803291	-0.16451269	-0.062492877	0.379866604		0.062492877
C22orf31	64	0.19803291	0.076821624	0.014383682	0.187234814		0.014383682
C22orf39	62	0.17066584	-0.10820107	-0.037885549	0.350140242		0.037885549
C22orf42	74	0.369067569	0.101699124	-0.04163873	-0.409430566		0.04163873
C22orf46	76	0.408480661	-0.210480738	-0.005832999	0.027712747	0.489986436	0.005832999
C2CD2	40	0.018621272	-0.042193667	0.082216875	-1.948559598		0.082216875
C2CD2L	77	0.428568208	0.077764849	-0.016824719	-0.216353784		0.016824719
C2CD3	51	0.064593426	0.080657233	0.068039956	0.843569181		0.068039956
C2CD4A	71	0.3125528	-0.169581864	-0.072722116	0.428831916		0.072722116
C2CD4B	45	0.033930932	0.076154359	-0.102315081	-1.343522316		0.102315081
C2CD4C	40	0.018621272	0.158782261	0.055975489	0.352529864		0.055975489
C2CD4D	68	0.260134558	-0.184812115	0.033347087	-0.180437775		0.033347087
C2CD5	78	0.448842573	0.037396212	-0.001045184	-0.02794893		0.001045184
C2CD6	80	0.489741442	-0.106022533	-0.009210525	0.086873277		0.009210525
C2orf15	68	0.260134558	-0.067163761	0.032343196	-0.48155725		0.032343196
C2orf16	76	0.408480661	-0.012107339	-0.028061081	2.317691809		0.028061081
C2orf40	78	0.448842573	-0.061068952	-0.027410406	0.448843565		0.027410406
C2orf42	63	0.184032753	-0.102720216	-0.053507786	0.520908041		0.053507786
C2orf49	60	0.145848487	-0.32079174	0.046776281	-0.145815103	0.473574932	0.046776281
C2orf50	41	0.021094005	-0.029666415	0.150101065	-5.059629448		0.150101065
C2orf54	69	0.277094009	0.060253089	0.031068869	0.51563943		0.031068869
C2orf66	46	0.037991189	0.069509258	0.060345796	0.868169193		0.060345796
C2orf68	75	0.388630781	-0.303543334	0.000735621	-0.002423446	0.489986436	0.000735621
C2orf69	37	0.012630151	-0.251356733	0.096962495	-0.385756505		0.096962495
C2orf70	70	0.294577233	-0.03041311	-0.037077437	1.219126764		0.037077437
C2orf72	56	0.103808706	0.115896535	0.040760327	0.351695823		0.040760327
C2orf73	70	0.294577233	-0.008601484	-0.008933342	1.038581463		0.008933342
C2orf76	76	0.408480661	-0.088159603	-0.042253665	0.479286017		0.042253665
C2orf78	69	0.277094009	-0.158254088	0.034622603	-0.218778571		0.034622603
C2orf80	60	0.145848487	0.014634476	0.065238532	4.457866006		0.065238532
C2orf88	21	0.001105393	-0.001531015	0.139159792	-90.89381072		0.139159792
C2orf91	75	0.388630781	0.141304131	-0.036859252	-0.260850489		0.036859252
C3	72	0.330985756	-0.014464257	0.009915022	-0.685484378		0.009915022
C3AR1	63	0.184032753	-0.024201519	0.011749383	-0.485481238		0.011749383
C3orf14	59	0.134397743	0.093755453	0.028868824	0.307916212		0.028868824
C3orf18	68	0.260134558	-0.060184132	0.009513395	-0.158071482		0.009513395
C3orf20	52	0.071340242	0.065043437	-0.071959181	-1.106325012		0.071959181
C3orf22	72	0.330985756	-0.149414726	-0.0004502	0.003013091		0.0004502
C3orf30	72	0.330985756	0.135122811	-0.046011831	-0.340518604		0.046011831
C3orf33	74	0.369067569	0.187841344	-0.06530524	-0.347661696		0.06530524
C3orf36	69	0.277094009	-0.237992065	0.01927098	-0.080973203		0.01927098
C3orf38	56	0.103808706	-0.301391992	0.132989739	-0.441251736	0.463431721	0.132989739
C3orf52	51	0.064593426	0.096007276	0.059173559	0.61634453		0.059173559
C3orf58	60	0.145848487	0.071843756	0.028519191	0.396961298		0.028519191
C3orf62	76	0.408480661	-0.204511916	-0.002819202	0.013785027		0.002819202
C3orf67	48	0.047299676	0.133922061	0.044712056	0.333866249		0.044712056
C3orf70	74	0.369067569	-0.104375196	-0.038433487	0.36822433		0.038433487
C3orf80	53	0.078615294	0.096614062	0.079627173	0.824177875		0.079627173
C3orf84	55	0.0948312	-0.076400396	-0.073059657	0.956273287		0.073059657
C4BPA	76	0.408480661	0.091418117	-0.008337841	-0.09120557		0.008337841
C4BPB	64	0.19803291	-0.1378284	0.030968448	-0.224688437		0.030968448
C4orf17	66	0.227894264	-0.015044208	-0.043938775	2.920644011		0.043938775
C4orf19	74	0.369067569	-0.010440853	-0.015416955	1.476599136		0.015416955
C4orf3	65	0.212657579	-0.026330557	0.018209028	-0.691554961		0.018209028
C4orf33	71	0.3125528	0.04443075	0.059427341	1.337527291		0.059427341
C4orf36	58	0.123579987	0.023156072	0.145461453	6.281784343		0.145461453
C4orf45	79	0.469251442	0.115451958	-0.020925257	-0.181246449		0.020925257
C4orf46	27	0.00296395	-0.022387628	0.084201646	-3.761079305		0.084201646
C4orf47	56	0.103808706	0.094620441	0.04150838	0.438683011		0.04150838
C4orf48	43	0.026878352	0.017749201	0.066596762	3.752099251		0.066596762
C4orf51	69	0.277094009	0.017435647	-0.001250967	-0.071747657		0.001250967
C5	78	0.448842573	-0.028217679	-0.019045646	0.67495438		0.019045646
C5AR1	71	0.3125528	0.109506014	0.014020313	0.128032357		0.014020313
C5AR2	53	0.078615294	0.093365233	0.050731991	0.543371332		0.050731991
C5orf15	69	0.277094009	-0.227141439	0.01194829	-0.052602865		0.01194829
C5orf22	70	0.294577233	0.068001589	-0.027479333	-0.404098391		0.027479333
C5orf24	69	0.277094009	0.016160495	-0.022952215	-1.420266836		0.022952215
C5orf30	69	0.277094009	-0.1852711	0.067160081	-0.362496258		0.067160081
C5orf34	61	0.15793724	-0.128116449	-0.10927184	0.852910312		0.10927184
C5orf38	77	0.428568208	0.035092766	-0.004923589	-0.140302108		0.004923589
C5orf46	70	0.294577233	0.248183842	0.02203779	0.088796232		0.02203779
C5orf47	72	0.330985756	0.038887635	0.002491392	0.064066425		0.002491392
C5orf49	49	0.052596253	0.009893083	0.078185374	7.903033904		0.078185374
C5orf51	78	0.448842573	0.165496344	-0.049025294	-0.296231884		0.049025294
C5orf52	65	0.212657579	-0.038125828	0.020268028	-0.53160887		0.020268028
C5orf63	68	0.260134558	0.058071581	0.004825072	0.083088351		0.004825072
C6	64	0.19803291	0.156587721	0.032700186	0.208829824		0.032700186
C6orf10	54	0.086439219	0.103512814	0.024639866	0.238036869		0.024639866
C6orf106	62	0.17066584	-0.181207845	-0.00128171	0.007073149	0.474923234	0.00128171
C6orf118	44	0.030234561	0.049931407	0.045007253	0.901381619		0.045007253
C6orf120	81	0.489741442	0.017771602	0.00388349	0.218522216		0.00388349
C6orf132	62	0.17066584	0.005138898	0.028981297	5.639593588		0.028981297
C6orf136	66	0.227894264	-0.162589026	0.037095582	-0.228155508		0.037095582
C6orf141	32	0.006305478	-0.020613176	0.109175146	-5.29637678		0.109175146
C6orf15	73	0.349837813	-0.161200074	-0.020870098	0.12946705		0.020870098
C6orf163	44	0.030234561	-0.026232636	0.076458388	-2.914628438		0.076458388
C6orf201	37	0.012630151	0.084661903	0.09603647	1.13435285		0.09603647
C6orf203	71	0.3125528	-0.165851696	-0.027395059	0.165178048		0.027395059
C6orf222	79	0.469251442	-0.056680709	-0.003081791	0.054371076		0.003081791
C6orf223	76	0.408480661	0.141071496	-0.037024996	-0.26245554		0.037024996
C6orf226	33	0.007280117	-0.162246835	0.152737422	-0.941389221		0.152737422
C6orf47	65	0.212657579	-0.124732416	0.023161485	-0.185689384		0.023161485
C6orf48	41	0.021094005	-0.089910544	0.074196862	-0.825229827		0.074196862
C6orf52	75	0.388630781	0.07108826	-0.006062583	-0.08528248		0.006062583
C6orf58	64	0.19803291	0.024592428	0.037975158	1.54418093		0.037975158
C6orf62	59	0.134397743	0.058378923	-0.07162928	-1.226971575		0.07162928
C6orf89	63	0.184032753	-0.250009221	0.09108203	-0.364314681	0.474923234	0.09108203
C7	70	0.294577233	0.141311493	-0.033234852	-0.235188597		0.033234852
C7orf25	61	0.15793724	0.088714584	-0.045531696	-0.513238008		0.045531696
C7orf26	72	0.330985756	-0.403133131	-0.036531352	0.090618581	0.486900227	0.036531352
C7orf31	63	0.184032753	0.047643995	-0.05985699	-1.256338595		0.05985699
C7orf33	81	0.489741442	0.023770758	-0.031312014	-1.317249268		0.031312014
C7orf43	44	0.030234561	-0.160987659	-0.109498212	0.680165251		0.109498212
C7orf50	56	0.103808706	-0.102763527	-0.063442339	0.617362415		0.063442339
C7orf57	76	0.408480661	0.065248384	-0.030894515	-0.473490886		0.030894515
C7orf61	73	0.349837813	-0.179342632	0.020329311	-0.113354594		0.020329311
C8A	46	0.037991189	0.133503009	0.043802555	0.328101627		0.043802555
C8B	40	0.018621272	0.111038289	0.05888397	0.530303293		0.05888397
C8G	58	0.123579987	-0.064720849	0.034193035	-0.528315613		0.034193035
C8orf33	69	0.277094009	-0.302388119	0.025270619	-0.083570145	0.484900795	0.025270619
C8orf34	75	0.388630781	-0.001052188	-0.04137428	39.32214329		0.04137428
C8orf37	75	0.388630781	-0.033417135	0.018531687	-0.554556435		0.018531687
C8orf44	65	0.212657579	-0.129408877	0.02885195	-0.222951866		0.02885195
C8orf48	56	0.103808706	0.167083756	0.024521336	0.146760743		0.024521336
C8orf58	43	0.026878352	0.047297957	0.049210908	1.040444699		0.049210908
C8orf59	80	0.489741442	-0.202932885	-0.018542531	0.091372726		0.018542531
C8orf74	78	0.448842573	0.070617496	0.022824886	0.323218572		0.022824886
C8orf76	74	0.369067569	-0.041928726	-0.04956551	1.182137281		0.04956551
C8orf82	37	0.012630151	-0.09893625	0.083698031	-0.845979411		0.083698031
C8orf86	62	0.17066584	0.10505111	-0.063756405	-0.606908437		0.063756405
C8orf88	65	0.212657579	-0.025847069	-0.045716706	1.768738508		0.045716706
C9	50	0.058353017	-0.044781889	-0.10768933	2.404751826		0.10768933
C9orf116	66	0.227894264	0.034443738	0.014263026	0.414096341		0.014263026
C9orf129	59	0.134397743	-0.305675083	-0.06188264	0.20244581		0.06188264
C9orf131	70	0.294577233	-0.123804797	0.005070716	-0.040957343		0.005070716
C9orf135	79	0.469251442	-0.075610838	-0.024513695	0.324208749		0.024513695
C9orf152	65	0.212657579	0.072673699	0.054881016	0.755170263		0.054881016
C9orf153	50	0.058353017	0.044804196	0.049720257	1.109723211		0.049720257
C9orf16	64	0.19803291	-0.34347723	-0.022787957	0.066344883	0.481246441	0.022787957
C9orf24	73	0.349837813	-0.198992112	0.021009815	-0.105581147		0.021009815
C9orf3	51	0.064593426	0.091676435	-0.077274286	-0.84290239		0.077274286
C9orf40	44	0.030234561	0.033693445	0.084487242	2.507527589		0.084487242
C9orf43	64	0.19803291	0.005263689	-0.036951227	-7.020024466		0.036951227
C9orf47	79	0.469251442	0.057970533	-0.01323796	-0.228356707		0.01323796
C9orf50	77	0.428568208	-0.083731773	0.082509391	-0.985401219	0.489986436	0.082509391
C9orf57	80	0.489741442	0.120860022	-0.008776925	-0.072620582		0.008776925
C9orf64	60	0.145848487	0.061982546	0.045114036	0.727850636		0.045114036
C9orf66	71	0.3125528	0.002649732	-0.057920595	-21.85903794		0.057920595
[truncated: 15,647 more rows]
