# Supplementary material for: A global cancer data integrator reveals principles of synthetic lethality, sex disparity and immunotherapy
Source: Genome Med. 2021 Oct 18;13:167. doi: 10.1186/s13073-021-00987-8 (PMC8524992; doi:10.1186/s13073-021-00987-8)
Supplement: Supplementary file 9 — Additional file 9: Table S8. A table containing the data from the differential expression analysis of male and female NSCLC cell lines Fig. 3c. [file 13073_2021_987_MOESM9_ESM.csv]

Additional File 9: Table S8. A table containing the data from the differential expression analysis of male and female NSCLC cell lines Fig 3c.
	baseMean	log2FoldChange	lfcSE	stat	pvalue	padj
A1BG	195.6711659	0.136824381	0.656946643	0.208273203	0.835015654	0.958775142
A1BG-AS1	249.7872686	0.30408856	0.609757091	0.498704427	0.617987625	0.89743643
A1CF	11.89313992	-1.291360069	0.522173201	-2.473049299	0.013396566	0.206734032
A2M	18.29018833	0.445107884	0.600480206	0.741253217	0.458539922	0.834146405
A2M-AS1	48.06816113	-0.159682475	0.605851773	-0.263566902	0.792113665	0.949613444
A2ML1	14.82706751	0.548603341	1.040804711	0.527095367	0.598127364	0.890393271
A4GALT	525.2122457	0.412953591	0.460115702	0.897499454	0.369452464	0.784990295
A4GNT	3.21376426	0.443947155	0.726703862	0.610905181	0.541262354	0.870306912
AAAS	3588.748316	0.173730036	0.170860908	1.016792186	0.3092523	0.744847814
AACS	3303.351701	-0.468231025	0.245444506	-1.907685905	0.056431825	0.400389529
AACSP1	154.3411184	0.931921686	0.997076343	0.934654294	0.349966489	0.771984894
AADAC	306.3010846	0.960530008	1.002706176	0.95793766	0.338094195	0.765434238
AADACP1	162.8773016	1.775556231	0.909168233	1.952945743	0.050826025	0.383391545
AADAT	549.8028878	0.169004113	0.358185954	0.471833447	0.637045675	0.90492388
AAGAB	4532.468479	-0.150298517	0.155891516	-0.964122494	0.334984516	0.763681752
AAK1	3806.270503	0.062847917	0.182416496	0.344529792	0.730447895	0.930507599
AAMDC	677.9013981	0.166641564	0.271077928	0.614736746	0.538728588	0.870191951
AAMP	8566.608176	0.18729088	0.129564942	1.445536715	0.148307188	0.579470352
AANAT	10.44368179	1.143681655	0.569205278	2.009260452	0.04450952	0.362018736
AAR2	2645.23904	0.112889678	0.158287193	0.713195275	0.47572493	0.841362964
AARD	47.2502308	0.762004275	0.788486883	0.966413382	0.333837371	0.763218334
AARS1	19638.8919	0.152326942	0.192669686	0.790611875	0.429170515	0.819051385
AARS2	1910.286902	0.394853326	0.168272999	2.346504356	0.018950445	0.248334726
AARSD1	2622.367631	-0.213717366	0.153598048	-1.391406788	0.164102108	0.599498858
AARSD1P1	13.83878917	-0.886844074	0.486082102	-1.824473829	0.068080469	0.432671719
AASDH	831.4900873	0.019646608	0.191981381	0.102336005	0.918489977	0.979188711
AASDHPPT	4176.315662	0.447095681	0.16329757	2.737919996	0.006182912	0.144645072
AASS	586.4581201	0.414902538	0.592076023	0.700758893	0.483453496	0.844831154
AATBC	104.9075093	0.815807141	0.44487758	1.83377895	0.066686814	0.42888819
AATF	7645.598963	-0.058180732	0.232611023	-0.250120269	0.802494342	0.951714205
AATK	280.0499755	-1.387798688	0.670122235	-2.070963497	0.038362207	0.338839205
ABALON	305.7516976	-0.781778925	0.26617403	-2.937096919	0.003313005	0.107018329
ABAT	219.123011	-0.882111067	0.538830932	-1.637083202	0.101613086	0.503559288
ABCA1	2175.153479	0.302511323	0.498345945	0.60703077	0.543830492	0.871232543
ABCA10	75.21484533	-0.947603525	0.651600548	-1.454270608	0.145871296	0.576436113
ABCA11P	407.940151	-0.383211365	0.285243475	-1.34345357	0.179125151	0.620368023
ABCA12	310.6218809	-1.97879825	0.851956032	-2.32265302	0.0201978	0.25605507
ABCA13	112.9476531	-0.151595466	0.694445591	-0.218297111	0.827197626	0.957353453
ABCA17P	47.57331731	-0.624339412	0.552825193	-1.129361359	0.258745426	0.701992186
ABCA2	4605.315506	-0.301221503	0.269993211	-1.115663248	0.264566308	0.706480704
ABCA3	3262.968442	-0.50793663	0.56845185	-0.893543806	0.371566024	0.785873251
ABCA4	158.9084683	1.211081419	0.728145686	1.663240533	0.096264297	0.493760232
ABCA5	786.0471655	-0.837343663	0.361940572	-2.313483833	0.020696053	0.258046799
ABCA6	9.745815115	-2.273567314	0.661672965	-3.436089179	0.000590177	0.04274229
ABCA7	2253.958536	-0.220759668	0.317105615	-0.696170795	0.486321875	0.845362826
ABCA8	18.18160946	-0.171783196	0.810549661	-0.211934203	0.832158367	0.958173877
ABCA9	3.683468838	-1.315343363	0.613232671	-2.144933606	0.031958156	0.315703739
ABCA9-AS1	3.853929385	-5.03433135	1.347471938	-3.736130755	0.000186874	0.019877941
ABCB1	437.9620352	-2.726281802	0.913629396	-2.984012788	0.002844949	0.098693245
ABCB10	2173.960415	-0.07062738	0.257641318	-0.274130643	0.783984226	0.946894103
ABCB10P1	4.010690509	-2.815049944	0.98242331	-2.865414444	0.004164638	0.120646016
ABCB10P3	1.371138448	-0.265396916	0.868604381	-0.305544068	0.759951812	NA
ABCB10P4	0.705574265	0.168017592	1.137486329	0.147709548	0.882571996	NA
ABCB11	12.79500397	-2.380052752	0.713818007	-3.334257093	0.000855276	0.051299585
ABCB4	47.1253217	-0.5680039	0.827122405	-0.686722904	0.492257361	0.847666703
ABCB5	2.004109761	0.333564368	0.685864365	0.486341593	0.626724994	0.900657012
ABCB6	2562.09374	-0.631074857	0.461207741	-1.368309334	0.17121527	0.609778057
ABCB7	1953.532251	0.162730401	0.208695917	0.779748851	0.435538718	0.823294377
ABCB8	2699.742082	-0.105972271	0.206527646	-0.513114216	0.607871428	0.894448278
ABCB9	657.5982002	0.414404296	0.268662425	1.542472105	0.122958911	0.542515852
ABCC1	9573.484092	-0.395546829	0.281922391	-1.403034459	0.160606564	0.594666278
ABCC10	1825.483859	0.000145176	0.193234884	0.000751295	0.999400554	0.999925174
ABCC11	20.62374202	0.225388202	0.360445159	0.625305115	0.531770823	0.866986872
ABCC12	4.758779633	0.802153143	0.884189636	0.90721844	0.364291294	0.781741279
ABCC13	2.979680101	0.777338838	1.157504901	0.671564188	0.501861183	0.851217687
ABCC2	6833.546678	-1.636428269	0.910798233	-1.796696799	0.072383767	0.442782428
ABCC3	12527.87271	-0.772918923	0.579857246	-1.332946906	0.182549228	0.624588278
ABCC4	3239.830984	-0.648768895	0.323325184	-2.006552309	0.044797354	0.362654329
ABCC5	3810.782982	-0.329634956	0.263028034	-1.253231264	0.210121555	0.653623494
ABCC6	241.6360999	-1.374311788	0.485739784	-2.829316919	0.004664748	0.127770992
ABCC6P1	61.72610418	-1.063613148	0.663148847	-1.603882979	0.108739849	0.518580531
ABCC6P2	28.32501464	-0.00063532	0.626039938	-0.001014823	0.999190288	0.999925174
ABCC8	22.57580542	-0.640946485	0.812466011	-0.788890214	0.430176176	0.819341641
ABCC9	244.9720384	1.063159775	0.84252346	1.261875576	0.206993562	0.649602871
ABCD1	1198.746336	-0.203147167	0.357994728	-0.567458545	0.570402684	0.880962566
ABCD2	11.51716747	-0.249709539	0.738214435	-0.338261523	0.735166117	0.931932838
ABCD3	4203.299134	-0.358503488	0.191440767	-1.87266011	0.061115335	0.414551462
ABCD4	2162.073273	0.082448998	0.169849685	0.485423322	0.627376092	0.900816396
ABCE1	10558.3203	0.060452174	0.189941778	0.318266863	0.750282518	0.935324929
ABCF1	9284.902149	0.357337659	0.162902488	2.193567847	0.028266492	0.29836261
ABCF2	7099.821568	0.233863019	0.196742411	1.188676187	0.234567115	0.677502874
ABCF2-H2BE1	612.3914999	0.866240458	0.385009217	2.249921355	0.024453938	0.279792096
ABCF2P1	4.276752209	-0.188692335	0.40322239	-0.467960956	0.639812511	0.90639551
ABCF3	3657.08455	0.070105137	0.146181153	0.479577128	0.631528113	0.902659444
ABCG1	607.7391678	-1.314934673	0.767166128	-1.714015551	0.08652587	0.473034724
ABCG2	991.5247608	0.637748729	0.698643361	0.912838745	0.361327357	0.779659688
ABCG4	43.61839255	1.082797905	0.778540925	1.390804092	0.164284842	0.599924974
ABCG5	1.338919128	-0.62610357	1.065544843	-0.587590071	0.556807477	NA
ABCG8	4.154023847	-0.39614914	0.495096481	-0.800145337	0.423626596	0.815883431
ABHD1	36.27327718	-0.126992295	0.516445072	-0.245897002	0.805761965	0.952431337
ABHD10	2516.124322	0.15912137	0.16140283	0.98586481	0.324199457	0.757197591
ABHD11	2249.285221	-0.045245176	0.363342967	-0.124524707	0.900899839	0.97572545
ABHD11-AS1	61.94997	-0.76432304	0.565007585	-1.352765981	0.176130404	0.616796172
ABHD12	4158.208051	-0.144253677	0.221483063	-0.651307937	0.514847726	0.857231105
ABHD12B	16.36185073	-0.172102812	0.395946261	-0.434662046	0.663807751	0.913047653
ABHD13	1444.046822	-0.831946797	0.185832539	-4.476862889	7.57E-06	0.001919931
ABHD14A	433.3157367	-0.187891731	0.236811527	-0.793423081	0.427531368	0.818461391
ABHD14A-ACY1	142.4773095	0.157185179	0.308566691	0.509404235	0.610468909	0.894718753
ABHD14B	3257.591663	0.225589718	0.332922696	0.677603902	0.498022871	0.849297995
ABHD15	1185.744293	-0.102825393	0.29240108	-0.351658731	0.725094214	0.929763161
ABHD16A	2203.83757	-0.352519497	0.179489212	-1.964014962	0.049528357	0.378850192
ABHD16B	39.51710793	0.962257739	1.126518685	0.854187109	0.393001325	0.798900424
ABHD17A	3235.465852	0.193236807	0.172038744	1.123216795	0.261345431	0.70357859
ABHD17AP1	21.52156414	-0.279211432	0.297436733	-0.938725453	0.347871722	0.77079709
ABHD17AP3	2.753448766	-0.71797857	0.403110187	-1.781097559	0.074896514	0.449230613
ABHD17AP6	1.201266571	0.057186784	0.939179304	0.060890167	0.951446681	NA
ABHD17B	940.7051332	-0.337532947	0.206386516	-1.635440886	0.101956657	0.504346074
ABHD17C	2257.182073	-0.796243919	0.369474382	-2.155072063	0.031156195	0.31326472
ABHD18	828.3861604	-0.184153928	0.155548921	-1.183897178	0.236453767	0.679636114
ABHD2	13183.91794	-1.03173772	0.313734706	-3.28856738	0.001006987	0.056422339
ABHD3	1668.390042	-0.658475519	0.281276031	-2.341029619	0.019230641	0.249697315
ABHD4	2715.724417	-0.263337627	0.38289304	-0.687757674	0.491605394	0.847111718
ABHD5	1604.748745	-0.205162336	0.228481764	-0.897937464	0.36921889	0.784973221
ABHD6	574.2603079	-0.116173332	0.34655854	-0.335219937	0.737459184	0.933172023
ABHD8	810.6569823	0.291824194	0.377252477	0.773551433	0.439196102	0.825047364
ABI1	3752.665226	-0.091742948	0.181821387	-0.504577319	0.613855743	0.895814884
ABI2	6300.072986	-0.017143903	0.227755862	-0.075273159	0.939997377	0.986235777
ABI3	4.088231331	0.951438177	0.699451415	1.360263425	0.173746578	0.6130527
ABI3BP	191.2094555	0.306875795	0.670957866	0.457369695	0.647405343	0.907974229
ABITRAM	1404.469465	-0.224346359	0.21032958	-1.066641976	0.286133538	0.726098585
ABL1	6641.668571	0.07128178	0.232063942	0.307164391	0.758718248	0.936897467
ABL2	7534.618271	-0.128601295	0.290417488	-0.442815256	0.657899367	0.911138299
ABLIM1	8980.812549	-0.857630437	0.405641529	-2.114256989	0.034493324	0.324929931
ABLIM2	133.326938	-1.477154199	0.529798754	-2.78814208	0.005301129	0.13440879
ABLIM3	2930.676196	0.026405034	0.525100844	0.050285644	0.959894763	0.99097298
ABO	369.9667572	0.925135657	0.983436876	0.940716867	0.346849973	0.770130645
ABR	8450.776153	-0.210472167	0.311806643	-0.675008605	0.499670298	0.85035447
ABRA	1.348045678	0.254747552	0.561892575	0.453374121	0.650279368	NA
ABRACL	2078.84789	-0.008659873	0.345509451	-0.025064071	0.980003859	0.995615769
ABRAXAS1	669.5020468	0.152565673	0.201915016	0.755593497	0.449892956	0.830015927
ABRAXAS2	1702.931452	0.109156582	0.1278905	0.853515955	0.393373244	0.79916046
ABT1	2144.343204	0.217840494	0.169333122	1.286461214	0.198282147	0.641292357
ABTB1	1109.934184	0.20053832	0.308954995	0.649085865	0.516282878	0.858401456
ABTB2	1674.950295	0.467038234	0.336897538	1.386291622	0.165657874	0.602032507
AC000032.1	4.479154807	-1.115843601	0.78455262	-1.422267382	0.154948644	0.586146869
AC000041.1	1.589768605	-1.03836854	1.137852469	-0.912568693	0.361469426	NA
AC000068.1	59.89302359	-1.183890377	0.369923312	-3.200367043	0.001372527	0.066723916
AC000068.2	2.570249521	-0.909889521	0.599637949	-1.51739816	0.129166188	0.551616692
AC000068.3	14.28083262	-1.041608157	0.631747715	-1.648772337	0.099194284	0.500417004
AC000078.1	14.68959989	-0.361822862	0.353154073	-1.024546762	0.305577095	0.742828949
AC000089.1	40.06968739	-0.557487175	0.316104468	-1.763616878	0.077796504	0.454303726
AC000093.1	95.1607504	-1.464889204	0.788599176	-1.857583989	0.063228114	0.419240219
AC000095.1	2.335167889	-1.424836219	1.038237545	-1.372360521	0.169951234	0.607424863
AC000120.1	29.89695365	-0.333404072	0.275942134	-1.208239089	0.22695531	0.670795303
AC000120.3	170.6222768	0.000160152	0.262547079	0.000609992	0.999513297	0.999925174
AC000123.1	15.08984711	-0.089059924	0.300175341	-0.296693007	0.766700896	0.939098242
AC000123.2	28.48392136	-0.098412862	0.269273049	-0.365476093	0.714756049	0.92695507
AC000123.3	296.4695819	-0.253684772	0.201055059	-1.261767667	0.2070324	0.649602871
AC000403.1	9.664242568	0.984696973	0.586959324	1.677623869	0.09342055	0.487707919
AC001226.1	1.27698507	-0.39012521	0.647239568	-0.602752411	0.54667341	NA
AC001226.2	21.83567895	-0.904512692	0.348141465	-2.598118241	0.009373621	0.174474562
AC002044.2	1.602477596	-0.7537282	0.707430599	-1.065444725	0.286674726	0.726575767
AC002056.1	19.46846162	-0.223616849	0.237550052	-0.94134624	0.346527454	0.769877681
AC002059.1	4.169959214	-0.605280631	0.546929353	-1.106688876	0.268428466	0.709983234
AC002059.3	6.924066242	-0.634557391	0.499088118	-1.271433576	0.203574444	0.646220872
AC002066.1	23.26484885	0.89109	0.577794398	1.54222679	0.123018492	0.542611058
AC002070.1	1.040574704	-0.216789618	0.916678712	-0.236494658	0.813048852	NA
AC002074.1	2.376395151	-0.014636868	1.115205832	-0.013124813	0.989528215	0.997558995
AC002094.1	28.12744824	-0.564351125	0.729065373	-0.77407479	0.438886565	0.824989925
AC002094.5	2.798696521	-1.07013988	0.511431697	-2.09243949	0.036399219	0.331136574
AC002116.1	74.4660663	-0.393813743	0.357669109	-1.101056069	0.270872255	0.711463579
AC002116.2	46.58407694	0.478027449	0.270149883	1.769489751	0.07681218	0.452742958
AC002128.1	29.44679295	-0.32140683	0.341132274	-0.942176553	0.346102256	0.769651687
AC002128.2	6.350996287	-0.721941827	0.555882357	-1.298731318	0.194036152	0.637319235
AC002310.1	111.5340527	0.758271328	0.375455092	2.019605926	0.04342428	0.357325251
AC002310.2	13.63161096	0.028904625	0.387543613	0.074584186	0.940545557	0.986385839
AC002310.4	32.24276248	0.056884815	0.556148844	0.102283436	0.918531703	0.979188711
AC002310.5	67.67895851	-0.30183773	0.285859781	-1.05589436	0.291016481	0.730317003
AC002350.2	131.6333241	-0.408415553	0.230471313	-1.772088456	0.076379875	0.451465243
AC002351.1	4.979916319	3.280720146	1.024478225	3.202332725	0.001363194	0.066525355
AC002398.1	11.11886309	-0.073621851	0.474821729	-0.155051562	0.876780668	0.969504049
AC002398.2	0.748269835	2.467334287	2.263880854	1.08986932	0.275770713	NA
AC002401.2	2.775526799	-0.828311196	0.80100508	-1.034089816	0.301094177	0.737726789
AC002401.3	5.452539491	-0.002820695	0.639608292	-0.004410035	0.996481312	0.999123039
AC002401.4	21.14943985	-0.138268375	0.623073701	-0.221913354	0.824381335	0.956673233
AC002407.1	2.916323441	3.034227093	1.219838749	2.487400155	0.012868057	0.20210766
AC002451.1	1.48583778	-0.947115054	0.632111028	-1.498336546	0.134045834	NA
AC002451.2	0.501194227	-0.458782764	1.575530924	-0.291192484	0.77090411	NA
AC002456.1	6.789415117	-0.174698557	0.843516785	-0.207107387	0.835925993	0.958824681
AC002467.1	97.90803421	-0.158678164	0.222821783	-0.712130394	0.476384035	0.841566585
AC002470.1	6.150938194	0.135855762	0.471652914	0.288041817	0.773314729	0.941967049
AC002470.2	13.62370047	-0.452553863	0.903619967	-0.500823221	0.616495542	0.896734684
AC002472.2	5.249638481	-0.317267234	0.502019459	-0.631981944	0.527398676	0.864219121
AC002480.1	271.6923661	0.446103454	0.850695229	0.524398679	0.600001275	0.890502066
AC002480.2	13.03849609	0.739496594	0.899002206	0.822574838	0.410749812	0.808831751
AC002519.1	4.150604264	0.196722264	0.543250873	0.362120475	0.717262004	0.927450724
AC002525.1	4.367814721	-0.30471537	0.749962027	-0.406307731	0.684516506	0.919796506
AC002540.1	1.208856921	-1.744692072	1.134867187	-1.537353525	0.124206761	NA
AC002543.1	1.685964958	-0.713590309	0.602876072	-1.183643442	0.236554236	0.679755175
AC002550.1	8.903536366	-0.014458055	0.416253626	-0.034733763	0.972292038	0.99393665
AC002550.2	6.036614558	-0.118270533	0.330430758	-0.357928341	0.720396941	0.928687721
AC002553.1	42.41043986	-0.666266617	0.343511726	-1.939574594	0.052431411	0.389545546
AC002553.2	11.27747299	-0.561460328	0.383257143	-1.46497029	0.142929024	0.571932952
AC002558.1	2.415742664	0.761405511	0.492795532	1.545073891	0.122328391	0.541822451
AC002558.3	4.259169226	0.092939496	0.384524026	0.241700102	0.80901255	0.952948755
AC002984.1	0.899524413	-0.714952595	1.063866302	-0.672032372	0.501563088	NA
AC002985.1	2.028781197	0.707523632	0.565538538	1.251061748	0.21091195	0.653859593
AC002996.1	110.1284683	-1.717703	1.038470551	-1.654070014	0.098113288	0.498362795
AC003002.3	6.067962633	0.413905505	0.454719301	0.910243976	0.362693857	0.780875745
AC003005.1	4.906344133	2.521494236	0.829546839	3.039604417	0.002368891	0.090600088
AC003005.2	3.077138818	0.454060865	0.810181732	0.560443227	0.575177154	0.883144423
AC003006.1	3.99802847	0.692695819	0.837084514	0.827510015	0.407948048	0.806518891
AC003043.2	0.991509511	1.139425265	1.132022367	1.006539534	0.314156104	NA
AC003070.1	17.79727145	-0.546953806	0.474079422	-1.153717669	0.248615937	0.693628057
AC003072.1	21.20688988	-0.030406079	0.394448951	-0.077084953	0.938555963	0.985680825
AC003092.1	38.19630537	0.983161589	0.766624333	1.282455496	0.199682907	0.642674376
AC003101.2	2.777678799	0.237714113	0.63023911	0.377180833	0.706039223	0.925134929
AC003101.3	1.356930825	-4.686182018	3.16936681	-1.478586197	0.139250944	NA
AC003102.1	93.26751149	-0.532577657	0.369975122	-1.439495862	0.150010081	0.581401157
AC003681.1	376.2975949	-0.067029365	0.359506637	-0.1864482	0.852093297	0.962954539
AC003682.1	0.977259174	-0.394654116	1.211686019	-0.325706585	0.744646361	NA
AC003688.1	1.494017026	-1.316488671	0.976008462	-1.348849648	0.177385264	NA
AC003957.1	12.27344008	-0.495530026	0.721955749	-0.686371744	0.492478718	0.847666703
AC003965.1	14.55032389	-0.182701046	0.475963929	-0.383854815	0.701086058	0.924029195
AC003973.2	57.22999787	3.701838968	1.377775829	2.686822407	0.007213529	0.154427375
AC003984.1	1.094025754	0.549158556	1.424161321	0.385601369	0.699791919	NA
AC003986.2	3.939705495	1.304484762	1.26735539	1.029296732	0.303340258	0.740360885
AC003991.1	7.384349772	-0.956674258	0.799216483	-1.197015175	0.23130064	0.674507146
AC004009.2	0.642328037	0.782578236	3.205078781	0.244168175	0.807100574	NA
AC004012.1	3.85134358	0.907110376	0.684009732	1.326165892	0.184784754	0.627259242
AC004022.1	2.996026358	-0.695715281	0.955743773	-0.72793075	0.466655979	0.837563205
AC004023.1	2.617981095	-1.5305735	0.943023729	-1.623048767	0.10457898	0.511059577
AC004034.1	3.891606106	0.326757468	0.451637142	0.723495562	0.469375479	0.838962637
AC004039.1	4.857580533	-0.374110884	0.334599172	-1.1180867	0.263529966	0.705653873
AC004057.1	871.7688995	-0.439863241	0.285267227	-1.541934016	0.123089629	0.542725311
AC004067.1	15.77720876	0.231906572	0.30943709	0.749446591	0.453588078	0.831089823
AC004069.1	7.839971389	0.495029528	0.401200986	1.233869172	0.217251659	0.66013224
AC004076.1	7.112110825	0.32828261	0.668953836	0.490740306	0.623610135	0.899509469
AC004076.2	37.05151187	0.288394243	0.331452615	0.87009192	0.384250173	0.793712847
AC004079.4	1.059159124	1.957204701	1.624711083	1.204647843	0.228339279	NA
AC004080.1	0.690916893	-0.789949188	1.659099516	-0.476131287	0.633980848	NA
AC004080.15	2.11526835	0.285040448	1.157364403	0.246284098	0.805462319	0.952353004
AC004080.2	2.493094936	-1.422240065	1.101670075	-1.290985475	0.196708714	0.63988727
AC004080.3	1.174912598	0.044334963	1.538442098	0.02881809	0.977009673	NA
AC004130.2	31.47669609	0.348322206	0.486794035	0.715543292	0.4742734	0.8409725
AC004148.1	297.2230822	-0.29996448	0.261062138	-1.149015642	0.250549531	0.695385553
AC004156.1	18.25433699	0.694481039	0.483275903	1.437028072	0.150710017	0.581667194
AC004158.1	2.660776509	0.180027607	0.484539182	0.371543962	0.710232419	0.926496653
AC004160.1	4.925093177	-0.71335087	0.622434797	-1.146065216	0.251768169	0.696377206
AC004221.1	1.943031309	0.959581425	0.711716108	1.348264307	0.177573388	0.619139949
AC004223.3	3.520761717	-1.175707064	0.852960534	-1.378383896	0.168084793	0.604638969
AC004223.4	3.507080544	-1.450695226	0.512912613	-2.828347731	0.004678895	0.127904308
AC004224.2	2.02641337	1.271091436	1.156261929	1.099310982	0.271632444	0.712210426
AC004231.1	1.366205527	0.229806817	0.935555539	0.245636745	0.805963442	NA
AC004232.2	5.282768226	0.888812389	0.367831642	2.416356526	0.015676703	0.224798473
AC004233.1	2.872932624	0.736585531	0.681821429	1.0803203	0.279999573	0.720327669
AC004233.2	77.08406039	0.522359132	0.507621441	1.029032838	0.303464244	0.740360885
AC004241.1	24.43038723	-0.347966431	0.326670106	-1.065192145	0.286788988	0.726575767
AC004241.3	11.21037682	0.265720349	0.316972481	0.838307315	0.401858128	0.803266831
AC004241.4	11.02671522	0.336519145	0.469928018	0.716107855	0.473924754	0.840745601
AC004241.5	15.8601153	-0.167054088	0.405876459	-0.411588512	0.680641053	0.918509405
AC004253.1	14.63549702	0.126910309	0.324470952	0.391129955	0.69570118	0.922123607
AC004263.1	10.25135819	0.055471272	0.401132896	0.138286519	0.89001398	0.972707123
AC004264.1	64.12229451	0.047764259	0.505925569	0.094409656	0.924783746	0.981881184
AC004264.2	8.983524603	0.014350788	0.497152447	0.028865971	0.976971486	0.994721712
AC004383.1	3.09779628	0.891204462	0.558465252	1.595810051	0.110531209	0.522547803
AC004408.2	3.965277538	-1.434699463	1.078949081	-1.329719344	0.183610759	0.625770285
AC004449.1	5.672789574	0.054864812	0.469864383	0.116767335	0.90704443	0.976720713
AC004453.1	226.6217008	-0.578018071	0.30806915	-1.876260803	0.060619476	0.412750833
AC004453.2	4.879344756	-0.142515252	0.548277762	-0.259932577	0.794915782	0.950610498
AC004461.2	14.71440673	0.126715672	0.314427125	0.403004902	0.686944619	0.920028582
AC004466.1	68.95753706	-0.011530285	0.231015064	-0.049911401	0.960192992	0.991056706
AC004466.2	6.452039845	0.476586058	0.34861234	1.367094629	0.171595647	0.61009545
AC004466.3	3.456304042	0.405781778	0.495275675	0.819304881	0.412612488	0.809960044
AC004471.1	5.826090173	-0.403437969	0.448661058	-0.899204335	0.368543832	0.784685409
AC004471.2	4.359253769	0.240831407	0.495981297	0.4855655	0.627275262	0.900802933
AC004477.2	12.88684996	-0.135911301	0.306241076	-0.443804937	0.657183619	0.911138299
AC004490.1	7.264189492	-0.43587757	0.367246946	-1.186878677	0.235275479	0.67832097
AC004492.1	25.3954772	-0.487203186	0.348406005	-1.398377693	0.161999678	0.596298085
AC004494.1	4.170866181	-0.056843467	0.450291056	-0.126237166	0.899544193	0.975408699
AC004528.2	50.60670542	0.285164114	0.252529867	1.129229255	0.258801136	0.701992186
AC004540.1	27.62769971	-1.210177694	0.796858546	-1.518685719	0.128841623	0.551468607
AC004540.2	7.544895548	-1.872790021	0.563426928	-3.323927073	0.000887594	0.05242966
AC004542.1	20.04973838	0.114710714	0.368522267	0.311272138	0.755593746	0.936229334
AC004542.2	1.751701401	-0.736960293	0.7286137	-1.011455444	0.311798496	0.74764583
AC004542.6	13.30673091	-0.32328213	1.043311634	-0.309861521	0.756666265	0.936248444
AC004554.1	1.788703526	1.12890217	0.736881893	1.531998792	0.125522733	0.546390112
AC004584.3	1.571236864	1.053795398	0.773698858	1.362022688	0.173190725	NA
AC004585.1	98.02311271	1.291506403	0.637580335	2.025637136	0.042801983	0.355699542
AC004590.1	1.251366919	0.336658553	0.948181908	0.355056926	0.722546945	NA
AC004593.2	20.62016737	-0.038458096	0.75006377	-0.051273101	0.959107902	0.990701826
AC004623.1	65.88126653	0.164510277	0.290418105	0.566460129	0.571081029	0.880962566
AC004672.1	1.364388528	0.202044474	0.722293757	0.279726181	0.779687591	NA
AC004678.1	18.31579633	0.292345486	0.345829214	0.845346414	0.397917454	0.801216349
AC004678.2	8.990163701	-1.098140403	0.545374921	-2.013551339	0.04405666	0.360164185
AC004687.1	6.055718732	-0.064324351	0.544828572	-0.118063469	0.906017369	0.976501498
AC004687.2	24.77689547	-0.703652088	0.429261639	-1.63921493	0.101168505	0.503181657
AC004692.1	0.817293378	-1.708272552	1.632831603	-1.046202529	0.295467536	NA
AC004704.1	4.215888176	-2.846287977	1.260703463	-2.257698229	0.02396448	0.276515571
AC004706.1	14.26830175	0.219581871	0.472094502	0.465122703	0.641843589	0.90687138
AC004706.3	186.0700333	0.240323415	0.265663511	0.904615823	0.36566895	0.782439922
AC004707.1	2.486730848	0.443476769	0.525879336	0.843305182	0.399057786	0.802024717
AC004765.1	5.709259886	0.876269387	0.572475755	1.530666372	0.125851869	0.546488771
AC004771.1	2.632848476	0.515874606	0.536367676	0.961792869	0.336153661	0.763927357
AC004771.2	34.78821482	0.226270666	0.342613049	0.660426294	0.508980303	0.854180675
AC004771.3	3.207278858	0.424082526	0.754878376	0.561789209	0.574259645	0.882645818
AC004771.4	8.012630752	0.01498558	0.473140081	0.031672607	0.97473314	0.994318536
AC004775.1	1.748791012	-0.605221549	0.658177507	-0.919541526	0.357812396	0.777620858
AC004784.1	3.478203288	1.769845223	1.187844435	1.489963812	0.136233751	0.562804096
AC004801.2	51.70515841	0.27360864	0.365133134	0.749339391	0.453652671	0.831096333
AC004801.6	21.01349436	-0.175764398	0.238240339	-0.737760863	0.46065978	0.835209045
AC004803.1	131.6460739	-0.130525937	0.327230054	-0.398881263	0.689980696	0.920842204
AC004805.1	2.310039574	-2.307145765	1.452018258	-1.588923384	0.112077691	0.525252093
AC004812.2	265.0888345	-0.274174012	0.259559878	-1.056303519	0.290829569	0.730117082
AC004816.1	215.2340151	0.166589395	0.512859306	0.324824749	0.745313713	0.934852036
AC004816.2	2.31258249	0.03638119	0.487937474	0.074561172	0.940563868	0.986385839
AC004817.3	83.81844995	0.823481232	1.157579128	0.711382239	0.476847402	0.84179866
AC004825.2	8.128128128	-0.286238412	0.419180829	-0.682851867	0.494700451	0.84836501
AC004830.2	3.942156876	-0.09603335	0.713782373	-0.134541499	0.892974398	0.973987353
AC004832.3	10.6836998	-1.161109645	0.760978389	-1.52581159	0.127056794	0.548369124
AC004832.5	4.525854128	0.630830744	0.428217091	1.47315639	0.140708871	0.569693992
AC004832.6	4.4682462	0.542365411	0.505263949	1.073429862	0.283078292	0.722649759
AC004834.1	28.66517505	0.319447419	0.410066557	0.779013586	0.435971712	0.823716622
AC004835.1	4.40279247	0.714895419	0.984498354	0.72615197	0.467745612	0.838192996
AC004837.1	0.99585442	-0.214042856	1.469203355	-0.145686337	0.884169007	NA
AC004837.2	4.032076646	-0.256324432	0.42999149	-0.596115127	0.551098319	0.874331916
AC004839.2	5.668200084	-0.1278764	0.393256242	-0.325173224	0.745049972	0.934852036
AC004846.1	125.7931088	1.30237604	0.850921223	1.530548309	0.125881065	0.546488771
AC004846.2	23.50014232	-0.636127833	0.357887797	-1.777450468	0.075494153	0.449809354
AC004847.1	3.144641463	-1.192360389	0.630771955	-1.890319281	0.058715272	0.407460643
AC004854.2	22.40128564	0.195702558	0.424020277	0.461540564	0.644410826	0.907095724
AC004870.2	34.9012117	2.056562975	1.202220048	1.71063773	0.087148009	0.474247757
AC004877.1	28.3482697	-1.094406646	0.570345872	-1.918847318	0.05500366	0.397161822
AC004877.2	13.98787089	-0.33405472	0.382396184	-0.873582777	0.382345509	0.792758033
AC004884.2	3.162627798	-0.063129633	0.431663761	-0.14624724	0.883726215	0.97134076
AC004890.2	258.7501102	-0.794948636	0.325992688	-2.438547446	0.014746423	0.217590378
AC004890.3	9.384244826	-0.163363274	0.410978369	-0.397498472	0.690999913	0.921230394
AC004898.1	3.53534211	-0.363019208	0.400618414	-0.906147085	0.364858007	0.781951562
AC004900.1	2.277389533	0.640295151	0.690274052	0.927595567	0.353617398	0.774686674
AC004908.1	35.07472181	-0.146716092	0.397222921	-0.369354547	0.711863473	0.926619691
AC004908.2	51.40754468	0.198647591	0.286697579	0.692881998	0.488383608	0.845810435
AC004908.3	6.705093432	-0.169748699	0.422149347	-0.402105795	0.687606168	0.920028582
AC004917.1	1.479855901	-0.441428562	0.935997564	-0.471612939	0.637203089	NA
AC004918.1	43.54055482	-0.136851732	0.404793337	-0.338078026	0.735304389	0.931992828
AC004918.3	105.4910181	0.173822022	0.305649409	0.568697392	0.569561518	0.880956157
AC004922.1	479.0132947	-0.153744333	0.227365072	-0.676200312	0.498913474	0.8500227
AC004923.1	8.40730567	-1.479698334	0.666382159	-2.220495124	0.026385176	0.28936558
AC004923.4	13.24424155	-0.738004395	0.541803214	-1.362126277	0.173158037	0.612133779
AC004925.1	27.73908964	-0.440385926	0.904244974	-0.487020596	0.626243736	0.900531988
AC004943.1	22.5642179	-0.297104646	0.318288652	-0.933444043	0.350590749	0.772530886
AC004943.2	726.8758435	0.379721084	0.227804507	1.666872566	0.095539747	0.491833143
AC004943.3	1.606363563	0.219952678	0.661720874	0.332394952	0.73959105	0.933465827
AC004947.1	4.307329078	-0.347179141	0.951630222	-0.364825678	0.715241536	0.926978358
AC004947.2	1.461248692	-1.435770943	1.179675768	-1.21708946	0.22357018	NA
AC004948.1	1.878554364	-0.55368364	0.632028704	-0.876041921	0.381007244	0.792336946
AC004951.1	139.1697574	-0.055394076	0.299009019	-0.185258882	0.853025987	0.963238741
AC004951.2	19.75559561	-0.160315967	0.459465321	-0.348918535	0.72715047	0.930106517
AC004951.3	2.934809484	-0.09151651	0.554752033	-0.164968318	0.868968919	0.967798274
AC004951.4	67.41806541	-0.060887505	0.314438915	-0.19363858	0.846458887	0.961528209
AC004967.1	8.452396424	0.22913665	0.331770256	0.690648562	0.489786422	0.846418319
AC004967.2	214.8716428	0.162751258	0.296602557	0.548718324	0.583198769	0.884631313
AC004974.1	7.535194104	-0.628615114	0.639918593	-0.982336068	0.325934311	0.758752956
AC004975.2	2.097760015	-0.047028186	0.975441522	-0.048212204	0.961547124	0.991513546
AC004980.1	351.0218158	-0.293971702	0.269723633	-1.089899682	0.275757337	0.716316706
AC004980.2	8.374505391	-0.653567614	0.475672455	-1.373986674	0.16944582	0.606171718
AC004980.3	1.047031873	-1.499026491	0.937295381	-1.599310656	0.109751593	NA
AC004982.1	18.77910856	-0.736893622	0.443310877	-1.662250263	0.096462606	0.494125888
AC004982.2	111.9284317	-0.424008406	0.394722773	-1.074192915	0.282736227	0.722453806
AC004990.1	22.18068799	-1.020308544	0.984129694	-1.036762279	0.299846659	0.736725109
AC004997.1	25.78150633	-0.249555988	0.376204945	-0.663351163	0.507105676	0.853455844
AC005005.3	22.21329152	0.411161059	0.425266325	0.966831923	0.333628063	0.763218334
AC005005.4	6.014552353	0.569442488	0.827918281	0.687800356	0.491578512	0.847111718
AC005014.1	5.175297122	-0.793608176	0.440914933	-1.799912217	0.0718745	0.442610895
AC005014.2	5.056463814	-1.318060641	0.536179996	-2.458242848	0.013961873	0.210236809
AC005020.1	2.751406035	-0.156401635	0.503812861	-0.310435971	0.756229443	0.936229334
AC005020.2	8.658120648	-0.816580678	0.909997358	-0.897344009	0.36953538	0.784990295
AC005021.1	5.230986384	-0.34627308	0.566310848	-0.611454083	0.540899008	0.870306912
AC005034.2	1.793941055	0.937896744	0.60732095	1.544318115	0.122511286	0.541847619
AC005034.3	412.6103933	0.100633254	0.19667981	0.511660314	0.608888765	0.894448278
AC005034.4	2.39548067	-0.570563966	0.596214953	-0.956976948	0.33857889	0.765510758
AC005034.5	17.49230666	0.009926088	0.22735338	0.043659293	0.965175988	0.992015853
AC005037.1	16.05586939	-0.353675335	0.314315172	-1.125225145	0.26049364	0.703238441
AC005041.1	7.974741041	-0.841109945	0.534127299	-1.57473686	0.115317196	0.531134331
AC005041.3	31.21147732	0.248296594	0.327712192	0.757666634	0.448650578	0.829240745
AC005045.1	1.024473436	-0.404930977	1.133332796	-0.357292208	0.720873063	NA
AC005045.2	12.988297	-0.678003648	0.480828235	-1.410074532	0.158517676	0.591859977
AC005046.1	117.7850178	-0.274442978	0.414479658	-0.662138594	0.507882404	0.853765401
AC005050.1	6.467487144	0.102644995	0.635246958	0.16158282	0.871634387	0.967798274
AC005052.1	2.978604053	0.905815751	0.855781516	1.058466132	0.289842983	0.728984417
AC005062.1	472.5172699	-0.851108246	0.320839432	-2.652754497	0.007983792	0.161520527
AC005070.3	45.43954698	-0.170384706	0.311276956	-0.547373337	0.584122269	0.88500715
AC005072.1	2.500667731	-0.046288513	0.501660425	-0.092270609	0.926483039	0.982210529
AC005076.1	38.11807707	-0.083637166	0.353135928	-0.236841282	0.812779924	0.953712677
AC005077.2	3.778305595	0.999520219	0.786668871	1.27057299	0.203880601	0.646411839
AC005077.4	479.2081903	0.002778261	0.594509076	0.004673203	0.996271337	0.998954622
AC005082.1	2.047173867	-2.488394267	0.705118429	-3.529044435	0.000417063	0.034754365
AC005082.2	2.409511456	0.466387578	0.704077211	0.662409705	0.507708686	0.853531633
AC005083.1	67.24781068	-0.35471742	0.778997832	-0.455350972	0.648856761	0.908143451
AC005089.1	8.558944453	-0.509985076	0.662430645	-0.769869389	0.441377373	0.825647746
AC005099.1	5.026021127	-1.096685934	0.446465737	-2.456371999	0.014034779	0.210684162
AC005104.1	26.58700916	-0.327791835	0.317385908	-1.032786355	0.30170389	0.738616118
AC005154.1	3.0478057	-0.443663328	0.476454763	-0.931176184	0.351762435	0.773345405
AC005154.2	34.05573575	-0.776689702	0.430604469	-1.803719556	0.071275282	0.44097413
AC005154.5	1.363890352	-0.910233531	1.126359197	-0.808120122	0.419021435	NA
AC005162.2	1.808682561	-1.200535497	0.841704448	-1.426314783	0.153777499	0.58460353
AC005165.1	1.714775584	0.048273732	1.290341275	0.037411601	0.970156823	0.993021367
AC005180.1	4.070905396	1.888165236	0.700042559	2.697214923	0.006992213	0.152479119
AC005180.2	2.507993284	0.946292284	0.85680792	1.104439235	0.269402649	0.710749315
AC005183.1	3.228128931	0.024452125	0.481763689	0.050755433	0.959520404	0.990811882
AC005220.1	2.763862062	1.103859001	0.870409783	1.268206106	0.204724357	0.647560572
AC005224.2	0.702993839	0.044687948	1.231783762	0.036279053	0.971059852	NA
AC005224.3	38.39850895	-0.442603958	0.776575453	-0.569943276	0.568716172	0.880810849
AC005225.2	9.978450976	-0.206756703	0.524054996	-0.394532453	0.693187972	0.921459119
AC005225.3	2.091170122	-0.020453972	0.580959791	-0.035207207	0.971914516	0.9938017
AC005225.4	47.62057625	0.241880272	0.377456239	0.640816728	0.521641763	0.860931641
AC005229.4	200.2080562	0.029508018	0.264224499	0.111677828	0.91107886	0.977726079
AC005253.1	282.9950603	0.147804749	0.156754742	0.942904485	0.345729761	0.769352547
AC005253.2	32.70962617	0.33425127	0.233407626	1.432049485	0.15212966	0.58319359
AC005255.1	4.075931627	-0.587890523	0.428610599	-1.371619191	0.170182016	0.607767409
AC005256.1	10.30708917	0.171902242	0.802138632	0.214304903	0.830309295	0.958098261
AC005261.1	1000.35845	-0.122732594	0.185818493	-0.660497201	0.508934814	0.854180675
AC005261.2	10.18355757	0.683635954	0.435893109	1.568356873	0.11679787	0.534541647
AC005261.3	85.34497633	0.355963266	0.251338982	1.416267635	0.15669716	0.588960712
AC005261.5	44.37887761	-0.07082783	0.308089817	-0.229893448	0.818174568	0.955144974
AC005262.2	1.16397572	0.129410797	1.520206853	0.085127097	0.932160348	NA
AC005264.1	3.803805	1.083601037	0.645582766	1.678485075	0.093252442	0.487307089
AC005274.1	2.696125725	0.764317238	1.01066981	0.756248213	0.449500391	0.829803236
AC005280.1	7.142922345	0.991957371	1.02197971	0.970623351	0.331735873	0.762400382
AC005280.2	21.98803212	2.147585897	0.905595438	2.371462804	0.01771783	0.239441304
AC005280.3	10.69027355	2.88130907	1.077491207	2.674090565	0.007493221	0.15678715
AC005281.1	3.458566837	-0.961282419	0.939193654	-1.02351886	0.306062587	0.743014203
AC005288.1	591.983521	-0.073345298	0.155564624	-0.471477999	0.637299427	0.905052078
AC005306.1	23.79194882	-0.064162231	0.264245073	-0.242813347	0.808149995	0.952948755
AC005307.1	4.786095176	-1.616471095	1.726937912	-0.936033128	0.349256132	0.771462826
AC005323.1	0.943621823	-1.087270205	2.366054024	-0.459528901	0.645854403	NA
AC005324.2	172.0991022	-1.202785983	0.637149977	-1.887759597	0.059058231	0.407999841
AC005324.3	11.94822323	-0.219002267	0.487642932	-0.449103746	0.653356819	0.909698162
AC005324.4	3.96155696	0.343140126	0.633677744	0.541505725	0.588159052	0.886725707
AC005329.1	93.85305149	-0.729587342	0.489292754	-1.491105961	0.135933678	0.562725748
AC005329.3	6.904843745	-0.154091194	0.416427384	-0.370031368	0.711359119	0.926574488
AC005330.1	6.919128956	-1.110323211	0.676530502	-1.641201997	0.100755491	0.502304144
AC005332.1	15.62510788	0.233334613	0.463628019	0.503279791	0.614767573	0.896209044
AC005332.2	5.477794954	-0.542924789	0.566342785	-0.958650491	0.337734847	0.765386269
AC005332.3	47.56998738	-1.005114414	0.462513248	-2.173158104	0.02976842	0.305319714
AC005332.4	129.8125651	-0.171625873	0.371223379	-0.462325066	0.643848227	0.907042388
AC005332.5	410.1620587	-0.014002706	0.367098219	-0.038144304	0.969572627	0.992817268
AC005332.6	2254.545611	-0.489082906	0.308546568	-1.585118607	0.112939389	0.526219553
AC005332.7	1.398171025	-0.624094672	0.757392235	-0.824004582	0.409936954	NA
AC005336.1	273.516745	-1.630769037	1.062679794	-1.534581768	0.124886594	0.544823268
AC005336.3	1.057273811	-0.945682353	1.078841252	-0.876572295	0.380718993	NA
AC005339.1	25.39371307	0.517164307	0.421630384	1.226582159	0.219979678	0.663809175
AC005343.4	2.808579745	-0.08898825	0.523117455	-0.170111414	0.864922517	0.966899267
AC005355.1	1.013517496	-1.301188539	0.845525618	-1.53891084	0.123826064	NA
AC005355.2	1.753705733	0.257584723	0.551285339	0.46724392	0.640325374	0.906749414
AC005358.1	0.560424464	-0.06819397	1.610370152	-0.042346767	0.966222264	NA
AC005363.2	2.63147016	0.589240898	0.578541874	1.018493084	0.308443686	0.74421673
AC005383.1	1.663026552	0.757561555	1.157087342	0.654714235	0.512651758	0.856802913
AC005387.2	1.846291091	-0.172258718	0.585761747	-0.294076422	0.768699508	0.940488668
AC005392.2	1.320717939	1.948912165	1.4850383	1.312364917	0.189397038	NA
AC005393.1	12.02132455	0.169769746	0.387214067	0.438438994	0.661068085	0.912302099
AC005394.2	2.16583514	-1.090275029	1.083194664	-1.006536558	0.314157535	0.748723457
AC005476.1	3.633874086	0.052665414	0.401026838	0.131326407	0.895517103	0.974537238
AC005476.2	10.74046456	0.179114866	0.489727503	0.365743938	0.714556156	0.92695507
AC005479.1	4.154175586	0.430679811	0.675281044	0.637778617	0.523617801	0.861617761
AC005479.2	2.307957853	-0.168744002	0.872883445	-0.193317909	0.846710002	0.961619888
AC005480.1	10.03627129	-0.620775991	0.32213217	-1.927084746	0.053969069	0.393581074
AC005481.1	28.79706673	1.661564184	1.281746379	1.296328362	0.194862381	0.637513322
AC005498.2	8.944663673	-0.260277953	0.687648595	-0.378504305	0.705055996	0.924804688
AC005498.3	31.69877127	-0.089745919	0.721236509	-0.124433411	0.900972121	0.97572545
AC005519.1	77.9980344	0.07756215	0.278570627	0.278429033	0.780683035	0.945254768
AC005520.1	77.93875766	0.288751544	0.305815057	0.944203164	0.345065839	0.769153847
AC005520.2	37.46727387	0.31838033	0.394466239	0.807116805	0.419599191	0.812707786
AC005520.5	30.12499898	-0.174560305	0.340233077	-0.513060948	0.607908688	0.894448278
AC005523.1	2.106078484	1.150877511	0.681887012	1.687783299	0.091452835	0.483657436
AC005523.2	2100.358038	-0.006132815	0.180325622	-0.034009669	0.972869441	0.994092619
AC005524.1	1.150292988	-2.599753493	2.229935982	-1.16584221	0.243678248	NA
AC005532.1	6.108200777	-1.616401475	0.542480183	-2.979650735	0.002885772	0.099545521
AC005532.2	0.925629542	0.671874729	1.264439974	0.531361506	0.595168291	NA
AC005534.1	4.269892403	0.386332397	0.464230143	0.832200155	0.405295976	0.804825752
AC005537.1	5.57413639	-1.161371226	1.111653631	-1.044723999	0.29615055	0.734135241
AC005538.2	113.7210072	0.136338166	0.629970518	0.216419915	0.828660444	0.957803437
AC005540.1	15.93546953	-0.404456452	0.384143744	-1.052877885	0.292396963	0.73128565
AC005544.1	1.118437313	-1.815001719	0.99228389	-1.829115373	0.067382326	NA
AC005546.1	3.956019664	0.198331724	0.451321508	0.439446648	0.660337932	0.912228316
AC005550.2	2.528879695	-4.816632488	1.493258635	-3.22558489	0.001257155	0.064399978
AC005551.1	0.977733435	-2.429171435	1.234303669	-1.96805008	0.049062276	NA
AC005562.1	300.0190014	-0.576821434	0.211411986	-2.728423514	0.006363785	0.146361671
AC005578.1	3.59441858	0.325848741	0.411625499	0.791614566	0.428585451	0.818659541
AC005586.1	37.66507815	0.369987321	0.683386237	0.541402944	0.588229878	0.886725707
AC005592.1	5.647010495	0.390405281	0.744181521	0.524610287	0.599854134	0.890502066
AC005606.1	69.70251914	0.173891483	0.285224655	0.609664979	0.542083758	0.870529513
AC005606.2	1.69239085	-1.045378122	1.363961986	-0.766427608	0.443421911	0.826362977
AC005609.1	10.69991719	2.284463272	1.02120606	2.237024789	0.02528472	0.283578339
AC005609.2	1.024410982	-1.464484881	1.869833342	-0.783216797	0.433499813	NA
AC005609.3	6.580625472	-0.388522635	0.982396338	-0.395484613	0.692485275	0.921459119
AC005609.4	5.188678324	-0.47048693	0.852702776	-0.551759586	0.58111308	0.883976383
AC005609.5	3.438984217	-0.496506795	1.00233826	-0.495348542	0.620354112	0.898777114
AC005614.1	5.559709504	-0.359023046	0.435044749	-0.82525544	0.409226584	0.807668867
AC005614.2	2.725962576	0.070089642	0.891907517	0.07858398	0.93736353	0.985498166
AC005618.1	150.6397577	0.548239151	0.596945181	0.918407869	0.358405372	0.777855354
AC005618.3	10.15674761	-0.489005146	0.939650446	-0.520411764	0.602776613	0.891852569
AC005622.1	7.554240755	0.63808151	0.648473152	0.983975217	0.325127699	0.758074524
AC005632.3	9.668550872	0.588500626	0.440240718	1.336770095	0.181297694	0.623225421
AC005670.1	3.343884455	0.616165499	0.577968075	1.066089159	0.28638334	0.726283994
AC005670.2	310.6437969	0.222862592	0.274226538	0.812695204	0.416392832	0.81100381
AC005670.3	327.0053057	0.149599379	0.195706785	0.764405685	0.444625522	0.827079999
AC005674.1	121.4003619	-0.813286381	0.343993156	-2.364251633	0.018066537	0.241992062
AC005682.1	8.989654823	-0.370746029	0.617390681	-0.600504737	0.548169905	0.873651801
AC005695.1	3.146266449	-0.556742557	0.906378599	-0.614249451	0.5390505	0.870191951
AC005696.1	9.377602361	-0.912254981	0.562166938	-1.622747479	0.104643397	0.511220731
AC005696.4	58.77687109	0.027958568	0.956692475	0.029224196	0.976685784	0.994582498
AC005697.2	1.545112864	-0.668257099	0.923752207	-0.72341597	0.469424363	NA
AC005699.1	9.187462752	0.752282029	0.84836995	0.886738184	0.375219875	0.7878699
AC005702.2	1.405441508	0.049708416	0.612701995	0.081129841	0.935338694	NA
AC005702.3	2.469042859	1.641051051	0.750401301	2.186897928	0.028749976	0.299728408
AC005703.5	13.41075588	1.100274899	0.46117502	2.385807666	0.017041661	0.234505594
AC005722.3	10.02843584	-2.134600591	0.679041637	-3.143548898	0.001669125	0.074054658
AC005722.4	1.792315334	-2.499656683	1.289479913	-1.9384999	0.052562263	0.389900023
AC005726.1	365.1452913	-0.138415992	0.280386309	-0.493661735	0.621545093	0.899080465
AC005726.2	20.54860868	-0.086997913	0.283079597	-0.307326683	0.758594728	0.936897467
AC005726.3	2.141272328	-1.249835992	1.162598258	-1.075036869	0.282358222	0.721826581
AC005726.4	68.49556844	-0.396534883	0.374726755	-1.058197414	0.28996545	0.729210422
AC005730.2	12.1300712	-0.705083723	0.935931916	-0.753349374	0.451239996	0.830588096
AC005740.4	6.126914035	-0.224034732	0.446276811	-0.502008455	0.615661574	0.896370423
AC005746.1	3.162070856	-0.195684619	0.411365443	-0.475695328	0.63429145	0.903807728
AC005753.1	5.239558482	-1.86258614	0.955974612	-1.948363603	0.051371472	0.385741646
AC005759.1	1.384389986	2.158671443	0.844734542	2.555443557	0.010605256	NA
AC005775.1	16.4573299	0.39123894	0.415762667	0.941015083	0.34669713	0.769932274
AC005776.2	12.62310098	-0.04198067	0.399744529	-0.105018747	0.916360933	0.978961508
AC005785.1	24.34090228	-0.306246824	0.242438173	-1.263195562	0.206518907	0.649166132
AC005785.2	10.54167854	-0.46244058	0.273318361	-1.691948458	0.090655801	0.48198992
AC005786.3	41.98010131	-0.366601806	0.576948361	-0.635415283	0.525157603	0.862182804
AC005786.4	2.21173614	-0.541758402	0.641471895	-0.844555164	0.398359251	0.801516238
AC005790.1	1.911739297	-1.141369849	0.624923056	-1.826416609	0.067787532	0.432265022
AC005821.1	6.679966343	-0.011748532	0.939583738	-0.012503976	0.990023531	0.997558995
AC005828.3	2.39738978	0.555013546	0.822865523	0.67448876	0.500000629	0.850504236
AC005828.4	1.702567171	-0.472142006	0.684147271	-0.690117502	0.490120298	0.846418319
AC005829.1	19.3192077	-0.748016263	0.514706047	-1.453288274	0.146143732	0.576843014
AC005829.2	33.70784097	-0.316425884	0.856090743	-0.369617224	0.711667716	0.926619691
AC005831.1	196.0975895	0.696301207	0.79864305	0.871855338	0.383287301	0.793167907
AC005832.4	1.368355371	0.201666445	1.22361286	0.164812296	0.869091726	NA
AC005833.1	1025.351822	-0.084009283	0.245938883	-0.341586015	0.732662463	0.931121087
AC005837.1	34.95376928	0.020508425	0.34811634	0.05891256	0.953021754	0.989519123
AC005838.1	1.322651969	-0.688829772	1.062466567	-0.648330775	0.516771033	NA
AC005838.2	2.612882555	-1.309710143	0.54263883	-2.413594588	0.015796027	0.22611585
AC005839.1	131.5142052	-0.058650844	0.227754112	-0.257518268	0.796778715	0.950721605
AC005840.1	18.42197113	-0.313376198	0.304449383	-1.029321177	0.303328775	0.740360885
AC005840.2	73.47819118	-0.394086944	0.343370763	-1.147700929	0.251092048	0.695838139
AC005840.3	6.311933673	-0.801351951	0.524040643	-1.529179009	0.126220073	0.546612405
AC005840.4	19.57220135	-0.39011354	0.319038341	-1.222779491	0.221412994	0.665130165
AC005863.1	1.097490886	2.274814153	1.528124955	1.488630982	0.136584569	NA
AC005865.1	27.93427295	1.161160743	0.58700668	1.978104822	0.047916883	0.37246363
AC005899.3	1.95493047	-0.758720815	0.6653796	-1.140282653	0.254168563	0.697848773
AC005899.7	3.729998642	-0.510143488	0.518351239	-0.984165658	0.325034068	0.758050934
AC005899.8	11.82999128	-0.320190596	0.331570416	-0.965679024	0.334204819	0.763261062
AC005906.3	1.337214931	1.8824527	1.387933737	1.356298684	0.175004154	NA
AC005911.1	10.6852591	-0.090803349	0.30046317	-0.302211245	0.762491033	0.937865003
AC005912.1	51.60202802	-0.536806624	0.29777221	-1.802742519	0.071428661	0.44097413
AC005912.2	2.547026363	1.27515366	0.656492846	1.942372515	0.05209202	0.388557314
AC005920.1	3.390067435	-0.75044107	0.923130713	-0.812930454	0.416257933	0.81100381
AC005921.2	35.23904327	-0.12726758	0.634966206	-0.200432053	0.841142693	0.960208163
AC005921.3	7.041737437	-0.426382	0.359255539	-1.186848785	0.235287272	0.67832097
AC005943.1	121.4932039	0.473697922	0.629845011	0.752086487	0.45199905	0.8310102
AC005944.1	230.7686036	0.148249764	0.338503028	0.437956979	0.66141747	0.912509045
AC005962.1	5.33384267	0.028060837	0.597996252	0.04692477	0.962573186	0.992015853
AC005972.3	13.21436567	0.40952958	0.481194669	0.851068406	0.394731354	0.800247879
AC005993.1	12.38076784	-1.362858888	1.231571496	-1.106601519	0.26846625	0.709983234
AC006001.2	17.6681789	-0.16121124	0.53100328	-0.303597446	0.761434597	0.93748937
AC006001.3	1670.617324	-0.182205395	0.188613998	-0.966022654	0.334032846	0.763218334
AC006001.4	28.16630701	-0.429214105	0.321303274	-1.335853508	0.18159716	0.623590448
AC006017.1	6.992810586	-0.287316578	0.306745748	-0.936660346	0.3489333	0.770999894
AC006020.1	1.35070265	-1.059750575	0.880764047	-1.20321734	0.228892226	NA
AC006026.1	5.371179148	-0.263684979	0.386314559	-0.682565471	0.494881459	0.848515112
AC006027.1	87.2556344	0.363697839	0.196878003	1.847325924	0.064699918	0.423011637
AC006030.1	22.8074377	0.524076762	0.546387559	0.959166718	0.337474764	0.765151981
AC006033.1	1.267633771	0.36125428	1.122596246	0.321802501	0.747602319	NA
AC006033.2	1.166501893	1.851445489	0.855512566	2.164135938	0.030453918	NA
AC006042.1	8.631393487	-0.841877006	0.581639308	-1.4474211	0.14777902	0.578694889
AC006042.2	10.82591761	-0.185563933	0.498197927	-0.372470303	0.709542719	0.92642682
AC006042.3	3.834504737	-0.034390562	0.54011275	-0.063672932	0.949230658	0.988670659
AC006058.1	1302.240588	0.995614696	0.840911859	1.183970335	0.236424806	0.679624606
AC006058.2	3.474671114	1.226367312	0.996203409	1.231041071	0.218307504	0.661407352
AC006058.3	54.97289509	0.443450962	0.775312943	0.571963832	0.567346478	0.880810849
AC006058.4	387.452087	1.033550484	0.801583333	1.289386196	0.197263858	0.640602934
AC006059.1	4.124149278	0.734588298	0.620276381	1.184291908	0.236297531	0.679346459
AC006059.2	12.09517335	-0.503618747	0.54504719	-0.923991089	0.355490955	0.77552146
AC006064.2	51.69795485	0.208366752	0.318278667	0.654667664	0.512681749	0.856802913
AC006064.3	10.91281825	0.306038802	0.554298538	0.552119085	0.580866767	0.883976383
AC006064.4	2912.750615	0.33226535	0.214104069	1.551887136	0.120689231	0.539981636
AC006064.6	38.58280829	1.359327931	0.793924926	1.712161801	0.086866855	0.473591633
AC006077.2	37.63996857	-0.434768379	0.308166718	-1.410821978	0.158297112	0.591626224
AC006111.2	61.1520079	0.002986804	0.342082458	0.008731241	0.993033567	0.998399339
AC006116.1	5.790451396	0.180771058	0.405786445	0.445483233	0.655970574	0.910388599
AC006116.6	2.357598718	0.123228401	0.801475409	0.153751943	0.877805327	0.969598705
AC006116.7	10.14713094	0.266257748	0.439553361	0.605746131	0.544683346	0.871497078
AC006116.8	1.449195992	0.887167429	0.967374091	0.917088267	0.359096389	NA
AC006122.1	2.207144218	-0.759076828	0.583455293	-1.301002558	0.193257579	0.636275427
AC006128.1	201.5746077	-0.498431766	0.269573957	-1.848961125	0.064463426	0.422683256
AC006141.1	2.523728087	0.446959752	0.392694717	1.138186313	0.255042692	0.698485327
AC006157.1	0.842756365	1.837677363	2.046610084	0.897912786	0.369232047	NA
AC006160.1	5.368398669	0.506781843	0.371494111	1.36417194	0.172513457	0.610834584
AC006206.1	2.140151746	-0.46409993	1.204896599	-0.385178222	0.700105377	0.923646172
AC006206.2	22.96838984	-1.435455743	1.065497898	-1.347215932	0.177910698	0.61944588
AC006207.1	0.468376344	0.594672901	1.428481177	0.416297331	0.677192446	NA
AC006213.1	41.97484229	0.085551746	0.350404934	0.244151087	0.807113807	0.95268817
AC006213.2	139.515952	-0.871193027	0.622357595	-1.399827099	0.161565101	0.595825732
AC006213.3	3.341330832	0.347224597	0.597586626	0.581044792	0.561210266	0.879557798
AC006213.4	12.95893279	-0.062343728	0.498536942	-0.125053377	0.900481293	0.975686428
AC006213.6	42.22594868	-0.513860298	0.465445976	-1.10401706	0.269585738	0.710775848
AC006238.1	2.82023892	-1.231954369	0.610333582	-2.018493501	0.04353989	0.357657542
AC006238.2	4.511057039	0.576903748	0.605048021	0.953484234	0.340344781	0.766370215
AC006252.1	36.03531013	0.590278221	0.366320512	1.611370924	0.107098901	0.514267354
AC006254.1	84.74133347	-0.055726294	0.335521004	-0.166088839	0.868087038	0.967656397
AC006262.1	28.70632794	-0.671304315	0.963168319	-0.696975078	0.48581839	0.845362826
AC006262.2	1.568479872	-0.6562015	1.146829111	-0.57218769	0.567194826	NA
AC006273.1	10.22630009	0.628076211	0.878620845	0.714843285	0.474705886	0.84114943
AC006277.1	53.46070322	0.105609782	0.277823037	0.380133277	0.703846485	0.924804688
AC006299.1	5.802392981	1.329470852	0.594696822	2.235543899	0.025381663	0.2843143
AC006305.1	24.03172696	-1.040003939	1.427813224	-0.728389345	0.466375284	0.83752106
AC006330.1	40.01572687	0.011435388	0.356819292	0.032048122	0.974433675	0.994318536
AC006372.2	1.600020169	1.402226738	1.095928106	1.279487888	0.200725302	0.643355779
AC006372.3	1.011934218	1.146527978	1.099065032	1.043184839	0.296862694	NA
AC006372.4	0.952185553	0.238634053	0.847217015	0.281668155	0.778197975	NA
AC006378.1	21.65997159	-0.934183273	0.482540563	-1.935968383	0.052871573	0.390377679
AC006435.1	60.22190508	-0.233718685	0.412572837	-0.566490723	0.571060237	0.880962566
AC006435.2	35.74812545	-0.235581996	0.334015416	-0.705302762	0.480621842	0.843363208
AC006441.3	128.893318	-0.004604482	0.449267127	-0.010248873	0.991822726	0.998017857
AC006445.2	1.001746976	-0.144831737	1.178394336	-0.122906003	0.902181532	NA
AC006449.2	3.28213086	0.636700152	0.533460044	1.193529222	0.232662175	0.676155692
AC006449.5	89.83148162	0.57426483	0.381695847	1.504508982	0.132450362	0.558062172
AC006449.6	164.5558656	-0.267893538	0.30100366	-0.89000093	0.373465387	0.787017175
AC006449.7	194.5736615	-0.100725699	0.289731327	-0.347652081	0.728101488	0.930240534
AC006452.1	15.02180169	1.545644239	0.724523348	2.133325644	0.032898022	0.319176768
AC006453.1	0.942572023	2.809756905	3.199560314	0.878169695	0.379851635	NA
AC006460.1	4.022207824	0.32718726	0.664671907	0.492253781	0.622539949	0.899206323
AC006460.2	89.90455724	-0.607107041	0.4892282	-1.240948583	0.214624744	0.656547014
AC006480.2	35.71066139	-0.93109476	0.260057971	-3.580335401	0.000343153	0.030240814
AC006483.2	3.523596112	0.207433552	0.5930581	0.349769359	0.726511796	0.930106517
AC006486.1	6.657873114	-1.206277328	1.100291547	-1.09632518	0.272936494	0.713383844
AC006486.2	52.02563588	-0.386623235	0.270102248	-1.431395842	0.152316799	0.58319359
AC006504.1	83.67190051	-0.180283325	0.465550621	-0.387247523	0.698572971	0.923035595
AC006504.3	9.207693257	0.048667392	0.475521116	0.102345385	0.918482532	0.979188711
AC006504.5	477.8806483	0.417479221	0.304810322	1.3696361	0.170800525	0.608778677
AC006504.7	39.34172173	0.575429797	0.401927665	1.431675018	0.152236849	0.58319359
AC006511.3	36.60481248	-0.219882351	0.367585938	-0.598179441	0.549720208	0.873929022
AC006511.5	7.358996396	0.783098298	0.494046513	1.585069983	0.112950435	0.526219553
AC006518.1	7.924928223	-0.441621259	0.520254823	-0.848855675	0.395961606	0.800667494
AC006518.2	3.521602667	-0.263356658	0.443729968	-0.593506585	0.552842177	0.875483605
AC006538.1	61.53367151	0.280536054	0.485710974	0.577578167	0.563548951	0.87992437
AC006538.2	12.27094065	-0.131060105	1.989487073	-0.065876329	0.947476287	0.988363138
AC006539.2	1.761443293	0.190521122	0.77794829	0.244902039	0.806532283	0.952594799
AC006547.1	47.38842679	-0.411665226	0.275376198	-1.49491942	0.134935473	0.561804501
AC006547.2	7.296088713	-0.18561762	0.641273214	-0.289451697	0.772235739	0.941865963
AC006557.1	16.871849	0.121413955	0.446917423	0.271669774	0.785875945	0.947462431
AC006557.3	1.126322124	-0.285697096	0.798661428	-0.357719912	0.72055293	NA
AC006557.6	13.0268511	-0.789401098	0.424617773	-1.859086331	0.063014902	0.419240219
AC006581.2	1.981999113	0.906283182	0.657994544	1.377341486	0.168406695	0.604803293
AC006942.1	8.007671647	-0.09197295	0.470024269	-0.195677024	0.844862969	0.961125601
AC006946.2	62.01078992	-0.419329789	0.959972973	-0.436814161	0.662246128	0.912678998
AC006946.3	4.603887297	-0.645234876	0.980062501	-0.658360947	0.510306224	0.855094996
AC006960.3	1.203675225	0.260785857	1.121591223	0.232514174	0.81613868	NA
AC006971.1	4.367166767	-0.564143817	0.36446662	-1.547861412	0.121655667	0.541642961
AC006978.1	246.5272823	-0.473910125	0.315972006	-1.499848454	0.133653663	0.559874642
AC006978.2	19.76525344	-0.1102496	0.594345165	-0.185497597	0.852838765	0.963238741
AC007000.1	25.00255196	-0.577187016	0.332517559	-1.735809136	0.082597588	0.463994849
AC007009.1	16.20559967	-0.484681728	0.844584119	-0.573870284	0.566055583	0.880810849
AC007032.1	30.61743551	0.277133293	0.522344417	0.530556629	0.595726057	0.889431222
AC007036.3	4.520123839	0.289902329	0.645535878	0.449087865	0.653368274	0.909698162
AC007038.1	53.19785969	0.157552643	0.268302122	0.587221011	0.557055283	0.877274106
AC007040.2	65.66337886	0.462910849	0.544930966	0.849485307	0.395611302	0.800631255
AC007066.2	136.0832299	-0.063766568	0.25157152	-0.25347292	0.799902784	0.951227575
AC007098.1	97.90331457	0.062107043	0.30515349	0.203527226	0.838722967	0.959351818
AC007099.1	8.78894077	-1.793068672	0.940437155	-1.906633169	0.056568107	0.400916126
AC007114.1	49.26418143	-0.754376553	0.378078444	-1.995291093	0.046011141	0.366267405
AC007114.2	23.11201927	-0.18018387	0.370737259	-0.486015004	0.626956528	0.900733965
AC007128.1	60.13457418	-0.602517217	0.941300962	-0.640089877	0.52211417	0.861052021
AC007128.2	19.99064343	-0.90847319	1.153806355	-0.78737059	0.431064958	0.81977302
AC007161.3	27.30902479	0.020319038	0.335405884	0.060580445	0.951693348	0.989168191
AC007182.1	3.278621775	-0.375484468	0.79686994	-0.471199187	0.637498499	0.905052078
AC007182.2	12.61312461	-0.754996606	0.292301615	-2.582936829	0.009796326	0.178079939
AC007191.1	368.9309749	-0.336193453	0.317964925	-1.05732874	0.290361581	0.729345652
AC007192.1	2519.068796	0.089656696	0.209905327	0.427129206	0.669285221	0.914916039
AC007192.2	15.94393944	0.183552983	0.30947751	0.593106048	0.553110183	0.875682756
AC007216.2	1.95293033	0.314825087	0.593439602	0.530509062	0.595759028	0.889431222
AC007216.3	31.89712283	0.077290795	0.279499701	0.276532656	0.782138981	0.945826786
AC007216.4	6.505986532	0.11426041	0.508599516	0.224656938	0.822246167	0.956495815
AC007220.1	1.27407495	-0.447022508	0.854566477	-0.523098577	0.600905656	NA
AC007224.2	1.992699546	-0.16918375	0.826154715	-0.204784584	0.837740432	0.959033921
AC007225.1	5.471336278	0.040652957	0.779345336	0.052162957	0.958398849	0.990489046
AC007238.1	90.25682946	-0.167091283	0.257859482	-0.647993557	0.516989118	0.858752211
AC007240.3	63.39461076	0.732430381	0.47691873	1.535755118	0.124598451	0.544501602
AC007250.1	2.345094379	0.235960269	0.664924881	0.354867558	0.722688814	0.929064484
AC007255.1	49.23501436	-0.412019766	0.665319081	-0.619281451	0.535730962	0.869078995
AC007262.2	15.05339752	-0.194592044	0.418076194	-0.465446361	0.64161184	0.906870757
AC007272.1	3.634571018	0.258708555	0.640269762	0.404061803	0.686167272	0.919796506
AC007283.1	2.424705136	-0.364035339	1.244035865	-0.292624473	0.769809206	0.941085274
AC007292.1	16.02019404	0.405300875	0.307490215	1.318093567	0.187472328	0.631501603
AC007292.2	19.30696469	-0.360858191	0.294917741	-1.223589296	0.2211072	0.664829222
AC007298.2	1.044946108	-2.82330138	1.603613079	-1.760587649	0.078308221	NA
AC007308.1	11.14771015	-1.164397322	0.500863282	-2.324780761	0.020083686	0.255532724
AC007318.1	138.3936638	-0.208356158	0.221548985	-0.940451872	0.346985825	0.770130645
AC007319.1	13.3174534	0.381947405	0.465963603	0.819693647	0.412390772	0.809960044
AC007326.4	12.09935412	0.181532148	0.676995571	0.268143775	0.788588652	0.948025089
AC007326.5	18.79298578	0.182872018	0.443226168	0.412593008	0.679904825	0.918280771
AC007336.1	20.94165638	-0.194237816	0.605506148	-0.320785869	0.748372669	0.934961266
AC007342.3	1.252253691	-1.28035114	1.172738429	-1.091761903	0.274937768	NA
AC007342.4	40.94181703	-1.282011444	0.932791218	-1.374381984	0.169323126	0.606130939
AC007342.5	38.31487319	-0.86733144	0.985328854	-0.880245653	0.378726247	0.790578339
AC007342.6	9.769014638	-0.17881019	0.318860121	-0.560779408	0.574947926	0.883144423
AC007342.7	30.84079989	-0.252399538	0.311832877	-0.809406437	0.418281401	0.811973228
AC007342.8	8.166782771	-1.038588073	1.017194716	-1.021031723	0.307239409	0.743635853
AC007342.9	21.39531464	-1.09243408	0.995554336	-1.097312362	0.272504869	0.713068104
AC007344.1	1.067786514	-1.689162168	1.523481592	-1.108751282	0.267537492	NA
AC007362.1	2.807669967	0.383390086	0.932017065	0.411355221	0.680812083	0.918509405
AC007365.1	9.97956004	-0.609801598	0.516043043	-1.181687471	0.237329732	0.680716866
AC007368.1	2.545883856	4.246936122	2.511927033	1.690708395	0.09089251	0.482329063
AC007370.2	2.692561597	-0.254056364	0.680412641	-0.37338572	0.708861386	0.926321413
AC007375.3	1.443069659	-0.75932548	1.198703472	-0.633455644	0.526436138	NA
AC007382.1	176.214456	-0.511338972	0.291954191	-1.751435625	0.079870901	0.458579902
AC007383.1	93.9596587	-0.619595236	0.311835707	-1.986928445	0.046930327	0.369887043
AC007383.2	87.50533214	-0.310180636	0.321928881	-0.963506707	0.3352933	0.76376826
AC007384.1	1.127331012	-0.394139859	1.090973619	-0.361273501	0.717895001	NA
AC007389.1	7.938184928	0.166080986	0.594689209	0.279273583	0.780034878	0.944978866
AC007389.3	2.474317484	-0.053703803	0.771138614	-0.069642218	0.944478433	0.987735489
AC007390.1	106.9169439	-0.090261561	0.256430216	-0.351992689	0.724843745	0.929763161
AC007391.2	2.288216757	0.316686602	0.848603755	0.373185483	0.7090104	0.926321413
AC007405.1	9.743201449	-1.004112618	0.566262915	-1.773226873	0.076191121	0.450838855
AC007405.2	8.308842333	0.274617932	0.670225731	0.409739464	0.681997077	0.918983639
AC007405.3	40.41190242	-0.876626374	0.515078551	-1.701927546	0.088768951	0.47674024
AC007406.3	2.628858728	-2.399284784	0.744201739	-3.223970945	0.001264262	0.064399978
AC007406.4	345.3930007	-0.349187593	0.261757769	-1.334010426	0.18220044	0.624333844
AC007423.1	1.159466052	2.096460207	1.923655805	1.089831248	0.275787486	NA
AC007448.4	1.530321407	-0.060785384	0.599839873	-0.101336017	0.919283726	NA
AC007448.5	5.813669319	-0.637496163	0.517335585	-1.232268146	0.217848935	0.660606274
AC007450.4	2.470476867	1.102894478	0.736864003	1.496740883	0.134460694	0.560805508
AC007485.2	295.4387317	-0.279834137	0.22395186	-1.249528076	0.211471991	0.654022761
AC007490.1	0.803178507	-1.698525041	1.21147504	-1.40203057	0.160906118	NA
AC007494.1	1.339628814	0.898335989	0.68445155	1.312490255	0.189354772	NA
AC007496.3	4.449618171	-0.242605203	0.304458411	-0.796841848	0.425542888	0.816840075
AC007497.1	4.08595514	0.378303179	0.412444294	0.917222483	0.359026068	0.778258689
AC007529.2	3.261386964	-0.113574985	0.698771419	-0.162535247	0.870884374	0.967798274
AC007541.1	70.72624948	-0.031149538	0.368112791	-0.084619548	0.932563858	0.984139448
AC007546.1	7.624349718	-0.321156391	0.453759347	-0.707768101	0.479089279	0.842771258
AC007552.1	2.810515192	0.812370221	0.691212458	1.175282957	0.239881531	0.683571993
AC007552.2	4.558082733	-0.404766279	0.903386408	-0.448054427	0.654113917	0.909930036
AC007560.1	8.020350544	-0.480063249	0.401890913	-1.194511329	0.232278012	0.675548706
AC007566.1	15.72954975	-0.329561459	0.368688343	-0.893875451	0.371388534	0.785873251
AC007608.1	0.876194983	-0.772815895	1.565528299	-0.493645433	0.621556609	NA
AC007608.3	0.798057841	-1.101370268	1.659124638	-0.663826118	0.506801607	NA
AC007610.2	2.61418438	0.571341593	0.43654636	1.308776443	0.190610089	0.634483179
AC007610.4	16.01394436	-0.056028239	0.3520851	-0.159132662	0.873564356	0.968700058
AC007611.1	14.2634756	0.44498412	0.512865564	0.867642812	0.385589902	0.794912455
AC007613.1	17.78967494	0.226139117	0.411614814	0.54939499	0.582734411	0.88438058
AC007614.1	3.12435664	-0.048569677	1.083439265	-0.044829165	0.964243478	0.992015853
AC007619.1	1.487515866	-1.078920379	0.673417451	-1.602156844	0.109120931	NA
AC007620.2	365.1928385	-0.364098005	0.642970709	-0.566274636	0.5712071	0.880962566
AC007622.2	13.35768127	-0.249382107	0.297084151	-0.839432552	0.401226624	0.803266831
AC007637.1	8.975439472	-1.154250787	0.756460957	-1.525856394	0.127045633	0.548369124
AC007638.2	0.870074873	-0.397350344	0.935378611	-0.424801614	0.670981301	NA
AC007639.1	6.728035487	0.01768137	0.521701716	0.033891723	0.972963494	0.994092619
AC007663.1	2.122434726	1.714309242	0.887090637	1.932507423	0.053296907	0.390772231
AC007663.2	1.315735474	1.856436306	1.021825336	1.816784375	0.069250136	NA
AC007663.3	5.738168936	0.704713884	0.638469514	1.103754946	0.269699453	0.71077997
AC007663.4	20.78953451	0.065926258	0.310722805	0.212170644	0.831973908	0.958173877
AC007666.1	3.764170177	0.890308105	0.553963807	1.607159339	0.108019419	0.516773858
AC007673.1	1.855004767	-0.73193977	0.72471744	-1.009965718	0.312511715	0.748262581
AC007681.1	23.0262665	0.205164575	0.536685629	0.382280732	0.702253145	0.924418387
AC007683.1	12.4843868	-0.324482709	0.285854361	-1.135132964	0.256319612	0.699180195
AC007684.2	1.617108108	0.138347464	0.705400414	0.196126145	0.844511433	0.960966564
AC007686.1	2.68942618	-0.622921643	0.978373222	-0.636691222	0.524325992	0.862063586
AC007686.3	93.87475094	-0.067425171	0.355525219	-0.189649475	0.849583816	0.962075389
AC007686.4	14.01006219	-0.498080145	0.614819749	-0.810123855	0.417868995	0.811972803
AC007688.2	19.88173049	-1.005800174	0.366235145	-2.74632347	0.006026731	0.142089967
AC007728.2	5.395663992	0.343087108	0.659605255	0.520140046	0.602965968	0.891920598
AC007731.1	56.67616322	-0.324138725	0.327514611	-0.989692409	0.322324486	0.75575205
AC007731.4	2.142867919	-3.347217001	1.038472254	-3.223212743	0.001267614	0.064399978
AC007743.1	84.53797781	0.50189643	0.753503909	0.66608338	0.505357807	0.852440659
AC007744.1	26.96682585	0.363666586	0.981614795	0.370477898	0.711026442	0.926574488
AC007750.1	5.38652596	0.347796675	1.112189921	0.312713385	0.754498425	0.935834498
AC007773.1	35.78191852	0.161894262	0.359425888	0.450424601	0.652404309	0.909099465
AC007780.1	8.306302654	-1.10916591	0.590131244	-1.879524124	0.060172963	0.411597576
AC007785.3	6.176675758	-0.426295974	0.489026651	-0.871723397	0.383359293	0.793256033
AC007786.1	3.923834318	-0.038367552	0.528383957	-0.072613014	0.94211407	0.987213154
AC007787.2	3.434675651	-0.266756224	0.617816529	-0.43177256	0.665906725	0.913486096
AC007823.1	9.280984663	0.601245231	0.367026661	1.638151379	0.101390119	0.50337017
AC007842.1	139.794479	-0.209802115	0.335362599	-0.625597831	0.531578762	0.866843599
AC007846.1	4.059660649	1.089842127	1.043942033	1.043968049	0.296500172	0.734463585
AC007848.1	12.96038671	-1.896142148	1.078143697	-1.758710043	0.078626771	0.45642413
AC007848.2	1.364119897	-2.51636671	1.227659846	-2.049726329	0.040391144	NA
AC007878.1	42.45125563	-0.433189316	0.26254307	-1.649974291	0.098948195	0.500231661
AC007879.3	7.713152424	0.711508065	0.484919791	1.467269593	0.142302732	0.571119483
AC007881.3	5.114199199	0.677903818	0.511447126	1.325462171	0.185017908	0.62789415
AC007906.2	53.97890851	-1.737854128	0.595295261	-2.919314567	0.00350802	0.110061996
AC007920.2	1.092435284	-0.067187589	1.319366959	-0.050924111	0.959385993	NA
AC007923.1	0.785617215	0.589382928	0.995558679	0.592012244	0.553842389	NA
AC007938.1	6.742532093	-0.825398291	0.573588957	-1.439006595	0.150148654	0.581614472
AC007938.2	12.91600198	-0.692358847	0.410703556	-1.685787321	0.091836771	0.484678445
AC007938.3	18.60761832	-0.637005645	0.296144992	-2.150992461	0.031476795	0.314067241
AC007950.2	4.067925597	-0.184288175	0.532705403	-0.345947636	0.729382068	0.930464355
AC007952.1	12.72944055	0.393389924	0.737332887	0.533530961	0.593666085	0.888396299
AC007952.2	27.78300859	0.503308214	0.592385865	0.849629007	0.39553138	0.800631255
AC007952.4	9.595579264	0.320145869	0.508846771	0.629159675	0.529244526	0.865195716
AC007952.5	8.892324075	0.438066836	0.522410275	0.838549426	0.401722201	0.803266831
AC007952.6	14.01219525	0.437497022	0.846624306	0.51675462	0.605327462	0.892939985
AC007952.7	2.98556643	0.470510106	0.572762338	0.821475287	0.411375595	0.809346783
AC007952.8	0.829219796	0.125826773	1.336749747	0.094128893	0.925006769	NA
AC007953.1	0.617016823	-2.117513429	1.476242917	-1.434393625	0.151459966	NA
AC007956.2	3.898058338	0.717321685	0.367419607	1.952322828	0.050899889	0.383736122
AC007996.1	235.4367294	-0.500716016	0.392520833	-1.275641886	0.20208214	0.64466949
AC007998.2	3.482322662	0.088896055	0.620687011	0.143222032	0.88611483	0.971779557
AC007998.4	2.247005532	-1.116700482	0.527161262	-2.11832804	0.034147295	0.323431306
AC008011.2	6.534364719	1.679042127	0.821508319	2.04385286	0.040968085	0.347710647
AC008012.1	7.320633824	1.913231033	1.369262444	1.39727124	0.162332021	0.596553747
AC008013.1	16.77085053	0.797670592	0.549771152	1.450913874	0.146803844	0.577606629
AC008014.1	95.69655464	-0.424264481	0.345231317	-1.228928143	0.219098749	0.662772498
AC008026.1	14.6881041	-0.391096018	0.243264848	-1.607696386	0.10790169	0.516480512
AC008035.1	4.759531034	0.060511869	0.569549843	0.106245081	0.915387904	0.97882562
AC008038.1	3521.642204	-0.274480754	0.227170416	-1.208259241	0.226947561	0.670795303
AC008040.1	6.320097336	-0.057314507	0.437349738	-0.131049598	0.895736072	0.97458003
AC008063.1	1.460425934	-0.267966263	1.007349253	-0.266011278	0.790230523	NA
AC008074.2	13.54314025	-0.423073277	0.379413871	-1.115070663	0.264820142	0.706696417
AC008079.1	76.6896593	-0.478317643	0.310987585	-1.538060251	0.124033884	0.543979174
AC008080.1	1.482228554	0.578960792	0.664044631	0.871870301	0.383279137	NA
AC008083.2	9.201891814	-0.53158103	0.883527976	-0.60165727	0.547402298	0.873077617
AC008083.3	1.760083193	0.705658794	1.118133355	0.631104323	0.527972315	0.86452895
AC008105.1	120.3669882	-0.131853051	0.459144773	-0.287170974	0.77398141	0.942088232
AC008105.2	15.86206788	-0.017981177	0.430723601	-0.04174644	0.966700833	0.992094308
AC008105.3	362.5590776	-0.2043154	0.717987897	-0.284566635	0.775976176	0.943295185
AC008115.3	49.60974306	0.058092336	0.328874888	0.176639624	0.859791468	0.965324543
AC008115.4	3.917071345	-1.582658455	0.591495994	-2.675687531	0.007457614	0.156687678
AC008124.1	852.422404	-0.706489149	0.327716439	-2.155794046	0.031099751	0.31296279
AC008132.1	13.78453386	-0.553196044	0.842910782	-0.656292524	0.511635927	0.856479863
AC008147.2	32.03548861	-1.198181259	0.511398403	-2.342950724	0.01913191	0.249631545
AC008149.1	2.89160286	-0.020912832	0.373969468	-0.055921228	0.95540456	0.990053336
AC008163.1	8.563749091	-0.423134619	0.933668026	-0.453196005	0.650407609	0.908143451
AC008264.2	726.8404021	-0.290284019	0.198595569	-1.461684267	0.143827751	0.573480493
AC008267.1	1.38311471	-0.537956678	0.83393611	-0.645081405	0.518874433	NA
AC008267.7	2.025469799	-0.008873411	0.554312042	-0.016007971	0.987228032	0.997434629
AC008268.1	1.42277741	-0.486881256	1.025316872	-0.474859304	0.63488726	NA
AC008280.2	2.990679027	-0.383014941	0.502247163	-0.762602497	0.445700495	0.82783372
AC008393.1	74.47459756	-0.145933047	0.34479921	-0.423240664	0.672119681	0.91560806
AC008397.1	34.8391846	-4.080215104	1.345955655	-3.031463249	0.002433715	0.091780253
AC008397.2	48.79450421	0.246926473	0.806648846	0.30611396	0.759517879	0.936897467
AC008403.2	10.91817875	-0.103935563	0.424424841	-0.244885673	0.806544956	0.952594799
AC008406.3	7.167493245	0.605131866	0.439865597	1.375719925	0.168908361	0.605380708
AC008417.1	1.810025154	0.205947775	0.652841402	0.315463717	0.752409595	0.935538737
AC008429.1	119.4923915	-0.662553496	0.438761546	-1.510053701	0.131029722	0.555341691
AC008429.2	32.77496151	-0.561741402	0.295885261	-1.898510929	0.057628809	0.404405688
AC008434.1	7.793318015	-0.497896061	0.384608045	-1.294554463	0.19547397	0.638412545
AC008438.1	8.481376051	-0.514464022	0.36779221	-1.398789881	0.161876002	0.596165188
AC008440.1	4.117577108	0.163877693	0.991951535	0.165207359	0.868780773	0.967798274
AC008443.1	2.030405981	-1.184955115	0.613457492	-1.931601014	0.053408771	0.391091301
AC008443.2	24.15443853	-1.491218161	1.158305691	-1.287413308	0.197950268	0.641292357
AC008443.3	3.49443455	0.132803992	0.801393344	0.165716365	0.868380166	0.967798274
AC008443.4	22.66933231	0.167699453	0.350821316	0.478019565	0.63263628	0.903127145
AC008467.1	23.57661658	-0.169150863	0.439983827	-0.384447911	0.700646496	0.923979323
AC008481.2	6.292694808	-0.437606566	0.35082345	-1.247369769	0.212261946	0.654672675
AC008494.1	4.031099081	-0.003369812	0.402691039	-0.008368232	0.993323195	0.998399339
AC008494.3	14.81657779	-0.034730464	0.316847697	-0.109612488	0.912716706	0.978386754
AC008498.1	4.701004307	-0.394798753	0.413724848	-0.954254391	0.339954889	0.766143472
AC008498.2	2.54843626	-0.405624473	0.457144063	-0.887301194	0.374916763	0.787864177
AC008507.1	17.90475263	-0.185051079	0.332414197	-0.556688256	0.577740442	0.883341311
AC008507.2	4.57790348	-0.505051779	0.415245964	-1.216271372	0.223881563	0.667972232
AC008514.2	7.20083833	-0.155197205	0.579452611	-0.267834162	0.788826973	0.948025089
AC008522.1	456.7837112	-0.608513062	0.296116974	-2.054975281	0.039881392	0.343815314
AC008537.2	10.35478032	0.010342617	0.526694961	0.019636826	0.984333087	0.996494843
AC008537.3	41.34276702	0.162263742	0.508829152	0.318896315	0.749805139	0.935324929
AC008537.4	7.772304747	-0.210430353	0.408583209	-0.515024476	0.606535917	0.893899418
AC008543.1	57.11988334	0.373395936	0.41077219	0.909009776	0.363344966	0.781460433
AC008555.1	17.4266617	0.756570999	0.720460155	1.050121916	0.293662064	0.731674371
AC008555.2	28.67319106	0.898398361	0.710019859	1.265314413	0.205758642	0.648449204
AC008555.4	16.26809364	0.131192332	0.612727833	0.214111918	0.830459782	0.958098261
AC008555.6	36.94863979	-0.365395723	0.446758118	-0.81788267	0.413424187	0.810069006
AC008556.1	8.098907953	-0.125993058	1.17734424	-0.10701463	0.914777373	0.978801776
AC008569.2	3.217430071	0.336362596	0.47150815	0.713375996	0.475613123	0.841274501
AC008581.1	63.05413403	-0.561331412	0.376487689	-1.490968838	0.135969677	0.562775746
AC008581.2	50.3963362	-0.219780099	1.064582182	-0.206447283	0.83644154	0.9590057
AC008592.1	3.8929175	0.261319816	0.50565442	0.516795276	0.605299078	0.892939985
AC008608.2	11.67319845	0.192117535	0.331889898	0.578859241	0.562684154	0.879774805
AC008610.1	8.946173289	0.481909869	0.493667948	0.976182209	0.328974178	0.760555483
AC008620.2	1.458085909	0.288893132	1.027437638	0.281178265	0.778573675	NA
AC008622.2	38.01002859	-0.007989827	0.291313657	-0.027426889	0.978119252	0.995040966
AC008632.1	1.283621284	0.351670428	1.013485967	0.34699092	0.72859814	NA
AC008649.1	1.44262913	-0.12704571	1.119044831	-0.113530492	0.90960999	NA
AC008655.1	41.96130272	-1.365316231	0.847252031	-1.611464099	0.107078606	0.514267354
AC008655.2	5.692099813	-0.033611987	0.521547495	-0.064446646	0.948614589	0.988660906
AC008663.2	5.999891475	0.413182368	0.51151994	0.807754177	0.419232109	0.812364546
AC008669.1	28.23957332	-0.220223102	0.383552583	-0.574166652	0.565855033	0.880810849
AC008676.1	10.22076507	0.608789228	0.591172312	1.029799969	0.303103915	0.740120402
AC008676.3	7.743060798	0.117335722	0.646790779	0.181412176	0.856044063	0.963859246
AC008686.1	21.94654645	1.395482168	0.564421161	2.472412915	0.013420441	0.206902973
AC008687.1	3.570414112	-0.608935485	1.057569975	-0.575787417	0.564758879	0.880365197
AC008687.2	12.17489349	1.323543474	0.674819168	1.961330587	0.049840471	0.379931406
AC008687.3	19.87988795	0.871587755	0.669355881	1.302129077	0.192872265	0.636164092
AC008687.4	21.50489668	0.080770784	0.499699067	0.161638853	0.871590259	0.967798274
AC008687.6	8.826271673	0.252256878	0.925838934	0.272463026	0.785266017	0.94738849
AC008687.7	10.59623689	0.302539891	0.73963648	0.409038628	0.682511314	0.919300827
AC008687.8	7.765529552	0.881937866	0.744321991	1.184887559	0.236061907	0.679096722
AC008691.1	26.62609943	0.355847913	0.502276682	0.708469905	0.478653495	0.842548451
AC008703.1	6.155084593	1.283650177	0.954689997	1.344572774	0.17876324	0.620368023
AC008708.2	2.068272764	3.708920674	1.574459588	2.355678546	0.018488909	0.245236967
AC008734.1	3.61145817	-0.234363085	0.469507461	-0.499167967	0.617661059	0.89742441
AC008735.1	19.36093412	-0.016308053	0.306528749	-0.053202359	0.957570676	0.990489046
AC008735.2	168.6880173	0.086613919	0.320155119	0.270537356	0.786746882	0.947792619
AC008735.4	28.42023378	-0.050615726	0.251794024	-0.201020361	0.840682653	0.959983083
AC008736.1	41.75935248	-0.008723285	0.451273841	-0.019330358	0.984577567	0.996494843
AC008738.3	31.54726757	-0.553576168	0.633704669	-0.873555451	0.382360396	0.792758033
AC008738.5	3.632444969	0.172868539	1.143259753	0.151206704	0.879812662	0.970238646
AC008738.7	48.99412047	0.01490127	0.715134878	0.020837006	0.983375677	0.996494843
AC008739.6	2.755205643	0.389008683	0.673358623	0.57771397	0.563457246	0.879888994
AC008743.1	1.012106286	2.665937574	1.480162536	1.80111137	0.071685328	NA
AC008749.1	2.014473319	-0.56151275	1.013537017	-0.554013066	0.579569904	0.883976383
AC008750.1	5.770955346	-0.104154487	0.715286838	-0.145612196	0.88422754	0.97134076
AC008750.4	7.228046291	-0.701229106	0.378348453	-1.853394935	0.063825773	0.42052737
AC008750.6	2.661935004	-0.833805235	0.52483233	-1.588707837	0.112126369	0.525252093
AC008750.7	23.45553974	-0.51279799	0.422188525	-1.214618493	0.224511632	0.66837447
AC008752.2	2.661535989	0.193863461	0.515952442	0.375739013	0.707110931	0.925819477
AC008752.3	9.022594574	0.108312011	0.474832831	0.228105565	0.819564174	0.955673194
AC008758.1	0.504806598	1.601456907	2.188430527	0.731783297	0.464300845	NA
AC008758.3	3.665190253	0.737246715	1.007870757	0.731489341	0.464480313	0.837004025
AC008758.4	14.51703405	-0.004831333	0.667950964	-0.007233065	0.994228899	0.998399339
AC008758.5	5.309935537	0.935908654	1.350744391	0.692883613	0.488382594	0.845810435
AC008760.1	37.64925854	0.089330493	0.37202685	0.240118401	0.810238469	0.953093334
AC008760.2	37.10320491	0.745235035	1.207809273	0.617013838	0.537225598	0.869479416
AC008761.3	5.994543613	-0.814411485	1.413922561	-0.575994405	0.564618963	0.880365197
AC008763.1	19.8259156	-0.259637507	0.618366991	-0.419876078	0.674575984	0.916910184
AC008763.2	3.915182677	-0.222624472	0.791782097	-0.281168863	0.778580885	0.944638304
AC008763.3	0.592530206	-3.490705937	3.177207069	-1.09867121	0.271911504	NA
AC008764.10	2.052707316	0.211012911	0.50619338	0.41686225	0.676779167	0.917294983
AC008764.2	9.803224145	0.011009259	0.286030898	0.038489756	0.969297199	0.992792436
AC008764.3	4.746575613	0.255390188	0.53903046	0.473795466	0.635645768	0.904208845
AC008764.4	405.8178861	-0.051913973	0.190779265	-0.272115384	0.785533301	0.947462343
AC008764.6	103.064912	0.269248311	0.27737842	0.970689468	0.331702938	0.762400382
AC008764.8	90.66321624	0.529443435	0.258329592	2.049488138	0.040414407	0.345668339
AC008764.9	18.99088488	0.073288108	0.316169171	0.231800298	0.816693126	0.954908748
AC008770.1	4.244784156	-0.378726901	0.816349581	-0.463927354	0.642699794	0.907042388
AC008770.2	2.867002911	-0.3628036	0.682465809	-0.531606998	0.594998217	0.888847264
AC008770.3	1.972413746	-0.089815465	0.493033854	-0.182168962	0.85545013	0.963668659
AC008771.1	305.5863358	-0.010883751	0.255269006	-0.042636399	0.96599138	0.992094308
AC008781.1	3.037821634	-0.387471091	0.532690803	-0.727384609	0.46699038	0.837769455
AC008806.1	2.909888164	-0.071420686	0.583285809	-0.122445437	0.902546256	0.97604929
AC008825.1	0	0	0	0	1	NA
AC008825.2	0.171716427	0.209220418	2.419336961	0.086478412	0.931086117	NA
AC008840.1	6.969171818	0.010759075	0.581931118	0.018488572	0.985249094	0.996742508
AC008870.1	3.520191945	-0.201392349	0.550310956	-0.365961001	0.714394176	0.92695507
AC008870.2	66.56762738	-0.078044879	0.229371915	-0.340254729	0.733664706	0.931611557
AC008870.3	13.43363109	-1.257277024	0.479799311	-2.620422735	0.008782083	0.169366074
AC008870.5	1.845252402	-2.702979381	1.929475156	-1.400888409	0.161247445	0.595468077
AC008875.1	22.49765777	-0.166987514	0.473557868	-0.352623249	0.724370906	0.929607622
AC008878.2	2.258795943	0.073519644	1.084662598	0.067781119	0.945959874	0.987836722
AC008878.3	3.158960738	0.440580251	1.679994831	0.262250956	0.79312797	0.949896141
AC008878.4	1.807420019	-0.106318932	0.601000117	-0.176903347	0.85958431	0.965199192
AC008894.2	719.1106823	0.424718212	0.182367942	2.328908291	0.019863925	0.253864312
AC008894.3	68.72307257	0.151788531	0.275128784	0.551699929	0.581153959	0.883976383
AC008895.1	31.87031532	-0.137804431	0.257817219	-0.534504375	0.592992624	0.888396299
AC008897.1	7.312753172	0.154745604	0.544566995	0.284162656	0.776285732	0.943409756
AC008897.3	2.983862227	-0.958366133	0.531746491	-1.802298932	0.071498386	0.44097413
AC008906.1	35.12216644	-0.167120287	0.36066177	-0.463371228	0.643098299	0.907042388
AC008906.2	2.349782053	0.461021594	0.738802405	0.624012037	0.53261968	0.867298583
AC008914.1	2.745819031	-0.747088214	1.186597587	-0.629605371	0.528952809	0.864921405
AC008915.1	2.346387655	-0.539911869	0.511617676	-1.055303391	0.291286591	0.730555818
AC008915.2	122.5301906	-0.233575361	0.203431597	-1.148176411	0.250895745	0.695808334
AC008937.1	8.641777258	0.024399426	0.256885362	0.094981767	0.924329309	0.981827787
AC008937.3	30.2635156	-0.35837612	0.317456354	-1.128898871	0.258940497	0.701992186
AC008945.1	1.191237231	-0.275238934	1.641823069	-0.167642263	0.866864721	NA
AC008946.1	4.906550507	0.033207126	0.369042397	0.089981873	0.928301619	0.982840171
AC008957.1	2.456435797	0.842943728	0.881318101	0.956457977	0.338840906	0.765510758
AC008957.3	31.48075719	-0.380452356	1.029985058	-0.369376577	0.711847054	0.926619691
AC008966.1	352.8508318	0.433464174	0.296151339	1.463657652	0.143287512	0.572521916
AC008966.2	7.849075035	0.433930013	0.616359602	0.704020853	0.481419788	0.843654176
AC008969.1	502.0374491	1.633401641	0.498898984	3.274012763	0.001060318	0.058330355
AC008972.1	4.47648445	-0.324471223	0.455974059	-0.711600181	0.476712395	0.841633508
AC008972.2	6.458392605	0.050511489	0.42491704	0.118873767	0.905375366	0.976322293
AC008982.1	16.33334064	-0.220408457	0.82329226	-0.267715934	0.788917984	0.948025089
AC008982.2	18.95547683	-1.187507778	0.350117586	-3.391739871	0.000694503	0.046145978
AC008993.1	68.19019883	-0.249971827	0.25286413	-0.98856183	0.322877569	0.756029795
AC008993.2	64.55758773	-0.30897294	0.287800047	-1.073568066	0.283016316	0.722649759
AC009005.1	212.4443705	0.217576952	0.420769211	0.517093329	0.60509101	0.892933976
AC009019.1	6.424294072	0.961627777	0.35574743	2.703119395	0.006869207	0.151094805
AC009021.2	1.126502408	0.117120571	1.138608454	0.102862903	0.918071781	NA
AC009032.1	2.265004834	-0.430690513	0.462445255	-0.931332971	0.351681352	0.773307081
AC009034.1	10.31814456	-0.074040589	0.478969457	-0.154583111	0.877149986	0.969504049
AC009041.3	18.12966173	0.629131008	0.36176362	1.739066541	0.082023059	0.463012008
AC009053.1	415.9519528	0.252172908	0.224386085	1.123834875	0.261083083	0.703498262
AC009053.2	15.50626054	0.688931969	0.309131936	2.228601736	0.025840415	0.286273536
AC009054.2	4.759995876	0.635217725	0.497671858	1.276378632	0.201821706	0.64466949
AC009055.1	1.149181277	1.557913204	2.405881188	0.647543699	0.517280122	NA
AC009055.2	3.447315719	1.22117563	1.083745845	1.126809977	0.259822831	0.702744887
AC009060.1	44.28799672	-0.122650748	0.536160044	-0.228757719	0.819057231	0.955417614
AC009061.1	2.393215975	0.295139474	0.740352231	0.398647375	0.690153049	0.921027085
AC009061.2	85.02031339	0.246326257	0.376969498	0.653438165	0.513473841	0.856921219
AC009065.1	22.04741344	-0.130357743	0.57545141	-0.226531278	0.820788235	0.956064866
AC009065.2	26.8205242	0.233110545	0.643145332	0.362453918	0.717012854	0.927450724
AC009065.3	1.460864611	-0.914829209	0.61524644	-1.486931333	0.137032948	NA
AC009065.4	28.66854157	-0.138686974	0.344673115	-0.402372473	0.687409925	0.920028582
AC009065.5	27.19051002	-0.804175905	0.598055783	-1.34465033	0.178738182	0.620368023
AC009065.6	5.333342091	-0.249344367	0.427642751	-0.583066978	0.559848213	0.878586139
AC009065.7	5.431296791	-0.9832513	0.42445704	-2.31649191	0.020531426	0.257148115
AC009065.8	53.00770845	0.052594936	0.274715415	0.191452438	0.84817114	0.961875224
AC009078.1	1.320382042	0.291448002	1.456955481	0.200039058	0.841450035	NA
AC009078.2	3.470705533	0.283926512	0.561007442	0.50610115	0.612785643	0.895402925
AC009078.3	152.4403584	-0.08945024	0.354983881	-0.251983947	0.801053472	0.951432245
AC009084.2	31.07094837	-0.404918907	0.633006407	-0.639675843	0.522383364	0.861064256
AC009084.3	72.95533924	0.296039394	0.245983281	1.203493965	0.228785226	0.671597246
AC009086.2	16.1560331	-0.106972209	0.312696685	-0.342095756	0.732278831	0.930807303
AC009088.1	10.10947149	0.116957282	0.311503627	0.375460418	0.707318079	0.925819477
AC009088.3	4.718507391	0.201929976	1.088587096	0.185497308	0.852838992	0.963238741
AC009090.3	6.996382814	0.017945708	0.441866601	0.040613406	0.967604097	0.992198643
AC009090.4	89.48766888	-0.035243371	0.351033253	-0.100398954	0.9200276	0.979849932
AC009090.5	24.65619212	0.477485573	0.419541982	1.138111544	0.255073908	0.698485327
AC009090.6	333.0002451	-0.384587368	0.287325093	-1.338509507	0.180730403	0.622617439
AC009093.1	24.4398111	-0.290608225	1.382576596	-0.210193219	0.833516872	0.958534823
AC009093.2	3.446067754	-1.469381852	1.855896485	-0.791736966	0.428514063	0.818659541
AC009093.3	1.621077485	-1.169931907	0.748949154	-1.562097908	0.118264926	0.536513451
AC009093.4	14.5591932	1.874578268	0.890131607	2.105956303	0.035208148	0.327219483
AC009093.6	3.842161473	1.618399986	1.028799355	1.573095841	0.115696628	0.531732909
AC009093.8	3.594946745	-0.815960652	0.805433334	-1.013070378	0.311026546	0.746797208
AC009093.9	2.444188673	-0.225779606	1.083426506	-0.208394021	0.834921325	0.958775142
AC009095.1	4.105491594	0.241880266	0.788646381	0.306703069	0.759069393	0.936897467
AC009097.2	1.198466656	0.428311507	0.941854455	0.454753391	0.649286666	NA
AC009102.1	1.065410035	0.210799577	1.16983384	0.18019617	0.856998565	NA
AC009102.2	4.071697566	-0.597953355	0.933925783	-0.640257894	0.52200495	0.86102719
AC009107.2	2.867516237	0.045389703	0.500211504	0.090741021	0.927698375	0.98263833
AC009108.1	4.868710654	-0.512713552	0.543981585	-0.942520053	0.34592645	0.769538694
AC009108.3	22.00250056	-1.541752766	0.547383978	-2.816583654	0.00485374	0.129652262
AC009108.4	1.013208983	2.395714636	1.590189089	1.506559599	0.13192358	NA
AC009113.1	234.2015934	0.016566914	0.295120648	0.056136071	0.955233409	0.989951323
AC009118.2	57.99338763	0.53168047	0.285027243	1.8653672	0.062129952	0.41712161
AC009118.3	42.44841896	-0.282604048	0.406710447	-0.69485318	0.487147317	0.845412217
AC009119.1	0.706248323	-0.543522943	1.275088094	-0.426263052	0.669916177	NA
AC009120.1	29.05839316	-0.318918218	0.389286723	-0.819237335	0.412651018	0.809960044
AC009120.2	251.955721	-0.120845778	0.279797663	-0.431904173	0.665811062	0.913486096
AC009120.3	21.46529079	-0.045719492	0.378469642	-0.12080095	0.903848698	0.976322293
AC009120.5	7.192955556	0.290818785	0.433218931	0.671297499	0.502031028	0.851262265
AC009121.2	33.30994567	0.405578982	0.289899122	1.399034874	0.161802525	0.596026736
AC009121.3	7.165548135	0.042354494	0.448575346	0.094420021	0.924775512	0.981881184
AC009123.1	0.876173536	-2.213161694	1.566824484	-1.412514112	0.157798639	NA
AC009126.1	73.40928213	-0.014244408	0.327721702	-0.043464952	0.965330902	0.992015853
AC009133.1	484.8725521	-0.08229888	0.251471456	-0.32726927	0.743464233	0.934469168
AC009133.2	178.7789769	-0.118534372	0.691519856	-0.171411379	0.863900308	0.966788694
AC009133.4	25.50673485	0.336356771	0.804061628	0.418322128	0.675711613	0.917052828
AC009133.5	2.346465279	-0.318061099	0.548825671	-0.579530288	0.562231416	0.879774805
AC009133.6	0.683067581	1.499007187	2.256646264	0.664263252	0.506521836	NA
AC009137.2	2.469008217	0.938066785	0.579836089	1.617813729	0.105702747	0.512547266
AC009139.1	9.714134635	1.77548466	0.957384037	1.854516675	0.063665277	0.420487303
AC009139.2	19.15749846	-1.018979485	0.634838461	-1.605100427	0.108471705	0.517936701
AC009148.1	19.89193006	0.222112988	0.490026496	0.453267303	0.650356274	0.908143451
AC009152.3	0.782250465	-1.774893717	1.228059061	-1.445283679	0.14837822	NA
AC009159.3	1.913855891	1.974289592	1.385852367	1.42460311	0.154271961	0.585181095
AC009163.3	11.99243384	-0.898912244	0.463481122	-1.939479733	0.05244295	0.389545546
AC009163.4	5.538051089	0.02583507	0.360773644	0.071610192	0.942912129	0.987317547
AC009163.5	7.126574762	0.181352488	0.418421381	0.433420699	0.664709165	0.913486096
AC009163.7	72.41714889	-0.01029696	0.452296836	-0.022765934	0.981836981	0.996140195
AC009166.2	1.325580287	1.578546945	1.585316047	0.995730125	0.319381289	NA
AC009171.2	4.095108605	-0.424452086	0.48977589	-0.866625113	0.386147449	0.795451693
AC009220.2	8.33938121	-0.02106611	0.372022078	-0.056625967	0.954843149	0.989810567
AC009220.3	3.557874385	-0.227134497	0.533427102	-0.425802319	0.670251897	0.915152434
AC009226.1	10.02166338	0.890844183	0.461271685	1.931278708	0.053448595	0.39114719
AC009227.1	1.70157801	0.546813444	0.644994791	0.847779628	0.396560711	0.80068376
AC009229.4	4.559407605	0.747423193	0.810144548	0.922580044	0.356226099	0.776031432
AC009237.14	588.7336834	1.237757705	0.496146085	2.494744476	0.012604786	0.200239329
AC009237.15	28.17821453	1.635163846	0.637540779	2.564798832	0.010323564	0.183165493
AC009237.3	755.6651601	1.774460665	0.571736093	3.103635903	0.001911584	0.079230364
AC009237.6	17.97704398	-0.027420051	1.148058187	-0.023883852	0.980945255	0.995814181
AC009237.8	19.6704895	2.269274987	0.687405823	3.301215831	0.000962668	0.055072293
AC009237.9	4.450868899	0.166158737	1.074292306	0.154668088	0.877082989	0.969504049
AC009238.1	24.16841543	0.554918445	1.196069303	0.463951749	0.642682316	0.907042388
AC009238.2	1.894406754	2.122562978	1.203871209	1.76311466	0.077881153	0.454303726
AC009242.1	8.890699849	-0.434428772	0.55347172	-0.784915934	0.432502859	0.820809506
AC009245.1	92.2815468	-0.471341303	0.247748642	-1.902498031	0.057106076	0.402759792
AC009262.1	1.477987554	-1.124739904	1.073071984	-1.048149538	0.294569716	NA
AC009264.1	9.041071782	-0.864371265	1.331633018	-0.649106212	0.516269727	0.858401456
AC009268.2	4.652850684	0.24756878	0.423407503	0.584705699	0.558745622	0.878105127
AC009269.4	6.118326186	0.015200662	0.555191576	0.02737913	0.978157344	0.995040966
AC009269.5	3.638361623	0.596391219	0.689266997	0.865254281	0.386899238	0.795787016
AC009271.1	9.868417582	-1.258389234	1.477003889	-0.85198776	0.394220886	0.79982599
AC009275.1	124.3135335	-0.155740444	0.625126649	-0.249134227	0.803256955	0.95173697
AC009283.1	99.54570979	-0.177449964	0.304836708	-0.582114814	0.560489347	0.879136306
AC009299.1	10.95303205	4.453225876	1.22159946	3.645405899	0.00026697	0.025659771
AC009299.2	9.804815454	0.644317756	0.444811789	1.448517715	0.147472315	0.578314893
AC009303.2	2.300935304	0.321226027	0.494267141	0.649903667	0.515754449	0.85815162
AC009303.4	120.2513188	-0.619480844	0.376077689	-1.64721509	0.099513843	0.500446529
AC009309.1	31.42113992	0.104943599	0.288348829	0.363946679	0.715897826	0.927071011
AC009318.1	93.14122346	-0.746462423	0.551942055	-1.352428965	0.176238129	0.617014718
AC009318.2	24.98561792	-0.382621506	0.355432276	-1.07649623	0.281705386	0.721680089
AC009318.3	7.572960014	-0.604755424	0.337289456	-1.792986446	0.072975091	0.444370452
AC009318.4	7.164238262	-1.196713095	0.683543485	-1.750749033	0.079989149	0.458579902
AC009319.1	2.031633329	-0.055989668	0.986952878	-0.056729829	0.954760413	0.989810567
AC009336.1	3.968084211	0.107475689	0.720955348	0.149073988	0.881495251	0.97064283
AC009403.1	252.4636264	0.385294686	0.215082547	1.791380527	0.073232252	0.444895792
AC009403.2	17.50540196	0.6136525	0.262265611	2.33981305	0.019293395	0.249821864
AC009404.1	144.360861	0.242451965	0.360228552	0.673050385	0.500915237	0.850835127
AC009407.1	3.441951267	-1.487042045	0.753695309	-1.973001592	0.048495381	0.374779197
AC009411.2	0.581257733	-0.407323433	1.628683278	-0.250093704	0.802514885	NA
AC009486.1	2.133588715	-0.30141092	0.646016593	-0.466568387	0.640808709	0.906760844
AC009495.3	6.198751337	-1.201378475	0.921849882	-1.303225718	0.192497712	0.636153545
AC009506.1	107.7160306	-0.514854369	0.323487791	-1.591572801	0.111480726	0.524577784
AC009509.1	9.607860616	-0.27377871	0.465139968	-0.588594248	0.556133493	0.877216295
AC009509.4	2.513981675	0.830902904	0.626277488	1.32673283	0.184597077	0.627259242
AC009533.1	856.4000734	0.277750724	0.25352814	1.095541994	0.273279258	0.713777621
AC009542.1	3.280165981	-0.622630886	0.488493458	-1.274594113	0.202452942	0.645411884
AC009549.1	100.2672815	0.886627288	0.68108028	1.301795565	0.19298628	0.636164092
AC009554.2	8.503979347	-0.313858201	0.359510241	-0.873016024	0.382654344	0.793052226
AC009570.1	10.19759447	0.04439065	0.320945235	0.138312226	0.889993663	0.972707123
AC009630.1	2.582858007	-0.583236084	0.568247941	-1.026376062	0.304714357	0.741814122
AC009630.2	172.8584099	0.607318392	0.300781476	2.019134957	0.043473194	0.357325251
AC009630.3	3.516106732	1.52429857	2.157569545	0.706488731	0.479884258	0.843187203
AC009646.2	1.019025438	1.925017223	1.743229935	1.104281876	0.269470882	NA
AC009686.2	7.77667005	0.174129515	0.447375969	0.389224113	0.697110367	0.922778931
AC009690.1	22.38928214	-1.036560066	0.53357916	-1.942654704	0.052057893	0.388557314
AC009690.2	125.8972222	-0.100454568	0.292135734	-0.34386265	0.730949582	0.930507599
AC009704.2	2.62932893	-0.29406033	0.446566842	-0.658491186	0.510222559	0.855060034
AC009716.2	2.061041928	-0.365314419	0.600673912	-0.608174272	0.543071897	0.870857435
AC009779.2	407.2544089	0.292652661	0.258877925	1.130465878	0.258279969	0.701358379
AC009779.3	300.0554905	-0.544075621	0.324329122	-1.677541682	0.093436606	0.487707919
AC009802.1	24.58104716	-0.351111927	0.418419272	-0.839138993	0.401391317	0.803266831
AC009806.1	1.258332155	-0.875856926	0.688438597	-1.272236812	0.203288992	NA
AC009812.1	62.8350165	-0.370428596	0.438146648	-0.845444324	0.397862806	0.801216349
AC009812.3	28.21282793	-1.007031276	0.563651687	-1.786619823	0.073998956	0.44689855
AC009812.4	41.83498474	-0.951447041	0.51326008	-1.85373279	0.063777398	0.42052737
AC009831.1	56.28356435	-0.438009153	0.251854132	-1.739138245	0.082010449	0.463012008
AC009878.1	1.561566845	-0.475565083	1.08543605	-0.438132751	0.661290054	NA
AC009879.3	12.87748869	0.515818855	0.656645039	0.78553682	0.432138891	0.820561134
AC009899.1	5.549944901	2.770079294	2.431342015	1.139321114	0.254569245	0.698104241
AC009902.2	17.1653605	-0.185741823	0.622009824	-0.298615578	0.765233378	0.938741275
AC009902.3	18.21976922	-0.509309428	0.643946023	-0.79091944	0.428991003	0.818859807
AC009927.1	11.83563403	-0.816269225	0.427944802	-1.90741708	0.056466599	0.400531901
AC009948.1	38.61226452	0.896621803	0.524093294	1.710805714	0.087116984	0.474247757
AC009948.2	20.04862874	0.334278945	0.492401535	0.678874703	0.497217256	0.849188285
AC009948.3	6.443118722	1.201014071	0.582087006	2.063289608	0.039085121	0.34080273
AC009949.1	3.533388637	0.301178615	0.554162062	0.543484725	0.586796105	0.886302217
AC009950.1	26.24948325	0.853644055	0.511255406	1.669701767	0.094978384	0.490649701
AC009955.2	2.032514592	-1.231758518	1.249552604	-0.985759635	0.324251078	0.757197591
AC009955.3	2.818556796	-0.907376662	0.702149022	-1.292285019	0.196258458	0.639501505
AC009955.4	9.309913033	-0.834153115	0.757435494	-1.101286012	0.270772197	0.711463579
AC009961.1	29.69858994	-0.183351159	0.335712576	-0.546155172	0.584959278	0.885547458
AC009962.1	36.95254048	0.173809401	0.541104851	0.321212055	0.748049697	0.934961266
AC009977.1	3.163207469	2.090271396	1.823385705	1.146368204	0.251642833	0.696315448
AC009996.1	10.83527016	-0.009899369	0.248626555	-0.039816216	0.968239648	0.992368717
AC010132.2	2.176159499	-0.36770181	1.324893976	-0.277533008	0.781370864	0.945624549
AC010132.3	1243.135608	0.103532873	0.149140461	0.694197085	0.487558621	0.845626747
AC010132.4	8.873304954	-0.257553133	0.41632556	-0.618633966	0.53615752	0.869260862
AC010148.1	12.85001112	-0.904773434	0.814545505	-1.110770889	0.26666698	0.708295455
AC010168.1	1.517062733	-1.160619258	1.359325151	-0.853820189	0.393204626	NA
AC010168.2	255.4344788	-0.407558093	0.362213225	-1.125188329	0.260509238	0.703238441
AC010173.1	31.57161706	-0.027004765	0.476504558	-0.056672626	0.95480598	0.989810567
AC010182.1	3.929447855	-0.267251606	0.638660557	-0.418456413	0.675613448	0.917052828
AC010185.1	18.73659425	-0.553173288	1.117838051	-0.494859956	0.620698979	0.898777114
AC010186.2	426.3845048	0.511858792	0.3646198	1.403815132	0.160373907	0.594492493
AC010186.3	185.0307546	0.331205329	0.369721198	0.895824558	0.370346472	0.785227968
AC010197.1	67.72838593	-0.792416797	1.114548586	-0.710975553	0.477099385	0.84179866
AC010197.2	22.08898373	0.218856651	0.522686732	0.418714763	0.675424605	0.917052828
AC010198.1	4.085659148	0.31174367	0.774012832	0.402762922	0.68712264	0.920028582
AC010198.2	2209.944535	0.525653338	0.520601652	1.009703553	0.31263734	0.748262581
AC010201.1	4.516297533	-0.49230432	0.614670087	-0.800924481	0.423175367	0.815473145
AC010201.2	50.4537038	-0.105831542	0.441227938	-0.239856846	0.810441236	0.953132306
AC010203.1	72.5063016	-1.353436123	0.403785334	-3.351870435	0.000802676	0.049563862
AC010203.2	1.379942316	-1.682754475	0.640538761	-2.627092344	0.008611796	NA
AC010207.1	25.44253669	0.262606095	0.450839952	0.582481863	0.560242155	0.878951092
AC010210.1	32.78493749	0.774742607	0.511579278	1.514413584	0.129920976	0.55298994
AC010226.1	14.35150052	0.036915928	0.272748093	0.135348071	0.892336679	0.973618744
AC010240.2	1.836719056	-0.471109435	0.477422745	-0.986776269	0.323752331	0.757078171
AC010245.1	4.612103616	0.136709165	0.728441557	0.187673485	0.851132617	0.962520306
AC010245.2	23.26703788	0.188616734	0.252980998	0.745576688	0.45592317	0.832567317
AC010247.1	16.23562168	3.424136433	1.210082061	2.829672916	0.004659561	0.127770992
AC010247.2	3.292849316	0.605215698	0.803826432	0.752918385	0.45149896	0.830727579
AC010260.1	2.271935562	-0.651615065	0.62793553	-1.037710137	0.299405024	0.73646198
AC010271.1	21.60687142	-0.166872242	0.288112954	-0.57919035	0.562460741	0.879774805
AC010271.2	6.06826442	0.657040243	0.553673097	1.18669346	0.235348556	0.67832097
AC010273.2	1.99527635	0.047469181	0.477600417	0.099390995	0.920827832	0.980145515
AC010273.3	4.392473209	-0.329948951	0.71361717	-0.462361284	0.643822259	0.907042388
AC010275.1	18.26570641	-0.777458991	0.749799284	-1.036889482	0.299787366	0.736725109
AC010285.3	7.885369167	-0.074900167	0.467246914	-0.160301041	0.872643939	0.96813881
AC010300.1	28.56130413	0.31522593	0.639917456	0.492604048	0.622292387	0.899178288
AC010319.1	7.775922978	1.213200865	0.589838871	2.056834374	0.03970216	0.343217354
AC010319.4	25.58787227	0.45356777	0.258467087	1.754837626	0.079287086	0.45799768
AC010320.4	4.442771013	-0.456795065	0.386391847	-1.18220679	0.237123659	0.680555898
AC010323.1	1.297788245	-4.627210766	3.16962077	-1.459862584	0.144327844	NA
AC010325.1	1.953859661	-1.284307525	0.812103896	-1.581457166	0.113773545	0.528390421
AC010326.2	3.152019149	1.554101632	0.594591221	2.613731211	0.008955946	0.171263606
AC010326.3	57.24062924	-0.122776682	0.257895198	-0.476071995	0.634023088	0.903714309
AC010326.4	142.511992	0.144427923	0.193127864	0.74783576	0.454559229	0.831725598
AC010327.2	2.619342197	3.80653792	1.747795792	2.177907704	0.029412909	0.303502433
AC010327.4	20.91391312	2.274917211	0.718792377	3.164915605	0.001551279	0.071691593
AC010327.5	19.12948254	-0.851146691	0.499951343	-1.702459057	0.088669347	0.47643153
AC010327.6	406.1437069	-0.077327292	0.209551935	-0.369012542	0.712118376	0.926635232
AC010328.1	2.481634926	0.691382695	1.200052404	0.576127087	0.564529284	0.880365197
AC010328.2	6.049102857	0.199268503	0.317870501	0.6268858	0.530734096	0.866567203
AC010329.1	1.591697111	0.486418535	1.448231165	0.335870783	0.736968311	NA
AC010331.1	14.64815424	0.251749743	0.329977347	0.762930379	0.445504917	0.827711125
AC010332.2	0.775627807	1.122187448	1.465035423	0.765979737	0.443688359	NA
AC010336.1	34.61801324	0.088396566	0.394285938	0.224194062	0.822606304	0.956495815
AC010336.2	8.41384096	-0.447412322	0.51155665	-0.87460953	0.3817864	0.792712579
AC010336.3	102.0357107	-0.167511421	0.713983836	-0.234615145	0.814507454	0.95427351
AC010336.4	2.837199143	0.703615004	0.578145398	1.21702085	0.223596283	0.667632687
AC010342.1	12.31192371	0.044990634	0.354157557	0.127035645	0.898912186	0.975303252
AC010343.1	268.6066788	-0.458227847	0.263300918	-1.740319972	0.081802849	0.462821977
AC010343.3	59.55256249	1.222742325	0.821452937	1.488511722	0.136615993	0.563665169
AC010359.2	12.27442673	1.224139504	0.51930529	2.357263689	0.018410169	0.244549905
AC010401.1	9.663090722	0.28998349	0.326950996	0.886932577	0.375115201	0.787864177
AC010422.2	9.90278403	0.270442122	0.467690355	0.578250372	0.563095095	0.879847511
AC010422.3	248.1983335	-0.066154071	0.321421329	-0.205817303	0.836933625	0.9590057
AC010422.6	129.6344747	0.284507624	0.226203581	1.257750308	0.208482072	0.651360087
AC010422.7	7.311830186	-1.015942172	0.67247657	-1.510747315	0.130852842	0.555196826
AC010422.8	509.8390902	-0.336614298	0.262043752	-1.284572883	0.19894158	0.641489421
AC010435.1	6.651862644	-0.056106301	0.496507919	-0.113001825	0.910029109	0.977592902
AC010442.2	1.62926365	0.018360191	0.774762081	0.023697843	0.981093626	0.995861018
AC010457.1	2.227982488	-1.107385573	0.870964771	-1.271447032	0.20356966	0.646220872
AC010460.3	2.582608991	0.317116099	0.441060403	0.718985647	0.472149763	0.840224167
AC010463.1	3.183384704	0.150738851	1.697158589	0.088818365	0.929226262	0.983166661
AC010463.3	12.00778566	0.286209934	0.312788378	0.915027394	0.360177249	0.778844332
AC010478.1	42.24596703	1.990074479	0.867333792	2.294473591	0.02176331	0.263664163
AC010487.1	1.659138271	-0.232752793	0.524354572	-0.443884359	0.657126193	0.911110151
AC010491.1	54.93453542	-0.097479283	0.359123613	-0.271436572	0.786055277	0.947462431
AC010501.2	7.933165349	-1.688560098	0.634060714	-2.663088978	0.007742694	0.159174288
AC010503.1	4.094902817	0.41422623	1.27809911	0.324095547	0.745865698	0.934961266
AC010503.4	169.4562374	-0.275039121	0.781114372	-0.352111203	0.724754867	0.929763161
AC010504.1	7.734745775	0.051985257	0.454224527	0.114448372	0.908882371	0.97710264
AC010507.1	193.9839838	-0.126263663	0.363478522	-0.347375855	0.72830897	0.930240534
AC010507.2	200.2081105	-0.295956996	0.327327649	-0.904161311	0.365909872	0.782455197
AC010522.1	102.196838	0.177849367	0.233865722	0.76047642	0.446969859	0.828665321
AC010525.1	1.923307654	-0.061609787	0.467903681	-0.131671943	0.895243778	0.974522735
AC010530.1	4.64845657	0.226069145	0.384374797	0.588147678	0.556433173	0.877216295
AC010531.1	8.096042457	0.044584039	0.555222062	0.080299473	0.935999077	0.985164948
AC010531.5	2.120479091	-0.476164529	0.464100773	-1.025993829	0.304894493	0.742097063
AC010531.6	16.64330971	0.294450226	0.410316836	0.717616729	0.47299364	0.840517476
AC010531.7	10.23222916	0.088194122	0.394620047	0.223491236	0.823153203	0.956514542
AC010533.1	3.312829304	0.725192519	1.342527241	0.540169686	0.589080016	0.886882797
AC010536.1	58.80553073	0.410412601	0.366785569	1.118944242	0.263163927	0.705510848
AC010536.3	2.53718024	-0.49366438	0.72653267	-0.679479947	0.496833809	0.849082557
AC010538.1	84.95968627	-0.128102599	0.354924936	-0.360928708	0.718152742	0.927721497
AC010542.2	1.747138797	-1.302336592	1.347754086	-0.96630135	0.333893411	0.763218334
AC010542.4	15.1632689	0.618774681	0.504486527	1.226543519	0.219994209	0.663809175
AC010542.5	29.34861868	0.366146048	0.32105156	1.140458711	0.254095245	0.697848773
AC010547.1	16.61739464	-0.103113027	0.499274933	-0.206525545	0.836380413	0.9590057
AC010547.4	59.34334497	-0.622585293	0.403089013	-1.544535507	0.122458656	0.541847619
AC010595.1	15.10905195	-2.239834278	1.257382742	-1.781346445	0.074855871	0.449085753
AC010605.1	1.091915475	0.529006856	0.97485505	0.542651809	0.58736956	NA
AC010608.2	1.005849836	-1.434391181	1.688011724	-0.849751907	0.395463033	NA
AC010615.1	37.72132495	-1.172788116	0.697889654	-1.680477865	0.092864377	0.486492856
AC010615.2	195.1738526	0.696122877	0.849875109	0.81908844	0.412735957	0.809960044
AC010616.1	1.542303477	0.940896213	2.760639854	0.340825411	0.733235019	NA
AC010618.3	63.2773939	0.752172734	0.333524837	2.255222553	0.024119363	0.2778318
AC010619.2	2.668092353	0.058285689	0.835248674	0.069782439	0.944366825	0.987735489
AC010624.1	5.722129206	-0.117550867	0.72011825	-0.163238283	0.870330825	0.967798274
AC010624.2	2.74587863	1.722160125	1.115636614	1.543656871	0.12267148	0.541847619
AC010624.3	2.139596809	-0.254153962	0.498485837	-0.509851923	0.610155206	0.894718753
AC010627.1	1.636121607	-0.909089874	0.891950683	-1.019215401	0.308100717	0.744048476
AC010632.1	4.641083839	-0.773030255	0.507704322	-1.52259932	0.12785898	0.549397364
AC010636.2	4.441566641	2.738199194	1.164686493	2.351018245	0.018722116	0.246767636
AC010642.1	8.379625752	-0.150257274	0.354897932	-0.423381655	0.672016827	0.91560806
AC010642.2	381.0906577	-0.385822748	0.256430108	-1.50459223	0.132428945	0.55805828
AC010643.1	74.14201775	0.321882318	1.001685767	0.321340612	0.747952283	0.934961266
AC010649.1	1.105169851	-0.429457355	1.264711349	-0.339569464	0.734180777	NA
AC010653.2	62.08425936	-0.038811732	0.346143676	-0.112126076	0.910723442	0.977726079
AC010654.1	21.94848956	0.655436694	0.376328239	1.741662266	0.081567559	0.462550229
AC010655.2	5.667783181	0.053045315	0.47104684	0.112611551	0.910338527	0.977616769
AC010655.3	12.79213106	0.260037292	0.374785389	0.693829857	0.487788916	0.845674447
AC010655.4	43.90353589	0.46926922	0.389182731	1.205781199	0.227901867	0.6715491
AC010680.1	1.268332857	-0.603245913	0.886877454	-0.680190832	0.496383637	NA
AC010680.2	97.78053346	0.257383922	0.550191239	0.467808107	0.639921823	0.906456053
AC010680.3	14.62477548	0.454204817	0.554945612	0.818467264	0.413090427	0.809960044
AC010680.4	18.05816692	0.32537443	0.545768853	0.596176252	0.551057488	0.874331916
AC010680.5	1.490301939	0.2942984	0.750681525	0.392041618	0.695027463	NA
AC010719.1	17.56216242	-0.260286726	0.713818325	-0.364640017	0.71538014	0.927069746
AC010729.2	1.718407108	0.215407384	2.079923474	0.103565052	0.917514523	0.978992842
AC010733.1	953.9166846	-0.172427344	0.283261026	-0.608722445	0.542708427	0.870529513
AC010735.1	41.96690428	-0.702788269	0.839210924	-0.837439371	0.402345643	0.803266831
AC010735.2	46.36440059	-0.199725464	0.739034	-0.270252064	0.786966341	0.947807742
AC010754.1	11.62831402	-0.8575553	0.768394955	-1.116034527	0.264407356	0.706319179
AC010761.1	214.8476955	0.045147305	0.246903411	0.182854117	0.854912485	0.963541322
AC010761.3	11.40405244	-0.715313917	0.424687813	-1.684328806	0.092118141	0.484770323
AC010761.4	49.24199276	-0.117569426	0.339545018	-0.346255785	0.729150494	0.930348473
AC010776.2	14.12632942	0.262536996	1.000370363	0.262439798	0.792982393	0.949800024
AC010789.1	1.362153782	-0.15986257	1.006426425	-0.158841785	0.873793527	NA
AC010809.1	19.67582763	-0.40819711	0.346282011	-1.178799639	0.238477968	0.682285517
AC010809.2	26.66985305	-0.248228063	0.367282021	-0.675851386	0.499135005	0.850156561
AC010834.1	7.828048151	0.738867753	0.855695486	0.863470434	0.387878868	0.795898059
AC010834.2	2.638644169	0.873672276	0.735937727	1.187155168	0.235166421	0.67832097
AC010834.3	47.96505779	-0.014143903	0.348725246	-0.040558873	0.967647572	0.99220586
AC010864.1	34.87384398	0.409134497	0.323992227	1.262791087	0.206664269	0.649166132
AC010878.1	4.234210877	-0.593443304	0.352984504	-1.681216306	0.092720907	0.48592822
AC010883.1	5.998543591	-0.042713648	0.510358592	-0.083693404	0.933300202	0.984383743
AC010889.1	10.750824	2.498912139	1.510618396	1.654231238	0.098080538	0.498289391
AC010894.1	33.52347101	0.174987304	0.337091259	0.519109588	0.603684323	0.892110913
AC010894.2	20.67252105	-2.436737817	0.759873602	-3.206767297	0.001342355	0.066220431
AC010904.2	1.415550549	-2.219739242	1.098756047	-2.020229376	0.043359601	NA
AC010913.1	27.77657969	0.974864019	0.362625686	2.688347945	0.007180653	0.154204369
AC010931.1	1.530444088	0.61959575	0.833472577	0.743390685	0.457245182	NA
AC010969.2	162.4084605	0.14572608	0.271912715	0.535929627	0.592007188	0.888108624
AC010970.1	5.412768575	-2.02226641	0.923323281	-2.190204073	0.02850944	0.299107117
AC010973.1	3.617683528	-0.186525695	0.437751696	-0.426099308	0.670035484	0.914986023
AC010973.2	122.419071	0.217153668	0.235832014	0.920798092	0.357155852	0.776938089
AC010976.1	52.01313438	0.386874629	0.272632882	1.419031433	0.155889852	0.587546437
AC010978.1	2.81875727	-0.468809181	0.585155268	-0.801170573	0.423032905	0.815410264
AC010997.4	26.65867647	0.0840445	0.50279593	0.167154297	0.867248644	0.967549897
AC010997.5	2.995942761	0.051411463	0.685290213	0.075021447	0.940197648	0.986235777
AC010998.2	1.99265034	0.343991959	0.854927426	0.40236393	0.687416212	0.920028582
AC010999.2	5.337194859	-0.087428238	0.405743159	-0.2154768	0.829395598	0.957950832
AC011005.1	42.37100341	-0.291277405	0.256319221	-1.13638534	0.255795328	0.698925941
AC011005.4	2.510476044	0.265703493	0.946344171	0.280768352	0.778888079	0.944677592
AC011008.2	4.653163131	0.199727873	0.895536768	0.223025877	0.823515367	0.956583035
AC011199.1	4.724302717	-0.02843292	0.614411296	-0.046276688	0.96308972	0.992015853
AC011239.2	0.729830051	0.055760467	0.873270908	0.063852427	0.949087733	NA
AC011287.1	2.850433199	0.665285288	0.796107461	0.835672721	0.403339046	0.80379654
AC011290.2	37.3585885	-0.114753834	0.256429427	-0.447506496	0.654509399	0.909930036
AC011294.1	54.44892705	1.259071177	0.922214693	1.365269049	0.172168503	0.610632235
AC011297.1	1.174998517	3.126926109	3.198035144	0.977764774	0.328190677	NA
AC011298.1	1.125931207	0.61291642	1.528893814	0.400888809	0.68850199	NA
AC011306.1	2.303566317	0.042767127	0.88188699	0.048495019	0.961321734	0.991426165
AC011330.1	79.4936167	0.203203751	0.867674997	0.234193393	0.814834844	0.95427351
AC011330.2	26.32103743	0.024620404	0.279522349	0.088080271	0.929812877	0.983379736
AC011330.3	1.68959653	-2.06609651	1.510963612	-1.367403221	0.171498953	0.609990595
AC011337.1	27.4308202	-0.283038511	0.339881644	-0.832756095	0.404982301	0.804602305
AC011346.1	9.09950383	-0.130767892	0.410585034	-0.318491618	0.750112052	0.935324929
AC011369.2	1.030935966	0.429999953	1.482545118	0.290041731	0.771784312	NA
AC011374.1	0.960099846	-0.92258955	1.370740813	-0.673059079	0.500909706	NA
AC011374.2	5.747917899	1.288032156	0.606795178	2.122680278	0.033780653	0.321861776
AC011379.1	4.362096722	-1.157941535	0.498151039	-2.324478809	0.020099846	0.255532724
AC011379.2	48.06717783	-1.056574499	0.536900791	-1.967913844	0.049077952	0.376780858
AC011405.1	2.989115867	-0.800780253	0.542842619	-1.475160986	0.140169268	0.569270119
AC011411.1	4.075848644	0.335660112	0.430101615	0.780420488	0.435143412	0.822988627
AC011416.3	21.65201461	1.403419933	0.670450535	2.093249031	0.03632693	0.331136574
AC011442.1	3.751528118	0.051314894	0.48214487	0.106430446	0.915240837	0.978801776
AC011445.1	7.7587582	-0.097687513	0.520557004	-0.187659588	0.851143512	0.962520306
AC011446.1	57.41443823	0.503041635	0.692853772	0.726043005	0.467812407	0.838202373
AC011446.2	51.6472892	-0.102636878	0.297769117	-0.344686106	0.730330364	0.930505002
AC011447.1	51.29455013	-0.410349418	0.371003467	-1.106052785	0.268703673	0.709983234
AC011447.3	35.38753297	1.11641672	0.764356544	1.460596797	0.144126126	0.574038106
AC011447.6	11.65445941	1.160019497	1.058476235	1.095933437	0.273107905	0.713586775
AC011447.7	74.62329406	1.658370916	1.000700454	1.657210116	0.097477002	0.49652006
AC011448.1	667.9043101	-0.351126408	0.386545655	-0.908369823	0.363682864	0.781460433
AC011450.1	25.15187518	0.420529657	0.501744479	0.838135095	0.401954834	0.803266831
AC011451.1	9.852042166	-0.499108838	0.577453187	-0.864327792	0.387407847	0.795787016
AC011451.2	2.318157762	0.30187124	0.693860667	0.435060315	0.663518648	0.913037112
AC011451.3	1.866741778	1.487216907	0.862591073	1.724127403	0.084684846	0.468424344
AC011453.1	0.728141757	0.185590457	1.301572207	0.142589444	0.886614435	NA
AC011455.2	0.672195404	2.318832989	2.98784584	0.776088565	0.437696695	NA
AC011461.1	6.35550525	-0.361398679	0.349270737	-1.034723611	0.300798006	0.737332839
AC011462.1	437.8945038	-0.038878152	0.598628985	-0.064945322	0.948217535	0.988638543
AC011462.4	10.01707162	-0.386199463	0.373674326	-1.033518859	0.30136115	0.738181655
AC011466.1	4.605487911	-0.032899582	0.523446441	-0.062851859	0.94988447	0.988947101
AC011466.3	4.693877314	-0.659662849	0.477401201	-1.381778781	0.167039636	0.603830656
AC011466.4	7.647681518	0.083745179	0.3731553	0.224424467	0.822427034	0.956495815
AC011468.1	10.14537247	0.084292864	0.380215627	0.221697525	0.824549357	0.95676255
AC011468.2	6.734447184	-0.371461825	0.675621388	-0.549807676	0.582451293	0.88438058
AC011468.4	1.767901825	0.284715938	0.645080707	0.441364832	0.658948898	0.91131729
AC011468.5	33.31488159	0.044917389	0.46197334	0.097229397	0.922544223	0.980956066
AC011472.1	5.796672879	-0.028996758	0.457432237	-0.063390281	0.949455726	0.988818177
AC011472.3	112.6740727	0.079836013	0.414941423	0.192403093	0.84742647	0.961848523
AC011472.4	3.239687934	-0.424779127	0.43246526	-0.982227167	0.325987946	0.758752956
AC011472.5	2.61983785	0.209777898	0.519515893	0.403794957	0.686363505	0.919937226
AC011473.4	3.22845	1.130936099	1.997189635	0.566263753	0.571214497	0.880962566
AC011476.2	1.541599519	0.752146509	0.932358502	0.806713842	0.419831368	NA
AC011476.3	45.01538333	-0.185560776	0.408075697	-0.454721458	0.649309641	0.908143451
AC011477.1	33.04142956	0.135626982	0.412190092	0.329039888	0.742125539	0.93380113
AC011477.2	12.56471517	-0.625352384	0.603448887	-1.036297186	0.300063518	0.73681326
AC011477.3	2.840296402	0.129061384	0.769882135	0.167637847	0.866868195	0.967458047
AC011479.1	7.828087696	0.293790027	0.61375823	0.47867387	0.632170658	0.902812718
AC011479.3	5.351762667	-0.137260665	0.372019218	-0.368961221	0.71215663	0.92664073
AC011481.2	2.200305149	-1.070237043	0.487002395	-2.197601191	0.027977538	0.296967562
AC011481.3	20.09376195	-0.717408502	0.559776561	-1.281597966	0.199983714	0.642852237
AC011483.2	1.736066545	2.963877489	1.883226795	1.573829289	0.115526921	0.53158391
AC011483.3	0.964530222	2.579536337	2.657649903	0.97060803	0.331743506	NA
AC011484.1	1.205527551	-0.958784476	1.386273609	-0.691627157	0.489171502	NA
AC011487.1	3.70219825	-0.227559766	0.637326565	-0.357053633	0.721051655	0.928741675
AC011495.1	47.71996451	-0.597685178	0.292078191	-2.04631909	0.040724987	0.346556911
AC011497.2	147.4822506	-0.166128842	0.253518711	-0.655292231	0.512279622	0.856612667
AC011498.2	4.356735283	0.150593128	0.911942559	0.165134444	0.868838163	0.967798274
AC011498.3	3.555837181	0.147577113	0.461976385	0.31944731	0.749387341	0.935324929
AC011498.4	6.784400891	0.036865167	0.831037452	0.044360415	0.964617115	0.992015853
AC011498.6	11.29409524	-0.55470728	0.364159653	-1.523252991	0.127695423	0.549397364
AC011498.7	203.3695868	-0.317893964	0.289270701	-1.098949746	0.271789986	0.712330425
AC011499.1	6.051786677	0.542073161	0.64667463	0.838247143	0.401891915	0.803266831
AC011500.3	0.904603962	-0.399775289	1.729499499	-0.231150856	0.817197608	NA
AC011503.1	7.275467975	-0.128623065	0.504199056	-0.25510374	0.798642975	0.950721605
AC011503.2	56.09511224	0.806380008	0.61540451	1.310325151	0.190085862	0.634040608
AC011503.3	5.263537666	0.024458157	0.625621704	0.039094164	0.968815314	0.992693024
AC011510.1	1.791171651	0.741080851	0.779176164	0.951108217	0.341549444	0.766801409
AC011511.1	63.13726233	0.32492325	0.208269825	1.560107183	0.118734554	0.537202584
AC011511.2	3.457318631	0.821650975	0.606870577	1.353914668	0.175763603	0.616578991
AC011511.3	3.342032672	0.383586753	0.480520322	0.798273737	0.424711655	0.816324357
AC011511.4	618.9232611	0.285703158	0.186175853	1.534587612	0.124885157	0.544823268
AC011511.5	29.39144066	-0.084686299	0.703111785	-0.120445	0.904130646	0.976322293
AC011523.1	1.053440218	-4.325895425	3.171092974	-1.364165435	0.172515504	NA
AC011530.1	1.854644398	-0.934169173	0.536642902	-1.740764986	0.081724782	0.462821977
AC011558.1	169.0334159	0.233171701	0.354234786	0.658240553	0.510383571	0.855105207
AC011603.2	4702.596177	0.163262004	0.281273927	0.580437745	0.561619457	0.879774805
AC011611.2	1.855779637	0.759326221	0.893727489	0.849617171	0.395537962	0.800631255
AC011611.3	12.18308918	2.747361035	1.943131517	1.413883214	0.157396195	0.590189315
AC011611.4	4.080110207	-0.361979813	0.630769559	-0.573870136	0.566055683	0.880810849
AC011611.5	10.7384399	-0.110844589	0.349633519	-0.317030786	0.751220243	0.935441563
AC011632.1	52.9005364	-4.95366327	0.99518136	-4.977648766	6.44E-07	0.000269634
AC011676.1	1.833157882	-0.136050452	0.672048265	-0.20244149	0.839571595	0.959680501
AC011676.2	1.210321275	-0.158419855	0.840829175	-0.188409084	0.850555979	NA
AC011676.5	18.90571112	-1.234973321	0.574848998	-2.148343872	0.031686448	0.314585478
AC011700.1	9.535894148	-2.162040852	1.169950165	-1.847976877	0.064605688	0.422718253
AC011747.1	0.737028576	-1.13853417	1.495672896	-0.761218695	0.446526454	NA
AC011767.1	1.103911703	0.055107832	1.053940835	0.052287406	0.958299688	NA
AC011773.1	3.71815524	-0.099332725	0.50416205	-0.197025391	0.843807668	0.960567143
AC011773.3	4.574050501	-0.145556809	0.494071234	-0.294606929	0.768294168	0.940115671
AC011773.4	9.024503709	0.180393953	0.390616434	0.461818647	0.644211378	0.907042388
AC011815.1	217.102038	-0.462207252	0.360624673	-1.28168505	0.199953152	0.642852237
AC011815.2	8.867180424	-0.369292514	0.440324589	-0.83868247	0.401647518	0.803266831
AC011815.3	24.43716657	-0.395364424	0.429880123	-0.919708549	0.357725084	0.777493157
AC011816.1	0.812280705	0.154739793	0.964193377	0.160486264	0.872498041	NA
AC011825.2	3.442394838	-0.565909365	0.461614838	-1.225934088	0.22022348	0.663809175
AC011825.3	1.626707271	-0.262191158	1.2095826	-0.216761681	0.828394076	0.957803437
AC011840.1	0.443280354	-2.142813498	1.566410238	-1.367977205	0.171319212	NA
AC011840.2	0.69380027	-2.346692835	1.134665992	-2.068179405	0.038623156	NA
AC011840.5	2.343640532	1.610186009	0.957254665	1.682087398	0.092551894	0.485790404
AC011912.1	39.15932302	-1.082657598	0.418137697	-2.589237001	0.009618887	0.176397115
AC011921.1	7.919858011	0.149654201	0.425387245	0.351806977	0.724983025	0.929763161
AC011933.2	2.599578603	-0.816256543	0.59237238	-1.377944973	0.168220278	0.604803293
AC011939.1	6.438736907	-0.391646689	0.34823604	-1.124658691	0.260733693	0.703238441
AC011939.3	2.192795702	-1.224185925	0.723244143	-1.692631648	0.090525603	0.481747644
AC011944.1	8.404624768	0.130189108	1.096759978	0.118703372	0.905510365	0.976322293
AC011978.2	31.60617136	-0.471154206	0.230149262	-2.047168008	0.040641591	0.346556911
AC011979.1	2.654418342	-0.99958532	0.449024799	-2.226124977	0.026005811	0.286588682
AC011997.1	3.022329884	-2.064307826	0.993151407	-2.078542921	0.037659382	0.336430616
AC012020.1	9.606301532	-0.168066499	0.566163605	-0.296851471	0.766579908	0.939049802
AC012063.1	55.35797433	-0.081815065	0.332415613	-0.246122811	0.805587166	0.952353004
AC012065.2	3.542179721	-0.144373807	0.635728742	-0.2270997	0.820346217	0.955850209
AC012065.3	12.08133539	-1.01223579	0.43330544	-2.33607912	0.019487118	0.251137586
AC012073.1	186.8765372	0.244656475	0.291019888	0.840686445	0.400523616	0.803079228
AC012085.1	586.5524269	0.141841345	0.244370028	0.580436753	0.561620126	0.879774805
AC012146.2	1.379179849	-0.048725639	1.427195294	-0.034140835	0.972764846	NA
AC012158.1	8.588355649	1.113254511	0.435182161	2.558134526	0.010523537	0.184881577
AC012173.1	3.14701167	0.433314822	0.428534695	1.011154584	0.311942449	0.747755706
AC012174.1	2.24452151	1.099640792	1.599032094	0.687691507	0.491647069	0.847129925
AC012181.1	36.77426784	-0.365165971	0.299455755	-1.219432134	0.22268022	0.666515423
AC012181.2	15.98553713	-0.047394581	0.324317727	-0.146136265	0.883813818	0.97134076
AC012184.2	142.174592	-0.218352206	0.505282522	-0.432138846	0.665640503	0.913486096
AC012184.3	35.66436363	0.325929026	0.300329885	1.085236743	0.277816814	0.71794053
AC012184.4	1.877994677	-1.019607849	0.658462111	-1.548468517	0.121509536	0.541365539
AC012213.1	14.48787266	-1.013145547	1.202089971	-0.842820065	0.399329085	0.802222818
AC012213.2	5.364260776	-0.181274635	0.457338508	-0.396368624	0.691833109	0.92128383
AC012213.3	3.454614631	-0.310900111	0.498827065	-0.623262314	0.533112159	0.867389029
AC012213.4	3.300471086	-1.252726085	1.089681785	-1.149625609	0.250298106	0.695111325
AC012213.5	1.331910683	-1.859048149	2.076065454	-0.895467022	0.370537487	NA
AC012236.1	9.107510782	-0.028020597	0.72085376	-0.038871404	0.968992916	0.992735439
AC012254.2	63.49136236	-0.573179742	0.970565284	-0.59056279	0.554813403	0.876624883
AC012254.3	32.4862671	-0.932348693	0.433257072	-2.151952625	0.031401086	0.313791915
AC012254.5	5.412170587	-1.716940629	0.731082021	-2.348492481	0.01884958	0.247585597
AC012291.3	15.74581049	-0.047846354	0.449024455	-0.106556232	0.915141043	0.978801776
AC012306.2	59.36486084	-0.025097815	0.219524329	-0.114328171	0.908977651	0.97710264
AC012309.1	2.03992374	0.576628016	0.695630184	0.828928976	0.407144598	0.806061409
AC012313.1	644.7854845	0.406963257	0.24266466	1.677060256	0.0935307	0.487736821
AC012313.10	26.56852069	0.616262496	0.546687347	1.1272668	0.259629695	0.702744887
AC012313.2	36.50242079	-0.264911957	0.473977258	-0.558912803	0.576221232	0.883176119
AC012313.3	49.80386493	0.470833293	0.51116424	0.921099827	0.356998311	0.776719479
AC012313.4	11.69648047	0.576443072	0.378909617	1.521320774	0.12817936	0.550007211
AC012313.5	86.07970844	0.960582181	0.352493931	2.725102754	0.006428148	0.146651005
AC012313.6	6.153024501	-0.170153894	0.393523463	-0.432385638	0.665461155	0.913486096
AC012313.7	2.345727595	-1.073761766	1.231136997	-0.872170821	0.383115195	0.793087569
AC012313.8	55.91855087	-0.018753963	0.399394372	-0.046956003	0.962548293	0.992015853
AC012313.9	6.459704269	0.117256453	0.515306714	0.227546916	0.819998492	0.955767938
AC012321.1	1141.587353	0.02281147	0.254450441	0.089649953	0.928565388	0.982889357
AC012339.1	0.812728606	-0.633683335	2.291793004	-0.276501121	0.782163199	NA
AC012354.1	1.317472974	1.203064332	1.139657473	1.055636768	0.291134196	NA
AC012358.1	8.074795255	-0.725889405	0.409567271	-1.772332546	0.076339372	0.451341111
AC012358.2	12.9614977	-0.245146061	0.425597067	-0.576005053	0.564611766	0.880365197
AC012360.1	3.745305469	0.783571838	0.550029899	1.424598625	0.154273258	0.585181095
AC012360.2	1.601633805	-0.389111387	0.796046648	-0.488804756	0.624979931	0.899966294
AC012360.3	475.2415502	-0.066634296	0.263366225	-0.25301003	0.800260463	0.951288706
AC012363.1	3.517494811	-0.629211518	1.207716251	-0.520992839	0.60237176	0.891758228
AC012368.1	9.225864363	-0.141886156	0.618909508	-0.22925186	0.818673167	0.955316412
AC012370.2	1.198401147	0.789911629	0.766633106	1.03036462	0.302838875	NA
AC012378.2	5.486388371	1.499753387	0.600309193	2.498301552	0.012478999	0.19930535
AC012409.1	0.979016166	-1.836369298	1.546137264	-1.187714274	0.234945998	NA
AC012409.3	2.20721496	-1.171567332	0.824601912	-1.420767179	0.155384455	0.586774949
AC012414.4	25.63945106	-0.477011187	0.967665581	-0.492950454	0.622047596	0.899080465
AC012414.6	3.268893395	-0.028646348	0.583195429	-0.049119638	0.960823954	0.991293365
AC012435.2	72.90689683	0.262992148	0.26311996	0.999514244	0.317545642	0.752088563
AC012441.1	5.643293087	0.261191892	0.574433293	0.454694906	0.649328746	0.908143451
AC012441.2	4.309039921	-0.548819212	0.710439236	-0.772506901	0.439814261	0.825263314
AC012442.1	2.529036497	0.043060005	0.509026395	0.084592873	0.932585066	0.984139448
AC012447.1	7.877746667	0.289996456	0.393565122	0.736844907	0.461216671	0.835273787
AC012464.1	1.820954672	-0.073934856	0.579922672	-0.127490886	0.898551886	0.975188968
AC012464.2	2.572392063	-1.093336418	0.535822768	-2.040481451	0.041302397	0.349510913
AC012464.3	1.78392286	-1.155365002	0.566973223	-2.037777016	0.041572238	0.350486955
AC012467.2	170.1463199	-0.096040295	0.231531307	-0.414804787	0.678284815	0.917544863
AC012485.1	4.569890425	-1.609600588	0.532430396	-3.023119268	0.002501836	0.09281676
AC012485.2	0.75140411	-1.690131225	1.980762075	-0.853273215	0.39350781	NA
AC012485.3	7.644896433	-0.568115063	0.574296667	-0.989236218	0.322547582	0.755981759
AC012501.2	9.971348322	-0.947052069	1.278831103	-0.74056071	0.458959838	0.834277699
AC012507.1	2.83440135	1.568460578	1.038985347	1.509607986	0.131143482	0.555659695
AC012508.1	4.155305975	0.522186445	0.874828933	0.596901206	0.550573342	0.874218407
AC012508.2	5.742987519	1.041606166	0.958678092	1.086502524	0.277256725	0.717566368
AC012511.1	1.940330634	1.239230206	1.091169763	1.13568965	0.256086474	0.699150018
AC012513.1	2.660302697	-0.252492215	1.023775434	-0.246628515	0.805195734	0.952353004
AC012513.2	3.998579987	-0.155119012	0.331283473	-0.468236495	0.639615477	0.90639551
AC012513.3	241.0140129	-0.476972502	0.407808643	-1.169598807	0.242162458	0.686150463
AC012531.1	81.9655408	-0.535716043	0.745645211	-0.718459712	0.472473881	0.84042168
AC012531.2	24.10252791	-0.666782655	1.020846747	-0.653166263	0.513649097	0.856959067
AC012531.3	1.142649798	-0.639538586	1.749821909	-0.365487815	0.714747301	NA
AC012555.1	8.779571135	-0.45954185	0.397414214	-1.156329678	0.247546334	0.692443165
AC012557.1	9.953797072	-0.005323514	0.359695854	-0.014800043	0.988191705	0.997482279
AC012557.2	2.371447196	-1.11368684	0.552297178	-2.016463026	0.043751581	0.358423374
AC012569.1	7.21669055	-0.057853447	0.721449889	-0.080190527	0.936085724	0.985164948
AC012613.2	16.10625861	0.829386088	0.805298601	1.029911249	0.303051669	0.740059188
AC012615.1	222.3533478	0.145209594	0.222785388	0.651791371	0.514535769	0.857226047
AC012615.2	40.47915782	0.257041747	0.25224395	1.019020463	0.308193252	0.744102636
AC012615.3	230.6142262	0.374059275	0.218223584	1.714110218	0.086508485	0.473034724
AC012615.4	2.964377775	0.864314421	0.524696414	1.647265729	0.099503439	0.500446529
AC012615.6	169.4356713	-0.289575194	0.265439819	-1.090925977	0.275305455	0.715825729
AC012618.1	2.071382289	0.022152303	0.621252097	0.035657509	0.971555451	0.9936843
AC012618.2	13.39747078	0.000783781	0.396845539	0.001975028	0.998424157	0.999635569
AC012618.3	37.3925715	0.309444247	0.712025377	0.434597217	0.663854815	0.913047653
AC012625.1	2.812064591	0.161813887	1.028447958	0.157337944	0.874978518	0.968986866
AC012640.1	6.687918587	-0.105310203	0.406946262	-0.258781595	0.795803759	0.950721605
AC012640.2	98.94997097	-0.082613612	0.310131354	-0.266382649	0.789944527	0.948455882
AC012640.4	16.32215382	-0.262275884	0.32620316	-0.80402619	0.42138185	0.814208544
AC012645.1	25.62211947	0.022783881	0.431011354	0.052861441	0.957842307	0.990489046
AC012645.3	3.732838196	0.186349641	0.557525226	0.334244322	0.738195201	0.933428868
AC012645.4	11.97646737	-1.002684314	0.648734273	-1.545600959	0.122200969	0.541642961
AC012651.1	54.27992916	-0.525294955	0.45687949	-1.149745102	0.250248872	0.695111325
AC012668.3	1.159746125	0.20320377	1.386111696	0.146599853	0.88344787	NA
AC012673.1	3.576618749	0.078053128	0.587826248	0.132782652	0.894365274	0.974342788
AC012676.1	111.6929959	-0.057702221	0.33092101	-0.174368564	0.861575818	0.965922762
AC012676.3	7.000830281	0.066818316	0.386556918	0.172855052	0.862765363	0.966474455
AC012676.4	3.238054409	0.039549395	0.383456968	0.10313907	0.917852597	0.979083519
AC012676.5	248.8462655	-0.334562543	0.240802512	-1.38936484	0.164721836	0.600313212
AC013268.1	4.066643251	1.437038213	1.471542829	0.976552081	0.328790952	0.760555483
AC013268.3	57.72151824	0.008242008	0.656101739	0.012562088	0.989977167	0.997558995
AC013268.4	2.363539913	-0.2758458	0.710305143	-0.388348307	0.697758293	0.922778931
AC013271.1	2.511873112	1.499319389	1.817047968	0.825140236	0.409291979	0.807676077
AC013355.1	2.079100995	-0.368474771	0.492311254	-0.748458963	0.454183369	0.831453265
AC013356.2	3.318744634	0.025358745	0.417763633	0.06070118	0.951597192	0.989168191
AC013356.3	1.336796753	0.678227718	0.845785593	0.801890838	0.422616107	NA
AC013356.4	1.826132969	0.564693983	0.919409795	0.614191828	0.539088573	0.870191951
AC013391.3	2.235219719	0.167535674	0.827494937	0.202461268	0.839556135	0.959680501
AC013394.1	41.16021157	-0.213503977	0.262469773	-0.813442152	0.4159646	0.810992484
AC013400.1	8.362419524	-0.056934599	0.408817868	-0.139266415	0.889239628	0.972550487
AC013403.2	6.208271971	-0.469361641	0.415939992	-1.128435951	0.259135852	0.702281885
AC013451.2	17.36221274	1.75197906	0.690840265	2.536011796	0.011212296	0.191065097
AC013452.2	3.605996372	-0.261363853	0.429217906	-0.608930451	0.542570539	0.870529513
AC013468.1	4.74910766	-0.014650253	0.416959519	-0.035135911	0.971971366	0.9938017
AC013470.2	14.63631757	0.280574155	0.61785004	0.454113679	0.649747008	0.908143451
AC013472.2	9.215164918	-0.340069667	0.306144932	-1.110812664	0.266648994	0.708295455
AC013489.1	96.94666011	-0.131126522	0.324149417	-0.404524937	0.685826744	0.919796506
AC013489.3	20.84678431	-0.314607685	0.717488821	-0.438484441	0.661035146	0.912302099
AC013565.1	3.486439057	3.129133291	1.469536206	2.129333921	0.033226643	0.319988738
AC013565.3	1.457114482	1.327672801	0.66973206	1.982393976	0.047435163	NA
AC013643.3	1.418730136	-0.15745469	0.851438818	-0.18492778	0.853285681	NA
AC013652.1	50.35716437	-1.064830889	0.624016812	-1.706413784	0.087931066	0.475278058
AC013717.1	51.47412686	-0.434401405	0.348925597	-1.244968582	0.213143299	0.655450067
AC013726.1	4.119393583	0.631851978	0.687347238	0.919261682	0.357958715	0.777744712
AC013731.1	12.99757536	-0.003019842	0.450645962	-0.006701141	0.994653303	0.998399339
AC015563.2	2.443688617	-0.101996745	1.328482921	-0.076776858	0.938801061	0.985680825
AC015631.1	0.170257824	0.527340623	3.213483337	0.164102492	0.86965046	NA
AC015660.3	1.472219127	-0.846739659	0.792938072	-1.067850931	0.285587759	NA
AC015674.1	283.1102662	0.204413893	0.183482869	1.114076172	0.26524651	0.70702847
AC015687.1	2.926069399	1.894542086	0.861562438	2.198960868	0.027880705	0.296500706
AC015688.6	47.56921729	-0.444954574	0.325321133	-1.367739532	0.171393621	0.609847342
AC015712.1	72.80941919	0.951668511	0.587287464	1.620447515	0.10513618	0.511834032
AC015712.2	772.0802823	0.718934207	0.546463474	1.315612554	0.188304118	0.632269967
AC015712.6	336.0976768	0.946118203	0.630625565	1.500285201	0.133540541	0.559874642
AC015712.7	14.4908632	1.265456414	0.650641895	1.944935338	0.051782761	0.387282717
AC015726.1	17.7283352	-0.454146195	0.328199777	-1.383749248	0.166435248	0.602846268
AC015727.1	1.561197041	-1.629056966	0.608440764	-2.677429031	0.007418957	NA
AC015799.1	21.18796713	0.337434669	0.339372757	0.994289204	0.32008209	0.754514837
AC015802.1	9.637754511	-0.662271549	0.762066871	-0.869046503	0.384821696	0.794252504
AC015802.3	3.390682214	-0.453809674	0.733440659	-0.618740819	0.536087115	0.869250221
AC015802.4	15.07097665	-0.054159532	0.387615208	-0.139724993	0.888877279	0.972489112
AC015802.5	3.747085326	-0.308936448	0.555566606	-0.556074546	0.578159895	0.883669062
AC015802.6	56.26851148	-0.222097918	0.314785798	-0.705552534	0.480466451	0.843363208
AC015813.1	2879.242598	-0.577486118	0.338558762	-1.705719016	0.088060407	0.475301104
AC015813.2	1784.922284	-0.150966387	0.314732599	-0.479665556	0.631465224	0.902659444
AC015813.5	243.7211555	-0.186602836	0.178787062	-1.043715547	0.296617015	0.734463585
AC015813.6	798.4558958	-0.094588176	0.316217543	-0.299123745	0.764845629	0.938741275
AC015813.7	2.75785229	-0.112948523	0.50618712	-0.223135909	0.823429732	0.956583035
AC015818.2	6.545359313	-0.687018508	0.867487718	-0.791963384	0.428382027	0.818659541
AC015818.3	0.929425033	-3.242669128	2.875865985	-1.127545284	0.259512006	NA
AC015818.7	1.072645406	0.036534275	1.421963921	0.025692828	0.979502344	NA
AC015819.1	9.912496835	1.667871949	0.562238169	2.966486518	0.003012236	0.101538101
AC015819.2	1.295224306	1.365168674	0.909676129	1.500719465	0.133428136	NA
AC015849.3	55.27499854	-0.03633411	0.32378918	-0.11221533	0.910652675	0.977726079
AC015849.5	94.20770903	-0.305458536	0.548110844	-0.557293364	0.577327009	0.883263629
AC015849.6	4.837013765	-0.643060291	0.387413665	-1.659880249	0.096938546	0.495085901
AC015853.1	2.816017447	0.574678469	0.457592552	1.255873737	0.209161752	0.651937244
AC015871.3	325.3117112	0.162050144	0.303242303	0.534391615	0.593070619	0.888396299
AC015883.1	3.553547011	-1.001357723	0.469033519	-2.134938513	0.032766033	0.318775221
AC015909.1	9.918615741	0.212162447	0.852394265	0.248901777	0.803436761	0.951790859
AC015909.2	3.593023761	1.15361131	0.700307537	1.647292438	0.099497952	0.500446529
AC015909.5	29.92937723	-0.304033434	0.346443317	-0.877584931	0.38016901	0.791587575
AC015911.4	5.266031029	0.908564363	0.538947015	1.685813888	0.091831652	0.484678445
AC015911.7	6.640431022	0.882536672	1.033072701	0.854283218	0.392948083	0.798892732
AC015912.3	91.33982423	0.310008226	0.371574212	0.834310391	0.404106098	0.804166409
AC015917.2	2.704074923	0.027044822	0.607093506	0.044548034	0.964467564	0.992015853
AC015921.1	16.86896995	-0.142257071	0.524427831	-0.271261483	0.786189928	0.947498659
AC015922.2	13.62718056	-0.250794962	0.641238047	-0.391110545	0.695715526	0.922123607
AC015922.3	122.5542636	-0.570145028	0.658132681	-0.866307121	0.386321762	0.795556771
AC015961.1	8.555077662	-1.265292089	0.512150899	-2.470545481	0.013490716	0.207668568
AC015961.2	12.25295958	-0.793168479	0.515191711	-1.53955986	0.123667676	0.543423349
AC015971.1	60.61785747	-0.168912903	0.294248028	-0.574049397	0.565934375	0.880810849
AC015982.2	48.70302426	0.535359993	0.290273491	1.844329603	0.06513512	0.424430354
AC015987.1	5.126213482	-0.169312433	0.561912304	-0.301314693	0.763174538	0.938409005
AC016026.1	1701.96709	0.13181913	0.220195503	0.598645876	0.549409057	0.873929022
AC016027.1	73.76882409	-0.198326512	0.275551316	-0.719744384	0.471682393	0.840224167
AC016027.2	3.632724978	0.187700772	0.495528822	0.378788807	0.704844699	0.924804688
AC016042.1	1.30045413	-0.884559806	0.997164759	-0.887074877	0.375038589	NA
AC016065.1	180.859971	0.274562045	0.223870523	1.226432322	0.220036029	0.663809175
AC016168.1	0.817684938	-0.939381908	1.83705436	-0.511352265	0.609104414	NA
AC016168.2	1.759612803	-1.299030759	1.126593536	-1.153060724	0.248885461	0.693908056
AC016168.3	3.498597353	-0.37832664	1.170031547	-0.323347384	0.746432173	0.934961266
AC016245.1	4.496584524	0.152928212	0.485693335	0.314865782	0.752863563	0.935616452
AC016355.1	43.58929536	-0.363076499	0.341133129	-1.064324946	0.287181521	0.726575767
AC016394.1	149.7053308	0.507917733	0.254532681	1.995491233	0.045989329	0.366267405
AC016397.2	13.22741855	1.571792831	0.682541938	2.302851655	0.021287191	0.260760908
AC016405.3	7.089824821	-0.274647766	0.479999125	-0.572183888	0.567197401	0.880810849
AC016526.2	2.178500788	-0.443410694	0.472526707	-0.938382293	0.348047983	0.77079709
AC016526.3	9.598403769	-0.461830599	0.670416611	-0.688871056	0.490904415	0.846858611
AC016542.1	2.450686704	-0.37138952	0.518199781	-0.716691772	0.473564304	0.840710619
AC016571.1	5.965383443	-0.167369726	0.719891462	-0.232493	0.816155123	0.954784276
AC016582.1	10.46032919	0.75213241	1.018369446	0.738565373	0.460170957	0.835101058
AC016582.2	45.69130844	-0.549706096	0.289981136	-1.895661572	0.05800481	0.405527336
AC016582.3	39.24925157	0.322966375	1.091676468	0.295844405	0.76734891	0.93951163
AC016586.1	11.29749869	0.130349435	0.35029057	0.372118025	0.709804977	0.926440846
AC016588.2	223.1955182	0.154203186	0.33666072	0.458037354	0.646925605	0.907823645
AC016590.1	34.59819112	1.931704507	0.708897029	2.72494372	0.006431245	0.146651005
AC016590.2	3.873438933	0.046807022	0.493709488	0.094806811	0.924468277	0.981827787
AC016590.3	10.09536753	0.397277844	0.58968712	0.67370955	0.500495989	0.850504236
AC016629.1	1.975116467	-2.447187849	1.102322166	-2.22002961	0.026416758	0.289478764
AC016629.2	4.988955655	-0.074813625	0.454053491	-0.164768306	0.869126351	0.967798274
AC016642.1	1.104868087	-1.672935082	2.636308316	-0.634574898	0.525705704	NA
AC016687.3	0.497765856	-1.671412374	2.131453627	-0.784165488	0.432943013	NA
AC016705.1	3.99690688	0.417106886	0.978326396	0.42634737	0.669854745	0.914955337
AC016705.2	63.01193245	-1.339441588	0.967578646	-1.384323221	0.166259507	0.602783026
AC016717.1	1.344463728	0.381800186	1.305877913	0.292370506	0.770003357	NA
AC016717.2	102.0805263	-0.475062481	0.990864893	-0.479442237	0.631624052	0.902659444
AC016722.1	1.296020356	-0.461375758	0.941935312	-0.489816818	0.624263529	NA
AC016722.2	90.92432712	-0.024827208	0.264046025	-0.094026061	0.925088455	0.98191123
AC016727.1	52.44519435	0.231702316	0.244729521	0.946768968	0.343756518	0.768893085
AC016727.3	9.259671374	0.578936009	0.255378789	2.266969831	0.023392069	0.273359677
AC016730.1	0.816674718	-0.128877552	2.087074785	-0.061750327	0.950761661	NA
AC016737.1	21.78693605	0.09880156	0.438745916	0.225190836	0.821830818	0.956460482
AC016738.1	89.44864607	-0.579706108	0.526897037	-1.100226549	0.271233426	0.712036771
AC016739.1	191.2251906	-0.706879671	0.325836093	-2.169433301	0.030049803	0.306793244
AC016745.1	6.453180554	0.823694176	0.681980512	1.207797233	0.227125266	0.670889318
AC016745.2	13.15484459	1.194050629	0.576238385	2.072146978	0.038251736	0.338410668
AC016747.1	673.9666098	1.088400047	0.57779192	1.883723203	0.059602426	0.40950675
AC016747.2	1.964626564	0.459684097	0.567642469	0.80981273	0.418047815	0.811972803
AC016747.3	14.02182618	-0.145748318	0.319975566	-0.455498274	0.648750809	0.908143451
AC016747.4	11.56248558	-1.932715976	0.626605527	-3.084422164	0.00203948	0.082399216
AC016769.1	4.493619956	-0.209410471	1.352317844	-0.154852997	0.87693721	0.969504049
AC016769.2	1.241206258	0.327607266	1.142106179	0.286844841	0.774231127	NA
AC016773.1	74.80392737	-0.036163966	0.328691711	-0.110023967	0.912390367	0.97826732
AC016825.1	0.763669987	-0.301589391	2.648495145	-0.113871982	0.909339276	NA
AC016831.1	522.3868974	1.644876008	0.540826138	3.041413666	0.002354701	0.090184048
AC016831.3	1.532070207	2.494695518	0.898395453	2.776834532	0.005489112	NA
AC016831.4	7.36132238	-0.252146782	0.454328557	-0.554987747	0.578903042	0.883872688
AC016831.5	1.138373443	0.910754834	1.120066097	0.813125972	0.416145837	NA
AC016831.6	530.9046627	1.315444485	0.463446644	2.838394675	0.004534108	0.126682985
AC016866.1	2.038114938	-0.342475398	0.888266483	-0.38555479	0.699826421	0.923626324
AC016866.3	5.383111628	0.181011568	1.15970467	0.156084193	0.875966658	0.969150271
AC016876.1	127.8791819	-0.07852129	0.374072241	-0.209909427	0.833738364	0.958534823
AC016876.2	826.7423232	-0.157922554	0.228499153	-0.691129713	0.489484029	0.846418319
AC016876.3	4.007490914	0.496778824	0.467545559	1.062524955	0.287997435	0.727128955
AC016877.3	8.219235065	0.501001109	0.570454594	0.878248882	0.37980867	0.79148334
AC016888.1	98.43935063	0.327537906	0.510545927	0.64154445	0.521169011	0.860692179
AC016907.2	1.568019479	-0.312046966	0.664434565	-0.469642885	0.63861018	NA
AC016924.1	1.618870681	0.849184205	1.042906259	0.814247874	0.415502964	0.810905269
AC016949.1	16.60284431	-0.00107544	0.409686967	-0.002625028	0.997905533	0.999407539
AC016954.1	2.280967298	-0.027076842	0.583048363	-0.04644013	0.962959452	0.992015853
AC016957.2	4.584270009	-0.192951154	0.489412388	-0.394250655	0.693395991	0.921459119
AC016999.1	4.380065331	0.928459234	0.494893995	1.876076986	0.060644709	0.412750833
AC017007.2	4.113221186	1.269132416	0.599968253	2.11533262	0.034401608	0.324428192
AC017033.1	8.846516981	0.576163345	1.163147797	0.495348353	0.620354245	0.898777114
AC017048.3	12.35890838	-0.912596332	0.694134631	-1.314725257	0.188602255	0.632880838
AC017067.1	3.22373115	-0.72133103	1.017044041	-0.709242669	0.478173899	0.842425538
AC017071.1	6.337222021	0.177664545	0.41372765	0.429423911	0.667614756	0.914247796
AC017074.1	11.15364571	0.251928549	0.423421292	0.594983184	0.551854711	0.875081909
AC017076.1	1.711717589	-1.23727054	0.967746741	-1.278506543	0.201070879	0.6440086
AC017083.1	36.57445892	0.157129707	0.332296392	0.472860107	0.636312988	0.904543693
AC017083.2	41.59358263	0.181743705	1.192032843	0.15246535	0.878819917	0.970044507
AC017083.3	10.384223	0.114651314	0.444755958	0.257784773	0.796573017	0.950721605
AC017099.1	1.600791022	-0.375210364	0.598817176	-0.626585841	0.530930752	0.866617233
AC017100.1	94.86622055	-0.03348167	0.314276607	-0.106535674	0.915157353	0.978801776
AC017101.1	2.153158146	-0.52943388	0.584445473	-0.905873865	0.365002619	0.781951562
AC017104.1	21.07423059	-0.289067539	0.435531509	-0.663712117	0.506874583	0.853177263
AC017104.3	41.97149318	-0.243783269	0.461368166	-0.528392047	0.597227256	0.890341685
AC017116.1	28.00546131	-1.844285059	0.515654594	-3.576589993	0.000348106	0.030509867
AC017116.2	59.88733095	-0.079972174	0.245649781	-0.325553612	0.744762114	0.934685266
AC018362.1	59.68815365	-0.122988705	0.227770614	-0.539967396	0.589219517	0.886882797
AC018362.2	73.25531904	0.059587125	0.192886986	0.308922473	0.757380501	0.93640851
AC018362.3	8.110363423	-0.156667096	0.616712373	-0.254035922	0.799467807	0.951042237
AC018371.2	3.109233792	-0.073788012	0.487583754	-0.151334026	0.87971223	0.970238646
AC018410.1	10.88486837	0.037885334	0.335443203	0.11294113	0.910077228	0.977592902
AC018413.1	30.6285628	-0.480791499	0.4529859	-1.061382924	0.288515914	0.727691152
AC018470.1	9.667732126	-2.025648977	1.214718328	-1.667587399	0.095397661	0.491810027
AC018475.1	6.376528327	-0.575721548	0.385850422	-1.492084798	0.135676917	0.562429195
AC018512.1	11.81282919	-0.262987786	0.59242316	-0.443918813	0.657101282	0.911110151
AC018521.1	1.739989539	-0.769479636	1.316528454	-0.584476267	0.558899928	0.878105127
AC018521.2	2.379908192	-0.122124761	0.614054158	-0.198882719	0.842354488	0.960208163
AC018521.5	201.7462087	-0.3600045	0.294911682	-1.220719699	0.222192167	0.66649874
AC018521.6	4.043907632	-0.391071221	0.414287677	-0.943960544	0.345189811	0.769153847
AC018521.7	3.232192193	-0.363740435	0.520276785	-0.699128705	0.484471601	0.845151001
AC018523.2	49.42595546	-0.10019876	0.339012808	-0.295560397	0.767565822	0.939551284
AC018529.1	2.587013048	2.115030998	0.888871874	2.379455419	0.01733824	0.236781322
AC018529.2	81.32126908	0.564259277	0.432276039	1.305321659	0.191783342	0.635463778
AC018529.3	13.96854547	-0.238854847	0.49169576	-0.485777724	0.62712477	0.900796298
AC018553.1	52.34181078	-0.647421829	0.536835605	-1.205996441	0.227818863	0.671512629
AC018553.2	31.87178245	-0.089728785	0.519928944	-0.172578939	0.862982408	0.966510015
AC018557.1	660.1153706	-0.20563192	0.166019645	-1.238599928	0.215493695	0.657640041
AC018628.1	76.40301581	-0.634453061	0.377235053	-1.681850762	0.092597782	0.48592822
AC018628.2	1.862668652	-0.590862562	0.781369464	-0.756188447	0.449536218	0.829807536
AC018629.1	256.9304309	-0.985254799	0.961988612	-1.024185511	0.305747661	0.74288805
AC018630.4	149.6306754	-0.292050222	0.276989408	-1.054373249	0.291712065	0.730917485
AC018635.1	65.99009062	-0.153295411	0.317629475	-0.482623381	0.629363174	0.901630292
AC018638.1	73.28217018	-0.196285412	0.293756595	-0.668190657	0.504011899	0.851813571
AC018638.2	125.3295699	-0.044312035	0.292190207	-0.151654757	0.879459243	0.970205584
AC018638.4	662.8363016	-0.148215981	0.267516401	-0.554044465	0.579548415	0.883976383
AC018638.5	322.9923371	-0.149364968	0.257219214	-0.580691333	0.561448504	0.879774805
AC018638.6	16.76294551	-0.460417339	0.5016055	-0.917887341	0.35867785	0.778011512
AC018638.7	18.12974184	-0.288211805	0.373904386	-0.77081686	0.440815492	0.825647746
AC018641.1	6.100553048	-1.986983987	0.804056268	-2.47120017	0.013466042	0.207405989
AC018644.1	5.351708004	1.056536501	0.581371582	1.817317072	0.069168577	0.436204152
AC018645.3	58.49195192	0.273217847	0.290097568	0.94181364	0.34628806	0.769812969
AC018647.2	885.9492433	0.210980898	0.213693681	0.987305276	0.323493005	0.756897199
AC018648.1	7.182108258	-0.568587599	0.38342968	-1.482899288	0.138101171	0.566211921
AC018653.3	99.51740252	-0.756432533	0.339919452	-2.225328763	0.026059176	0.286590626
AC018653.4	2.956170393	-0.399222278	0.420772473	-0.948784209	0.342730375	0.767823187
AC018665.1	243.5860076	-0.574828819	0.26948404	-2.133071849	0.032918833	0.319176768
AC018690.1	61.82310616	0.038942475	0.25149733	0.154842497	0.876945488	0.969504049
AC018692.2	0.603890993	-2.270655234	2.447765481	-0.927644111	0.353592208	NA
AC018695.4	32.51264329	-0.260667865	0.242240803	-1.07606919	0.281896314	0.721680089
AC018695.6	10.77270182	-0.57178143	0.675933828	-0.845913322	0.3976011	0.80113864
AC018737.2	1.536348778	0.143693698	0.674125195	0.213155804	0.831205439	NA
AC018754.1	2.352265577	0.324278066	0.531321202	0.61032397	0.541647221	0.870306912
AC018755.3	12.56007959	0.1711378	0.619727813	0.276149942	0.782432903	0.946027457
AC018766.1	2.277520081	-0.799179665	0.532895254	-1.499693718	0.133693759	0.559874642
AC018797.2	2.571723075	-0.0892262	0.523870576	-0.170321075	0.864757638	0.966855434
AC018804.1	4.79725426	0.808061816	0.778244054	1.038314152	0.299123822	0.736327304
AC018809.1	16.27164089	0.029659539	0.355178861	0.083505923	0.933449268	0.984383743
AC018809.2	185.2380851	-0.150477131	0.221812265	-0.678398603	0.497518995	0.849297995
AC018816.1	16.14964702	0.074942877	0.706881434	0.10601902	0.915567262	0.978908167
AC018845.3	4.403394294	0.383454114	0.57555865	0.666229435	0.505264461	0.852440659
AC018868.1	2.609916886	-0.257363982	0.418825086	-0.61449037	0.538891334	0.870191951
AC018892.3	9.90728661	0.669075169	0.538153789	1.243278746	0.213765133	0.655913382
AC018904.1	14.63914188	-0.414626842	0.299533922	-1.384240021	0.166284973	0.602783026
AC018926.1	2.608509857	-0.100549751	0.451614149	-0.222645262	0.823811606	0.95659404
AC018926.2	6.544790838	0.19541635	0.386608676	0.50546292	0.613233736	0.89543503
AC018926.3	5.082490586	-0.336955845	0.397088414	-0.848566297	0.396122667	0.80068376
AC018992.1	1.549290152	-0.256105298	0.72091379	-0.355250935	0.72240161	NA
AC019068.1	14.26266562	0.140791292	0.72906046	0.193113329	0.846870214	0.961636151
AC019069.1	327.7290649	0.817701301	0.353863446	2.310782054	0.020844896	0.25919058
AC019080.1	219.4563948	0.027518739	0.321246338	0.085662422	0.931734775	0.983952098
AC019080.5	30.9548873	-0.16521054	0.314232779	-0.525758455	0.599056043	0.890393271
AC019117.1	37.1475829	0.175391533	0.901477442	0.19456009	0.845737349	0.961312786
AC019117.2	2.158568454	0.676571847	0.723316449	0.935374617	0.349595273	0.771598543
AC019117.3	19.98062318	1.376778767	1.233647937	1.116022429	0.264412534	0.706319179
AC019129.2	1.907330556	-0.236098537	0.69553637	-0.339448154	0.734272148	0.93173182
AC019131.2	13.57669422	0.207207855	0.374130283	0.553838769	0.579689193	0.883976383
AC019155.1	6.609016639	-0.375362092	0.746802074	-0.502625937	0.61522729	0.896209044
AC019171.1	9.082440227	-1.452019362	1.219698596	-1.190473915	0.233860177	0.677149381
AC019186.1	1.5165545	0.676800362	0.578651833	1.169615861	0.242155591	NA
AC019193.2	2.063395573	-0.535214381	0.643310642	-0.831968797	0.405426557	0.804935139
AC019197.1	4.752386929	-0.943219967	0.66415332	-1.420184073	0.155554099	0.586996345
AC019205.1	202.7568351	0.290326354	0.346164098	0.838695738	0.401640071	0.803266831
AC019206.1	2.481601472	0.152937927	0.445313612	0.343438698	0.731268451	0.930565503
AC019226.1	2.762560948	0.182817481	0.432334198	0.422861486	0.672396324	0.915775948
AC019254.1	1.518617831	1.184644326	0.700238831	1.691771826	0.090689487	NA
AC019257.1	6.743205075	-1.254444258	0.76122296	-1.647932765	0.099366469	0.500446529
AC019257.8	18.98943517	0.695195424	0.839568896	0.828038566	0.40764866	0.806325318
AC019257.9	4.760599137	0.855679645	0.628079658	1.362374397	0.17307976	0.611936501
AC019294.2	8.38451486	-0.031184713	0.464302667	-0.067164621	0.94645065	0.988069224
AC019322.4	6.800297803	-1.159604028	0.574281372	-2.019226264	0.043463708	0.357325251
AC020558.1	4.578167626	-0.057978989	0.418365989	-0.138584375	0.889778591	0.972615674
AC020558.2	29.10052013	-0.080586622	0.343404653	-0.234669568	0.81446521	0.95427351
AC020604.1	8.239257024	-0.454844692	0.444223365	-1.023909879	0.305877844	0.742896857
AC020612.1	11.39545239	-0.060291756	0.382119554	-0.157782441	0.874628236	0.968986866
AC020612.3	8.59393607	0.055530218	0.405003397	0.1371105	0.890943453	0.972980997
AC020629.1	5.126492971	0.170553869	0.501634194	0.339996498	0.733859165	0.931672163
AC020633.1	2.16443862	-0.082716567	0.630631355	-0.131164691	0.895645027	0.974558848
AC020634.2	1.496258106	-0.591613429	0.865137576	-0.683837399	0.494077848	NA
AC020656.1	0.624288023	0.454299589	1.475422964	0.307911426	0.758149731	NA
AC020656.2	3.449400692	-1.87411982	0.951855741	-1.96891161	0.048963242	0.376328981
AC020658.3	6.496572071	0.490017972	0.345624387	1.417776031	0.156256164	0.587952412
AC020658.4	3.818034194	0.986134203	0.562451384	1.753279005	0.079554127	0.458452278
AC020658.6	4.846199781	0.160520635	0.603975813	0.265773284	0.79041382	0.948726527
AC020658.7	1.675135489	0.454567316	0.67263186	0.675804021	0.499165081	0.850156561
AC020659.1	4.966959118	1.264607268	0.669929675	1.88767167	0.059070042	0.407999841
AC020661.1	19.61581349	-0.870214271	0.469201834	-1.854669373	0.063643455	0.420487303
AC020661.4	1.142192043	-0.90694882	0.730613988	-1.241351569	0.214475902	NA
AC020663.2	6.37278885	-0.451664455	0.620857386	-0.727485031	0.466928882	0.837769455
AC020663.3	15.48160101	-0.323533573	0.328004451	-0.986369459	0.323951846	0.757083139
AC020663.4	2.266288604	-0.725893619	1.401429824	-0.517966442	0.604481683	0.892611069
AC020688.1	9.163603672	0.132053035	0.306668817	0.430604705	0.66675582	0.913714847
AC020763.3	58.37036278	-0.001328198	0.354954369	-0.003741882	0.997014417	0.999326398
AC020763.4	594.3268726	-0.545256687	0.299058871	-1.823241977	0.06826675	0.433326776
AC020765.2	8.003400309	0.096804557	0.347977631	0.278191895	0.780865056	0.945307031
AC020779.2	0.573817271	-1.833990224	2.146036309	-0.854594219	0.392775829	NA
AC020891.2	2.233895858	-3.630309603	1.374282116	-2.641604341	0.008251439	0.164003791
AC020893.1	3.486588389	0.304941529	0.422310844	0.722078378	0.470246291	0.839195016
AC020899.1	3.689017801	-1.397168922	0.516655969	-2.704253905	0.006845796	0.151039237
AC020900.1	3.07688338	0.615659455	0.570177652	1.079767776	0.280245604	0.720416129
AC020904.2	116.9192869	0.086847807	0.370701606	0.234279553	0.814767958	0.95427351
AC020907.1	11.35289643	-0.466876608	0.644516214	-0.72438303	0.468830615	0.838705904
AC020907.4	7.554378496	-0.351188921	0.34595384	-1.015132313	0.31004276	0.745783151
AC020907.5	10.76555747	-0.083034342	0.716516549	-0.115886147	0.907742775	0.976864143
AC020909.1	1.407971624	1.043842387	1.361784532	0.766525366	0.443363765	NA
AC020909.3	75.47563119	-0.213375533	0.441186898	-0.483639777	0.62864154	0.901340203
AC020910.4	4.945034019	-0.311253835	0.449731723	-0.692087791	0.488882198	0.846189802
AC020910.5	33.34779732	-0.037929433	0.308371293	-0.122999235	0.902107704	0.975991086
AC020910.6	99.36592956	0.343794712	0.24821991	1.385040837	0.166039981	0.602763423
AC020910.7	4.716161875	0.505771151	0.640946024	0.789101004	0.430052975	0.819322307
AC020912.1	2.173139407	1.038539623	1.162440179	0.893413391	0.371635834	0.785873251
AC020915.1	18.27576286	0.147328277	0.369261865	0.398980482	0.689907586	0.920834893
AC020915.2	426.4988877	0.30176787	0.233120342	1.294472489	0.195502266	0.638412545
AC020915.3	2.721029023	2.58254373	1.063527751	2.428280531	0.015170604	0.220796746
AC020915.4	31.7930419	1.218956828	0.613778061	1.985989571	0.047034482	0.369913411
AC020916.1	1728.052549	0.379897628	0.270411332	1.40488797	0.160054594	0.594308671
AC020917.1	1.745464606	0.202600647	0.556499813	0.36406238	0.715811428	0.927071011
AC020917.4	65.43430091	0.174348281	0.239458453	0.728094075	0.466556	0.83752106
AC020922.1	5.969416388	-1.53756054	0.605753512	-2.538261043	0.011140485	0.190556881
AC020922.3	9.754063931	-0.810484198	0.553169742	-1.46516365	0.142876274	0.571822953
AC020928.1	106.0031268	2.090824692	0.726056297	2.879700514	0.003980531	0.118076075
AC020928.2	18.39172757	2.243868787	0.768790616	2.9186995	0.003514949	0.110061996
AC020931.1	17.15957777	1.329661253	0.455388162	2.919841496	0.003502095	0.110061996
AC020934.1	7.40727025	1.140876569	0.868779783	1.313194197	0.189117519	0.632932147
AC020951.1	17.9051271	0.769728606	0.90532158	0.850226729	0.395199044	0.800518533
AC020978.4	3.901418543	-0.06820297	0.636288793	-0.107188703	0.914639277	0.978801776
AC020978.5	940.1561657	-0.1527662	0.201333696	-0.758771148	0.447989468	0.829015712
AC020978.6	1.606555358	-0.108646936	0.825222274	-0.131657784	0.895254979	0.974522735
AC020978.7	32.44905142	-0.052492795	0.311059743	-0.168754704	0.865989588	0.967277851
AC020978.8	1.625878304	0.735300225	0.92859274	0.791843607	0.428451872	0.818659541
AC020978.9	166.8393731	-0.211303223	0.288714923	-0.731874962	0.46424489	0.836958213
AC021016.1	39.61015353	-0.177960765	0.264486283	-0.672854423	0.50103991	0.850835127
AC021016.2	51.30574725	-0.319094869	0.468517027	-0.68107422	0.495824529	0.848601098
AC021028.1	27.24820538	0.690807736	0.56245787	1.228194631	0.219373914	0.663178312
AC021066.1	4.932848074	-0.414772975	0.72126819	-0.575060679	0.56525026	0.880528399
AC021074.1	59.35283487	-0.215624943	0.341823874	-0.630807148	0.528166629	0.864681268
AC021078.1	2702.161948	-0.180782221	0.260883668	-0.692961053	0.488333994	0.845810435
AC021086.1	6.166023337	0.006461799	0.356304182	0.018135624	0.985530659	0.996914857
AC021087.1	4.551155528	-0.647832102	0.439881645	-1.472741836	0.140820661	0.569693992
AC021087.2	29.38603675	-0.213298503	0.334410751	-0.637833867	0.523581831	0.861617761
AC021087.3	124.6007219	-0.465928237	0.349541581	-1.332969418	0.18254184	0.624588278
AC021092.1	184.893195	0.143226928	0.6167715	0.232220406	0.816366829	0.954869223
AC021097.1	36.6419648	0.334121906	0.506035958	0.660273051	0.50907862	0.854180675
AC021106.1	37.46064999	-0.287583121	0.369211105	-0.778912435	0.436031298	0.823716622
AC021106.2	11.64987892	0.356966317	0.449607358	0.793951234	0.427223821	0.818182142
AC021127.1	6.373793106	0.584408645	0.714156645	0.818319971	0.413174506	0.809960044
AC021148.1	12.59019426	0.126436758	0.391554374	0.322909835	0.746763528	0.934961266
AC021188.1	12.26662158	0.84513424	0.919557649	0.919066076	0.358061012	0.777744712
AC021205.3	21.870756	-0.298971771	0.435908471	-0.685859054	0.492801993	0.847755749
AC021218.1	94.394813	1.915479233	0.781337937	2.451537476	0.014224737	0.212132433
AC021231.2	8.174107749	-0.307360139	0.33142385	-0.927392941	0.353722554	0.7747133
AC021242.3	21.16839698	-0.070321745	0.353502836	-0.198928375	0.842318773	0.960208163
AC021321.1	33.44840649	0.266278465	0.416074288	0.639978178	0.522186787	0.861064256
AC021483.1	2.017673739	-1.015240533	0.617803227	-1.643307269	0.100319375	0.502151411
AC021483.2	5.873394349	-0.219534367	0.359366547	-0.610892607	0.54127068	0.870306912
AC021491.2	5.88923274	0.779462672	0.709743696	1.098231201	0.272103545	0.712600404
AC021491.4	9.013367685	-0.221050611	0.503105223	-0.439372523	0.660391633	0.912228316
AC021594.1	0.486267003	-2.37063328	2.881930685	-0.822585114	0.410743967	NA
AC021678.2	0.932774194	1.42705029	1.633245649	0.873751166	0.38225378	NA
AC021683.3	2.045737262	0.135541718	1.022768485	0.13252434	0.894569573	0.974377515
AC021723.2	0.132790501	0.527340623	3.213483337	0.164102492	0.86965046	NA
AC021739.2	13.04904885	-0.141158398	0.348729175	-0.404779434	0.685639647	0.919796506
AC021752.1	1.772211758	0.442614897	0.688177537	0.643169638	0.520114032	0.860286544
AC021755.2	8.093426365	0.090911971	0.80198918	0.113358102	0.909746656	0.977482291
AC021755.3	1.69454259	1.44554515	1.159590929	1.246599222	0.212544487	0.654931712
AC021851.1	27.38987528	-0.133232335	0.263424177	-0.505771099	0.61301735	0.895402925
AC021876.1	2.055720679	0.017055682	0.672108632	0.025376376	0.979754754	0.995487239
AC021945.1	81.27687857	-0.324031392	0.404660184	-0.800749381	0.423276748	0.815498029
AC022007.1	152.8018493	0.186877268	0.270891293	0.689860743	0.490281765	0.846418319
AC022028.2	23.61389045	1.595553329	0.801871428	1.989786984	0.046614406	0.368891859
AC022031.1	4.24053799	-2.274843432	1.389310241	-1.63739053	0.101548896	0.503559288
AC022031.2	18.1942113	-1.983577964	1.005060443	-1.973590721	0.0484283	0.374645178
AC022034.1	172.2692086	1.472275957	0.940248412	1.565837218	0.117386731	0.535366591
AC022034.4	1.281780497	1.403498056	1.526569455	0.919380413	0.357896631	NA
AC022079.2	4.549760692	0.84982315	0.54921503	1.547341392	0.121780946	0.541642961
AC022098.1	184.9376687	-0.014353645	0.221688882	-0.064746798	0.948375602	0.988638543
AC022107.1	263.5127876	-0.077699947	0.245931471	-0.315941455	0.752046945	0.935538737
AC022144.1	46.39579641	0.089282493	0.523888017	0.170422857	0.864677598	0.966855434
AC022148.1	38.06276224	0.03021101	1.243972893	0.024285907	0.980624554	0.995814181
AC022150.1	0.726038484	1.659076237	2.03091355	0.816911304	0.413979117	NA
AC022150.2	27.62473396	0.429937966	0.48171292	0.892519067	0.372114777	0.78630073
AC022150.3	4.909609656	2.04245969	1.208754738	1.68972218	0.091081118	0.48291081
AC022150.4	482.1826453	0.731586441	0.609171975	1.200952229	0.229769733	0.672668657
AC022154.1	9.667990296	-0.191350712	0.419584342	-0.456048266	0.64835527	0.908143451
AC022165.1	6.108654977	0.843982636	0.561680335	1.502603141	0.132941413	0.558864397
AC022167.1	36.21305822	0.469158942	0.566231615	0.828563663	0.407351356	0.806169867
AC022167.2	271.2305233	0.430131025	0.251034905	1.713431147	0.08663325	0.473051943
AC022167.4	1.63091477	0.499330983	0.824894538	0.605327057	0.544961707	0.871497078
AC022182.1	3.931970922	0.18008132	0.858351697	0.209798991	0.83382456	0.95853593
AC022182.2	1.225770017	2.441198967	2.753664172	0.886527483	0.375333351	NA
AC022211.1	47.49588865	-0.149082567	0.311812144	-0.478116616	0.632567206	0.903117335
AC022211.2	291.6478239	0.114905433	0.269617319	0.426179718	0.669976895	0.914955337
AC022211.3	23.79431341	0.055758075	0.337540833	0.165189125	0.868795125	0.967798274
AC022211.4	48.02588876	0.224794984	0.267418561	0.840610999	0.400565895	0.803079228
AC022217.1	2.494736967	0.324757695	0.463967726	0.699957513	0.483953839	0.844886971
AC022217.3	1.884279088	0.376902873	0.85095063	0.442919788	0.657823754	0.911138299
AC022239.1	15.79247363	-0.000999446	0.798817101	-0.001251158	0.999001721	0.999882966
AC022272.1	3.144229717	0.038319501	0.410656505	0.093312783	0.925655077	0.982079743
AC022306.1	10.40921759	-0.397132921	0.393317579	-1.009700412	0.312638845	0.748262581
AC022306.2	12.21767252	-0.948698716	0.35942788	-2.639468916	0.008303604	0.164383699
AC022306.3	2.287546004	-1.305441328	0.604918002	-2.158046748	0.030924197	0.31211891
AC022335.1	0.877957573	1.32175996	1.236839459	1.068659276	0.285223228	NA
AC022336.2	2.324236383	-1.711392814	1.22793222	-1.393719284	0.163402391	0.598468124
AC022336.3	8.51615995	0.25568259	0.439443704	0.581832413	0.560679569	0.879196773
AC022364.1	150.6347276	0.654345354	0.447593935	1.461917383	0.143763851	0.573480493
AC022384.1	108.9778649	-0.501181977	0.308147548	-1.626435066	0.103857136	0.508840172
AC022395.1	4.77341288	0.232049395	0.346988033	0.668753307	0.503652857	0.851712129
AC022400.1	12.51966855	0.118508907	0.35544683	0.333408253	0.738826134	0.933465827
AC022400.2	1.967940855	0.622934609	0.537964789	1.157946805	0.246885745	0.691745297
AC022400.4	90.54326887	-0.305478929	0.245733875	-1.243129094	0.213820266	0.655913382
AC022400.5	235.2447261	-0.264885647	0.223488588	-1.185231195	0.235926049	0.67890756
AC022400.6	353.8592237	-0.123162585	0.199756674	-0.616563054	0.53752297	0.86955908
AC022400.7	713.7955944	-0.056110777	0.201784444	-0.278072858	0.780956431	0.945335658
AC022413.1	49.55301221	0.074694546	0.331957241	0.225012551	0.821969511	0.956460482
AC022414.1	0.303459043	-1.277072254	2.46141171	-0.51883732	0.603874191	NA
AC022415.1	70.25180483	0.701729421	0.828722221	0.846760716	0.397128509	0.80113864
AC022417.1	9.501516604	-0.448508402	0.304302606	-1.473889456	0.140511357	0.569571857
AC022467.1	1.233012228	1.110313243	0.932587891	1.190572227	0.23382156	NA
AC022483.1	2.698453753	-0.429350572	0.421467296	-1.01870436	0.308343342	0.744106483
AC022497.1	63.88623046	-0.038971615	0.439127293	-0.088747876	0.929282283	0.983186734
AC022509.3	15.2940851	0.324425302	0.715624078	0.453345985	0.650299625	0.908143451
AC022509.4	1.416574864	-0.624090335	1.102389626	-0.566125008	0.571308804	NA
AC022532.1	21.16093424	-0.745704219	0.477422949	-1.561936266	0.118303004	0.536513451
AC022558.3	8.511925348	-0.027035256	0.346371156	-0.078052851	0.937786012	0.985648273
AC022596.2	18.514291	0.036169693	0.706298347	0.051210219	0.959158009	0.990701826
AC022613.1	332.3543168	0.607068174	0.579022357	1.048436502	0.294437543	0.732288678
AC022613.2	47.13391202	0.094140633	0.302099062	0.311621731	0.755328017	0.936229334
AC022613.3	11.19720172	-0.26126106	0.428329981	-0.609952774	0.541893092	0.870476443
AC022616.1	0.669464646	-2.625074393	1.651052011	-1.589940459	0.111848227	NA
AC022733.1	1.408691786	-0.533567704	1.698851445	-0.314075551	0.753463658	NA
AC022762.2	24.62233053	-0.11902132	0.320631067	-0.371209569	0.710481447	0.926496653
AC022784.1	67.12426279	-0.289705267	0.49156478	-0.589353181	0.555624377	0.876955114
AC022784.5	4.95906106	0.332928516	0.56627943	0.587922672	0.556584198	0.877216295
AC022784.6	4.035393609	0.710796383	0.856454484	0.829928965	0.406578947	0.805813391
AC022819.1	13.15975655	-0.042741805	0.304788747	-0.140234197	0.888474954	0.972433048
AC022826.2	77.95369852	0.339278469	0.459511261	0.738346364	0.460303999	0.835101058
AC022893.1	39.0139186	-0.215596163	0.375096084	-0.574775831	0.565442914	0.880582323
AC022893.2	1.00387759	-1.405897049	1.410889396	-0.99646156	0.319025935	NA
AC022898.2	2.752943361	0.476696383	0.880468951	0.541411917	0.588223695	0.886725707
AC022905.1	1.77131413	-3.940010177	1.36790036	-2.880334191	0.003972538	0.118076075
AC022916.1	67.44271096	0.663788436	0.418903784	1.584584485	0.113060772	0.526553428
AC022929.2	2.690705237	-1.474815974	0.671073323	-2.197697217	0.02797069	0.296967562
AC022960.2	2.84757275	-0.921813282	0.549977212	-1.676093594	0.093719861	0.488217545
AC022968.1	21.56740793	-0.014318861	0.314378575	-0.045546556	0.963671667	0.992015853
AC022973.5	12.07116572	-0.117383345	0.412782958	-0.284370619	0.776126373	0.943323262
AC023024.1	123.7862426	-0.974855861	0.49783282	-1.958199262	0.050206636	0.381041499
AC023024.2	85.14912545	-1.023216376	0.609412572	-1.679020786	0.093147993	0.487099824
AC023043.1	122.5119562	-0.569265373	0.503646719	-1.130287067	0.258355282	0.701423
AC023043.2	9.156259876	-0.557472302	0.802600268	-0.694582751	0.487316825	0.845500125
AC023043.3	2.079413839	-0.921368673	0.89675354	-1.027449162	0.304209012	0.741370147
AC023043.4	25.89461215	-0.17670759	0.345433282	-0.511553459	0.608963565	0.894448278
AC023050.5	1.753211256	-0.384852331	0.952512058	-0.404039328	0.6861838	0.919796506
AC023055.1	57.97861925	-1.407257471	0.480692383	-2.927563494	0.003416293	0.109061048
AC023090.1	28.39079119	0.731744072	1.330414819	0.550011967	0.582311166	0.88438058
AC023090.2	5.825073209	-0.939027859	0.486544958	-1.929991964	0.053607833	0.391891252
AC023095.1	1.100762081	2.019898824	1.288985504	1.567045415	0.117104077	NA
AC023154.1	7.119403785	0.380918385	0.444255462	0.857430954	0.391206758	0.797403984
AC023157.2	454.4406004	0.917642691	0.481708497	1.904975098	0.056783308	0.401557351
AC023158.1	1.324468443	2.819899167	1.727337856	1.632511646	0.102571747	NA
AC023158.2	1.632365947	3.611008927	1.612078023	2.239971561	0.025092769	0.282355867
AC023271.2	2.993316674	1.180658794	0.554525904	2.129131905	0.033243349	0.319988738
AC023282.1	1.304667721	3.272090655	1.166324097	2.805472906	0.005024281	NA
AC023300.3	2.53797803	-1.554473453	0.771748588	-2.014222608	0.043986167	0.35980394
AC023301.1	51.02473549	1.201836583	1.378284764	0.87197988	0.383219354	0.793087569
AC023302.1	5.677110676	-0.379173573	0.490686401	-0.772741149	0.439675589	0.825258292
AC023310.4	1.55487688	1.037518862	1.345644731	0.771019897	0.440695138	NA
AC023347.1	1.37129328	1.952204591	3.195282023	0.610964721	0.541222936	NA
AC023355.1	114.2294602	0.178479219	0.349006299	0.511392543	0.609076215	0.894448278
AC023389.2	1.908581851	0.013694059	0.481835376	0.028420618	0.97732668	0.994725504
AC023421.1	1.642663209	-2.910742985	1.933856189	-1.50514966	0.132285604	0.557885904
AC023509.1	392.3161399	0.084487334	0.284028009	0.297461275	0.766114369	0.938964564
AC023509.2	6.72822553	-0.198894896	0.571402241	-0.348082106	0.727778522	0.930240534
AC023509.3	32.22032343	-0.585557817	0.354722751	-1.650747845	0.098790074	0.500121305
AC023590.1	2.425804478	0.376579193	0.629970569	0.597772676	0.549991625	0.873958425
AC023593.1	155.4521084	0.410544224	0.281735328	1.457198239	0.145061667	0.575098252
AC023632.2	9.424717275	-0.302382548	0.401298522	-0.753510247	0.451143356	0.830588096
AC023790.2	6.204882057	-1.000540743	0.473621119	-2.112534055	0.034640668	0.325408274
AC023794.3	1.076088387	-1.814893662	0.933108398	-1.944997672	0.051775259	NA
AC023794.4	3.777550919	-0.023125384	0.710335619	-0.032555574	0.974028998	0.994318536
AC023794.5	13.17637082	-0.528326265	0.647124366	-0.816421531	0.414259087	0.810345472
AC023813.3	2.031765252	0.273725561	0.663505581	0.412544475	0.679940389	0.918280771
AC023818.1	70.66963028	-0.293728907	0.275824782	-1.064911227	0.286916104	0.726575767
AC023824.1	1.402568875	-2.862802173	1.342610785	-2.13226514	0.032985056	NA
AC023824.3	0.785554363	-1.254377901	2.032554594	-0.617143522	0.537140064	NA
AC023824.6	0.870213316	-0.175057143	1.180695832	-0.148266081	0.882132783	NA
AC023830.1	3.883626873	-0.318945441	0.570073328	-0.559481431	0.575833201	0.883176119
AC023830.3	12.34414441	0.901631809	0.548808967	1.642888259	0.100406055	0.502176835
AC023906.3	3.942576121	-1.431800798	0.809872614	-1.767933343	0.077072048	0.453148887
AC023906.4	4.924483491	-0.136583125	0.400511724	-0.341021539	0.733087367	0.931400274
AC023906.5	14.67799703	-0.624190766	0.420612298	-1.48400503	0.137807586	0.565923448
AC023908.3	105.5577546	-0.389006322	0.388527062	-1.001233531	0.316713919	0.751323002
AC023946.1	7.343283971	-0.197338451	0.419170943	-0.470782754	0.637795881	0.905052078
AC024022.1	0.352698239	-2.553105491	3.188181831	-0.800802974	0.423245717	NA
AC024060.2	47.2067131	-0.027955475	0.194341416	-0.143847235	0.885621103	0.97158128
AC024075.1	17.78195426	-0.049589622	0.296043603	-0.16750783	0.866970487	0.967458047
AC024075.2	179.4484492	-0.070890877	0.203491605	-0.348372488	0.727560461	0.930106517
AC024075.3	21.21146295	-0.365244794	0.394419744	-0.926030707	0.354430023	0.77488469
AC024230.1	3.003396953	-2.58656128	1.330504069	-1.944046126	0.051889889	0.387870867
AC024243.1	9.949057231	0.06165008	0.434386501	0.141924484	0.887139654	0.9719425
AC024257.3	67.83532627	-0.01980618	0.568415235	-0.034844563	0.972203686	0.993883642
AC024267.3	12.33532797	-0.604057174	0.401457491	-1.504660365	0.132411418	0.55805828
AC024267.5	4.371348357	-0.641018889	0.44809155	-1.430553398	0.152558252	0.583225292
AC024267.6	179.3527529	-0.122142918	0.349748001	-0.349231211	0.726915737	0.930106517
AC024293.1	781.0515671	-0.188487444	0.230063196	-0.819285514	0.412623535	0.809960044
AC024337.1	2.144765243	0.731748092	1.045507793	0.69989731	0.483991438	0.844898445
AC024337.2	5.158761473	-0.646044176	0.788671148	-0.819155332	0.412697796	0.809960044
AC024361.1	15.64354399	-0.134648684	0.367373941	-0.366516698	0.713979555	0.92695507
AC024361.2	5.18792804	0.533445599	0.559609952	0.953245376	0.34046576	0.766370215
AC024361.3	4.272979019	0.755912098	0.450342785	1.678526057	0.093244448	0.487307089
AC024451.2	28.91198825	0.204823877	0.346706899	0.590769547	0.554674842	0.876579433
AC024451.4	7.831387617	-0.079970573	0.455342435	-0.175627323	0.860586735	0.96577941
[truncated: 26,916 more rows]
