# Supplementary material for: A global cancer data integrator reveals principles of synthetic lethality, sex disparity and immunotherapy
Source: Genome Med. 2021 Oct 18;13:167. doi: 10.1186/s13073-021-00987-8 (PMC8524992; doi:10.1186/s13073-021-00987-8)
Supplement: Supplementary file 10 — Additional file 10: Table S9. A table containing the data from the differential essentiality analysis of male and female NSCLC cell lines Fig. 3c. [file 13073_2021_987_MOESM10_ESM.csv]

Additional File 10: Table S9. A table containing the data from the differential essentiality analysis of male and female NSCLC cell lines Fig 3c.
	stat	pvalue	baseMean	delta	FC	padj	abs_delt
A1BG	91	0.307497713	-0.003598099	0.006138168	-1.705947384		0.006138168
A1CF	80	0.167523362	-0.026891356	0.050663319	-1.88400015		0.050663319
A2M	95	0.368697966	0.076201414	-0.014659725	-0.192381268		0.014659725
A2ML1	69	0.077072657	0.109311165	0.035413647	0.323970994		0.035413647
A3GALT2	70	0.083312788	-0.160300483	0.048255152	-0.301029362		0.048255152
A4GALT	99	0.433428571	-0.105565327	0.01086772	-0.102947816		0.01086772
A4GNT	72	0.09692012	0.086437186	-0.043747183	-0.506115304		0.043747183
AAAS	91	0.307497713	-0.351040464	-0.031038355	0.088418168	0.486234518	0.031038355
AACS	64	0.051065835	0.051799083	-0.069460186	-1.340953963		0.069460186
AADAC	91	0.307497713	0.130719299	0.008217048	0.062860253		0.008217048
AADACL2	92	0.322383979	0.010670434	0.027062202	2.536185666		0.027062202
AADACL3	83	0.200942493	-0.015947546	0.055824183	-3.500487425		0.055824183
AADACL4	102	0.483284037	0.023466358	-0.009605876	-0.4093467		0.009605876
AADAT	99	0.433428571	-0.084727988	-0.007465981	0.08811706		0.007465981
AAED1	53	0.018056682	0.040240289	-0.113532894	-2.821373703		0.113532894
AAGAB	51	0.014648213	-0.016140516	-0.095837594	5.937703054		0.095837594
AAK1	76	0.128890741	-0.156030672	-0.052275838	0.335035655		0.052275838
AAMDC	87	0.251235274	-0.080290809	0.006720732	-0.083704876		0.006720732
AAMP	68	0.071194271	-0.96173999	0.116086845	-0.12070502		0.116086845
AANAT	86	0.238071242	-0.14596903	0.041330442	-0.28314528		0.041330442
AAR2	76	0.128890741	-0.07132811	-0.068905146	0.966030732		0.068905146
AARD	65	0.055614537	-0.215414423	0.069492425	-0.322598759	0.486234518	0.069492425
AARS	92.5	0.328697136	-1.724141277	0.030863277	-0.017900666		0.030863277
AARS2	72	0.09692012	-0.577591134	0.078775552	-0.13638636	0.486234518	0.078775552
AARSD1	91	0.307497713	-0.257351097	-0.029911522	0.116228461		0.029911522
AASDH	81	0.178242007	-0.10004775	-0.035500143	0.354831999		0.035500143
AASDHPPT	64	0.051065835	-0.395871902	0.102834324	-0.259766665	0.486234518	0.102834324
AASS	78	0.147359769	0.016875462	-0.046229308	-2.739439617		0.046229308
AATF	103	0.5	-0.798107198	0.04563108	-0.057174125		0.04563108
AATK	99	0.433428571	-0.184048019	-0.010130102	0.055040536	0.498480242	0.010130102
ABAT	92	0.322383979	-0.038235734	-0.003053672	0.079864342		0.003053672
ABCA1	101	0.466597408	-0.034464284	-0.01698794	0.492914355		0.01698794
ABCA10	73	0.104306364	0.013061862	-0.028999398	-2.220158079		0.028999398
ABCA12	66	0.060477202	-0.086294199	0.041575519	-0.481788109		0.041575519
ABCA13	96	0.384611721	-0.021532635	0.064271232	-2.984828977		0.064271232
ABCA2	98	0.41700365	-0.071154709	0.044792927	-0.629514583		0.044792927
ABCA3	85	0.22529447	0.02943421	0.037535824	1.275244848		0.037535824
ABCA4	83	0.200942493	-0.306747787	0.043039494	-0.14030906		0.043039494
ABCA5	103	0.5	-0.067568982	0.004691941	-0.069439276		0.004691941
ABCA6	83	0.200942493	0.015515172	-0.027414091	-1.766921529		0.027414091
ABCA7	90	0.292921924	0.115826374	0.014847886	0.12819089		0.014847886
ABCA8	87	0.251235274	-0.048671318	0.000998475	-0.020514655		0.000998475
ABCA9	75	0.120284999	0.117358216	-0.027667386	-0.235751591		0.027667386
ABCB1	77	0.137914434	-0.144278763	0.035010159	-0.242656353		0.035010159
ABCB10	79	0.1572291	-0.063755175	-0.045843282	0.719051941		0.045843282
ABCB11	92	0.322383979	-0.102864109	0.032718985	-0.318079705		0.032718985
ABCB4	71	0.0899253	-0.039487364	-0.04881602	1.236244096		0.04881602
ABCB5	45	0.007529594	-0.01687374	-0.1081702	6.410564763		0.1081702
ABCB6	101	0.466597408	-0.006674065	-0.002422973	0.363043063		0.002422973
ABCB7	86	0.238071242	-1.213868213	-0.143969536	0.118603926		0.143969536
ABCB8	91	0.307497713	0.102613836	-0.018618931	-0.181446596		0.018618931
ABCB9	94	0.35300626	-0.052708699	-0.033068907	0.627389922		0.033068907
ABCC1	101	0.466597408	0.014376741	-0.026541905	-1.84616977		0.026541905
ABCC10	98	0.41700365	-0.190601461	-0.013864373	0.072740118		0.013864373
ABCC11	91	0.307497713	0.089451842	-0.024237948	-0.270960863		0.024237948
ABCC12	84	0.21291533	0.048063498	-0.037909633	-0.788740617		0.037909633
ABCC2	100	0.449969295	-0.047375199	-0.004675198	0.098684507		0.004675198
ABCC3	94	0.35300626	-0.062822992	0.004960245	-0.07895589		0.004960245
ABCC4	71	0.0899253	0.157508118	-0.03781596	-0.240088956		0.03781596
ABCC5	80	0.167523362	0.03500357	-0.039019135	-1.114718724		0.039019135
ABCC6	75	0.120284999	-0.117158311	0.03674725	-0.313654655		0.03674725
ABCC8	93	0.337560658	0.066427108	0.016709321	0.251543706		0.016709321
ABCC9	93	0.337560658	-0.021665535	0.015130409	-0.698363065		0.015130409
ABCD1	102	0.483284037	-0.305869956	0.000879244	-0.002874569	0.5	0.000879244
ABCD2	98	0.41700365	-0.033777686	-0.031121267	0.921355815		0.031121267
ABCD3	91	0.307497713	-0.212542312	-0.033758983	0.158834174		0.033758983
ABCD4	76	0.128890741	-0.152189296	-0.043080062	0.283068934		0.043080062
ABCE1	97	0.400722344	-1.394816476	-0.066122851	0.04740613		0.066122851
ABCF1	91	0.307497713	-1.0748185	0.014016874	-0.013041154		0.014016874
ABCF2	55	0.022119312	-0.136567873	-0.070058611	0.512994818		0.070058611
ABCF3	76	0.128890741	0.081135881	-0.026448043	-0.325972215		0.026448043
ABCG1	102	0.483284037	-0.196022075	0.007025454	-0.035840118		0.007025454
ABCG2	103	0.5	0.073758444	0.005019939	0.068059178		0.005019939
ABCG4	101	0.466597408	0.089623543	0.020437686	0.228039254		0.020437686
ABCG5	77	0.137914434	0.045477735	0.033896611	0.745345194		0.033896611
ABCG8	95	0.368697966	0.000883331	-0.043278053	-48.99415964		0.043278053
ABHD1	92	0.322383979	-0.030183359	0.01579148	-0.523184984		0.01579148
ABHD10	72	0.09692012	-0.024972533	0.044724603	-1.790951776		0.044724603
ABHD11	75	0.120284999	-0.375321057	0.049089167	-0.130792468	0.486234518	0.049089167
ABHD12	98	0.41700365	0.002445262	-0.011457581	-4.685625253		0.011457581
ABHD12B	52	0.016276167	-0.018457241	-0.093829758	5.083628499		0.093829758
ABHD13	102	0.483284037	-0.162890951	0.008328738	-0.051130758		0.008328738
ABHD14A	93	0.337560658	0.017011523	0.020844862	1.225337812		0.020844862
ABHD14B	29	0.000962519	-0.045312637	-0.141354696	3.119542487		0.141354696
ABHD15	94	0.35300626	-0.280163842	0.017117277	-0.061097379	0.486234518	0.017117277
ABHD16A	97	0.400722344	-0.11492642	0.012085402	-0.105157739		0.012085402
ABHD16B	96	0.384611721	0.021698529	0.011150307	0.513873887		0.011150307
ABHD17A	80	0.167523362	-0.386762925	-0.043213514	0.111731274	0.486234518	0.043213514
ABHD17B	60	0.03575242	-0.014368898	-0.076692868	5.337421901		0.076692868
ABHD17C	95	0.368697966	0.116268096	0.032111658	0.27618632		0.032111658
ABHD18	102	0.483284037	0.068797049	0.015383051	0.223600444		0.015383051
ABHD2	101	0.466597408	-0.064252282	-0.003088287	0.048065015		0.003088287
ABHD3	86	0.238071242	-0.083296416	0.02988076	-0.358728042		0.02988076
ABHD4	73	0.104306364	0.069687051	-0.030193872	-0.433278082		0.030193872
ABHD5	68	0.071194271	-0.034891934	0.056524441	-1.619985892		0.056524441
ABHD6	102	0.483284037	0.088152313	-0.004583369	-0.051993742		0.004583369
ABHD8	99	0.433428571	0.006451827	0.007728113	1.197817672		0.007728113
ABI1	66	0.060477202	-0.026171163	0.041992152	-1.604519909		0.041992152
ABI2	90	0.292921924	0.066376468	0.031880579	0.480299427		0.031880579
ABI3	83	0.200942493	0.043257222	-0.046424394	-1.07321718		0.046424394
ABI3BP	88	0.264774503	0.015115677	-0.029192135	-1.931248957		0.029192135
ABL1	102	0.483284037	-0.003935984	-0.006509646	1.653880301		0.006509646
ABL2	91	0.307497713	0.163842595	-0.00896146	-0.054695545		0.00896146
ABLIM1	72	0.09692012	0.034028245	-0.033355333	-0.980224885		0.033355333
ABLIM2	99	0.433428571	-0.001704432	0.043739563	-25.66224728		0.043739563
ABLIM3	80	0.167523362	0.000134219	0.032470883	241.924887		0.032470883
ABR	72	0.09692012	-0.03807684	0.074488793	-1.956275593		0.074488793
ABRA	81	0.178242007	-0.017313309	-0.050412648	2.911785855		0.050412648
ABRACL	66	0.060477202	0.09770521	0.065920113	0.674683708		0.065920113
ABRAXAS1	64	0.051065835	-0.292316661	-0.099557977	0.340582629		0.099557977
ABRAXAS2	100	0.449969295	0.142615605	-0.007641101	-0.053578294		0.007641101
ABT1	57	0.026927761	-0.961260484	0.102002419	-0.106113193		0.102002419
ABTB1	102	0.483284037	-0.01334019	-0.010606633	0.795088617		0.010606633
ABTB2	94	0.35300626	0.10848499	0.013471587	0.124179269		0.013471587
ACAA1	91	0.307497713	0.039743653	0.014969483	0.376650913		0.014969483
ACAA2	60	0.03575242	-0.074774152	0.066753086	-0.892729425		0.066753086
ACACA	90	0.292921924	-0.373767429	-0.045570699	0.121922605	0.486234518	0.045570699
ACACB	76	0.128890741	-0.063092382	-0.03881886	0.615270164		0.03881886
ACAD10	79	0.1572291	-0.097252093	-0.034745313	0.35727059		0.034745313
ACAD11	96	0.384611721	-0.019247594	-0.016112991	0.837143122		0.016112991
ACAD8	82	0.189382945	0.084349463	0.046571608	0.552126905		0.046571608
ACAD9	81	0.178242007	-0.322747996	-0.046307016	0.143477316	0.486234518	0.046307016
ACADL	101	0.466597408	0.014330859	-0.016902012	-1.179413736		0.016902012
ACADM	52	0.016276167	-0.027423343	0.086095361	-3.1394918		0.086095361
ACADS	82	0.189382945	-0.125568101	-0.02338883	0.186264108		0.02338883
ACADSB	96	0.384611721	-0.113474534	-0.007673923	0.067626826		0.007673923
ACADVL	91	0.307497713	-0.079696469	0.028029756	-0.351706375		0.028029756
ACAN	90	0.292921924	-0.058993294	0.025627881	-0.434420243		0.025627881
ACAP1	70	0.083312788	-0.034963094	0.053281127	-1.523924822		0.053281127
ACAP2	94	0.35300626	-0.016981515	-0.010673289	0.628523967		0.010673289
ACAP3	100	0.449969295	-0.184346329	0.018306083	-0.099302671		0.018306083
ACAT1	91	0.307497713	0.043895345	-0.021280168	-0.484793266		0.021280168
ACAT2	99	0.433428571	0.18152594	0.009234782	0.050873068		0.009234782
ACBD3	99	0.433428571	0.020849512	0.022591701	1.083560182		0.022591701
ACBD4	76	0.128890741	-0.136155711	-0.025376626	0.186379448		0.025376626
ACBD5	91	0.307497713	0.002697552	-0.060905115	-22.57791685		0.060905115
ACBD6	90	0.292921924	0.155760328	0.064048199	0.411197123		0.064048199
ACBD7	78	0.147359769	0.081757997	-0.0310445	-0.379712086		0.0310445
ACCS	70	0.083312788	0.007950172	0.067540851	8.495520788		0.067540851
ACCSL	83	0.200942493	-0.086997798	-0.021384084	0.245800291		0.021384084
ACD	71	0.0899253	-0.235442587	0.043940679	-0.186630125		0.043940679
ACE	87	0.251235274	-0.146987284	0.032440685	-0.220704024		0.032440685
ACE2	64	0.051065835	0.181481416	-0.081879604	-0.451173494		0.081879604
ACER1	101	0.466597408	-0.084972418	0.007867429	-0.092588033		0.007867429
ACER2	80	0.167523362	-0.05191766	-0.033624596	0.647652371		0.033624596
ACER3	94	0.35300626	0.11279741	0.008045978	0.071331227		0.008045978
ACHE	66	0.060477202	-0.194233604	0.060047235	-0.309149567		0.060047235
ACIN1	86	0.238071242	-0.802511862	-0.044779026	0.055798584	0.486234518	0.044779026
ACKR1	67	0.065666378	-0.002398944	-0.046273819	19.28924417		0.046273819
ACKR2	91	0.307497713	0.074971168	-0.024344558	-0.32471893		0.024344558
ACKR3	92	0.322383979	0.054375166	-0.030253159	-0.556378245		0.030253159
ACKR4	89	0.278675185	-0.109051317	-0.007922595	0.072650155		0.007922595
ACLY	86	0.238071242	-0.52335782	-0.018004947	0.034402749	0.486234518	0.018004947
ACMSD	103	0.5	0.106782499	-0.00435555	-0.040788988		0.00435555
ACO1	103	0.5	0.051406451	0.013175391	0.256298391		0.013175391
ACO2	87	0.251235274	-0.612921278	-0.082320268	0.134308061	0.486234518	0.082320268
ACOD1	102	0.483284037	0.02367801	0.005112484	0.21591696		0.005112484
ACOT1	93	0.337560658	-0.024180741	0.023716293	-0.980792653		0.023716293
ACOT11	51	0.014648213	-0.034927145	0.084943927	-2.432031816		0.084943927
ACOT12	90	0.292921924	-0.361424218	0.016968944	-0.046950213		0.016968944
ACOT13	91	0.307497713	0.01429423	-0.001173514	-0.082097074		0.001173514
ACOT2	91	0.307497713	-0.105011642	0.036128182	-0.344039779		0.036128182
ACOT4	66	0.060477202	-0.146650907	-0.062807577	0.428279502		0.062807577
ACOT6	58	0.029641829	-0.092607224	-0.058594564	0.63272131		0.058594564
ACOT7	99	0.433428571	0.066423504	0.023927788	0.360230736		0.023927788
ACOT8	98	0.41700365	-0.001242693	0.005499769	-4.425685865		0.005499769
ACOT9	96	0.384611721	0.084482039	-0.02243633	-0.26557515		0.02243633
ACOX1	69	0.077072657	-0.267687745	-0.151079139	0.564385715	0.486234518	0.151079139
ACOX2	102	0.483284037	-0.147551327	0.013443373	-0.09110981		0.013443373
ACOX3	80	0.167523362	0.043136153	-0.041721767	-0.967211123		0.041721767
ACOXL	102	0.483284037	-0.213881623	0.02600409	-0.121581692		0.02600409
ACP1	73	0.104306364	0.198507265	-0.048740262	-0.245533893		0.048740262
ACP2	102	0.483284037	0.085003364	0.01926264	0.226610325		0.01926264
ACP4	91	0.307497713	0.047894946	-0.034688084	-0.724253538		0.034688084
ACP5	87	0.251235274	0.047694957	-0.013807695	-0.289500107		0.013807695
ACP6	100	0.449969295	-0.087032003	0.007482858	-0.085978229		0.007482858
ACP7	85	0.22529447	-0.146297104	0.025426433	-0.173799977		0.025426433
ACPP	103	0.5	0.064770305	-0.006562492	-0.101319452		0.006562492
ACR	51	0.014648213	-0.147941233	0.08343132	-0.563949064		0.08343132
ACRBP	100	0.449969295	-0.032643579	-0.001760662	0.053935929		0.001760662
ACRV1	98	0.41700365	0.284893846	0.024330953	0.085403576		0.024330953
ACSBG1	81	0.178242007	0.102009973	-0.022610379	-0.221648708		0.022610379
ACSBG2	99	0.433428571	0.040488067	-0.001181786	-0.029188509		0.001181786
ACSF2	97	0.400722344	-0.194284527	-0.015912875	0.081905004		0.015912875
ACSF3	82	0.189382945	0.165790919	0.065715408	0.396375195		0.065715408
ACSL1	97	0.400722344	-0.031149844	0.004305049	-0.13820452		0.004305049
ACSL3	57	0.026927761	-0.48613206	-0.233228036	0.479762713	0.486234518	0.233228036
ACSL4	75	0.120284999	-0.185822151	-0.106102608	0.570990098	0.486234518	0.106102608
ACSL5	96	0.384611721	0.019464327	0.024684953	1.268215089		0.024684953
ACSL6	77	0.137914434	-0.092348778	0.083922645	-0.908757495		0.083922645
ACSM1	99	0.433428571	0.022282556	0.024315301	1.091225832		0.024315301
ACSM2A	98	0.41700365	0.144760355	0.017176003	0.118651294		0.017176003
ACSM2B	100	0.449969295	0.000101496	0.036383192	358.4694841		0.036383192
ACSM3	101	0.466597408	-0.038481179	-0.006871308	0.178562829		0.006871308
ACSM4	101	0.466597408	0.010183998	0.019354751	1.900506079		0.019354751
ACSM5	96	0.384611721	0.041657656	0.007953735	0.190930938		0.007953735
ACSM6	99	0.433428571	-0.018608135	0.016954509	-0.911134221		0.016954509
ACSS1	90	0.292921924	0.132812161	-0.027381643	-0.206168187		0.027381643
ACSS2	84	0.21291533	0.174568231	0.007527844	0.043122644		0.007527844
ACSS3	102	0.483284037	0.094866362	-0.009218319	-0.097171633		0.009218319
ACTA1	91	0.307497713	-0.13213388	-0.022524306	0.170465786		0.022524306
ACTA2	82	0.189382945	0.007633746	0.036509001	4.782580024		0.036509001
ACTB	101	0.466597408	-0.583228369	-0.024061244	0.041255269	0.499301668	0.024061244
ACTBL2	81	0.178242007	0.080880578	-0.044075111	-0.54494061		0.044075111
ACTC1	92	0.322383979	-0.066293316	-0.013299258	0.200612354		0.013299258
ACTG1	100	0.449969295	-0.692659501	0.070285201	-0.101471503	0.499301668	0.070285201
ACTG2	67	0.065666378	0.043184626	-0.049727787	-1.151515966		0.049727787
ACTL10	103	0.5	0.172904872	0.008286494	0.047925162		0.008286494
ACTL6A	75	0.120284999	-1.376586271	0.075729061	-0.055012216		0.075729061
ACTL6B	97	0.400722344	0.082557176	0.024092871	0.291832549		0.024092871
ACTL7A	59	0.032579121	-0.163981598	-0.073995552	0.451243024		0.073995552
ACTL7B	103	0.5	0.087437873	0.010057739	0.115027264		0.010057739
ACTL8	97	0.400722344	-0.028513861	-0.01042002	0.365436993		0.01042002
ACTL9	98	0.41700365	0.02758166	0.092693987	3.360710983		0.092693987
ACTN1	95	0.368697966	-0.151630286	-0.025306064	0.166893205		0.025306064
ACTN2	87	0.251235274	0.043661257	-0.021122005	-0.483769966		0.021122005
ACTN4	96	0.384611721	-0.015590883	0.015544284	-0.997011112		0.015544284
ACTR10	73	0.104306364	-1.153516855	0.041950595	-0.036367561		0.041950595
ACTR1A	91	0.307497713	-0.912071326	-0.06757609	0.074090795		0.06757609
ACTR1B	76	0.128890741	-0.343799781	0.037330252	-0.108581373	0.486234518	0.037330252
ACTR2	83	0.200942493	-1.007229534	-0.005572741	0.005532742		0.005572741
ACTR3	85	0.22529447	-0.529386906	0.065478146	-0.12368675	0.486234518	0.065478146
ACTR3B	103	0.5	0.035577377	-0.002592612	-0.072872493		0.002592612
ACTR3C	101	0.466597408	-0.304766465	0.00056697	-0.001860342		0.00056697
ACTR5	101	0.466597408	-0.264679051	0.005392603	-0.020374121	0.499301668	0.005392603
ACTR6	59	0.032579121	-0.819976435	-0.120359956	0.146784652		0.120359956
ACTR8	66	0.060477202	-0.750537536	0.074783257	-0.099639597		0.074783257
ACTRT1	88	0.264774503	0.098252826	0.02861329	0.291221036		0.02861329
ACTRT2	83	0.200942493	0.127137129	-0.028836924	-0.226817489		0.028836924
ACTRT3	64	0.051065835	-0.118122714	-0.084587949	0.71610232		0.084587949
ACVR1	89	0.278675185	0.050733002	0.000418211	0.008243378		0.000418211
ACVR1B	69	0.077072657	-0.161882417	-0.068798154	0.424988428		0.068798154
ACVR1C	92	0.322383979	0.010792843	0.032836292	3.042413486		0.032836292
ACVR2A	71	0.0899253	-0.06068487	-0.04639499	0.764523187		0.04639499
ACVR2B	87	0.251235274	0.075368652	-0.013181234	-0.174890134		0.013181234
ACVRL1	80	0.167523362	0.049547799	-0.035417575	-0.714816311		0.035417575
ACY1	99	0.433428571	0.033653024	0.001809558	0.053771045		0.001809558
ACY3	78	0.147359769	-0.10282224	-0.045068762	0.438317256		0.045068762
ACYP1	82	0.189382945	-0.048258723	-0.043584637	0.903145254		0.043584637
ACYP2	81	0.178242007	0.076678419	0.052012437	0.678319103		0.052012437
ADA	82	0.189382945	-0.02938442	-0.032503224	1.106138021		0.032503224
ADA2	94	0.35300626	-0.03026217	0.029435026	-0.972667393		0.029435026
ADAD1	86	0.238071242	0.036712377	-0.026686904	-0.72691845		0.026686904
ADAD2	76	0.128890741	-0.093940503	-0.059548733	0.633898384		0.059548733
ADAL	89	0.278675185	-0.106687801	0.030541657	-0.286271313		0.030541657
ADAM10	97	0.400722344	0.00180503	0.029346994	16.25844942		0.029346994
ADAM11	49	0.011808582	-0.372801804	-0.098106514	0.263159977	0.486234518	0.098106514
ADAM12	56	0.024424355	-0.06602709	-0.06110934	0.925519209		0.06110934
ADAM15	94	0.35300626	-0.029274834	0.021975978	-0.750678121		0.021975978
ADAM17	75	0.120284999	0.027564165	-0.060672599	-2.201140442		0.060672599
ADAM18	97	0.400722344	0.183340944	0.003057509	0.016676631		0.003057509
ADAM19	103	0.5	0.168714044	0.015649526	0.092757698		0.015649526
ADAM2	88	0.264774503	-0.054139049	0.045421593	-0.838980262		0.045421593
ADAM20	85	0.22529447	0.088178803	-0.053921378	-0.611500457		0.053921378
ADAM21	80	0.167523362	-0.016005456	-0.053164713	3.321661898		0.053164713
ADAM22	87	0.251235274	-0.060116563	-0.018607204	0.309518768		0.018607204
ADAM23	80	0.167523362	0.005489974	-0.068833838	-12.53809815		0.068833838
ADAM28	93	0.337560658	0.122647772	0.03031678	0.247185736		0.03031678
ADAM29	103	0.5	0.091571	-0.006341166	-0.069248627		0.006341166
ADAM30	83	0.200942493	-0.169399562	-0.048752698	0.287797073		0.048752698
ADAM32	85	0.22529447	0.073595812	0.06650598	0.903665279		0.06650598
ADAM33	72	0.09692012	-0.134504788	-0.03501523	0.260327011		0.03501523
ADAM7	65	0.055614537	-0.001187044	0.062343264	-52.51976175		0.062343264
ADAM8	88	0.264774503	0.238327228	-0.036355843	-0.152545905		0.036355843
ADAM9	59	0.032579121	0.029646465	0.069985715	2.360676566		0.069985715
ADAMDEC1	94	0.35300626	0.092187628	0.026416377	0.286550129		0.026416377
ADAMTS1	61	0.039174671	-0.047264417	-0.060835964	1.287140907		0.060835964
ADAMTS10	76	0.128890741	-0.190086946	-0.065307937	0.343568765		0.065307937
ADAMTS12	85	0.22529447	0.162826942	-0.013248736	-0.081366974		0.013248736
ADAMTS13	93	0.337560658	-0.069274655	-0.030382997	0.43858749		0.030382997
ADAMTS14	73	0.104306364	0.046419391	-0.06188033	-1.33307071		0.06188033
ADAMTS15	78	0.147359769	0.05084272	0.048664754	0.957162666		0.048664754
ADAMTS16	83	0.200942493	0.164693951	-0.012222788	-0.074215157		0.012222788
ADAMTS17	99	0.433428571	0.059150159	0.001538115	0.02600357		0.001538115
ADAMTS18	95	0.368697966	0.126260456	-0.015226855	-0.120598765		0.015226855
ADAMTS19	78	0.147359769	0.096029005	-0.02107436	-0.219458276		0.02107436
ADAMTS2	80	0.167523362	-0.022934874	0.091141775	-3.973938308		0.091141775
ADAMTS20	89	0.278675185	-0.062421615	-0.029861746	0.478387913		0.029861746
ADAMTS3	101	0.466597408	-0.228467888	-0.00655689	0.028699394		0.00655689
ADAMTS4	100	0.449969295	-0.162204309	0.004290349	-0.026450279		0.004290349
ADAMTS5	75	0.120284999	0.094428864	-0.04141417	-0.438575335		0.04141417
ADAMTS6	76	0.128890741	-0.015194454	0.053499305	-3.520975839		0.053499305
ADAMTS7	85	0.22529447	-0.137120501	0.055540534	-0.405049088		0.055540534
ADAMTS8	96	0.384611721	0.089585426	-0.004266658	-0.047626695		0.004266658
ADAMTS9	65	0.055614537	-0.059556999	-0.086042521	1.444708799		0.086042521
ADAMTSL1	82	0.189382945	0.062654052	-0.040612504	-0.648202359		0.040612504
ADAMTSL2	60	0.03575242	0.087337434	-0.06429008	-0.736111392		0.06429008
ADAMTSL3	80	0.167523362	0.133532404	-0.043091366	-0.322703436		0.043091366
ADAMTSL4	84	0.21291533	-0.274437515	0.020266118	-0.073846017	0.486234518	0.020266118
ADAMTSL5	75	0.120284999	-0.233030767	0.051126513	-0.219398123		0.051126513
ADAP1	60	0.03575242	-0.027878395	-0.075362664	2.703264057		0.075362664
ADAP2	97	0.400722344	-0.190893369	0.00186062	-0.009746907		0.00186062
ADAR	97	0.400722344	-0.500134567	0.015723946	-0.031439431	0.496250581	0.015723946
ADARB1	89	0.278675185	-0.001154688	0.032968294	-28.55169504		0.032968294
ADARB2	85	0.22529447	0.076584681	-0.038411391	-0.501554498		0.038411391
ADAT1	99	0.433428571	-0.12015871	0.003526614	-0.029349634		0.003526614
ADAT2	95	0.368697966	-0.414662542	-0.001198613	0.002890575	0.486729988	0.001198613
ADAT3	79	0.1572291	-0.591952805	-0.034554253	0.058373324	0.486234518	0.034554253
ADCK1	98	0.41700365	0.122957049	-0.014859616	-0.120852089		0.014859616
ADCK2	100	0.449969295	-0.137831974	0.012461267	-0.090409113		0.012461267
ADCK5	55	0.022119312	0.027527477	-0.090379938	-3.28326265		0.090379938
ADCY1	85	0.22529447	0.050565288	0.056917374	1.125621468		0.056917374
ADCY10	76	0.128890741	0.008248541	-0.024660921	-2.989731256		0.024660921
ADCY2	103	0.5	0.188074276	0.009774662	0.051972348		0.009774662
ADCY3	78	0.147359769	-0.139363962	0.07011239	-0.503088383		0.07011239
ADCY4	84	0.21291533	-0.159505488	0.035742504	-0.224083221		0.035742504
ADCY5	54	0.020000638	0.049752931	-0.068320998	-1.373205496		0.068320998
ADCY6	69	0.077072657	-0.086406211	-0.069884057	0.808785114		0.069884057
ADCY7	80	0.167523362	0.169580996	-0.055270653	-0.325924805		0.055270653
ADCY8	79	0.1572291	-0.061174368	-0.061864857	1.011287231		0.061864857
ADCY9	103	0.5	0.09387729	0.001770534	0.018860088		0.001770534
ADCYAP1	93	0.337560658	0.210419372	0.016328827	0.07760135		0.016328827
ADCYAP1R1	95	0.368697966	0.090227273	0.000435861	0.004830705		0.000435861
ADD1	80	0.167523362	0.009353474	-0.032294652	-3.452690713		0.032294652
ADD2	92	0.322383979	-0.066566617	0.010690984	-0.160605795		0.010690984
ADD3	100	0.449969295	0.026879223	0.036142511	1.344626344		0.036142511
ADGRA1	87	0.251235274	0.079951798	-0.031514156	-0.394164445		0.031514156
ADGRA2	81	0.178242007	0.058255113	0.041941083	0.719955392		0.041941083
ADGRA3	84	0.21291533	-0.072585411	0.024018997	-0.330906668		0.024018997
ADGRB1	91	0.307497713	0.004114241	-0.022810957	-5.544389757		0.022810957
ADGRB2	66	0.060477202	-0.140619301	0.067240796	-0.478176152		0.067240796
ADGRB3	67	0.065666378	-0.030534819	-0.030559705	1.000815006		0.030559705
ADGRD1	101	0.466597408	0.012416731	0.008296336	0.668157813		0.008296336
ADGRE1	80	0.167523362	-0.067248392	-0.039756559	0.591189728		0.039756559
ADGRE2	97	0.400722344	-0.147608895	-0.017514497	0.118654751		0.017514497
ADGRE3	95	0.368697966	-0.007159596	-0.014359793	2.005670703		0.014359793
ADGRE5	90	0.292921924	0.051621802	-0.009259956	-0.179380721		0.009259956
ADGRF1	85	0.22529447	0.045407147	-0.020863837	-0.459483555		0.020863837
ADGRF3	95	0.368697966	0.052118268	0.016407903	0.314820569		0.016407903
ADGRF4	82	0.189382945	0.041896057	0.036134269	0.862474218		0.036134269
ADGRF5	87	0.251235274	-0.186473044	0.034913618	-0.18723145		0.034913618
ADGRG1	102	0.483284037	-0.114362476	-0.0082139	0.071823381		0.0082139
ADGRG2	60	0.03575242	0.120413505	-0.06052241	-0.502621451		0.06052241
ADGRG3	63	0.046818292	-0.134262955	-0.107593889	0.801366904		0.107593889
ADGRG4	64	0.051065835	0.009784775	-0.052424608	-5.357773259		0.052424608
ADGRG5	102	0.483284037	-0.000124424	-0.027288566	219.3189229		0.027288566
ADGRG6	102	0.483284037	0.205110917	-0.014354802	-0.069985556		0.014354802
ADGRG7	82	0.189382945	-0.067350566	-0.046134834	0.684995484		0.046134834
ADGRL1	94	0.35300626	0.010011465	-0.043563007	-4.351312129		0.043563007
ADGRL2	90	0.292921924	-0.060447756	0.033249301	-0.550050206		0.033249301
ADGRL3	91	0.307497713	-0.029388495	-0.007504707	0.255362079		0.007504707
ADGRL4	58	0.029641829	0.039668361	-0.102099678	-2.573831536		0.102099678
ADGRV1	90	0.292921924	-0.013998316	0.026527213	-1.895028855		0.026527213
ADH1A	80	0.167523362	-0.050935588	0.057448409	-1.127863875		0.057448409
ADH1B	74	0.11209225	0.015543764	0.040564027	2.609665618		0.040564027
ADH4	84	0.21291533	0.069842932	-0.031284167	-0.447921734		0.031284167
ADH5	92	0.322383979	-0.201750726	-0.01078717	0.05346781		0.01078717
ADH6	89	0.278675185	-0.010347388	0.034595363	-3.34339103		0.034595363
ADH7	86	0.238071242	0.135734291	0.030573833	0.225247674		0.030573833
ADHFE1	73	0.104306364	-0.11177246	0.062314461	-0.557511764		0.062314461
ADI1	84	0.21291533	-0.023327107	-0.028722043	1.231273279		0.028722043
ADIG	82	0.189382945	-0.018024581	-0.057959235	3.215566375		0.057959235
ADIPOQ	89	0.278675185	0.109706423	-0.017163017	-0.156444956		0.017163017
ADIPOR1	85	0.22529447	0.072298794	0.007568154	0.104678842		0.007568154
ADIPOR2	86	0.238071242	0.052921007	-0.001599942	-0.030232642		0.001599942
ADIRF	89	0.278675185	-0.11725084	0.022315895	-0.190326095		0.022315895
ADK	72	0.09692012	-0.125566794	0.074432344	-0.592770917		0.074432344
ADM	91	0.307497713	0.088565936	0.021099204	0.238231595		0.021099204
ADM2	85	0.22529447	0.150825132	0.056488025	0.374526609		0.056488025
ADM5	78	0.147359769	-0.112336325	-0.035758968	0.318320618		0.035758968
ADNP	100	0.449969295	-0.19701979	-0.017978388	0.091251687		0.017978388
ADNP2	103	0.5	-0.00472931	0.006857906	-1.450085987		0.006857906
ADO	88	0.264774503	-0.096198173	-0.014981243	0.155733132		0.014981243
ADORA1	94	0.35300626	-0.100395826	-0.025028486	0.249298072		0.025028486
ADORA2A	64	0.051065835	-0.076942794	0.1068371	-1.388526392		0.1068371
ADORA2B	99	0.433428571	0.003912402	0.002662593	0.680552019		0.002662593
ADPGK	97	0.400722344	-0.064332201	0.025904928	-0.402674359	0.496250581	0.025904928
ADPRH	66	0.060477202	-0.101415856	-0.056216817	0.554319795		0.056216817
ADPRHL1	95	0.368697966	-0.085418528	0.003164242	-0.037043981		0.003164242
ADPRHL2	80	0.167523362	-0.255559882	0.036404109	-0.142448448		0.036404109
ADPRM	71	0.0899253	-0.004328754	0.079717731	-18.41586088		0.079717731
ADRA1A	79	0.1572291	0.141766367	0.046689428	0.329340656		0.046689428
ADRA1B	99	0.433428571	0.04963835	-0.001083682	-0.021831545		0.001083682
ADRA1D	99	0.433428571	0.061488233	-0.000152671	-0.002482924		0.000152671
ADRA2A	101	0.466597408	-0.00435514	0.004030116	-0.925370129		0.004030116
ADRA2B	101	0.466597408	-0.135809622	-0.005071878	0.037345499		0.005071878
ADRA2C	61	0.039174671	-0.011726593	-0.072694065	6.199077769		0.072694065
ADRB1	83	0.200942493	0.166377145	-0.0221347	-0.133039305		0.0221347
ADRB2	99	0.433428571	-0.001273844	0.015057661	-11.82064773		0.015057661
ADRB3	73	0.104306364	0.048065735	0.058366175	1.214299017		0.058366175
ADRM1	70	0.083312788	-0.43588053	0.195062881	-0.447514555	0.486234518	0.195062881
ADSL	102	0.483284037	-1.045531926	-0.018923126	0.018099042	0.5	0.018923126
ADSS	103	0.5	-0.458791701	-0.039547087	0.086198349	0.5	0.039547087
ADSSL1	68	0.071194271	-0.119061085	0.058395396	-0.49046585		0.058395396
ADTRP	90	0.292921924	0.109089259	-0.019456681	-0.178355603		0.019456681
AEBP1	81	0.178242007	-0.138725251	-0.052443495	0.378038567		0.052443495
AEBP2	83	0.200942493	-0.029828316	0.04195287	-1.406477992		0.04195287
AEN	84	0.21291533	-0.00888862	-0.020863985	2.347269168		0.020863985
AES	93	0.337560658	-0.154431613	-0.020940928	0.135600006		0.020940928
AFAP1	90	0.292921924	0.162385091	-0.00497505	-0.030637356		0.00497505
AFAP1L1	95	0.368697966	-0.048136102	0.001658808	-0.034460786		0.001658808
AFAP1L2	91	0.307497713	0.037421265	-0.001989521	-0.05316551		0.001989521
AFDN	99	0.433428571	-0.034260836	-0.006703125	0.195649779		0.006703125
AFF1	80	0.167523362	0.086414392	0.055386716	0.640943195		0.055386716
AFF2	93	0.337560658	0.112918342	-0.017981189	-0.15924064		0.017981189
AFF3	70	0.083312788	-0.190883807	0.057267925	-0.300014577		0.057267925
AFF4	93	0.337560658	-0.086465381	-0.009098607	0.105228321		0.009098607
AFG1L	98	0.41700365	0.022554611	0.003246433	0.143936531		0.003246433
AFG3L2	69	0.077072657	-1.004212839	0.033732165	-0.033590653	0.486234518	0.033732165
AFM	56	0.024424355	0.069737935	-0.079856341	-1.145091844		0.079856341
AFMID	79	0.1572291	-0.036748655	-0.023454265	0.638234634		0.023454265
AFP	100	0.449969295	-0.047808564	0.008453871	-0.176827548		0.008453871
AFTPH	98	0.41700365	0.029001351	-0.003311468	-0.114183237		0.003311468
AGA	93	0.337560658	0.087717476	0.013686684	0.156031434		0.013686684
AGAP1	95	0.368697966	0.006722863	-0.030165842	-4.487052894		0.030165842
AGAP2	96	0.384611721	-0.339502971	-0.038527111	0.113480924	0.492145516	0.038527111
AGAP3	83	0.200942493	0.082312134	0.078955282	0.959218022		0.078955282
AGAP5	99	0.433428571	-0.355353247	-0.00989752	0.027852622	0.498480242	0.00989752
AGAP6	88	0.264774503	-0.840684539	0.025649872	-0.030510698		0.025649872
AGBL1	102	0.483284037	0.040177457	0.027828193	0.692632025		0.027828193
AGBL2	84	0.21291533	-0.069799903	-0.022632603	0.324249784		0.022632603
AGBL3	84	0.21291533	-0.15717718	-0.02474421	0.157428772		0.02474421
AGBL4	102	0.483284037	-0.227080626	-0.018475791	0.081362251		0.018475791
AGBL5	78	0.147359769	-0.037060306	0.015484655	-0.417823173		0.015484655
AGER	82	0.189382945	0.136883022	0.052123562	0.380789092		0.052123562
AGFG1	90	0.292921924	0.011584854	0.00155884	0.13455846		0.00155884
AGFG2	89	0.278675185	-0.050668358	-0.024993962	0.493285411		0.024993962
AGGF1	79	0.1572291	0.004373749	-0.030295646	-6.926700363		0.030295646
AGK	79	0.1572291	0.059174605	0.042543377	0.718946536		0.042543377
AGL	62	0.042858929	-0.190245639	0.068261665	-0.35880804		0.068261665
AGMAT	89	0.278675185	-0.090021954	0.038186961	-0.42419609		0.038186961
AGMO	83	0.200942493	0.106191834	-0.030077488	-0.283237302		0.030077488
AGO1	78	0.147359769	-0.177895643	0.038848207	-0.218376381		0.038848207
AGO2	90	0.292921924	-0.095533775	0.03668843	-0.384036216		0.03668843
AGO3	99	0.433428571	-0.23656898	-0.008782929	0.03712629	0.498480242	0.008782929
AGO4	95	0.368697966	-0.051773637	-0.004582049	0.088501593		0.004582049
AGPAT1	103	0.5	-0.126052594	-0.019442781	0.154243404		0.019442781
AGPAT2	98	0.41700365	-0.155937529	0.012795594	-0.082055898		0.012795594
AGPAT3	93	0.337560658	0.033829934	0.000674607	0.01994112		0.000674607
AGPAT4	100	0.449969295	0.066714763	-0.017183799	-0.257571159		0.017183799
AGPAT5	84	0.21291533	0.141013519	0.050989485	0.361592885		0.050989485
AGPS	50	0.013162359	0.022540221	-0.062141875	-2.756932756		0.062141875
AGR2	89	0.278675185	-0.05280019	-0.014489139	0.274414522		0.014489139
AGR3	68	0.071194271	-0.022445235	-0.068885906	3.069065931		0.068885906
AGRN	80	0.167523362	-0.134608393	-0.020768307	0.154286867		0.020768307
AGRP	75	0.120284999	-0.064174452	0.038430395	-0.598842581		0.038430395
AGT	98	0.41700365	0.050853889	-0.003448185	-0.067805734		0.003448185
AGTPBP1	67	0.065666378	0.068384572	-0.050738168	-0.741953423		0.050738168
AGTR1	82	0.189382945	-0.175056923	-0.048531749	0.277234103		0.048531749
AGTR2	102	0.483284037	0.042625598	0.001705081	0.040001332		0.001705081
AGTRAP	96	0.384611721	0.042671291	-0.012533978	-0.29373328		0.012533978
AGXT	102	0.483284037	0.08590156	0.014461686	0.168351843		0.014461686
AGXT2	100	0.449969295	0.061722188	0.008781177	0.142269371		0.008781177
AHCTF1	94	0.35300626	-0.929983332	0.02647222	-0.028465263		0.02647222
AHCY	65	0.055614537	-0.714278848	-0.122492559	0.171491231	0.486234518	0.122492559
AHCYL1	84	0.21291533	-0.44649104	0.094127723	-0.210816599	0.486234518	0.094127723
AHCYL2	95	0.368697966	-0.109543898	-0.010650018	0.097221461		0.010650018
AHDC1	103	0.5	-0.162101235	0.000626085	-0.003862306		0.000626085
AHI1	73	0.104306364	-0.055433285	-0.061991783	1.118313344		0.061991783
AHNAK	96	0.384611721	-0.30825636	0.006266517	-0.020328913	0.492145516	0.006266517
AHNAK2	65	0.055614537	0.164230886	0.099516426	0.605954387		0.099516426
AHR	68	0.071194271	0.101183041	0.126315997	1.248390989		0.126315997
AHRR	75	0.120284999	-0.074588668	0.046276176	-0.620418327		0.046276176
AHSA1	97	0.400722344	-0.088264622	-0.010110237	0.114544617		0.010110237
AHSG	89	0.278675185	0.062933272	-0.029292858	-0.465458997		0.029292858
AHSP	83	0.200942493	-0.035635237	-0.041052681	1.152024908		0.041052681
AICDA	84	0.21291533	0.119235106	-0.019887906	-0.166795729		0.019887906
AIDA	100	0.449969295	0.139245717	-0.01783559	-0.128087173		0.01783559
AIF1	97	0.400722344	-0.202121698	-0.00043723	0.0021632		0.00043723
AIF1L	83	0.200942493	-0.134651883	-0.018512125	0.137481367		0.018512125
AIFM1	76	0.128890741	-0.585604518	0.136709212	-0.233449722	0.486234518	0.136709212
AIFM2	69	0.077072657	-0.087978229	0.072484992	-0.823896924		0.072484992
AIFM3	74	0.11209225	-0.117196241	0.097876033	-0.835146522		0.097876033
AIG1	74	0.11209225	0.026174619	-0.025027643	-0.956179839		0.025027643
AIM2	72	0.09692012	0.100884174	0.113597538	1.126019417		0.113597538
AIMP1	82	0.189382945	-0.039567855	0.058833126	-1.486891984		0.058833126
AIMP2	100	0.449969295	-0.15759767	-0.032745558	0.207779453		0.032745558
AIP	94	0.35300626	-0.202977206	0.018552164	-0.091400235		0.018552164
AIPL1	94	0.35300626	-0.125779154	-0.007917341	0.062946371		0.007917341
AIRE	93	0.337560658	0.169376797	0.017835547	0.105301003		0.017835547
AJAP1	68	0.071194271	0.077618791	-0.083121726	-1.070896943		0.083121726
AJM1	91	0.307497713	-0.181376913	0.036918306	-0.203544683		0.036918306
AJUBA	78	0.147359769	-0.02126672	0.061567949	-2.895037418		0.061567949
AK1	100	0.449969295	-0.321438882	-0.027872897	0.086712898	0.499301668	0.027872897
AK2	72	0.09692012	-0.14455641	0.111305976	-0.769982982	0.486234518	0.111305976
AK3	91	0.307497713	0.023145116	-0.01351654	-0.583991044		0.01351654
AK4	100	0.449969295	-0.359410178	0.044818042	-0.124698866	0.499301668	0.044818042
AK5	90	0.292921924	0.023457653	-0.014141781	-0.602864286		0.014141781
AK6	82	0.189382945	-0.950177001	0.05708748	-0.06008089		0.05708748
AK7	92	0.322383979	0.026875323	0.016917356	0.629475447		0.016917356
AK8	103	0.5	-0.10161789	0.019460301	-0.191504676		0.019460301
AK9	100	0.449969295	0.075476762	-0.000730023	-0.009672149		0.000730023
AKAIN1	101	0.466597408	0.220831324	0.009279812	0.042022174		0.009279812
AKAP1	98	0.41700365	-0.05627899	0.02339904	-0.415768662		0.02339904
AKAP10	85	0.22529447	-0.069059918	-0.051404574	0.74434745		0.051404574
AKAP11	82	0.189382945	0.016367268	-0.039156784	-2.392383637		0.039156784
AKAP12	101	0.466597408	-0.07820042	-0.019822213	0.253479621		0.019822213
AKAP13	88	0.264774503	-0.093159669	-0.042380644	0.454924806		0.042380644
AKAP14	74	0.11209225	0.066319632	0.066587458	1.004038405		0.066587458
AKAP17A	99	0.433428571	-0.030160625	0.035033002	-1.161547626		0.035033002
AKAP2	74	0.11209225	-0.016026439	-0.049380928	3.08121655		0.049380928
AKAP3	48	0.010577307	-0.082963635	0.070296757	-0.847320116		0.070296757
AKAP4	94	0.35300626	-0.025591805	-0.039117938	1.528533744		0.039117938
AKAP5	96	0.384611721	-0.024450666	-0.002779911	0.113694676		0.002779911
AKAP6	81	0.178242007	-0.052025271	-0.036034164	0.692628088		0.036034164
AKAP7	82	0.189382945	-0.067407568	0.035075404	-0.520348152		0.035075404
AKAP8	79	0.1572291	0.007276275	-0.028427061	-3.906815184		0.028427061
AKAP8L	90	0.292921924	-0.246353479	0.056914563	-0.231028046		0.056914563
AKAP9	97	0.400722344	-0.07185039	0.018172314	-0.252918796		0.018172314
AKIP1	92	0.322383979	-0.091822634	-0.037997401	0.413813016		0.037997401
AKIRIN1	51	0.014648213	-0.402791742	0.089452065	-0.222080187		0.089452065
AKIRIN2	56	0.024424355	-1.01267296	0.085047546	-0.08398323		0.085047546
AKNA	79	0.1572291	-0.073769165	0.011734126	-0.159065453		0.011734126
AKNAD1	78	0.147359769	-0.098313364	0.038050327	-0.387031073		0.038050327
AKR1A1	94	0.35300626	0.069364549	-0.010673262	-0.153871995		0.010673262
AKR1B1	87	0.251235274	0.15493519	-0.01523685	-0.09834338		0.01523685
AKR1B10	76	0.128890741	0.053215555	-0.040890656	-0.768396672		0.040890656
AKR1B15	90	0.292921924	-0.287691923	-0.015666776	0.054456783		0.015666776
AKR1C1	76	0.128890741	-0.146068937	0.06053842	-0.414451024		0.06053842
AKR1C2	63	0.046818292	0.07107059	0.069160357	0.973122024		0.069160357
AKR1C3	95	0.368697966	0.00637271	0.020905655	3.280497156		0.020905655
AKR1C4	81	0.178242007	0.068884871	0.046902137	0.680877186		0.046902137
AKR1D1	66	0.060477202	-0.1397704	0.06791766	-0.485923052		0.06791766
AKR1E2	90	0.292921924	0.191688875	-0.002968485	-0.015485954		0.002968485
AKR7A2	100	0.449969295	-0.083620836	-0.001441499	0.017238518		0.001441499
AKR7A3	96	0.384611721	-0.322322235	-0.024768925	0.076845226		0.024768925
AKT1	96	0.384611721	-0.064149956	0.032723462	-0.510108879		0.032723462
AKT1S1	98	0.41700365	0.10215405	-0.024869708	-0.243452984		0.024869708
AKT2	98	0.41700365	-0.059438051	-0.007884208	0.132645795		0.007884208
AKT3	87	0.251235274	0.124228702	-0.037704101	-0.30350555		0.037704101
AKTIP	101	0.466597408	-0.243056607	0.003731656	-0.015353032		0.003731656
ALAD	100	0.449969295	-0.145022646	-0.004653125	0.032085507		0.004653125
ALAS1	62	0.042858929	-0.142812561	-0.047327008	0.331392473		0.047327008
ALAS2	86	0.238071242	0.062188637	0.046390381	0.745962334		0.046390381
ALB	53	0.018056682	0.115787792	-0.069944009	-0.604070672		0.069944009
ALCAM	89	0.278675185	-0.155212369	-0.004974947	0.032052516		0.004974947
ALDH16A1	85	0.22529447	0.005174886	0.042709167	8.253160679		0.042709167
ALDH18A1	102	0.483284037	-0.093312345	0.005140549	-0.055089701		0.005140549
ALDH1A1	98	0.41700365	0.059466978	0.003986021	0.067029143		0.003986021
ALDH1A2	102	0.483284037	-0.092820796	-0.00853801	0.091983803		0.00853801
ALDH1A3	94	0.35300626	0.193855168	-0.002866705	-0.01478787		0.002866705
ALDH1B1	79	0.1572291	-0.023350305	-0.030239376	1.295031311		0.030239376
ALDH1L1	58	0.029641829	0.025085609	-0.086123025	-3.433164572		0.086123025
ALDH1L2	83	0.200942493	0.005701881	0.003868093	0.678388918		0.003868093
ALDH2	91	0.307497713	-0.085703397	0.000444809	-0.0051901		0.000444809
ALDH3A1	96	0.384611721	0.003891156	0.019867835	5.105896026		0.019867835
ALDH3A2	102	0.483284037	-0.017885444	0.009517805	-0.532153684		0.009517805
ALDH3B2	65	0.055614537	-0.096252124	0.09962177	-1.035008541		0.09962177
ALDH4A1	77	0.137914434	-0.071156683	-0.042683271	0.599849079		0.042683271
ALDH5A1	87	0.251235274	0.009212148	-0.005032401	-0.54627872		0.005032401
ALDH6A1	98	0.41700365	-0.13546164	0.006932904	-0.051179829		0.006932904
ALDH7A1	76	0.128890741	-0.028106564	0.032743538	-1.164978297		0.032743538
ALDH8A1	88	0.264774503	-0.016902196	0.021784787	-1.288873204		0.021784787
ALDH9A1	83	0.200942493	-0.05451184	0.024161431	-0.443232723		0.024161431
ALDOA	91	0.307497713	-1.28315955	-0.055265687	0.043070004		0.055265687
ALDOB	77	0.137914434	-0.062431755	-0.056714794	0.908428636		0.056714794
ALDOC	70	0.083312788	-0.3951202	-0.092885353	0.235081257	0.486234518	0.092885353
ALG1	61	0.039174671	-0.958422809	0.13291865	-0.138684773		0.13291865
ALG10	92	0.322383979	-0.276076858	0.035590036	-0.128913507	0.486234518	0.035590036
ALG10B	87	0.251235274	-0.277300486	-0.024069065	0.086797775		0.024069065
ALG11	81	0.178242007	-1.342092762	-0.063823178	0.047554968		0.063823178
ALG12	87	0.251235274	-0.126938535	0.00357397	-0.028155122		0.00357397
ALG13	86	0.238071242	-1.038583015	-0.123975762	0.119370104		0.123975762
ALG14	83	0.200942493	-0.968585081	-0.066233778	0.068381993		0.066233778
ALG1L	96	0.384611721	-1.038849479	-0.008525114	0.008206303		0.008525114
ALG2	89	0.278675185	-1.415868204	-0.116505556	0.082285594		0.116505556
ALG3	78	0.147359769	0.051764295	-0.060956692	-1.177581806		0.060956692
ALG5	94	0.35300626	-0.290696283	-0.047879551	0.164706444	0.486234518	0.047879551
ALG6	88	0.264774503	-0.268512399	0.033667493	-0.125385244		0.033667493
ALG8	64	0.051065835	-0.348884858	0.083011135	-0.237932753	0.486234518	0.083011135
ALG9	84	0.21291533	-0.050196392	-0.028500308	0.567776028		0.028500308
ALK	48	0.010577307	-0.016894073	-0.104905266	6.209589883		0.104905266
ALKAL1	51	0.014648213	-0.0979553	0.084983848	-0.867577852		0.084983848
ALKAL2	101	0.466597408	0.173471265	0.009497685	0.054750769		0.009497685
ALKBH1	85	0.22529447	-0.164221998	0.049076443	-0.298842076		0.049076443
ALKBH2	92	0.322383979	-0.002800387	-0.026228193	9.36591727		0.026228193
ALKBH3	94	0.35300626	-0.115185288	0.033989846	-0.295088434		0.033989846
ALKBH4	83	0.200942493	-0.115236728	0.057594316	-0.499791318		0.057594316
ALKBH5	95	0.368697966	-0.162640465	-0.005182535	0.031864977		0.005182535
ALKBH6	79	0.1572291	-0.049608748	-0.0354697	0.714988805		0.0354697
ALKBH7	91	0.307497713	-0.105834702	-0.017178449	0.162313959		0.017178449
ALKBH8	80	0.167523362	-0.03365224	0.073406288	-2.181319534		0.073406288
ALLC	89	0.278675185	-0.072282718	-0.027186793	0.376117472		0.027186793
ALMS1	93	0.337560658	-0.133573173	-0.024063295	0.180150657		0.024063295
ALOX12	61	0.039174671	0.09550948	0.080628891	0.844197777		0.080628891
ALOX12B	91	0.307497713	0.017563292	-0.048651333	-2.770057806		0.048651333
ALOX15	81	0.178242007	-0.018018277	-0.033017884	1.832466288		0.033017884
ALOX15B	76	0.128890741	0.00165354	-0.019134966	-11.57212497		0.019134966
ALOX5	64	0.051065835	-0.218388122	-0.078254377	0.358327075		0.078254377
ALOX5AP	99	0.433428571	0.144914819	0.020581125	0.142022226		0.020581125
ALOXE3	86	0.238071242	-0.12119202	-0.014476427	0.119450332		0.014476427
ALPG	68	0.071194271	0.004612068	0.059667591	12.93727443		0.059667591
ALPI	69	0.077072657	-0.001307341	-0.080061664	61.24006199		0.080061664
ALPK1	99	0.433428571	-0.04964509	-0.010678942	0.215105697		0.010678942
ALPK2	101	0.466597408	0.20554178	0.016152226	0.078583665		0.016152226
ALPK3	103	0.5	-0.181062497	-0.002543269	0.014046362		0.002543269
ALPL	86	0.238071242	0.023333608	-0.00973629	-0.417264648		0.00973629
ALPP	57	0.026927761	0.198824314	0.08685707	0.436853362		0.08685707
ALS2	89	0.278675185	0.119099695	-0.016261376	-0.136535833		0.016261376
ALS2CL	83	0.200942493	-0.107233594	0.018090093	-0.168698005		0.018090093
ALS2CR12	98	0.41700365	-0.022635956	-0.019047356	0.841464611		0.019047356
ALX1	70	0.083312788	-0.070172136	0.072900749	-1.038884559		0.072900749
ALX3	79	0.1572291	-0.4189122	0.037202633	-0.08880771	0.486234518	0.037202633
ALX4	84	0.21291533	0.045394727	-0.039694918	-0.874438966		0.039694918
ALYREF	83	0.200942493	-0.980211392	-0.045612654	0.046533486		0.045612654
AMACR	80	0.167523362	-0.022736204	0.0271925	-1.195999979		0.0271925
AMBN	63	0.046818292	-0.053826865	0.061673431	-1.145774162		0.061673431
AMBP	96	0.384611721	-0.033891936	0.003404348	-0.100447152		0.003404348
AMBRA1	101	0.466597408	-0.122108647	0.055247055	-0.452441791	0.499301668	0.055247055
AMD1	74	0.11209225	-0.48029144	-0.120319054	0.250512594	0.486234518	0.120319054
AMDHD1	86	0.238071242	-0.103972768	-0.030416355	0.292541557		0.030416355
AMDHD2	100	0.449969295	-0.13227686	0.004445299	-0.033606021		0.004445299
AMELX	100	0.449969295	0.019659554	-0.007498262	-0.381405487		0.007498262
AMER1	84	0.21291533	0.088508312	0.028574747	0.32284817		0.028574747
AMER2	93	0.337560658	-0.15937646	0.004385939	-0.027519368		0.004385939
AMER3	102	0.483284037	-0.168850408	-0.030406016	0.180076651		0.030406016
AMFR	97	0.400722344	-0.169784067	0.026990812	-0.158971409		0.026990812
AMH	78	0.147359769	0.071227119	0.042768685	0.600455077		0.042768685
AMHR2	83	0.200942493	-0.031818469	-0.035895827	1.128144396		0.035895827
AMIGO1	101	0.466597408	-0.127070019	0.003168742	-0.024936976		0.003168742
AMIGO2	72	0.09692012	0.065450607	-0.072351957	-1.105443627		0.072351957
AMIGO3	88	0.264774503	-0.014330364	-0.018118606	1.264350754		0.018118606
AMMECR1	87	0.251235274	0.08688219	-0.011760457	-0.135360961		0.011760457
AMMECR1L	94	0.35300626	-0.122979433	-0.017277919	0.140494382		0.017277919
AMN	93	0.337560658	-0.047752442	0.003748713	-0.07850307		0.003748713
AMN1	86	0.238071242	0.122333586	-0.027079677	-0.221359299		0.027079677
AMOT	101	0.466597408	0.025440775	0.004770182	0.187501425		0.004770182
AMOTL1	94	0.35300626	-0.015156201	-0.021007391	1.386059123		0.021007391
AMOTL2	78	0.147359769	0.163820804	-0.094534237	-0.577058803		0.094534237
AMPD1	86	0.238071242	-0.09959481	-0.037136518	0.372876032		0.037136518
AMPD2	64	0.051065835	-0.046086629	-0.046323985	1.005150218		0.046323985
AMPD3	99	0.433428571	0.028805832	0.029204563	1.013842022		0.029204563
AMPH	103	0.5	0.030407883	-0.005445329	-0.179076223		0.005445329
AMT	99	0.433428571	-0.015524388	0.019291437	-1.242653574		0.019291437
AMTN	89	0.278675185	0.051977359	0.013005146	0.250207902		0.013005146
AMY2A	68	0.071194271	-0.132808597	0.102466166	-0.77153263		0.102466166
AMY2B	91	0.307497713	-0.162861057	0.002202972	-0.013526694		0.002202972
AMZ1	79	0.1572291	0.070925499	-0.054900887	-0.774064167		0.054900887
AMZ2	102	0.483284037	0.038465797	-0.007163521	-0.186230917		0.007163521
ANAPC1	60	0.03575242	-1.279386386	0.11468474	-0.089640425		0.11468474
ANAPC10	80	0.167523362	-1.133380303	0.082257804	-0.072577408		0.082257804
ANAPC11	66	0.060477202	-1.410172358	0.095847909	-0.067968932		0.095847909
ANAPC13	101	0.466597408	-0.46506986	-0.031451572	0.067627629	0.499301668	0.031451572
ANAPC15	88	0.264774503	-0.689333325	0.09296215	-0.134858053	0.486234518	0.09296215
ANAPC16	96	0.384611721	-0.075092865	0.015149268	-0.201740444		0.015149268
ANAPC2	92	0.322368821	-1.407631271	-0.05522743	0.039234302		0.05522743
ANAPC4	92	0.322383979	-1.107171458	-0.035747876	0.03228757		0.035747876
ANAPC5	84	0.21291533	-1.040765132	0.015293073	-0.014694067		0.015293073
ANAPC7	74	0.11209225	-0.181174529	-0.079441969	0.438483097		0.079441969
ANG	86	0.238071242	-0.242686728	0.092269965	-0.380201938	0.486234518	0.092269965
ANGEL1	78	0.147359769	0.012601092	-0.040010722	-3.175178967		0.040010722
ANGEL2	62	0.042858929	-0.110519956	0.053500857	-0.484083229		0.053500857
ANGPT1	93	0.337560658	-0.050952652	0.022178306	-0.435272849		0.022178306
ANGPT2	82	0.189382945	0.087466447	0.040395684	0.461842061		0.040395684
ANGPT4	94	0.35300626	0.284597636	0.010589709	0.037209407		0.010589709
ANGPTL1	92	0.322383979	0.027729036	0.004712051	0.169932018		0.004712051
ANGPTL2	80	0.167523362	0.005197781	-0.009880478	-1.900903075		0.009880478
ANGPTL3	69	0.077072657	-0.000733787	0.0439067	-59.83575683		0.0439067
ANGPTL4	70	0.083312788	-0.05597538	0.051041014	-0.911847564		0.051041014
ANGPTL5	83	0.200942493	0.01195039	-0.041251255	-3.451875107		0.041251255
ANGPTL6	76	0.128890741	-0.081439872	-0.038176173	0.468765144		0.038176173
ANGPTL7	99	0.433428571	-0.025614793	0.004602427	-0.179678489		0.004602427
ANGPTL8	98	0.41700365	-0.012502603	-0.025116136	2.008872485		0.025116136
ANHX	95	0.368697966	-0.059949896	-0.004295108	0.071644964		0.004295108
ANK1	77	0.137914434	0.022428304	-0.019340894	-0.862343146		0.019340894
ANK2	88	0.264774503	0.021345476	0.027061105	1.267767685		0.027061105
ANK3	91	0.307497713	-0.059653842	0.039872602	-0.668399569		0.039872602
ANKAR	92	0.322383979	0.010822031	0.008881174	0.820656871		0.008881174
ANKDD1A	83	0.200942493	-0.126139696	0.039690849	-0.314657878		0.039690849
ANKDD1B	93	0.337560658	0.164045203	0.078692402	0.479699499		0.078692402
ANKEF1	66	0.060477202	0.117688117	-0.070980463	-0.603123447		0.070980463
ANKFN1	87	0.251235274	0.047240037	-0.021407011	-0.453153996		0.021407011
ANKFY1	81	0.178242007	-0.10652162	0.032992561	-0.309726426		0.032992561
ANKH	96	0.384611721	0.067637525	-0.013819139	-0.204311717		0.013819139
ANKHD1	68	0.071194271	-0.121115212	0.067856247	-0.560261965		0.067856247
ANKIB1	73	0.104306364	-0.046410902	-0.054898192	1.182872766		0.054898192
ANKK1	102	0.483284037	0.092282228	0.005167507	0.055996775		0.005167507
ANKLE1	74	0.11209225	-0.122490725	-0.054157689	0.442137059		0.054157689
ANKLE2	94	0.34678934	-1.790341606	-0.124708761	0.069656406		0.124708761
ANKMY1	92	0.322383979	-0.010654083	-0.013170477	1.236190591		0.013170477
ANKMY2	103	0.5	-0.141585497	-0.009009587	0.063633546		0.009009587
ANKRA2	67	0.065666378	-0.147714203	-0.07184933	0.486407732		0.07184933
ANKRD1	93	0.337560658	-0.051001028	-0.014781089	0.289819433		0.014781089
ANKRD10	83	0.200942493	0.05425717	0.044295813	0.81640477		0.044295813
ANKRD11	87	0.251235274	-0.408158366	0.007862675	-0.019263785	0.486234518	0.007862675
ANKRD12	74	0.11209225	0.090569338	0.063089194	0.696584468		0.063089194
ANKRD13A	93	0.337560658	-0.057840053	-0.013535493	0.234015922		0.013535493
ANKRD13B	89	0.278675185	-0.040748386	-0.014801669	0.363245527		0.014801669
ANKRD13C	100	0.449969295	-0.05424923	-0.001280773	0.023609059		0.001280773
ANKRD13D	99	0.433428571	0.048177482	-0.00316432	-0.065680484		0.00316432
ANKRD16	70	0.083312788	0.039535582	0.058729539	1.485485643		0.058729539
ANKRD17	96	0.384611721	-0.274780017	-0.05336712	0.194217616	0.492145516	0.05336712
ANKRD18A	53	0.018056682	-0.087387187	-0.084647234	0.968645831		0.084647234
ANKRD2	92	0.322383979	-0.003030417	0.011810245	-3.897234951		0.011810245
ANKRD22	91	0.307497713	-0.173520658	0.007722151	-0.044502779		0.007722151
ANKRD23	86	0.238071242	-0.263443146	-0.046754868	0.177476122		0.046754868
ANKRD24	96	0.384611721	-0.143342428	-0.004171229	0.029099751		0.004171229
ANKRD26	94	0.35300626	0.241762171	0.019068154	0.078871535		0.019068154
ANKRD27	97	0.400722344	-0.023047323	-0.013067738	0.566995933		0.013067738
ANKRD28	83	0.200942493	0.039648631	-0.036513407	-0.920924781		0.036513407
ANKRD29	99	0.433428571	0.171898932	0.028815161	0.167628503		0.028815161
ANKRD30A	91	0.307497713	-0.034090763	0.013877091	-0.407063069		0.013877091
ANKRD30B	84	0.21291533	0.064276302	0.049420657	0.768878349		0.049420657
ANKRD31	86	0.238071242	-0.267672704	-0.050175331	0.187450307		0.050175331
ANKRD33	94	0.35300626	-0.080851075	-0.021069759	0.260599615		0.021069759
ANKRD33B	103	0.5	-0.034065482	-0.010345479	0.303693903		0.010345479
ANKRD34A	99	0.433428571	-0.126226772	-0.006026692	0.047744955		0.006026692
ANKRD34B	91	0.307497713	-0.155306916	-0.019598177	0.126189986		0.019598177
ANKRD34C	75	0.120284999	-0.046603039	0.043157026	-0.926056052		0.043157026
ANKRD35	74	0.11209225	-0.172198963	-0.044484012	0.25832915		0.044484012
ANKRD37	86	0.238071242	0.082716332	0.028604668	0.345816444		0.028604668
ANKRD39	81	0.178242007	-0.260784171	0.039564292	-0.151712783		0.039564292
ANKRD40	79	0.1572291	-0.154903142	-0.052303958	0.33765589		0.052303958
ANKRD42	97	0.400722344	0.025473383	-0.027396537	-1.075496596		0.027396537
ANKRD44	103	0.5	-0.01655251	-0.007902209	0.477402464		0.007902209
ANKRD45	103	0.5	0.166015661	0.028006325	0.168696885		0.028006325
ANKRD46	90	0.292921924	0.126671421	0.046031549	0.363393328		0.046031549
ANKRD49	79	0.1572291	-0.423643395	0.083920013	-0.198091162	0.486234518	0.083920013
ANKRD50	66	0.060477202	0.034815607	-0.027194054	-0.78108804		0.027194054
ANKRD52	66	0.060477202	-0.390010378	-0.103138986	0.2644519	0.486234518	0.103138986
ANKRD53	75	0.120284999	-0.111807611	0.068935929	-0.616558468		0.068935929
ANKRD54	91	0.307497713	-0.279151201	0.02761418	-0.098921946		0.02761418
ANKRD55	81	0.178242007	0.067619922	-0.039021277	-0.577067753		0.039021277
ANKRD6	94	0.35300626	-0.002037551	-0.013524557	6.637653009		0.013524557
ANKRD61	55	0.022119312	0.176236711	-0.090986239	-0.516272905		0.090986239
ANKRD62	95	0.368697966	0.121571017	0.008051574	0.066229388		0.008051574
ANKRD65	91	0.307497713	-0.324165451	0.01410725	-0.043518671		0.01410725
ANKRD66	88	0.264774503	0.03543777	0.031040286	0.875909686		0.031040286
ANKRD7	97	0.400722344	0.074456433	0.026591972	0.357148083		0.026591972
ANKRD9	89	0.278675185	-0.012906332	-0.014163343	1.097394885		0.014163343
ANKS1A	99	0.433428571	0.078663321	-0.002793622	-0.035513653		0.002793622
ANKS1B	57	0.026927761	0.060825515	-0.082628344	-1.358448727		0.082628344
ANKS3	102	0.483284037	0.027562002	0.037009206	1.342761891		0.037009206
ANKS4B	100	0.449969295	0.12903889	-0.005250879	-0.040692223		0.005250879
ANKS6	92	0.322383979	-0.194211653	-0.005396976	0.027789144		0.005396976
ANKZF1	83	0.200942493	-0.125364345	-0.042242995	0.336961798		0.042242995
ANLN	91	0.307497713	-0.591522887	-0.04706155	0.079559981	0.486234518	0.04706155
ANO1	93	0.337560658	-0.077814979	0.017823828	-0.229053939		0.017823828
ANO10	80	0.167523362	0.064620433	-0.036239451	-0.560804832		0.036239451
ANO3	76	0.128890741	-0.024220203	-0.026493767	1.09387058		0.026493767
ANO4	77	0.137914434	-0.04201409	0.025939911	-0.617409794		0.025939911
ANO5	59	0.032579121	-0.042169259	0.073414654	-1.740951961		0.073414654
ANO6	75	0.120284999	-0.001720058	0.042179897	-24.52237239		0.042179897
ANO7	98	0.41700365	0.005545268	0.002240075	0.403961564		0.002240075
ANO8	74	0.11209225	-0.097359966	-0.049103132	0.50434623		0.049103132
ANO9	95	0.368697966	0.130072598	0.013625843	0.104755673		0.013625843
ANOS1	49	0.011808582	0.125544728	-0.061895289	-0.493013844		0.061895289
ANP32A	101	0.466597408	-0.156128031	0.007585034	-0.048582143		0.007585034
ANP32B	98	0.41700365	-0.149961693	-0.01275731	0.085070459		0.01275731
ANP32D	95	0.368697966	-0.156340109	-0.023943991	0.153153222		0.023943991
ANP32E	67	0.065666378	-0.340466063	0.065596866	-0.192667856	0.486234518	0.065596866
ANPEP	93	0.337560658	0.014609371	-0.009658813	-0.661138144		0.009658813
ANTXR1	67	0.065666378	0.010498619	0.10548279	10.04730118		0.10548279
ANTXR2	101	0.466597408	-0.011217661	-0.012870293	1.147324111		0.012870293
ANTXRL	48	0.010577307	-0.277868221	0.081365109	-0.292819053		0.081365109
ANXA1	74	0.11209225	0.01138353	-0.056283408	-4.944284072		0.056283408
ANXA10	88	0.264774503	0.04998195	-0.023383287	-0.467834627		0.023383287
ANXA11	87	0.251235274	0.054963517	0.021040638	0.382810984		0.021040638
ANXA13	73	0.104306364	-0.103065547	-0.06919143	0.671334237		0.06919143
ANXA2	69	0.077072657	0.061611117	-0.00089504	-0.014527244		0.00089504
ANXA2R	87	0.251235274	-0.124312682	-0.026345249	0.211927283		0.026345249
ANXA3	76	0.128890741	0.031623996	-0.030954112	-0.978817229		0.030954112
ANXA4	94	0.35300626	0.050816716	0.005126341	0.100879028		0.005126341
ANXA5	87	0.251235274	0.105022842	-0.021959176	-0.209089527		0.021959176
ANXA6	93	0.337560658	0.054266383	-0.01830225	-0.337266821		0.01830225
ANXA7	88	0.264774503	-0.135862671	0.014633029	-0.107704555		0.014633029
ANXA8L1	72	0.09692012	-0.030880758	0.062905923	-2.037058905		0.062905923
ANXA9	67	0.065666378	-0.200795099	-0.086197214	0.429279473		0.086197214
AOAH	91	0.307497713	0.107686948	-0.02387783	-0.22173374		0.02387783
AOC1	92	0.322383979	-0.068540141	0.017924857	-0.261523497		0.017924857
AOC2	76	0.128890741	-0.179377932	0.061329055	-0.341898548		0.061329055
AOC3	83	0.200942493	-0.166903025	-0.023822892	0.142734934		0.023822892
AOX1	91	0.307497713	0.022374678	-0.000700725	-0.031317788		0.000700725
AP1AR	91	0.307497713	0.075910029	0.033904437	0.446639763		0.033904437
AP1B1	75	0.120284999	-0.150623958	0.054710017	-0.363222544		0.054710017
AP1G1	90	0.292921924	-0.205085402	-0.070499525	0.343756913	0.486234518	0.070499525
AP1G2	95	0.368697966	-0.31394778	0.013548037	-0.043153792		0.013548037
AP1M1	90	0.292921924	-0.110806826	-0.052779692	0.476321665		0.052779692
AP1M2	77	0.137914434	0.003200079	-0.041527836	-12.97712642		0.041527836
AP1S1	103	0.5	-0.049842299	0.006769739	-0.135823171		0.006769739
AP1S2	67	0.065666378	0.022179296	-0.038181396	-1.721488202		0.038181396
AP1S3	72	0.09692012	-0.130171475	-0.037965094	0.291654481		0.037965094
AP2A1	71	0.0899253	0.078347126	-0.070917719	-0.905173192		0.070917719
AP2A2	103	0.5	0.106229491	0.013622861	0.128239912		0.013622861
AP2B1	55	0.022119312	-0.173471165	-0.091498486	0.527456455		0.091498486
AP2M1	67	0.065666378	-0.803917818	-0.202157035	0.251464803	0.486234518	0.202157035
AP2S1	53	0.018056682	-0.710761178	-0.223676283	0.314699634	0.486234518	0.223676283
AP3B1	76	0.128890741	-0.254074456	0.100112985	-0.394030105	0.486234518	0.100112985
AP3B2	53	0.018056682	0.002506555	-0.06969387	-27.80464507		0.06969387
AP3D1	99	0.433428571	-0.098746857	-0.01039744	0.105293882		0.01039744
AP3M1	94	0.35300626	-0.210719375	0.005160191	-0.024488451		0.005160191
AP3M2	94	0.35300626	-0.310983186	-0.013328075	0.042857865	0.486234518	0.013328075
AP3S1	79	0.1572291	-0.17290808	0.07938174	-0.459097921		0.07938174
AP3S2	83	0.200942493	-0.052693901	0.049232335	-0.934308033		0.049232335
AP4B1	94	0.35300626	-0.048599091	-0.033040542	0.679859258		0.033040542
AP4E1	92	0.322383979	-0.102799235	-0.016751237	0.162950988		0.016751237
AP4M1	82	0.189382945	0.056331829	-0.037194903	-0.66028219		0.037194903
AP4S1	103	0.5	-0.167459689	-0.001786288	0.010666972		0.001786288
AP5B1	95	0.368697966	-0.123680859	0.032454793	-0.262407566		0.032454793
AP5M1	74	0.11209225	0.016918083	0.042806359	2.530213359		0.042806359
AP5S1	73	0.104306364	-0.003486534	-0.090125677	25.84964686		0.090125677
AP5Z1	87	0.251235274	-0.067706179	0.017301032	-0.255531062		0.017301032
APAF1	80	0.167523362	0.081943587	-0.045274438	-0.552507404		0.045274438
APBA1	67	0.065666378	-0.089901788	-0.078245427	0.870343399		0.078245427
APBA2	98	0.41700365	-0.173268738	-0.014294178	0.082497155		0.014294178
APBA3	96	0.384611721	0.193988363	-0.031168364	-0.160671307		0.031168364
APBB1	97	0.400722344	-0.089022812	-0.000604634	0.006791896		0.000604634
APBB1IP	78	0.147359769	0.015079149	0.030383818	2.014955822		0.030383818
APBB2	102	0.483284037	0.073482572	-0.004199006	-0.057142881		0.004199006
APBB3	84	0.21291533	-0.041516468	-0.033969085	0.818207482		0.033969085
APC	85	0.22529447	-0.342210849	0.055191982	-0.161280631	0.486234518	0.055191982
APC2	102	0.483284037	-0.168505094	-0.01248146	0.074071706		0.01248146
APCDD1	82	0.189382945	0.228314133	0.040992347	0.179543627		0.040992347
APCDD1L	78	0.147359769	0.089603048	-0.042877545	-0.478527748		0.042877545
APCS	93	0.337560658	-0.119547	-0.038079293	0.31852989		0.038079293
APEH	103	0.5	-0.262504206	-0.00291569	0.011107213		0.00291569
APEX1	78	0.147359769	-0.187647007	0.032565852	-0.173548476		0.032565852
APEX2	71	0.0899253	-0.311871586	0.129640958	-0.41568698	0.486234518	0.129640958
APH1A	94	0.35300626	-0.075437701	0.01125391	-0.149181508		0.01125391
APH1B	84	0.21291533	-0.074296374	-0.031567628	0.424887864		0.031567628
API5	85	0.22529447	-0.255382602	0.066448582	-0.260192281	0.486234518	0.066448582
APIP	100	0.449969295	-0.109137952	-0.007867495	0.072087614		0.007867495
APLF	82	0.189382945	0.038111894	0.068441389	1.795801281		0.068441389
APLN	97	0.400722344	0.010982498	0.003358196	0.305777069		0.003358196
APLNR	72	0.09692012	-0.078757577	0.069946565	-0.8881249		0.069946565
APLP1	85	0.22529447	-0.23192659	-0.049575533	0.21375528	0.486234518	0.049575533
APLP2	89	0.278675185	0.09616498	-0.024117289	-0.250790762		0.024117289
APMAP	102	0.483284037	0.012153125	0.011862611	0.976095494		0.011862611
APOA1	72	0.09692012	0.031076153	0.083053353	2.672575052		0.083053353
APOA2	99	0.433428571	-0.011787513	-0.004690942	0.397958584		0.004690942
APOA4	71	0.0899253	0.120083033	0.047859952	0.398557155		0.047859952
APOA5	98	0.41700365	0.03458503	0.00984839	0.28475876		0.00984839
APOB	85	0.22529447	0.086145613	-0.031105706	-0.361082877		0.031105706
APOBEC1	60	0.03575242	-0.1301048	0.062774809	-0.482494183		0.062774809
APOBEC2	90	0.292921924	-0.070156662	-0.00183492	0.026154607		0.00183492
APOBEC3A	87	0.251235274	-0.053732369	0.035669068	-0.663828311		0.035669068
APOBEC3B	103	0.5	-0.111986315	-0.012699487	0.113402132		0.012699487
APOBEC3C	90	0.292921924	-0.091585717	-0.031555891	0.34455035		0.031555891
APOBEC3D	91	0.307497713	-0.10581055	0.006011682	-0.056815523		0.006011682
APOBEC3F	82	0.189382945	-0.079702903	0.025373391	-0.318349646		0.025373391
APOBEC3G	103	0.5	-0.049624985	-0.008102808	0.163280821		0.008102808
APOBEC3H	99	0.433428571	-0.061843127	-0.007879995	0.12741909		0.007879995
APOBEC4	93	0.337560658	-0.0260437	-0.032514915	1.248475252		0.032514915
APOBR	80	0.167523362	0.02275416	-0.037009573	-1.626496982		0.037009573
APOC1	97	0.400722344	-0.241001433	0.008720972	-0.03618639		0.008720972
APOC2	100	0.449969295	-0.12605474	0.004653356	-0.03691536		0.004653356
APOC3	78	0.147359769	0.08884206	0.048475847	0.545640738		0.048475847
APOC4	102	0.483284037	0.046030103	0.014842146	0.322444337		0.014842146
APOD	83	0.200942493	-0.009176712	-0.033730614	3.675675555		0.033730614
APOE	95	0.368697966	0.001452322	0.006724821	4.630393094		0.006724821
APOF	100	0.449969295	-0.152109694	0.007379148	-0.048512018		0.007379148
APOH	101	0.466597408	-0.085683544	-0.023171618	0.270432536		0.023171618
APOL1	100	0.449969295	0.060490914	0.007388902	0.122148958		0.007388902
APOL2	94	0.35300626	-0.038031362	-0.022893332	0.601959287		0.022893332
APOL3	83	0.200942493	0.071222449	0.040840647	0.573423794		0.040840647
APOL5	82	0.189382945	-0.004856407	-0.025736618	5.299518413		0.025736618
APOL6	97	0.400722344	0.108932781	0.020566762	0.188802321		0.020566762
APOLD1	91	0.307497713	-0.021125676	0.030920548	-1.463647746		0.030920548
APOM	56	0.024424355	-0.163892505	0.070111492	-0.427789496		0.070111492
APOO	73	0.104306364	0.058166395	-0.043593728	-0.749465869		0.043593728
APOOL	85	0.22529447	-0.166164858	0.041944136	-0.252424833		0.041944136
APOPT1	81	0.178242007	-0.064101814	0.076735156	-1.197082436		0.076735156
APP	99	0.433428571	0.069759783	0.014509561	0.207993208		0.014509561
APPBP2	75	0.120284999	-0.014115223	-0.032038169	2.269760102		0.032038169
APPL1	103	0.5	-0.038940329	-0.010366762	0.266221742		0.010366762
APPL2	80	0.167523362	-0.007441672	-0.017983457	2.416588347		0.017983457
APRT	79	0.1572291	-0.237895267	0.043173321	-0.181480369		0.043173321
APTX	93	0.337560658	-0.064844516	0.0304075	-0.468929407		0.0304075
AQP1	93	0.337560658	0.002062749	-0.002858347	-1.385697592		0.002858347
AQP10	92	0.322383979	-0.176860343	0.025908623	-0.146491985		0.025908623
AQP11	96	0.384611721	0.0966788	0.009709833	0.100433941		0.009709833
AQP12B	94	0.35300626	-0.240909588	0.011764523	-0.048833767		0.011764523
AQP2	84	0.21291533	-0.168870867	-0.07517232	0.445146764		0.07517232
AQP3	94	0.35300626	0.024469914	-0.009934425	-0.405985275		0.009934425
AQP4	95	0.368697966	0.109779891	-0.00023691	-0.00215805		0.00023691
AQP5	92	0.322383979	-0.074724815	0.002880906	-0.038553545		0.002880906
AQP6	96	0.384611721	-0.189101535	-0.011045131	0.058408468		0.011045131
AQP7	82	0.189382945	-0.610316298	0.023011737	-0.037704609	0.486234518	0.023011737
AQP8	95	0.368697966	0.06516731	-9.87E-05	-0.001514017		9.87E-05
AQP9	91	0.307497713	-0.120341572	0.118862165	-0.987706596		0.118862165
AQR	80	0.167523362	-1.237385306	0.003899655	-0.003151528		0.003899655
AR	84	0.21291533	-0.025636793	0.051646373	-2.014541122		0.051646373
ARAF	103	0.5	0.087663183	-0.004429185	-0.050525026		0.004429185
ARAP1	94	0.35300626	-0.157749442	0.02336455	-0.148111774		0.02336455
ARAP2	36	0.002491201	0.034371889	-0.109114384	-3.174523907		0.109114384
ARAP3	80	0.167523362	0.007332202	-0.011336636	-1.546143522		0.011336636
ARC	50	0.013162359	0.075942468	0.083915808	1.104991855		0.083915808
ARCN1	60	0.03575242	-1.180864691	0.089052193	-0.075412699		0.089052193
AREG	92	0.322383979	0.036812759	-0.026249841	-0.713063664		0.026249841
AREL1	60	0.03575242	-0.142390985	0.108401724	-0.761296257		0.108401724
ARF1	84	0.21291533	-0.24481861	0.0622704	-0.254353211	0.486234518	0.0622704
ARF3	100	0.449969295	-0.326537276	-0.017989219	0.055090857	0.499301668	0.017989219
ARF4	80	0.167523362	-0.736992679	0.149420911	-0.202744092	0.486234518	0.149420911
ARF5	95	0.368697966	0.067802348	0.035730902	0.526986209		0.035730902
ARF6	100	0.449969295	-0.292306855	-0.017581374	0.060146978	0.499301668	0.017581374
ARFGAP1	82	0.189382945	0.005414476	-0.022359405	-4.129559886		0.022359405
ARFGAP2	96	0.384611721	0.032327935	0.00697582	0.215783029		0.00697582
ARFGAP3	88	0.264774503	0.118970959	-0.008170991	-0.068680552		0.008170991
ARFGEF1	83	0.200942493	-0.12311648	0.04622856	-0.375486367		0.04622856
ARFGEF2	73	0.104306364	0.043674784	0.076778794	1.757966169		0.076778794
ARFGEF3	86	0.238071242	0.070363076	-0.022242325	-0.31610791		0.022242325
ARFIP1	73	0.104306364	-0.040730032	0.065156987	-1.599728353		0.065156987
ARFIP2	96	0.384611721	0.060442153	0.023672709	0.391658927		0.023672709
ARFRP1	91	0.307497713	-0.651166014	-0.089907072	0.138070891	0.486234518	0.089907072
ARG1	99	0.433428571	0.218155279	-0.000832433	-0.003815781		0.000832433
ARG2	92	0.322383979	0.116060913	-0.011469648	-0.098824381		0.011469648
ARGFX	102	0.483284037	-0.279883171	-0.015998618	0.057161773		0.015998618
ARGLU1	80	0.167523362	-0.821762632	-0.100771455	0.122628422		0.100771455
ARHGAP1	99	0.433428571	-0.110305604	0.003773542	-0.034209885		0.003773542
ARHGAP10	80	0.167523362	0.053221621	-0.032865974	-0.617530504		0.032865974
ARHGAP11A	94	0.35300626	-0.389699981	0.076149808	-0.195406239	0.486234518	0.076149808
ARHGAP11B	85	0.22529447	-0.43744937	0.061497715	-0.140582474	0.486234518	0.061497715
ARHGAP12	98	0.41700365	0.059903149	-0.015435033	-0.257666476		0.015435033
ARHGAP15	86	0.238071242	-0.026811247	0.02731062	-1.01862552		0.02731062
ARHGAP17	103	0.5	0.064919496	0.016445791	0.253325915		0.016445791
ARHGAP18	86	0.238071242	0.109631234	-0.017204194	-0.156927854		0.017204194
ARHGAP19	98	0.41700365	-0.13114214	-0.0064698	0.049334259		0.0064698
ARHGAP20	102	0.483284037	0.129323469	-0.002292392	-0.017726035		0.002292392
ARHGAP21	85	0.22529447	-0.015141445	0.06948512	-4.589068092		0.06948512
ARHGAP22	99	0.433428571	0.054981112	-0.022072865	-0.401462683		0.022072865
ARHGAP23	80	0.167523362	-0.194999719	-0.03014685	0.154599456		0.03014685
ARHGAP24	65	0.055614537	-0.131162107	0.111730893	-0.851853446		0.111730893
ARHGAP25	100	0.449969295	0.090534605	0.016948551	0.187205224		0.016948551
ARHGAP26	95	0.368697966	0.029830565	0.035385972	1.186232022		0.035385972
ARHGAP27	94	0.35300626	-0.22919515	-0.007394163	0.03226143	0.486234518	0.007394163
ARHGAP28	92	0.322383979	0.169130904	-0.010043331	-0.059381998		0.010043331
ARHGAP29	80	0.167523362	-0.234514366	0.056925747	-0.242738846	0.486234518	0.056925747
ARHGAP30	95	0.368697966	-0.189210164	0.019169375	-0.101312606		0.019169375
ARHGAP31	91	0.307497713	-0.055208079	-0.027101958	0.490905643		0.027101958
ARHGAP32	95	0.368697966	0.068494556	0.029973137	0.437598817		0.029973137
ARHGAP33	90	0.292921924	-0.036540942	-0.018817084	0.514958919		0.018817084
ARHGAP35	74	0.11209225	0.1899116	-0.06281678	-0.330768524		0.06281678
ARHGAP36	91	0.307497713	0.116577189	-0.034008962	-0.291729127		0.034008962
ARHGAP39	96	0.384611721	0.003123385	0.012769769	4.088439011		0.012769769
ARHGAP4	74	0.11209225	0.043928765	0.026388215	0.600704673		0.026388215
ARHGAP44	90	0.292921924	0.161235076	-0.022452891	-0.139255623		0.022452891
ARHGAP45	63	0.046818292	0.051027415	0.052740368	1.033569266		0.052740368
ARHGAP5	98	0.41700365	-0.15888883	-0.009406039	0.059198868		0.009406039
ARHGAP6	81	0.178242007	0.054247711	-0.018702506	-0.344761199		0.018702506
ARHGAP8	69	0.077072657	-0.004809414	0.058951242	-12.25746918		0.058951242
ARHGAP9	99	0.433428571	-0.270948955	-0.026515862	0.097862944		0.026515862
ARHGDIA	91	0.307497713	-0.16122607	0.110518599	-0.685488388	0.486234518	0.110518599
ARHGDIB	96	0.384611721	0.085509586	0.012962115	0.151586683		0.012962115
ARHGDIG	100	0.449969295	-0.103321432	-0.011964626	0.115800044		0.011964626
ARHGEF1	92	0.322383979	-0.055236267	-0.017554445	0.317806501		0.017554445
ARHGEF10	101	0.466597408	0.117427629	0.034655289	0.295120397		0.034655289
ARHGEF10L	102	0.483284037	0.071962001	6.42E-05	0.000892028		6.42E-05
ARHGEF11	100	0.449969295	-0.211528732	0.007393075	-0.03495069		0.007393075
ARHGEF12	96	0.384611721	0.093814357	0.010411717	0.110982126		0.010411717
ARHGEF15	60	0.03575242	0.002635932	-0.055586857	-21.08812275		0.055586857
ARHGEF16	87	0.251235274	-0.12119351	0.03373235	-0.27833462		0.03373235
ARHGEF17	87	0.251235274	-0.075275688	-0.0241649	0.321018657		0.0241649
ARHGEF18	88	0.264774503	0.032484609	-0.025845655	-0.795627696		0.025845655
ARHGEF19	102	0.483284037	-0.066136386	-0.001158667	0.017519352		0.001158667
ARHGEF2	98	0.41700365	-0.248213987	0.063508562	-0.255862142	0.498480242	0.063508562
ARHGEF25	98	0.41700365	-0.034541376	-0.010357207	0.299849301		0.010357207
ARHGEF26	86	0.238071242	0.044104532	-0.028323507	-0.642190405		0.028323507
ARHGEF28	93	0.337560658	-0.120637227	-0.022191917	0.183955794		0.022191917
ARHGEF3	88	0.264774503	-0.060276681	-0.028093407	0.466074219		0.028093407
ARHGEF33	81	0.178242007	-0.128010786	0.046659442	-0.364496177		0.046659442
ARHGEF35	63	0.046818292	0.026158678	0.068517685	2.619309886		0.068517685
ARHGEF37	100	0.449969295	0.159122924	-0.003369703	-0.021176727		0.003369703
ARHGEF38	83	0.200942493	-0.113914773	-0.002158057	0.018944486		0.002158057
ARHGEF39	77	0.137914434	0.019094873	0.039770924	2.082806358		0.039770924
ARHGEF4	95	0.368697966	0.029619095	-0.002711393	-0.09154206		0.002711393
ARHGEF40	101	0.466597408	-0.170382696	0.028757453	-0.168781536		0.028757453
ARHGEF5	81	0.178242007	-0.276689406	-0.0420804	0.152085332		0.0420804
ARHGEF6	88	0.264774503	0.198633862	0.038408201	0.193361802		0.038408201
ARHGEF7	66	0.060477202	-0.290160063	-0.152876706	0.526870252	0.486234518	0.152876706
ARHGEF9	72	0.09692012	-0.059432152	0.041585256	-0.699709739		0.041585256
ARID1A	74	0.11209225	-0.266443191	0.070145601	-0.263266631	0.486234518	0.070145601
ARID1B	81	0.178242007	-0.02318345	-0.058589459	2.527210594		0.058589459
ARID2	70	0.083312788	-0.46040172	0.088548274	-0.192328287	0.486234518	0.088548274
ARID3A	94	0.35300626	-0.190084292	0.002008346	-0.010565555		0.002008346
ARID3B	95	0.368697966	-0.115228657	0.018040537	-0.156562938		0.018040537
ARID3C	87	0.251235274	-0.082265696	-0.037467879	0.455449607		0.037467879
ARID4A	94	0.35300626	-0.099376508	0.059750764	-0.60125643		0.059750764
ARID4B	84	0.21291533	-0.2258514	-0.07327511	0.324439477	0.486234518	0.07327511
ARID5A	98	0.41700365	-0.2983105	0.00321543	-0.010778804	0.498480242	0.00321543
ARID5B	90	0.292921924	-0.113144611	0.000125173	-0.001106308		0.000125173
ARIH1	80	0.167523362	-1.316158191	-0.111764496	0.084917221		0.111764496
ARIH2	94	0.35300626	0.058415645	-0.009841479	-0.16847334		0.009841479
ARIH2OS	93	0.337560658	-0.08791603	0.019350356	-0.220100424		0.019350356
ARL1	78	0.147359769	-0.166068026	-0.060894271	0.366682691		0.060894271
ARL10	84	0.21291533	-0.29600141	0.028782613	-0.097238093	0.486234518	0.028782613
ARL11	77	0.137914434	-0.120223302	0.048405905	-0.402633303		0.048405905
ARL13A	95	0.368697966	0.079335455	0.014249762	0.179614042		0.014249762
ARL13B	86	0.238071242	-0.141246533	-0.056711083	0.401504245		0.056711083
ARL14	102	0.483284037	0.079532418	-0.003572794	-0.044922481		0.003572794
ARL14EP	87	0.251235274	0.022090007	-0.031477008	-1.424943312		0.031477008
ARL14EPL	46	0.008446242	0.016945245	-0.111391986	-6.573642785		0.111391986
ARL15	81	0.178242007	-0.05824364	-0.028613312	0.4912693		0.028613312
ARL16	93	0.337560658	-0.10458517	-0.021581323	0.206351652		0.021581323
ARL2	89.5	0.285738695	-1.542415834	-0.055380989	0.035905356		0.055380989
ARL2BP	86	0.238071242	-0.106915715	0.00080103	-0.00749216		0.00080103
ARL3	91	0.307497713	-0.056563054	0.00117694	-0.020807579		0.00117694
ARL4A	101	0.466597408	0.083516596	0.000625269	0.007486759		0.000625269
ARL4C	88	0.264774503	-0.025220574	0.053293086	-2.113079839		0.053293086
ARL4D	99	0.433428571	-0.368859574	0.016661449	-0.045170168	0.498480242	0.016661449
ARL5A	88	0.264774503	-0.022592264	0.022290639	-0.986649201		0.022290639
ARL5B	94	0.35300626	0.007243604	0.02949432	4.071774018		0.02949432
ARL5C	85	0.22529447	-0.20422417	-0.030699004	0.150320133		0.030699004
ARL6	81	0.178242007	0.081294025	-0.034221685	-0.420961869		0.034221685
ARL6IP1	97	0.400722344	-0.096007742	0.009077776	-0.094552544		0.009077776
ARL6IP4	95	0.368697966	-0.18501788	-0.017740869	0.095887324		0.017740869
ARL6IP5	100	0.449969295	-0.017166557	0.011070637	-0.644895623		0.011070637
ARL6IP6	80	0.167523362	-0.285184685	-0.044387172	0.155643602		0.044387172
ARL8A	98	0.41700365	-0.073009179	0.005662669	-0.077561052		0.005662669
ARL8B	80	0.167523362	-0.330048208	-0.055435526	0.167961905	0.486234518	0.055435526
ARL9	102	0.483284037	-0.056805087	0.001029072	-0.018115841		0.001029072
ARMC1	88	0.264774503	0.07839872	-0.019618192	-0.250236123		0.019618192
ARMC10	84	0.21291533	-0.294634944	-0.056629886	0.192203563	0.486234518	0.056629886
ARMC12	95	0.368697966	-0.033429794	0.022927735	-0.685847338		0.022927735
ARMC2	72	0.09692012	0.074366555	-0.05040516	-0.677793396		0.05040516
ARMC3	71	0.0899253	0.107531373	0.059068512	0.549314223		0.059068512
ARMC4	90	0.292921924	0.055965148	-0.027598094	-0.493130009		0.027598094
ARMC5	100	0.449969295	-0.466473496	-0.042139833	0.090337036	0.499301668	0.042139833
ARMC6	78	0.147359769	-0.361913668	-0.050512191	0.139569724	0.486234518	0.050512191
ARMC7	73	0.104306364	-1.32361801	0.07402504	-0.055926287		0.07402504
ARMC8	100	0.449969295	0.0579189	-0.007084839	-0.122323441		0.007084839
ARMC9	98	0.41700365	-0.105402912	-0.006502575	0.061692556		0.006502575
ARMCX1	86	0.238071242	0.023802539	0.017036054	0.715724226		0.017036054
ARMCX2	99	0.433428571	-0.004593081	-0.027221246	5.926576516		0.027221246
ARMCX3	95	0.368697966	-0.016610604	-0.0196867	1.185188708		0.0196867
ARMCX4	66	0.060477202	0.223803672	-0.075443396	-0.337096328		0.075443396
ARMCX5	98	0.41700365	0.015202381	0.007900457	0.519685472		0.007900457
ARMCX6	82	0.189382945	-0.236484485	0.041923728	-0.177278981		0.041923728
ARMH1	97	0.400722344	-0.287425085	-0.009094661	0.031641848		0.009094661
ARMH2	67	0.065666378	0.145763245	-0.062653801	-0.429832644		0.062653801
ARMH3	88	0.264774503	-0.121306846	0.042221978	-0.348059321		0.042221978
ARMH4	91	0.307497713	0.005135764	-0.021674663	-4.220338609		0.021674663
ARMS2	92	0.322383979	0.08356306	-0.008205235	-0.098192126		0.008205235
ARMT1	84	0.21291533	0.010270391	-0.022851052	-2.224944791		0.022851052
ARNT	88	0.264774503	-0.067272201	0.06128019	-0.910928866		0.06128019
ARNT2	95	0.368697966	0.034472681	0.016557121	0.480296867		0.016557121
ARNTL	68	0.071194271	-0.205395817	-0.048345637	0.235377905	0.486234518	0.048345637
ARNTL2	96	0.384611721	-0.12335049	-0.020206591	0.163814434		0.020206591
ARPC1A	87	0.251235274	0.026407985	-0.007900835	-0.299183541		0.007900835
ARPC1B	85	0.22529447	0.053752706	0.027873871	0.51855755		0.027873871
ARPC2	98	0.41700365	-0.510506625	0.045282485	-0.088701072	0.498480242	0.045282485
ARPC3	90	0.292921924	-0.680788878	-0.010559991	0.015511404	0.486234518	0.010559991
ARPC4	92	0.322383979	-0.733138765	0.029415472	-0.040122652	0.486234518	0.029415472
ARPC5	87	0.251235274	-0.291064511	0.050459511	-0.173361951		0.050459511
ARPC5L	98	0.41700365	0.013384011	-0.009731471	-0.727096744		0.009731471
ARPIN	96	0.384611721	0.09444836	0.029109558	0.30820607		0.029109558
ARPP19	86	0.238071242	-0.34315711	-0.051399044	0.149782833	0.486234518	0.051399044
ARPP21	91	0.307497713	0.091689823	-0.000405228	-0.004419557		0.000405228
ARR3	72	0.09692012	-0.053270779	-0.044643088	0.838040835		0.044643088
ARRB1	100	0.449969295	-0.168763138	0.006896244	-0.040863451		0.006896244
ARRB2	80	0.167523362	0.061407157	-0.046210142	-0.752520455		0.046210142
ARRDC1	93	0.337560658	-0.113078102	-0.021810779	0.192882433		0.021810779
ARRDC2	89	0.278675185	-0.148629498	-0.025273286	0.170042195		0.025273286
ARRDC3	86	0.238071242	0.17883186	-0.023147081	-0.129434884		0.023147081
ARRDC4	55	0.022119312	0.047702374	-0.064879623	-1.360092112		0.064879623
ARRDC5	73	0.104306364	-0.053671033	0.037694379	-0.702322591		0.037694379
ARSA	92	0.322383979	-0.10714972	0.001549477	-0.014460861		0.001549477
ARSB	87	0.251235274	-0.21298201	0.019124693	-0.089794876		0.019124693
ARSD	96	0.384611721	0.24127278	0.00165047	0.006840682		0.00165047
ARSE	102	0.483284037	0.042878095	0.010413929	0.24287295		0.010413929
ARSF	101	0.466597408	0.151311507	0.009511458	0.062860109		0.009511458
ARSG	79	0.1572291	0.139279401	-0.061974831	-0.444967672		0.061974831
ARSH	81	0.178242007	0.069331582	0.029884329	0.431034862		0.029884329
ARSI	99	0.433428571	-0.029738673	0.00881676	-0.296474576		0.00881676
ARSJ	90	0.292921924	0.016351462	0.012065756	0.737900789		0.012065756
ARSK	58	0.029641829	-0.149489403	0.089948504	-0.601704881		0.089948504
ART1	79	0.1572291	-0.016873412	0.036272841	-2.149704001		0.036272841
ART3	93	0.337560658	-0.129370878	-0.013827535	0.106882907		0.013827535
ART4	102	0.483284037	0.063330878	-0.01417804	-0.223872475		0.01417804
ART5	103	0.5	0.086445401	0.005117245	0.059196271		0.005117245
ARTN	80	0.167523362	-0.277776169	0.034916468	-0.125700011		0.034916468
ARV1	100	0.449969295	-0.148179605	-0.049422103	0.333528378		0.049422103
ARVCF	88	0.264774503	0.032021602	0.037521936	1.17176948		0.037521936
ARX	81	0.178242007	-0.004011502	0.040691238	-10.14364243		0.040691238
AS3MT	89	0.278675185	0.039938087	0.016869207	0.422383956		0.016869207
ASAH1	75	0.120284999	0.039585193	0.058313891	1.473123833		0.058313891
ASAH2	99	0.433428571	0.123021554	-0.003509933	-0.028531045		0.003509933
ASAH2B	74	0.11209225	-0.349269936	-0.062388628	0.178625818	0.486234518	0.062388628
ASAP1	82	0.189382945	0.149607947	-0.020712027	-0.138442022		0.020712027
ASAP2	96	0.384611721	0.188602582	0.000156923	0.00083203		0.000156923
ASAP3	99	0.433428571	-0.121623478	0.003584216	-0.029469773		0.003584216
ASB1	90	0.292921924	0.086907056	0.040141287	0.461887546		0.040141287
ASB10	92	0.322383979	0.054794715	-0.008301242	-0.151497126		0.008301242
ASB11	96	0.384611721	0.206127909	-0.010601957	-0.051433873		0.010601957
ASB12	91	0.307497713	-0.013610455	0.027776333	-2.040808529		0.027776333
ASB13	77	0.137914434	0.147643843	0.058910152	0.399001749		0.058910152
ASB14	101	0.466597408	-0.003401751	0.001547083	-0.454790223		0.001547083
ASB15	87	0.251235274	0.192310543	-0.026051851	-0.13546762		0.026051851
ASB16	102	0.483284037	-0.201196452	-0.003204954	0.015929476		0.003204954
ASB17	98	0.41700365	-0.110264025	0.022361343	-0.202798176		0.022361343
ASB18	101	0.466597408	0.006101868	0.026444899	4.333902017		0.026444899
ASB2	87	0.251235274	0.1407846	0.028626413	0.203334829		0.028626413
ASB3	83	0.200942493	0.00316167	0.026459158	8.368728642		0.026459158
ASB4	76	0.128890741	0.187004454	-0.058167516	-0.311048827		0.058167516
ASB5	91	0.307497713	0.144876525	0.020948082	0.144592662		0.020948082
ASB6	85	0.22529447	-0.263135652	-0.050085839	0.190342275	0.486234518	0.050085839
ASB7	52	0.016276167	-0.028184307	0.085439511	-3.031456879		0.085439511
ASB8	82	0.189382945	-0.115039421	-0.052816063	0.459112737		0.052816063
ASB9	87	0.251235274	0.098232162	-0.032256459	-0.328369633		0.032256459
ASCC1	60	0.03575242	-0.278825467	0.076068101	-0.272816187		0.076068101
ASCC2	94	0.35300626	0.042558283	0.035113939	0.825078826		0.035113939
ASCC3	85	0.22529447	-0.370291964	-0.072537203	0.195891918	0.486234518	0.072537203
ASCL1	92	0.322383979	-0.042819314	-0.004389021	0.102500954		0.004389021
ASCL2	90	0.292921924	-0.029941821	-0.004511943	0.150690344		0.004511943
ASCL3	81	0.178242007	0.09277488	0.02352742	0.253596884		0.02352742
ASCL4	99	0.433428571	-0.036929904	0.000369744	-0.01001204		0.000369744
ASCL5	100	0.449969295	-0.219224125	0.026085955	-0.118992174		0.026085955
ASF1A	91	0.307497713	-0.206891782	0.022841608	-0.110403648		0.022841608
ASF1B	74	0.11209225	-0.297254863	-0.104234617	0.350657398	0.486234518	0.104234617
ASGR1	91	0.307497713	0.085516268	0.012284268	0.143648317		0.012284268
ASGR2	99	0.433428571	0.121386043	-0.009079411	-0.074797817		0.009079411
ASH1L	85	0.22529447	-0.222096555	0.030053075	-0.13531536	0.486234518	0.030053075
ASH2L	80	0.167523362	-0.39921903	0.081006087	-0.202911387	0.486234518	0.081006087
ASIC1	59	0.032579121	-0.249837603	0.087641926	-0.350795575		0.087641926
ASIC2	68	0.071194271	-0.11279963	-0.039491269	0.350101053		0.039491269
ASIC3	92	0.322383979	0.159994506	-0.012582422	-0.078642839		0.012582422
ASIC4	87	0.251235274	-0.082407009	-0.041020272	0.497776501		0.041020272
ASIC5	95	0.368697966	0.151435793	-0.01182207	-0.078066551		0.01182207
ASIP	81	0.178242007	-0.082907648	-0.043589719	0.525762347		0.043589719
ASL	90	0.292921924	-0.06393766	0.02054348	-0.321304841		0.02054348
ASMT	48	0.010577307	0.014367453	-0.085948698	-5.982180549		0.085948698
ASMTL	102	0.483284037	-0.037132209	-0.017972259	0.48400728		0.017972259
ASNA1	99	0.433428571	-0.72040367	0.005904996	-0.008196787	0.498480242	0.005904996
ASNS	48	0.010577307	-0.197574594	0.140084407	-0.709020346	0.486234518	0.140084407
ASNSD1	97	0.400722344	-0.189272025	-0.017946976	0.094821069		0.017946976
ASPA	96	0.384611721	0.116403643	-0.00797969	-0.06855189		0.00797969
ASPDH	77	0.137914434	0.006828249	-0.033306938	-4.877815693		0.033306938
ASPG	91	0.307497713	0.038673897	-0.002781144	-0.071912699		0.002781144
ASPH	87	0.251235274	0.062742038	0.035254575	0.561897184		0.035254575
ASPHD1	93	0.337560658	-0.078626011	-0.025985691	0.330497379		0.025985691
ASPHD2	87	0.251235274	-0.113432836	0.010698706	-0.094317541		0.010698706
ASPM	92	0.322383979	-0.461544347	0.034046091	-0.073765589	0.486234518	0.034046091
ASPRV1	79	0.1572291	-0.105193662	0.029351192	-0.279020539		0.029351192
ASPSCR1	93	0.337560658	-0.189029528	-0.025435281	0.134557182		0.025435281
ASRGL1	70	0.083312788	-0.061865237	0.058519464	-0.945918368		0.058519464
ASS1	99	0.433428571	-0.389497536	-0.025048435	0.064309611	0.498480242	0.025048435
ASTE1	74	0.11209225	-0.02929726	-0.064468133	2.200483371		0.064468133
ASTL	100	0.449969295	-0.149964831	0.013899214	-0.092683156		0.013899214
ASTN1	97	0.400722344	-0.044793855	0.014539822	-0.324594127		0.014539822
ASTN2	68	0.071194271	0.026622547	-0.057587788	-2.163120934		0.057587788
ASXL1	54	0.020000638	-0.013432703	-0.076988188	5.73139978		0.076988188
ASXL3	83	0.200942493	0.05303128	0.045672628	0.861239405		0.045672628
ASZ1	94	0.35300626	-0.061594874	0.039417029	-0.639940086		0.039417029
ATAD1	94	0.35300626	0.079690026	0.027848061	0.349454793		0.027848061
ATAD2	103	0.5	-0.194641644	-0.020495855	0.105300462	0.5	0.020495855
ATAD2B	103	0.5	0.076117041	0.020955886	0.275311359		0.020955886
ATAD3A	93	0.337560658	-0.136365751	0.023297316	-0.170844337		0.023297316
ATAD3B	51	0.014648213	-0.103006021	0.094958949	-0.921877651		0.094958949
ATAD3C	78	0.147359769	0.038210478	0.057146612	1.495574379		0.057146612
ATAD5	89	0.278675185	-0.353075134	-0.045082065	0.127684057	0.486234518	0.045082065
ATAT1	97	0.400722344	0.046525803	-0.008189762	-0.176026244		0.008189762
ATCAY	90	0.292921924	0.012500534	-0.005935506	-0.474820232		0.005935506
ATE1	91	0.307497713	0.140995512	-0.018739922	-0.132911478		0.018739922
ATF1	82	0.189382945	-0.225746999	0.043406212	-0.192278136		0.043406212
ATF2	100	0.449969295	0.054376877	-0.006615388	-0.121658103		0.006615388
ATF3	81	0.178242007	0.043475216	-0.017091667	-0.393135876		0.017091667
ATF4	103	0.5	-0.627978214	-0.01873701	0.029837038	0.5	0.01873701
ATF5	90	0.292921924	-0.282320165	-0.02439969	0.086425602		0.02439969
ATF6	99	0.433428571	-0.049898688	-0.001800098	0.036075049		0.001800098
ATF6B	68	0.071194271	-0.150216736	0.049767651	-0.331305635		0.049767651
ATF7	87	0.251235274	-0.318058309	-0.053266898	0.16747526	0.486234518	0.053266898
ATF7IP	73	0.104306364	-0.042424289	-0.041022328	0.966953815		0.041022328
ATF7IP2	90	0.292921924	0.086042387	-0.025343353	-0.294544974		0.025343353
ATG10	76	0.128890741	-0.103198597	0.034203003	-0.331428956		0.034203003
ATG101	92	0.322383979	-0.11347112	-0.038638264	0.340511871		0.038638264
ATG12	87	0.251235274	-0.07338821	0.039247433	-0.534792075		0.039247433
ATG13	96	0.384611721	-0.046658612	0.014812629	-0.317468277		0.014812629
ATG14	100	0.449969295	-0.137369157	0.029748688	-0.216560171		0.029748688
ATG16L1	55	0.022119312	-0.072952688	0.064339193	-0.881930395		0.064339193
ATG16L2	90	0.292921924	-0.089387027	0.037124415	-0.415322181		0.037124415
ATG2A	81	0.178242007	-0.205636245	-0.054452914	0.264802121		0.054452914
ATG2B	91	0.307497713	0.065604493	0.000203245	0.003098042		0.000203245
ATG3	99	0.433428571	-0.166265434	-0.019583162	0.11778252		0.019583162
ATG4A	63	0.046818292	-0.015340013	0.087610139	-5.711216863		0.087610139
ATG4B	98	0.41700365	-0.027382627	0.00664616	-0.242714469		0.00664616
ATG4C	97	0.400722344	-0.162577334	-0.003780119	0.023251206		0.003780119
ATG4D	98	0.41700365	-0.049022293	0.012606816	-0.257164957		0.012606816
ATG5	81	0.178242007	0.097505711	-0.054689932	-0.560889529		0.054689932
ATG7	103	0.5	0.046280184	0.008108779	0.175210602		0.008108779
ATG9A	72	0.09692012	-0.260985372	-0.090293776	0.345972553	0.486234518	0.090293776
ATIC	90	0.292921924	-0.31399386	0.032039922	-0.102039964	0.486234518	0.032039922
ATL1	90	0.292921924	-0.142097277	-0.008914538	0.062735457		0.008914538
ATL2	72	0.09692012	-0.564572234	0.101017403	-0.178927331	0.486234518	0.101017403
ATL3	86	0.238071242	-0.153650802	0.036027481	-0.234476361		0.036027481
ATM	82	0.189382945	-0.067422233	-0.033171906	0.492002479		0.033171906
ATMIN	78	0.147359769	-0.314330403	-0.084683137	0.269408038	0.486234518	0.084683137
ATN1	85	0.22529447	-0.200976375	0.017693072	-0.088035583		0.017693072
ATOH1	96	0.384611721	0.047977805	-0.020144966	-0.419880945		0.020144966
ATOH7	77	0.137914434	-0.101304058	-0.02576164	0.254300177		0.02576164
ATOH8	101	0.466597408	-0.0776733	-0.011527208	0.148406309		0.011527208
ATOX1	85	0.22529447	0.196887664	-0.01808045	-0.0918313		0.01808045
ATP10A	83	0.200942493	-0.181990155	-0.039969796	0.219626143		0.039969796
ATP10B	78	0.147359769	0.050684611	-0.031965604	-0.630676725		0.031965604
ATP10D	100	0.449969295	-0.00224864	0.007825475	-3.480091588		0.007825475
ATP11A	77	0.137914434	0.006258718	-0.038522279	-6.15497902		0.038522279
ATP11B	96	0.384611721	-0.08609828	-0.004741776	0.055073998		0.004741776
ATP11C	89	0.278675185	-0.011751693	-0.019308794	1.643064846		0.019308794
ATP12A	95	0.368697966	-0.09120285	0.017046807	-0.186910902		0.017046807
ATP13A1	83	0.200942493	-0.292996316	0.032024368	-0.109299558	0.486234518	0.032024368
ATP13A2	86	0.238071242	-0.046062673	0.012036792	-0.261313368		0.012036792
ATP13A3	88	0.264774503	-0.06082276	0.001638721	-0.026942561		0.001638721
ATP13A4	71	0.0899253	0.070033247	-0.034437725	-0.49173394		0.034437725
ATP13A5	81	0.178242007	0.144511874	-0.029301673	-0.202763081		0.029301673
ATP1A1	100	0.449969295	-1.226217017	-0.056516312	0.046089975	0.499301668	0.056516312
ATP1A2	98	0.41700365	0.023073592	-0.015767963	-0.683377012		0.015767963
ATP1A3	82	0.189382945	-0.1204508	0.0432056	-0.358699155		0.0432056
ATP1A4	50	0.013162359	-0.085064625	0.088165513	-1.036453314		0.088165513
ATP1B1	88	0.264774503	-0.110132957	-0.008610718	0.078184749		0.008610718
ATP1B2	39	0.003654468	-0.097413054	-0.134020438	1.375795457		0.134020438
ATP1B3	53	0.018056682	-0.325782681	-0.157196965	0.482520939	0.486234518	0.157196965
ATP1B4	102	0.483284037	-0.130109015	-0.023561264	0.181088637		0.023561264
ATP23	91	0.307497713	-0.465756323	0.01720609	-0.036942258	0.486234518	0.01720609
ATP2A1	92	0.322383979	-0.088450409	0.024954833	-0.282133612		0.024954833
ATP2A2	102.5	0.491575087	-1.520941864	-0.114489836	0.075275616		0.114489836
ATP2A3	53	0.018056682	-0.113570089	-0.071741032	0.631689495		0.071741032
ATP2B1	89	0.278675185	-0.218145783	0.039452404	-0.180853387	0.486234518	0.039452404
ATP2B2	40	0.004138977	-0.096905719	0.085315063	-0.880392451		0.085315063
ATP2B3	76	0.128890741	-0.054831861	-0.048705838	0.888276221		0.048705838
ATP2B4	103	0.5	-0.236803663	-0.021783479	0.091989619		0.021783479
ATP2C1	77	0.137914434	-0.130002575	0.066807495	-0.513893627		0.066807495
ATP2C2	87	0.251235274	-0.088796906	0.038349927	-0.4318836		0.038349927
ATP4A	100	0.449969295	0.028442157	0.026039917	0.915539457		0.026039917
ATP4B	103	0.5	0.041778407	0.008543353	0.204492079		0.008543353
ATP5F1A	85	0.22529447	-0.73766043	0.086945138	-0.117866072	0.486234518	0.086945138
ATP5F1B	91	0.307497713	-0.850980887	-0.001901535	0.002234521	0.486234518	0.001901535
ATP5F1C	81	0.178242007	-0.641808216	0.081536854	-0.127042397	0.486234518	0.081536854
ATP5F1D	97	0.400722344	-0.8555601	-0.040011087	0.046765957	0.496250581	0.040011087
ATP5IF1	95	0.368697966	-0.272542773	0.006054588	-0.022215183		0.006054588
ATP5MC1	72	0.09692012	-0.381802637	0.049535846	-0.129742021	0.486234518	0.049535846
ATP5MC2	99	0.433428571	-0.362303793	0.009591011	-0.026472291	0.498480242	0.009591011
ATP5MC3	85	0.22529447	0.051451292	0.024433846	0.474892763		0.024433846
ATP5MD	76	0.128890741	-0.181256171	0.037055222	-0.204435646		0.037055222
ATP5ME	82	0.189382945	-0.468530159	0.070734595	-0.150971275	0.486234518	0.070734595
ATP5MF	78	0.147359769	-0.840151397	-3.33E-05	3.97E-05		3.33E-05
ATP5MG	75	0.120284999	-0.454924506	0.053604466	-0.117831563	0.486234518	0.053604466
ATP5MGL	81	0.178242007	-0.374240743	0.03478438	-0.092946534	0.486234518	0.03478438
ATP5MPL	80	0.167523362	0.080243572	0.03880113	0.483541906		0.03880113
ATP5PB	84	0.21291533	-0.552473484	0.070065719	-0.126821867	0.486234518	0.070065719
ATP5PD	74	0.11209225	-0.436059674	0.086471456	-0.198301887	0.486234518	0.086471456
ATP5PF	63	0.046818292	-0.46900261	0.105240976	-0.224393155	0.486234518	0.105240976
ATP5PO	94	0.35300626	-0.487235979	0.031198163	-0.06403091	0.486234518	0.031198163
ATP5S	89	0.278675185	-0.043810664	-0.001287815	0.029395002		0.001287815
ATP6AP1	89	0.278675185	-1.204553136	-0.096293453	0.079941225		0.096293453
ATP6AP1L	89	0.278675185	-0.161341171	0.007121794	-0.044141208		0.007121794
ATP6AP2	89	0.278675185	-1.105096843	-0.077280121	0.069930632		0.077280121
ATP6V0A1	59	0.032579121	-0.212360802	-0.095475855	0.449592645		0.095475855
ATP6V0A2	103	0.5	-0.156847316	-0.009215829	0.058756686		0.009215829
ATP6V0A4	78	0.147359769	-0.03000738	-0.034842973	1.161146808		0.034842973
ATP6V0B	54	0.020000638	-1.233756263	-0.214847436	0.174140908		0.214847436
ATP6V0C	98	0.406863188	-1.858092409	-0.138312373	0.074437833		0.138312373
ATP6V0D1	100	0.449969295	-1.012533702	0.028511365	-0.028158435		0.028511365
ATP6V0D2	103	0.5	-0.124510554	-0.006015807	0.048315638		0.006015807
ATP6V0E1	75	0.120284999	-0.096564363	0.039491098	-0.408961407		0.039491098
ATP6V0E2	96	0.384611721	-0.047623039	-0.016050013	0.337022032		0.016050013
ATP6V1A	87	0.248852171	-1.658601292	-0.168400375	0.101531559		0.168400375
ATP6V1B1	88	0.264774503	-0.074193283	0.011691284	-0.157578736		0.011691284
ATP6V1B2	101	0.46590457	-1.641470555	0.004832406	-0.002943949		0.004832406
ATP6V1C1	88	0.264774503	-0.931445044	-0.086866116	0.093259518		0.086866116
ATP6V1C2	88	0.264774503	0.061858345	-0.010900723	-0.176220739		0.010900723
ATP6V1D	77	0.137914434	-0.835254242	-0.078995771	0.094576917		0.078995771
ATP6V1E1	101	0.466597408	-1.256331072	-0.040291246	0.032070564		0.040291246
ATP6V1E2	101	0.466597408	-0.03475699	0.003541504	-0.101893296		0.003541504
ATP6V1F	81	0.178242007	-1.204104769	-0.098970456	0.082194223		0.098970456
ATP6V1G1	96	0.384611721	-1.249242284	-0.008350658	0.006684578		0.008350658
ATP6V1G2	80	0.167523362	-0.012197345	-0.061904864	5.075273872		0.061904864
ATP6V1G3	87	0.251235274	0.061793706	0.042782719	0.692347514		0.042782719
ATP6V1H	98	0.41700365	-0.979593488	-0.000536919	0.000548104		0.000536919
ATP7A	90	0.292921924	-0.137541599	-0.047586865	0.345981618		0.047586865
ATP7B	94	0.35300626	0.049274352	0.008154195	0.165485593		0.008154195
ATP8A1	82	0.189382945	0.058740765	0.027003718	0.459710015		0.027003718
ATP8A2	94	0.35300626	-0.055759477	-0.021161391	0.379512016		0.021161391
ATP8B1	52	0.016276167	0.142808219	0.07449611	0.521651417		0.07449611
ATP8B2	78	0.147359769	-0.115598063	-0.028760222	0.248795012		0.028760222
ATP8B3	76	0.128890741	-0.0151116	-0.04343761	2.874454771		0.04343761
ATP8B4	88	0.264774503	0.17409294	0.031733212	0.182277418		0.031733212
ATP9A	74	0.11209225	0.015250467	0.035599535	2.334324274		0.035599535
ATP9B	94	0.35300626	0.020958602	0.009854233	0.470176068		0.009854233
ATPAF1	70	0.083312788	-0.08793706	0.057841647	-0.657761887		0.057841647
ATPAF2	70	0.083312788	-0.135792152	-0.055285692	0.407134659		0.055285692
ATR	103	0.5	-1.144360549	0.000428662	-0.000374586		0.000428662
ATRAID	82	0.189382945	-0.06439164	0.023948393	-0.371917741		0.023948393
ATRIP	94	0.35300626	-0.733868705	0.024970246	-0.034025494	0.486234518	0.024970246
ATRN	102	0.483284037	-0.146260648	-0.026368763	0.180286107		0.026368763
ATRNL1	95	0.368697966	0.218044069	0.026919865	0.123460659		0.026919865
ATRX	76	0.128890741	-0.171577688	0.062313237	-0.36317797		0.062313237
ATXN1	87	0.251235274	-0.002657808	0.04114058	-15.47913954		0.04114058
ATXN10	91	0.307497713	-0.553067749	0.045078537	-0.081506356	0.486234518	0.045078537
ATXN1L	75	0.120284999	-0.103415948	-0.048464104	0.468632785		0.048464104
ATXN2	92	0.322383979	-0.131629804	0.030370843	-0.230729231		0.030370843
ATXN2L	82	0.189382945	-0.146903039	-0.035463642	0.241408499		0.035463642
ATXN3	72	0.09692012	0.020742009	-0.026916311	-1.29767134		0.026916311
ATXN3L	74	0.11209225	0.218247476	-0.069403995	-0.318005946		0.069403995
ATXN7	92	0.322383979	0.085366598	0.023633534	0.276847553		0.023633534
ATXN7L1	100	0.449969295	-0.000294395	0.001408441	-4.784192298		0.001408441
ATXN7L2	103	0.5	-0.140660392	0.010616077	-0.075473109		0.010616077
ATXN7L3	61	0.039174671	-0.310626958	0.107205333	-0.345125658	0.486234518	0.107205333
ATXN7L3B	69	0.077072657	-0.224350284	0.022585466	-0.100670549		0.022585466
AUH	53	0.018056682	-0.089959678	-0.072069967	0.801136339		0.072069967
AUNIP	75	0.120284999	-0.03691761	0.058821926	-1.593329752		0.058821926
AUP1	61	0.039174671	-0.201819851	-0.078337258	0.388154373		0.078337258
AURKA	87	0.251235274	-1.111738485	-0.018350821	0.016506419		0.018350821
AURKAIP1	84	0.21291533	-0.470039455	0.046235096	-0.098364287	0.486234518	0.046235096
AURKB	98.5	0.424056488	-1.770856141	0.023967769	-0.013534566		0.023967769
AURKC	59	0.032579121	-0.01108775	-0.06007846	5.418453612		0.06007846
AUTS2	81	0.178242007	-0.031910777	-0.056902786	1.783183993		0.056902786
AVEN	66	0.060477202	-0.192993024	0.060490568	-0.313433961		0.060490568
AVIL	101	0.466597408	-0.20825848	-0.020667823	0.099241208		0.020667823
AVL9	88	0.264774503	0.064868277	-0.001892906	-0.029180761		0.001892906
AVP	100	0.449969295	-0.212369894	-0.022972298	0.108171159		0.022972298
AVPI1	92	0.322383979	-0.046679794	0.038628963	-0.827530704		0.038628963
AVPR1A	50	0.013162359	-0.31104926	-0.127129348	0.408711301		0.127129348
AVPR1B	96	0.384611721	-0.040891389	0.006452227	-0.157789389		0.006452227
AVPR2	102	0.483284037	0.008473681	-0.023658096	-2.791950244		0.023658096
AWAT1	65	0.055614537	0.038930267	0.070849033	1.819895896		0.070849033
AWAT2	89	0.278675185	0.025932143	0.035735617	1.378043336		0.035735617
AXDND1	52	0.016276167	-0.167950494	0.056557647	-0.336751897		0.056557647
AXIN1	89	0.278675185	0.057233194	0.035853201	0.626440684		0.035853201
AXIN2	71	0.0899253	0.012793716	-0.060639893	-4.739818628		0.060639893
AXL	95	0.368697966	-0.035863528	0.017362534	-0.484127884		0.017362534
AZGP1	89	0.278675185	-0.159640862	0.021316218	-0.133526077		0.021316218
AZI2	77	0.137914434	-0.082533242	0.058723071	-0.711508103		0.058723071
AZIN1	77	0.137914434	-0.156591936	0.029852761	-0.190640473		0.029852761
AZIN2	67	0.065666378	-0.036695827	-0.070824248	1.930035482		0.070824248
AZU1	99	0.433428571	0.11007801	0.00915051	0.083127504		0.00915051
B2M	79	0.1572291	0.011302363	-0.042177882	-3.731775687		0.042177882
B3GALNT1	92	0.322383979	0.033838988	0.018515139	0.547154044		0.018515139
B3GALNT2	71	0.0899253	0.1061295	0.080293709	0.756563532		0.080293709
B3GALT1	98	0.41700365	-0.063637266	0.022338765	-0.351032767		0.022338765
B3GALT2	90	0.292921924	0.036836229	-0.026168636	-0.710404859		0.026168636
B3GALT4	69	0.077072657	0.009978826	0.064319007	6.445548647		0.064319007
B3GALT5	95	0.368697966	0.292600292	-0.008700311	-0.029734459		0.008700311
B3GALT6	97	0.400722344	0.022841571	0.019038235	0.833490616		0.019038235
B3GAT1	91	0.307497713	0.098001948	0.036815243	0.375658282		0.036815243
B3GAT2	99	0.433428571	-0.146101209	-0.016780988	0.11485865		0.016780988
B3GAT3	74	0.11209225	-0.174253912	-0.072714427	0.417290071		0.072714427
B3GLCT	101	0.466597408	-0.009253344	-0.001403887	0.151716661		0.001403887
B3GNT2	95	0.368697966	-0.242712903	-0.038135411	0.157121482	0.486729988	0.038135411
B3GNT3	79	0.1572291	-0.230921199	-0.084005973	0.363786321	0.486234518	0.084005973
B3GNT4	96	0.384611721	-0.248919064	-0.031706864	0.127378206		0.031706864
B3GNT5	92	0.322383979	-0.092778876	0.020564196	-0.221647389		0.020564196
B3GNT6	88	0.264774503	-0.128661543	-0.036066983	0.280324505		0.036066983
B3GNT7	85	0.22529447	-0.022238292	-0.045502726	2.046143028		0.045502726
B3GNT8	89	0.278675185	0.050363363	0.043729968	0.868289263		0.043729968
B3GNT9	91	0.307497713	-0.154687606	-0.029632648	0.191564464		0.029632648
B3GNTL1	82	0.189382945	0.039777113	0.032099136	0.806975006		0.032099136
B4GALNT1	63	0.046818292	-0.086588335	-0.089070248	1.028663365		0.089070248
B4GALNT2	75	0.120284999	-0.200077734	-0.064041203	0.320081608		0.064041203
B4GALNT3	84	0.21291533	-0.017638879	0.024566723	-1.39275986		0.024566723
B4GALNT4	95	0.368697966	-0.039268359	0.004762432	-0.121279109		0.004762432
B4GALT1	89	0.278675185	-0.004577678	-0.013616537	2.974550876		0.013616537
B4GALT2	94	0.35300626	-0.133562462	0.000327569	-0.002452555		0.000327569
B4GALT3	86	0.238071242	-0.301696359	0.027738447	-0.091941604	0.486234518	0.027738447
B4GALT4	72	0.09692012	0.048117702	-0.0316847	-0.658483235		0.0316847
B4GALT5	68	0.071194271	0.009598748	-0.041206071	-4.292858773		0.041206071
B4GALT6	68	0.071194271	-0.054638786	0.059110817	-1.081847178		0.059110817
B4GALT7	75	0.120284999	-0.103661144	0.037160624	-0.358481707		0.037160624
B4GAT1	94	0.35300626	-0.210929704	-0.015852511	0.075155423		0.015852511
B9D1	103	0.5	-0.176754138	0.004161913	-0.023546342		0.004161913
B9D2	101	0.466597408	-0.051264503	0.019454338	-0.379489439		0.019454338
BAALC	72	0.09692012	-0.034546766	0.040940263	-1.18506789		0.040940263
BAAT	48	0.010577307	0.103856051	-0.075872654	-0.73055593		0.075872654
BABAM1	103	0.5	0.171796108	-0.026185512	-0.152422031		0.026185512
BABAM2	72	0.09692012	0.076246641	-0.067175882	-0.881033978		0.067175882
BACE1	64	0.051065835	-0.10228039	0.059072967	-0.577559067		0.059072967
BACE2	93	0.337560658	0.086060557	-0.019192041	-0.223006232		0.019192041
BACH1	71	0.0899253	0.077091813	0.016575653	0.215011841		0.016575653
BACH2	90	0.292921924	0.098073357	-0.022346186	-0.227851752		0.022346186
BAD	95	0.368697966	-0.198818506	-0.033848076	0.170246102		0.033848076
BAG1	94	0.35300626	-0.057665309	-0.026793825	0.464643751		0.026793825
BAG2	80	0.167523362	-0.12780628	0.020853906	-0.163168088		0.020853906
BAG3	93	0.337560658	-0.047166867	-0.006126437	0.12988857		0.006126437
BAG4	81	0.178242007	-0.088977433	-0.065339506	0.734337953		0.065339506
BAG5	87	0.251235274	-0.145760665	0.02728257	-0.187173751		0.02728257
BAG6	74	0.11209225	-0.152799187	0.08536049	-0.558644923		0.08536049
BAHD1	61	0.039174671	-0.119666649	-0.085394194	0.713600609		0.085394194
BAIAP2	97	0.400722344	-0.184645626	0.020352937	-0.110227021	0.496250581	0.020352937
BAIAP2L1	85	0.22529447	0.012773278	-0.035173108	-2.753647704		0.035173108
BAIAP2L2	99	0.433428571	-0.0581014	-0.025255417	0.434678296		0.025255417
BAIAP3	85	0.22529447	-0.103154927	0.021441847	-0.207860618		0.021441847
BAK1	91	0.307497713	-0.436389043	0.01086111	-0.024888594	0.486234518	0.01086111
BAMBI	62	0.042858929	-0.0848475	0.087186328	-1.027565069		0.087186328
BANF1	64.5	0.053285689	-1.45197661	0.104721531	-0.072123428		0.104721531
BANF2	94	0.35300626	0.134029942	-0.018348859	-0.13690119		0.018348859
BANK1	93	0.337560658	-0.067058371	-0.016348033	0.243788108		0.016348033
BANP	103	0.5	-0.9332763	0.026736656	-0.028648167		0.026736656
BAP1	103	0.5	-0.643689071	-0.010013534	0.015556477	0.5	0.010013534
BARD1	63	0.046818292	-0.623180473	0.105541058	-0.169358737	0.486234518	0.105541058
BARHL1	89	0.278675185	-0.096519583	-0.015879006	0.164515899		0.015879006
BARHL2	88	0.264774503	-0.240893564	0.031552326	-0.13098036		0.031552326
BARX1	77	0.137914434	-0.049090211	-0.044059441	0.897519883		0.044059441
BARX2	85	0.22529447	0.035638437	0.063885858	1.792611093		0.063885858
BASP1	63	0.046818292	0.089786376	0.107203584	1.193984976		0.107203584
BATF	85	0.22529447	0.020314589	0.02808421	1.382465037		0.02808421
BATF2	94	0.35300626	-0.06300562	-0.02415674	0.383406114		0.02415674
BATF3	81	0.178242007	0.104230688	-0.007289846	-0.069939537		0.007289846
BAX	90	0.292921924	0.056517537	-0.117360406	-2.076530801		0.117360406
BAZ1A	95	0.368697966	-0.207413868	-0.009104407	0.04389488		0.009104407
BAZ1B	102	0.483284037	-0.408869144	-0.008481845	0.020744645	0.5	0.008481845
BAZ2A	99	0.433428571	-0.106855433	-0.00702927	0.065782993		0.00702927
BAZ2B	85	0.22529447	0.034078088	0.025069674	0.735653783		0.025069674
BBC3	81	0.178242007	-0.113469211	-0.072559027	0.63946005		0.072559027
BBIP1	103	0.5	0.05754918	0.052446734	0.911337649		0.052446734
BBOF1	90	0.292921924	-0.11635493	-0.035747461	0.30722773		0.035747461
BBOX1	96	0.384611721	0.113842356	-0.001967846	-0.017285708		0.001967846
BBS1	102	0.483284037	-0.177147012	-0.002570778	0.014512115		0.002570778
BBS10	88	0.264774503	-0.01007663	-0.015099388	1.498456165		0.015099388
BBS12	95	0.368697966	0.068836886	0.00982585	0.142741058		0.00982585
BBS2	78	0.147359769	-0.019044765	-0.037841441	1.986973432		0.037841441
BBS4	91	0.307497713	0.183403846	0.02110802	0.115090388		0.02110802
BBS5	101	0.466597408	-0.090834366	0.001085223	-0.011947278		0.001085223
BBS7	82	0.189382945	-0.037558093	-0.021476173	0.571812125		0.021476173
BBS9	96	0.384611721	-0.061599951	0.020403574	-0.331227112		0.020403574
BBX	86	0.238071242	0.11760537	0.023464117	0.199515696		0.023464117
BCAM	55	0.022119312	0.084845352	-0.057018211	-0.672025157		0.057018211
BCAN	98	0.41700365	-0.280466614	-0.009178637	0.03272631	0.498480242	0.009178637
BCAP29	83	0.200942493	-0.114271	0.036276823	-0.317463077		0.036276823
BCAP31	82	0.189382945	-0.417154652	-0.086419667	0.207164577	0.486234518	0.086419667
BCAR1	103	0.5	-0.458363745	-0.003107676	0.006779933	0.5	0.003107676
BCAR3	93	0.337560658	-0.222781751	-0.032860224	0.147499624	0.486234518	0.032860224
BCAS1	68	0.071194271	0.127844322	0.075785284	0.592793508		0.075785284
BCAS2	56	0.024424355	-0.949114222	0.076514494	-0.080616739		0.076514494
BCAS3	56	0.024424355	-0.186552758	-0.080433943	0.431159225		0.080433943
BCAS4	79	0.1572291	-0.013670657	-0.030748507	2.249234042		0.030748507
BCAT1	99	0.433428571	0.042361966	-0.004432089	-0.104624256		0.004432089
BCAT2	99	0.433428571	0.061156576	0.010284784	0.168171353		0.010284784
BCCIP	83	0.200942493	-0.486642215	0.059809654	-0.122902725	0.486234518	0.059809654
BCDIN3D	90	0.292921924	-0.369679634	-0.041226311	0.111519021	0.486234518	0.041226311
BCHE	89	0.278675185	0.047855496	-0.013996488	-0.292473993		0.013996488
BCKDHA	85	0.22529447	-0.099549938	0.055871831	-0.561244262		0.055871831
BCKDHB	88	0.264774503	-0.114909003	0.020267678	-0.176380246		0.020267678
BCKDK	102	0.483284037	0.032099599	-0.003167741	-0.098684762		0.003167741
BCL10	76	0.128890741	-0.106282318	0.085662231	-0.805987608		0.085662231
BCL11A	98	0.41700365	-0.036866475	-0.023122045	0.627183495		0.023122045
BCL11B	47	0.009459414	0.06219767	-0.089469989	-1.438478154		0.089469989
BCL2	94	0.35300626	0.087905842	0.018356908	0.208824668		0.018356908
BCL2A1	92	0.322383979	-0.06979724	0.018066534	-0.258843101		0.018066534
BCL2L1	57	0.026916773	-1.001948369	0.352533318	-0.351847789	0.486234518	0.352533318
BCL2L10	96	0.384611721	-0.107582606	0.075303083	-0.699955934		0.075303083
BCL2L11	98	0.41700365	-0.151641161	0.000226023	-0.00149051		0.000226023
BCL2L12	94	0.35300626	-0.271361965	-0.022666624	0.083529113		0.022666624
BCL2L13	80	0.167523362	-0.173735214	-0.035655263	0.20522761		0.035655263
BCL2L14	98	0.41700365	0.018662379	0.02128288	1.140416263		0.02128288
BCL2L15	99	0.433428571	-0.117959371	-0.008849971	0.075025583		0.008849971
BCL2L2	52	0.016276167	-0.207395987	0.126671034	-0.610768975		0.126671034
BCL3	100	0.449969295	0.091960658	-0.003216628	-0.034978302		0.003216628
BCL6	59	0.032579121	-0.062771898	-0.109676779	1.747227377		0.109676779
BCL6B	81	0.178242007	0.055994562	0.028984011	0.517621898		0.028984011
BCL7A	89	0.278675185	-0.147357377	0.021651711	-0.146933339		0.021651711
BCL7B	103	0.5	0.147487287	0.000141181	0.000957239		0.000141181
BCL7C	42	0.005283646	-0.127024496	-0.096549036	0.760082028		0.096549036
BCL9	91	0.307497713	-0.197109289	0.027049779	-0.137232391		0.027049779
BCL9L	73	0.104306364	-0.136650103	0.170467934	-1.247477538	0.486234518	0.170467934
BCLAF1	90	0.292921924	-0.602434081	-0.00801737	0.013308294	0.486234518	0.00801737
BCLAF3	89	0.278675185	-0.015247797	-0.025247662	1.655823576		0.025247662
BCO1	72	0.09692012	-0.048823765	-0.04969141	1.017770952		0.04969141
BCO2	89	0.278675185	0.024869331	0.020627516	0.829435903		0.020627516
BCOR	63	0.046818292	0.045119486	-0.106952454	-2.370427157		0.106952454
BCORL1	69	0.077072657	0.002283359	-0.050713276	-22.20994716		0.050713276
BCR	86	0.238071242	0.077526762	0.02869907	0.370182749		0.02869907
BCS1L	64	0.051065835	-0.41965764	0.070028356	-0.166870204	0.486234518	0.070028356
BDH1	79	0.1572291	-0.027796641	-0.044015771	1.583492444		0.044015771
BDH2	94	0.35300626	-0.160570952	0.014668676	-0.091353238		0.014668676
BDKRB1	100	0.449969295	0.193672172	0.038427976	0.198417645		0.038427976
BDKRB2	96	0.384611721	0.025028502	-0.011514108	-0.460039825		0.011514108
BDNF	76	0.128890741	-0.12743901	-0.069186495	0.542898874		0.069186495
BDP1	91	0.307497713	-0.688447656	-0.073160686	0.10626906	0.486234518	0.073160686
BEAN1	99	0.433428571	-0.056679735	-0.01347976	0.23782328		0.01347976
BECN1	77	0.137914434	-0.288331722	-0.04544912	0.157627886	0.486234518	0.04544912
BEGAIN	97	0.400722344	-0.072223607	-0.014264148	0.197499796		0.014264148
BEND2	91	0.307497713	0.151789927	-0.0130877	-0.086222452		0.0130877
BEND3	81	0.178242007	-0.172993627	0.044574055	-0.257662988		0.044574055
BEND4	89	0.278675185	-0.137834098	-0.027049962	0.196250146		0.027049962
BEND5	96	0.384611721	-0.039911591	-0.001548684	0.038802855		0.001548684
BEND6	72	0.09692012	-0.021181699	0.052134049	-2.461277942		0.052134049
BEND7	70	0.083312788	0.132408785	-0.051982936	-0.392594309		0.051982936
BEST1	102	0.483284037	-0.026717367	0.013866121	-0.518992801		0.013866121
BEST2	93	0.337560658	-0.073314828	0.007866511	-0.107297677		0.007866511
BEST3	72	0.09692012	-0.112864728	0.04832804	-0.428194364		0.04832804
BEST4	103	0.5	-0.095323034	-0.00717836	0.07530562		0.00717836
BET1	73	0.104306364	-0.416324873	-0.104054411	0.24993561	0.486234518	0.104054411
BET1L	90	0.292921924	0.080701466	-0.002156195	-0.026718168		0.002156195
BEX1	101	0.466597408	-0.096872228	0.000838148	-0.008652099		0.000838148
BEX2	91	0.307497713	-0.048105065	-0.025044001	0.520610471		0.025044001
BEX3	94	0.35300626	0.035852919	-0.0219922	-0.61340054		0.0219922
BEX4	84	0.21291533	0.052987477	0.047019764	0.887375028		0.047019764
BEX5	77	0.137914434	0.058387366	0.017480551	0.299389276		0.017480551
BFAR	82	0.189382945	-0.041928804	0.087168298	-2.078959807		0.087168298
BFSP1	30	0.00110799	0.039278225	-0.137897027	-3.510775467		0.137897027
BFSP2	94	0.35300626	0.151859172	-0.020132792	-0.132575411		0.020132792
BGLAP	101	0.466597408	-0.270636528	-0.007131318	0.026350166	0.499301668	0.007131318
BGN	98	0.41700365	0.118041673	2.34E-05	0.000198045		2.34E-05
BHLHA15	78	0.147359769	-0.232600648	0.107380087	-0.46164999	0.486234518	0.107380087
BHLHA9	87	0.251235274	0.101015657	-0.035548298	-0.351908798		0.035548298
BHLHB9	71	0.0899253	-0.071383077	-0.036190718	0.506992965		0.036190718
BHLHE22	93	0.337560658	-0.135389952	0.017664654	-0.130472418		0.017664654
BHLHE40	64	0.051065835	0.107188944	0.07689692	0.717396004		0.07689692
BHLHE41	92	0.322383979	-0.067452322	-0.037155862	0.550846293		0.037155862
BHMT	86	0.238071242	-0.120098875	0.012148654	-0.101155433		0.012148654
BHMT2	58	0.029641829	-0.043495248	-0.06875807	1.580817985		0.06875807
BICC1	92	0.322383979	-0.069930449	0.034256488	-0.489865117		0.034256488
BICD1	90	0.292921924	-0.189847071	-0.045646636	0.240438979		0.045646636
BICD2	92	0.322383979	-0.19416139	-0.021657537	0.111543992		0.021657537
BICDL1	88	0.264774503	-0.132974795	0.065593093	-0.493274631		0.065593093
BICDL2	72	0.09692012	-0.265398913	0.088733569	-0.334340364	0.486234518	0.088733569
BICRA	86	0.238071242	0.129925525	0.052717345	0.405750487		0.052717345
BICRAL	70	0.083312788	-0.001803661	0.025538645	-14.15933973		0.025538645
BID	74	0.11209225	-0.008234059	-0.053699829	6.521671564		0.053699829
BIK	98	0.41700365	0.194587321	0.018173963	0.093397468		0.018173963
BIN1	62	0.042858929	-0.152224729	-0.062622699	0.411383222		0.062622699
BIN2	99	0.433428571	-0.159448306	-0.003025408	0.018974223		0.003025408
BIN3	84	0.21291533	0.300543577	0.088588525	0.294760999		0.088588525
BIRC2	97	0.400722344	-0.220515446	0.02328708	-0.105602942	0.496250581	0.02328708
BIRC3	77	0.137914434	0.089620361	-0.045378667	-0.506343272		0.045378667
BIRC5	101	0.466224794	-1.688362547	0.03828208	-0.022674088		0.03828208
BIRC6	75	0.120284999	-0.411238708	-0.111840388	0.271959778	0.486234518	0.111840388
BIRC7	94	0.35300626	0.162515327	0.03243528	0.199582901		0.03243528
BIRC8	32	0.001461026	-0.101380335	-0.114029963	1.124773981		0.114029963
BIVM	98	0.41700365	0.008343667	0.017156164	2.056189935		0.017156164
BLCAP	97	0.400722344	0.046857952	0.000724615	0.015464081		0.000724615
BLID	99	0.433428571	0.063432119	0.002694555	0.042479353		0.002694555
BLK	103	0.5	0.10614156	0.012540188	0.118145883		0.012540188
BLM	64	0.051065835	-0.267361359	-0.081838088	0.30609542		0.081838088
BLMH	63	0.046818292	-0.029404975	-0.077599082	2.638978011		0.077599082
BLNK	81	0.178242007	-0.023549635	-0.044439937	1.88707538		0.044439937
BLOC1S1	86	0.238071242	0.024099622	-0.038277391	-1.5882984		0.038277391
BLOC1S2	103	0.5	-0.045657792	0.006629585	-0.145201606		0.006629585
BLOC1S3	82	0.189382945	-0.218735328	0.125385876	-0.573231026	0.486234518	0.125385876
BLOC1S4	98	0.41700365	0.030909038	0.022732936	0.73547861		0.022732936
BLOC1S5	70	0.083312788	0.043188345	0.066638024	1.542963152		0.066638024
BLOC1S6	96	0.384611721	-0.080758781	0.011834783	-0.146544846		0.011834783
BLVRA	95	0.368697966	0.099095066	0.003096883	0.031251634		0.003096883
BLVRB	98	0.41700365	-0.015359213	-0.011481142	0.747508495		0.011481142
BLZF1	99	0.433428571	-0.074510351	0.020260384	-0.271913684		0.020260384
BMF	86	0.238071242	-0.450563391	-0.048538703	0.10772891	0.486234518	0.048538703
BMI1	87	0.251235274	0.107433674	-0.002770526	-0.025788246		0.002770526
BMP1	59	0.032579121	-0.081635015	0.049011806	-0.600377248		0.049011806
BMP10	102	0.483284037	-0.095764823	-0.017993963	0.187897422		0.017993963
BMP15	72	0.09692012	0.089257489	-0.038997118	-0.43690584		0.038997118
BMP2	91	0.307497713	0.051630501	0.013456504	0.260630901		0.013456504
BMP2K	100	0.449969295	-0.081722985	-0.02242379	0.274387797		0.02242379
BMP3	84	0.21291533	0.08462587	-0.018877511	-0.22307022		0.018877511
BMP4	88	0.264774503	-0.071166156	0.054523193	-0.766139356		0.054523193
BMP5	100	0.449969295	-0.014669194	0.016263501	-1.108684007		0.016263501
BMP6	95	0.368697966	-0.073381351	0.023383099	-0.31865179		0.023383099
BMP7	97	0.400722344	0.122002101	0.025699663	0.210649349		0.025699663
BMP8A	95	0.368697966	-0.220084219	0.001696474	-0.007708296		0.001696474
BMP8B	84	0.21291533	-0.097433574	0.063028408	-0.646885935		0.063028408
BMPER	75	0.120284999	0.060848835	-0.028058443	-0.461117173		0.028058443
BMPR1A	84	0.21291533	-0.210295663	0.045809299	-0.21783283		0.045809299
BMPR1B	97	0.400722344	0.032140093	0.003870603	0.120429116		0.003870603
BMPR2	86	0.238071242	-0.087938821	-0.021431406	0.24370814		0.021431406
BMS1	88	0.264774503	-1.164857025	-0.074331441	0.063811644		0.074331441
BMT2	99	0.433428571	0.064902619	0.005786976	0.089163976		0.005786976
BMX	70	0.083312788	0.12815282	-0.053768127	-0.419562573		0.053768127
BNC1	81	0.178242007	-0.143820589	0.068676855	-0.477517549		0.068676855
BNC2	97	0.400722344	0.047668116	0.014629655	0.306906504		0.014629655
BNIP1	90	0.292921924	-0.533418828	0.04443474	-0.083301783	0.486234518	0.04443474
BNIP2	98	0.41700365	-0.262752663	0.053289168	-0.202811142	0.498480242	0.053289168
BNIP3	76	0.128890741	-0.217444486	-0.072954723	0.335509648	0.486234518	0.072954723
BNIP3L	78	0.147359769	0.186571872	0.011285757	0.060490129		0.011285757
BNIPL	94	0.35300626	-0.177066749	-0.010909876	0.061614482		0.010909876
BOC	98	0.41700365	-0.094737168	0.01946551	-0.20546857		0.01946551
BOD1	83	0.200942493	-0.154123077	0.038028434	-0.246740687		0.038028434
BOD1L1	85	0.22529447	-0.216616225	-0.06055966	0.279571212	0.486234518	0.06055966
BOD1L2	98	0.41700365	0.08690763	0.003494312	0.040207191		0.003494312
BOK	81	0.178242007	-0.011223966	0.047001133	-4.187569284		0.047001133
BOLA1	98	0.41700365	-0.214773541	-0.023328363	0.108618422		0.023328363
BOLA3	94	0.35300626	-0.232682054	-0.028915432	0.124270142		0.028915432
BOLL	92	0.322383979	0.037430753	0.000433597	0.011583985		0.000433597
BOP1	102	0.483284037	-1.132750544	-0.028092191	0.02479998		0.028092191
BORA	64	0.051065835	-0.797986769	0.071341847	-0.089402293	0.486234518	0.071341847
BORCS5	87	0.251235274	-0.276697675	0.022573196	-0.08158072		0.022573196
BORCS6	89	0.278675185	-0.076376339	-0.031181424	0.408260263		0.031181424
BORCS7	98	0.41700365	-0.161249995	0.063227198	-0.392106663		0.063227198
BORCS8	102	0.483284037	-0.249515631	-0.027159754	0.108849908	0.5	0.027159754
BPGM	56	0.024424355	-0.027673891	0.097671414	-3.529370456		0.097671414
BPHL	99	0.433428571	0.116513974	0.020853043	0.178974607		0.020853043
BPI	98	0.41700365	0.035864548	0.020245732	0.564505441		0.020245732
BPIFA1	84	0.21291533	0.105783214	0.03043141	0.287677112		0.03043141
BPIFA2	86	0.238071242	0.145883767	-0.032239688	-0.220995718		0.032239688
BPIFA3	75	0.120284999	-0.102860117	0.035973113	-0.349728487		0.035973113
BPIFB1	100	0.449969295	-0.036287304	0.014922232	-0.411224603		0.014922232
BPIFB2	100	0.449969295	0.002211618	0.020833735	9.420131343		0.020833735
BPIFB3	82	0.189382945	-0.151683665	-0.013437958	0.08859199		0.013437958
BPIFB4	102	0.483284037	-0.129341553	-0.004175659	0.032283968		0.004175659
BPIFB6	74	0.11209225	-0.023554205	-0.050384456	2.139085354		0.050384456
BPIFC	101	0.466597408	-0.000670379	0.006300651	-9.398641716		0.006300651
BPNT1	102	0.483284037	-0.300640542	-0.011804265	0.039263718		0.011804265
BPTF	103	0.5	-0.7287904	-0.006526818	0.008955686	0.5	0.006526818
BRAF	71	0.0899253	-0.057866729	-0.070567055	1.219475442		0.070567055
BRAP	101	0.466597408	-0.344291255	-0.019298	0.056051379	0.499301668	0.019298
BRAT1	91	0.307497713	-0.516163363	-0.043711874	0.084686124	0.486234518	0.043711874
BRCA1	91	0.307497713	-0.523405994	0.036990825	-0.070673293	0.486234518	0.036990825
BRCA2	92	0.322383979	-0.582624705	-0.04583578	0.078671192	0.486234518	0.04583578
BRCC3	70	0.083312788	0.034041184	-0.122840168	-3.608575079		0.122840168
BRD1	85	0.22529447	-0.225978382	0.05364014	-0.237368458	0.486234518	0.05364014
BRD2	95	0.368697966	-0.472976504	0.034407433	-0.072746601	0.486729988	0.034407433
BRD3	101	0.466597408	0.133094255	-0.009222021	-0.069289398		0.009222021
BRD4	75	0.120284999	-1.053856374	0.050407895	-0.047831845		0.050407895
BRD7	88	0.264774503	-0.234165257	-0.03298954	0.140881447		0.03298954
BRD8	95	0.368697966	-0.55868639	-0.033068293	0.059189366	0.486729988	0.033068293
BRD9	66	0.060477202	0.061561394	0.088815478	1.442713892		0.088815478
BRDT	72	0.09692012	-0.038453349	0.104963604	-2.729634905		0.104963604
BRF1	78	0.147359769	-1.146791489	0.061990115	-0.054055262		0.061990115
BRF2	103	0.5	-1.493699749	-0.029245328	0.019579121		0.029245328
BRI3	89	0.278675185	-0.337434934	-0.033002546	0.097804176	0.486234518	0.033002546
BRI3BP	95	0.368697966	-0.155257473	-0.030072548	0.193694687		0.030072548
BRICD5	72	0.09692012	-0.09257025	0.053239066	-0.575120695		0.053239066
BRINP1	87	0.251235274	0.15975929	0.007258733	0.045435437		0.007258733
BRINP2	84	0.21291533	-0.02061131	-0.034352534	1.66668367		0.034352534
BRINP3	72	0.09692012	0.00765213	0.038895747	5.08299597		0.038895747
BRIP1	93	0.337560658	-0.283439531	-0.063442538	0.223830946	0.486234518	0.063442538
BRIX1	91	0.307497713	-1.025100875	0.005404567	-0.00527223		0.005404567
BRK1	91	0.307497713	-0.232308972	-0.055932145	0.240766187		0.055932145
BRMS1	99	0.433428571	-0.364705282	0.081859147	-0.22445287	0.498480242	0.081859147
BRMS1L	85	0.22529447	-0.192590295	0.028299764	-0.146942836		0.028299764
BROX	82	0.189382945	0.197319251	-0.041366082	-0.209640376		0.041366082
BRPF1	92	0.322383979	-0.400682065	0.009797311	-0.024451583	0.486234518	0.009797311
BRPF3	103	0.5	-0.08874284	0.001711508	-0.019286151		0.001711508
BRS3	79	0.1572291	0.054455896	-0.039455224	-0.724535393		0.039455224
BRSK1	102	0.483284037	0.115754025	0.013337796	0.115225334		0.013337796
BRSK2	98	0.41700365	0.009377734	-0.001268492	-0.135266384		0.001268492
BRWD1	57	0.026927761	-0.197300476	0.043080525	-0.218349829		0.043080525
BRWD3	101	0.466597408	-0.024522236	0.016337701	-0.666240252		0.016337701
BSCL2	78	0.147359769	-0.196848668	0.035627507	-0.18098932		0.035627507
BSDC1	99	0.433428571	-0.116771072	-0.020253033	0.173442213		0.020253033
BSG	61	0.039174671	-0.118212639	-0.097004144	0.820590288		0.097004144
BSN	69	0.077072657	-0.180224508	0.078183294	-0.433810554		0.078183294
BSND	76	0.128890741	-0.172442784	0.053887494	-0.312494919		0.053887494
BSPH1	98	0.41700365	0.103399686	0.011336695	0.109639548		0.011336695
BSPRY	86	0.238071242	0.011060277	-0.026766669	-2.420072284		0.026766669
BST1	92	0.322383979	0.010182631	-0.009018391	-0.885664179		0.009018391
BST2	76	0.128890741	0.035678482	0.061594437	1.726374943		0.061594437
BSX	101	0.466597408	0.05264305	0.031184923	0.592384419		0.031184923
BTAF1	79	0.1572291	-0.465857126	0.099114106	-0.212756446	0.486234518	0.099114106
BTBD1	69	0.077072657	-0.04595461	0.052971502	-1.152691813		0.052971502
BTBD10	88	0.264774503	-0.106028138	-0.028593126	0.26967489		0.028593126
BTBD11	101	0.466597408	-0.001186307	-0.011621861	9.79667326		0.011621861
BTBD16	97	0.400722344	0.079707037	0.010395122	0.130416616		0.010395122
BTBD17	103	0.5	-0.188374029	0.006690897	-0.03551921		0.006690897
BTBD18	98	0.41700365	-0.021832067	0.005948339	-0.272458794		0.005948339
BTBD2	66	0.060477202	0.021426424	-0.039706991	-1.853178641		0.039706991
BTBD3	93	0.337560658	-0.083597825	0.031261764	-0.373954276		0.031261764
BTBD6	79	0.1572291	-0.115740452	0.066124956	-0.571321044		0.066124956
BTBD7	43	0.00595536	-0.152706137	0.106294063	-0.69606936		0.106294063
BTBD8	102	0.483284037	-0.049485881	0.022619408	-0.457088121		0.022619408
BTBD9	86	0.238071242	-0.194899832	0.041912578	-0.215046765		0.041912578
BTC	103	0.5	0.06570767	0.000216394	0.003293278		0.000216394
BTD	101	0.466597408	0.102337423	-0.002028838	-0.01982499		0.002028838
BTF3	103	0.5	-0.575360536	0.010192605	-0.017715162	0.5	0.010192605
BTF3L4	88	0.264774503	-0.350509875	0.012374939	-0.035305537		0.012374939
BTG1	61	0.039174671	-0.158608156	0.121723999	-0.76745107		0.121723999
BTG2	86	0.238071242	0.048462088	0.0385261	0.794974004		0.0385261
BTG3	74	0.11209225	0.022756032	-0.044307608	-1.947070914		0.044307608
BTG4	92	0.322383979	0.174449314	0.003708939	0.021260839		0.003708939
BTK	100	0.449969295	-0.035474042	0.023432545	-0.660554691		0.023432545
BTLA	64	0.051065835	0.067514927	-0.07177915	-1.0631597		0.07177915
BTN1A1	102	0.483284037	0.036336582	0.007855387	0.216183972		0.007855387
BTN2A1	46	0.008446242	-0.029951586	0.106311663	-3.549450179		0.106311663
BTN2A2	83	0.200942493	0.062173961	0.03934339	0.632795301		0.03934339
BTN3A1	83	0.200942493	-0.00470192	0.049807543	-10.59302228		0.049807543
BTN3A2	91	0.307497713	0.030989562	0.009556638	0.308382472		0.009556638
BTN3A3	91	0.307497713	-0.045576932	0.016752864	-0.367573307		0.016752864
BTNL3	98	0.41700365	0.02641983	-0.005889741	-0.222928807		0.005889741
BTNL8	99	0.433428571	-0.070306313	6.90E-05	-0.000980759		6.90E-05
BTNL9	89	0.278675185	0.155447058	0.043643178	0.280759114		0.043643178
BTRC	101	0.466597408	-0.141212559	0.022014693	-0.155897555		0.022014693
BUB1	98	0.41700365	-0.786871929	-0.011030575	0.014018259		0.011030575
BUB1B	87	0.251235274	-1.130533791	-0.180861545	0.159978893		0.180861545
BUB3	84	0.193921514	-1.79832366	-0.045640403	0.025379415		0.045640403
BUD13	84	0.21291533	-0.699128457	0.066617937	-0.09528712	0.486234518	0.066617937
BUD23	95	0.368697966	-1.452392655	-0.080620678	0.055508872		0.080620678
BUD31	96	0.382282691	-1.727548025	-0.013758637	0.007964257		0.013758637
BVES	88	0.264774503	0.02177729	0.01523777	0.699709191		0.01523777
BYSL	78	0.147359769	-1.198607492	0.013146431	-0.010968087		0.013146431
BZW1	94	0.35300626	-0.068917366	0.026280668	-0.381335934		0.026280668
BZW2	92	0.322383979	0.069804411	0.026825363	0.384293234		0.026825363
C10orf105	95	0.368697966	-0.077568467	0.008248563	-0.106339125		0.008248563
C10orf113	65	0.055614537	0.238387505	-0.043673091	-0.183202098		0.043673091
C10orf120	72	0.09692012	0.153105071	-0.019301364	-0.12606613		0.019301364
C10orf53	82	0.189382945	0.031238006	0.008908433	0.285179318		0.008908433
C10orf55	98	0.41700365	-0.049480623	0.020123339	-0.4066913		0.020123339
C10orf62	95	0.368697966	0.02227007	0.008569778	0.384811437		0.008569778
C10orf67	92	0.322383979	0.172808975	0.019143452	0.110778113		0.019143452
C10orf71	94	0.35300626	0.20084976	0.023643684	0.117718261		0.023643684
C10orf82	94	0.35300626	-0.015263782	-0.007759571	0.508364916		0.007759571
C10orf88	57	0.026927761	0.033716382	0.067941971	2.015102679		0.067941971
C10orf90	96	0.384611721	0.01761339	-0.005282601	-0.299919603		0.005282601
C10orf99	79	0.1572291	-0.004700884	-0.028944095	6.157160239		0.028944095
C11orf1	89	0.278675185	-0.013314413	0.118048978	-8.866254778		0.118048978
C11orf16	73	0.104306364	0.094210326	-0.035847854	-0.380508751		0.035847854
C11orf21	91	0.307497713	0.041422368	0.021025492	0.507587879		0.021025492
C11orf24	100	0.449969295	0.028546859	0.047007274	1.64667059		0.047007274
C11orf40	101	0.466597408	0.031512224	-0.016107834	-0.511161453		0.016107834
C11orf42	88	0.264774503	0.002880993	-0.040699065	-14.12675075		0.040699065
C11orf45	99	0.433428571	0.157491103	0.030540784	0.193920695		0.030540784
C11orf49	101	0.466597408	-0.11873572	-0.001398973	0.011782244		0.001398973
C11orf52	79	0.1572291	0.009642559	-0.04136503	-4.289839286		0.04136503
C11orf53	87	0.251235274	-0.023056792	-0.030484596	1.322152505		0.030484596
C11orf54	98	0.41700365	0.111089	-0.012524797	-0.112745608		0.012524797
C11orf58	92	0.322383979	-0.053470817	0.02507388	-0.468926437		0.02507388
C11orf65	90	0.292921924	-0.08446396	0.01047672	-0.124037758		0.01047672
C11orf68	49	0.011808582	-0.270977766	0.123804404	-0.456880305		0.123804404
C11orf71	95	0.368697966	0.004057976	0.005685936	1.401175384		0.005685936
C11orf74	94	0.35300626	-0.042421294	0.001322469	-0.031174639		0.001322469
C11orf80	98	0.41700365	-0.130091269	0.020203479	-0.155302343		0.020203479
C11orf86	99	0.433428571	-0.210626279	-0.005162171	0.024508674		0.005162171
C11orf87	97	0.400722344	0.140751672	-0.015309334	-0.1087684		0.015309334
C11orf88	87	0.251235274	-0.019382806	-0.025087069	1.294295002		0.025087069
C11orf91	83	0.200942493	-0.189447504	0.042276201	-0.223155226		0.042276201
C11orf94	83	0.200942493	-0.217392163	0.082521094	-0.379595533		0.082521094
C12orf10	81	0.178242007	-0.361296251	0.036170463	-0.100113032	0.486234518	0.036170463
C12orf29	63	0.046818292	-0.036578034	-0.06096728	1.666773029		0.06096728
C12orf4	88	0.264774503	0.072509724	0.020682962	0.285243983		0.020682962
C12orf40	73	0.104306364	0.150553946	0.033980618	0.225703932		0.033980618
C12orf42	67	0.065666378	-0.007614319	-0.044091971	5.790665126		0.044091971
C12orf43	95	0.368697966	-0.098937461	0.004559143	-0.046081058		0.004559143
C12orf45	102	0.483284037	-0.741056139	-0.011019776	0.014870366		0.011019776
C12orf49	68	0.071194271	-0.240638716	-0.09933071	0.412779419	0.486234518	0.09933071
C12orf50	94	0.35300626	-0.050154465	-0.00241186	0.048088641		0.00241186
C12orf54	84	0.21291533	0.01392732	0.04256638	3.05632236		0.04256638
C12orf56	70	0.083312788	-0.321668481	-0.077613762	0.241284947	0.486234518	0.077613762
C12orf57	103	0.5	-0.085518548	0.035104997	-0.410495711		0.035104997
C12orf60	59	0.032579121	0.180990056	-0.081489788	-0.450244557		0.081489788
C12orf65	88	0.264774503	-0.303210426	0.008273868	-0.027287544	0.486234518	0.008273868
C12orf66	102	0.483284037	-0.028459373	0.009806575	-0.344581535		0.009806575
C12orf71	84	0.21291533	-0.000269237	0.023892537	-88.74167694		0.023892537
C12orf73	91	0.307497713	-0.028217227	0.027619351	-0.978811658		0.027619351
C12orf74	81	0.178242007	-0.09013722	-0.0402214	0.446224104		0.0402214
C12orf75	82	0.189382945	-0.01088832	-0.016701433	1.533885198		0.016701433
C12orf76	83	0.200942493	-0.109709633	-0.032251515	0.293971586		0.032251515
C14orf119	94	0.35300626	-0.133066219	0.025147222	-0.188982766		0.025147222
C14orf177	74	0.11209225	0.218295914	-0.051833493	-0.237446006		0.051833493
C14orf180	84	0.21291533	0.026123766	-0.037576459	-1.4384013		0.037576459
C14orf28	74	0.11209225	-0.106708185	0.048105111	-0.450809943		0.048105111
C14orf39	87	0.251235274	0.113027749	0.024432924	0.216167486		0.024432924
C14orf93	86	0.238071242	-0.069195565	-0.030048701	0.43425761		0.030048701
C15orf39	88	0.264774503	-0.032038704	0.03608855	-1.126404796		0.03608855
C15orf40	87	0.251235274	-0.036051911	-0.026784884	0.742953221		0.026784884
C15orf41	68	0.071194271	-0.223273607	0.085680688	-0.383747499	0.486234518	0.085680688
C15orf48	76	0.128890741	0.050689434	-0.036771489	-0.725427107		0.036771489
C15orf53	92	0.322383979	-0.064851752	0.07503133	-1.1569669		0.07503133
C15orf61	86	0.238071242	0.144122216	0.060947514	0.422887713		0.060947514
C15orf62	79	0.1572291	-0.002814703	-0.038438997	13.65650336		0.038438997
C15orf65	82	0.189382945	0.100215115	-0.012431514	-0.124048297		0.012431514
C16orf45	98	0.41700365	-0.045670822	0.00400356	-0.08766121		0.00400356
C16orf46	91	0.307497713	-0.126855729	-0.028160452	0.221988019		0.028160452
C16orf54	95	0.368697966	-0.071855011	0.00830246	-0.115544627		0.00830246
C16orf58	92	0.322383979	0.126445255	0.046967515	0.371445453		0.046967515
C16orf70	96	0.384611721	-0.116996032	-0.002625319	0.022439384		0.002625319
C16orf71	83	0.200942493	-0.013916252	0.033841539	-2.431799837		0.033841539
C16orf72	70	0.083312788	-0.483529761	0.146573984	-0.303133325	0.486234518	0.146573984
C16orf74	79	0.1572291	0.02627491	0.027081569	1.030700754		0.027081569
C16orf78	103	0.5	0.128461023	-0.008193418	-0.063781352		0.008193418
C16orf86	102	0.483284037	-0.373581193	0.002915526	-0.007804263	0.5	0.002915526
C16orf87	82	0.189382945	-0.082151656	0.035921444	-0.437257699		0.035921444
C16orf89	97	0.400722344	-0.118394753	-0.001273111	0.010753102		0.001273111
C16orf90	93	0.337560658	-0.250778504	-0.021036706	0.083885602		0.021036706
C16orf91	59	0.032579121	-0.13868214	0.072765353	-0.52469159		0.072765353
C16orf92	79	0.1572291	-0.233267585	0.010374213	-0.044473445		0.010374213
C16orf95	78	0.147359769	-0.184079116	0.030091279	-0.163469271		0.030091279
C16orf96	69	0.077072657	-0.127383148	-0.031965085	0.250936527		0.031965085
C17orf107	58	0.029641829	0.063060375	-0.052229081	-0.828239298		0.052229081
C17orf47	69	0.077072657	-0.058604078	0.03742707	-0.638642754		0.03742707
C17orf49	95	0.368697966	-0.481122002	0.016514653	-0.034325291	0.486729988	0.016514653
C17orf50	84	0.21291533	-0.345911837	-0.067293945	0.194540741	0.486234518	0.067293945
C17orf51	85	0.22529447	-0.029828082	0.044372472	-1.487607274		0.044372472
C17orf53	100	0.449969295	-0.196037917	0.008035452	-0.040989273		0.008035452
C17orf58	78	0.147359769	-0.459061251	0.069183331	-0.1507061	0.486234518	0.069183331
C17orf64	98	0.41700365	0.137013225	0.012322258	0.08993481		0.012322258
C17orf75	101	0.466597408	-0.301703478	0.00383716	-0.012718315		0.00383716
C17orf78	98	0.41700365	0.002833038	0.022326795	7.880866708		0.022326795
C17orf80	99	0.433428571	-0.037079176	0.010501342	-0.283214019		0.010501342
C17orf97	78	0.147359769	0.065523667	0.050975188	0.777966035		0.050975188
C17orf98	98	0.41700365	-0.291655911	-0.011619863	0.039841001		0.011619863
C17orf99	89	0.278675185	-0.189427511	-0.020991465	0.110815291		0.020991465
C18orf21	103	0.5	-0.496105584	-0.007022908	0.014156075	0.5	0.007022908
C18orf25	90	0.292921924	0.059109724	0.030910892	0.522940902		0.030910892
C18orf32	83	0.200942493	-0.124529899	0.040295444	-0.323580473		0.040295444
C18orf54	99	0.433428571	0.069888589	-0.011265407	-0.16119094		0.011265407
C18orf63	83	0.200942493	0.046230776	-0.017923136	-0.387688399		0.017923136
C19orf12	87	0.251235274	0.00740822	-0.031624701	-4.26886629		0.031624701
C19orf18	99	0.433428571	0.024680536	0.012752344	0.51669638		0.012752344
C19orf24	96	0.384611721	-0.141127322	-0.019359321	0.137176278		0.019359321
C19orf25	89	0.278675185	-0.256019989	0.028862947	-0.112737083	0.486234518	0.028862947
C19orf33	91	0.307497713	-0.090301558	0.059397676	-0.657770222	0.486234518	0.059397676
C19orf38	89	0.278675185	-0.148732786	0.011032602	-0.074177335		0.011032602
C19orf44	97	0.400722344	-0.129849703	0.024515264	-0.188797232		0.024515264
C19orf47	70	0.083312788	-0.043190926	0.062541441	-1.44802271		0.062541441
C19orf53	99	0.433428571	-0.824208957	-0.065090602	0.078973422	0.498480242	0.065090602
C19orf54	91	0.307497713	0.130003755	-0.041789389	-0.321447549		0.041789389
C19orf57	87	0.251235274	-0.010167797	-0.030655542	3.014964047		0.030655542
C19orf66	94	0.35300626	-0.173666736	-0.017325928	0.099765379		0.017325928
C19orf67	85	0.22529447	-0.154624401	-0.075340126	0.487246032		0.075340126
C19orf70	93	0.337560658	-0.279204921	0.009689277	-0.034703102		0.009689277
C19orf71	68	0.071194271	0.029221329	-0.066647714	-2.280789964		0.066647714
C19orf73	98	0.41700365	-0.043066547	0.00676952	-0.157187429		0.00676952
C19orf81	95	0.368697966	0.034707614	0.006110568	0.176058428		0.006110568
C19orf84	81	0.178242007	0.08769069	-0.025622823	-0.292195473		0.025622823
C1D	85	0.22529447	-0.339564708	0.043082719	-0.126876315	0.486234518	0.043082719
C1GALT1	66	0.060477202	-0.092885487	-0.083184442	0.895559085		0.083184442
C1GALT1C1	77	0.137914434	0.065992663	-0.047468407	-0.719298244		0.047468407
C1QA	83	0.200942493	-0.05797102	-0.029826451	0.514506228		0.029826451
C1QB	103	0.5	-0.077474501	0.007875621	-0.101654357		0.007875621
C1QBP	71	0.0899253	-0.519130682	0.095304384	-0.183584573	0.486234518	0.095304384
C1QC	92	0.322383979	-0.052588194	-0.016871791	0.320828492		0.016871791
C1QL1	91	0.307497713	-0.062392509	-0.009637356	0.154463353		0.009637356
C1QL2	64	0.051065835	-0.080442879	0.142015872	-1.765425024		0.142015872
C1QL3	92	0.322383979	0.161286914	0.044218645	0.274161393		0.044218645
C1QL4	84	0.21291533	-0.058154866	0.01422214	-0.244556321		0.01422214
C1QTNF1	82	0.189382945	-0.202545001	-0.04484569	0.221410993		0.04484569
C1QTNF12	70	0.083312788	-0.081001463	-0.009934848	0.122650225		0.009934848
C1QTNF2	102	0.483284037	0.07764431	0.013061391	0.168220845		0.013061391
C1QTNF3	89	0.278675185	0.069741073	-0.020484092	-0.293716332		0.020484092
C1QTNF4	89	0.278675185	-0.336432727	-0.047992548	0.142651248	0.486234518	0.047992548
C1QTNF5	64	0.051065835	-0.10716928	0.059402339	-0.554285135		0.059402339
C1QTNF6	82	0.189382945	-0.109813649	0.055075657	-0.501537446		0.055075657
C1QTNF7	67	0.065666378	0.15716995	-0.057175799	-0.363783271		0.057175799
C1QTNF8	82	0.189382945	0.03109237	-0.023860261	-0.767399234		0.023860261
C1RL	97	0.400722344	0.175745162	0.038931563	0.221522814		0.038931563
C1S	85	0.22529447	-0.048904755	0.016260684	-0.332496993		0.016260684
C1orf100	37	0.002835197	-0.14624317	0.061629099	-0.421415229		0.061629099
C1orf105	62	0.042858929	0.017337413	-0.062716647	-3.617416768		0.062716647
C1orf109	102	0.483253333	-1.434739156	0.015763355	-0.010986913		0.015763355
C1orf112	82	0.189382945	-0.037868876	-0.048706693	1.286193248		0.048706693
C1orf115	65	0.055614537	0.063761605	-0.052382579	-0.821537955		0.052382579
C1orf116	96	0.384611721	0.060922058	-0.012640842	-0.207492043		0.012640842
C1orf122	79	0.1572291	-0.292641485	0.034377287	-0.117472363	0.486234518	0.034377287
C1orf123	66	0.060477202	-0.247011136	0.093385511	-0.378061947		0.093385511
C1orf127	100	0.449969295	-0.152744863	-0.008044272	0.052664765		0.008044272
C1orf131	88	0.264774503	-0.730616369	0.032857925	-0.044972883		0.032857925
C1orf141	47	0.009459414	-0.001522258	-0.093383091	61.34510588		0.093383091
C1orf146	79	0.1572291	-0.045321279	0.043517586	-0.960202072		0.043517586
C1orf158	96	0.384611721	-0.014427402	0.04785061	-3.316647703		0.04785061
C1orf159	83	0.200942493	-0.047717511	-0.024773749	0.519175214		0.024773749
C1orf162	75	0.120284999	-0.273815632	0.058659504	-0.214229931	0.486234518	0.058659504
C1orf174	97	0.400722344	0.094022249	0.002067657	0.02199115		0.002067657
C1orf185	103	0.5	0.063423921	0.002198387	0.034661791		0.002198387
C1orf189	92	0.322383979	0.061377589	0.018353731	0.299029842		0.018353731
C1orf194	95	0.368697966	-0.19354979	-0.014632438	0.075600382		0.014632438
C1orf198	88	0.264774503	-0.020389798	0.03494652	-1.713921844		0.03494652
C1orf21	82	0.189382945	-0.004972707	-0.033016215	6.639485209		0.033016215
C1orf210	92	0.322383979	-0.000905086	0.010578651	-11.68800422		0.010578651
C1orf216	63	0.046818292	-0.083066362	0.097720847	-1.176419004		0.097720847
C1orf226	86	0.238071242	-0.074939534	-0.042147145	0.562415367		0.042147145
C1orf35	95	0.368697966	-0.079511599	0.008833389	-0.111095606		0.008833389
C1orf43	75	0.120284999	-0.296811754	0.04125225	-0.138984557		0.04125225
C1orf50	83	0.200942493	-0.073012667	0.037432278	-0.512681971		0.037432278
C1orf52	75	0.120284999	-0.241250532	-0.077225733	0.320105959		0.077225733
C1orf53	91	0.307497713	0.020757191	-0.021346075	-1.028370103		0.021346075
C1orf54	76	0.128890741	-0.164168288	0.040377313	-0.245950747		0.040377313
C1orf56	92	0.322383979	-0.272754273	-0.038650205	0.141703388		0.038650205
C1orf61	65	0.055614537	-0.057130988	-0.07629752	1.335483995		0.07629752
C1orf68	87	0.251235274	0.090708931	-0.045952561	-0.506593563		0.045952561
C1orf74	64	0.051065835	-0.229256653	0.072751982	-0.317338587		0.072751982
C1orf87	95	0.368697966	-0.048063654	0.022895396	-0.476355712		0.022895396
C1orf94	64	0.051065835	0.090077255	-0.071753651	-0.796579016		0.071753651
C2	92	0.322383979	-0.072315183	-0.028552711	0.394837017		0.028552711
C20orf141	68	0.071194271	0.141621784	-0.026566903	-0.18759051		0.026566903
C20orf144	89	0.278675185	-0.080993299	-0.025447566	0.314193475		0.025447566
C20orf173	74	0.11209225	-0.00449669	0.036538078	-8.125550181		0.036538078
C20orf194	41	0.004680179	0.023499838	-0.073416821	-3.124141565		0.073416821
C20orf202	99	0.433428571	0.023268305	-0.016696629	-0.717569635		0.016696629
C20orf27	79	0.1572291	-0.010544639	-0.063824437	6.052785568		0.063824437
C20orf85	95	0.368697966	-0.062663959	-0.023581493	0.376316678		0.023581493
C20orf96	102	0.483284037	0.158308583	0.012597286	0.079574247		0.012597286
C21orf2	99	0.433428571	-0.067560078	0.00314077	-0.046488555		0.00314077
C21orf58	95	0.368697966	-0.028626254	-0.019399689	0.67768871		0.019399689
C21orf62	71	0.0899253	0.042763569	-0.023444137	-0.548226855		0.023444137
C21orf91	91	0.307497713	0.113899144	-0.008915187	-0.078272639		0.008915187
C22orf15	61	0.039174671	-0.114090679	0.078589095	-0.688830111		0.078589095
C22orf23	93	0.337560658	-0.114068297	0.015864722	-0.139080906		0.015864722
C22orf31	90	0.292921924	0.093859672	-0.011107702	-0.118343717		0.011107702
C22orf39	103	0.5	-0.134352158	0.012946716	-0.096364037		0.012946716
C22orf42	73	0.104306364	0.14475831	0.05905383	0.407947769		0.05905383
C22orf46	73	0.104306364	-0.211017229	0.045794682	-0.217018688		0.045794682
C2CD2	90	0.292921924	-0.048277719	0.003605596	-0.074684465		0.003605596
C2CD2L	96	0.384611721	0.106341587	0.02490287	0.234178093		0.02490287
C2CD3	103	0.5	0.076972096	-0.003625651	-0.047103453		0.003625651
C2CD4A	74	0.11209225	-0.129662021	0.048567594	-0.374570704		0.048567594
C2CD4B	93	0.337560658	0.102344311	-0.018741341	-0.183120498		0.018741341
C2CD4C	97	0.400722344	0.134073729	0.045481554	0.339227933		0.045481554
C2CD4D	92	0.322383979	-0.179223575	-0.030601608	0.17074544		0.030601608
C2CD5	68	0.071194271	0.083506255	-0.055806412	-0.668290205		0.055806412
C2CD6	95	0.368697966	-0.110066082	-0.021769619	0.19778681		0.021769619
C2orf15	84	0.21291533	-0.108647221	0.035723865	-0.328806061		0.035723865
C2orf16	81	0.178242007	0.011366902	-0.033712208	-2.965822044		0.033712208
C2orf40	96	0.384611721	-0.064195977	0.012922547	-0.201298387		0.012922547
C2orf42	100	0.449969295	-0.100264216	-0.009986522	0.099602056		0.009986522
C2orf49	77	0.137914434	-0.282135751	0.052822715	-0.187224465	0.486234518	0.052822715
C2orf50	94	0.35300626	0.0282579	0.007167288	0.253638384		0.007167288
C2orf54	99	0.433428571	0.028021007	0.090763378	3.239119057		0.090763378
C2orf66	70	0.083312788	0.06063226	-0.04636058	-0.764619024		0.04636058
C2orf68	89	0.278675185	-0.292193493	0.00611561	-0.020930002	0.486234518	0.00611561
C2orf69	29	0.000962519	-0.235609519	0.131731833	-0.559110828		0.131731833
C2orf70	78	0.147359769	-0.047712459	0.054863452	-1.149876869		0.054863452
C2orf72	103	0.5	0.108163569	0.009358609	0.086522747		0.009358609
C2orf73	93	0.337560658	0.019616143	0.02673902	1.363113053		0.02673902
C2orf76	89	0.278675185	-0.10111245	-0.038404583	0.379820513		0.038404583
C2orf78	74	0.11209225	-0.191326652	-0.049545993	0.258960226		0.049545993
C2orf80	98	0.41700365	-0.016141872	0.000882758	-0.054687465		0.000882758
C2orf88	98	0.41700365	0.003623448	0.00233763	0.645139602		0.00233763
C2orf91	75	0.120284999	0.193705737	0.045070223	0.232673661		0.045070223
C3	61	0.039174671	-0.004915629	-0.066269601	13.48140843		0.066269601
C3AR1	71	0.0899253	-0.005290071	-0.035386469	6.689224249		0.035386469
C3orf14	88	0.264774503	0.054372389	0.032015393	0.588817108		0.032015393
C3orf18	80	0.167523362	-0.06820868	0.038353741	-0.562299995		0.038353741
C3orf20	62	0.042858929	0.031619968	0.074382087	2.352377065		0.074382087
C3orf22	97	0.400722344	-0.150608401	0.000489413	-0.003249574		0.000489413
C3orf30	84	0.21291533	0.126147478	-0.048306114	-0.382933651		0.048306114
C3orf33	77	0.137914434	0.209251699	-0.055090932	-0.26327591		0.055090932
C3orf36	99	0.433428571	-0.18281201	-0.005357622	0.029306731		0.005357622
C3orf38	97	0.400722344	-0.416363679	-0.046339157	0.111294907	0.496250581	0.046339157
C3orf52	89	0.278675185	0.076535456	-0.023819277	-0.311218858		0.023819277
C3orf58	91	0.307497713	0.065792778	-0.025040221	-0.38059225		0.025040221
C3orf62	88	0.264774503	-0.205111115	-0.032045827	0.156236426		0.032045827
C3orf67	79	0.1572291	0.107889482	-0.018324612	-0.169846141		0.018324612
C3orf70	96	0.384611721	-0.082580854	0.006037877	-0.073114736		0.006037877
C3orf80	60	0.03575242	0.103713728	-0.085016228	-0.819720105		0.085016228
C3orf84	84	0.21291533	-0.05854246	0.031691327	-0.541339179		0.031691327
C4BPA	93	0.337560658	0.055552862	0.037155659	0.668834293		0.037155659
C4BPB	68	0.071194271	-0.108359488	0.07250506	-0.66911593		0.07250506
C4orf17	78	0.147359769	-0.001649197	0.050214206	-30.44767818		0.050214206
C4orf19	98	0.41700365	-0.058382592	-0.00033425	0.005725171		0.00033425
C4orf3	87	0.251235274	-0.025559456	-0.048092541	1.881594867		0.048092541
C4orf33	58	0.029641829	0.008411719	-0.053835228	-6.400027075		0.053835228
C4orf36	100	0.449969295	0.086810534	-0.008524675	-0.098198619		0.008524675
C4orf45	83	0.200942493	0.097656095	-0.016309874	-0.167013377		0.016309874
C4orf46	100	0.449969295	-0.037233105	0.016888834	-0.453597248		0.016888834
C4orf47	65	0.055614537	0.184115641	-0.042102402	-0.228673683		0.042102402
C4orf48	79	0.1572291	0.035654585	-0.038628654	-1.083413368		0.038628654
C4orf51	98	0.41700365	-0.020159918	-0.000167852	0.008326006		0.000167852
C5	95	0.368697966	-0.001328911	0.02658208	-20.00290396		0.02658208
C5AR1	90	0.292921924	0.113784652	-0.003347406	-0.029418783		0.003347406
C5AR2	75	0.120284999	0.124403502	-0.045557629	-0.366208573		0.045557629
C5orf15	92	0.322383979	-0.249526404	0.024227773	-0.097095027		0.024227773
C5orf22	77	0.137914434	0.116391687	-0.058430024	-0.502012002		0.058430024
C5orf24	99	0.433428571	0.012072598	-0.002437876	-0.201934687		0.002437876
C5orf30	86	0.238071242	-0.182845731	-0.032189971	0.176049889		0.032189971
C5orf34	42	0.005283646	-0.07361211	0.099320404	-1.34924		0.099320404
C5orf38	57	0.026927761	0.046083705	-0.09843935	-2.136098842		0.09843935
C5orf46	97	0.400722344	0.2645156	-0.021861987	-0.082649139		0.021861987
C5orf47	93	0.337560658	0.040197532	0.00805566	0.200401843		0.00805566
C5orf49	84	0.21291533	0.049642537	0.039795682	0.80164481		0.039795682
C5orf51	96	0.384611721	0.163700446	0.016576649	0.101262089		0.016576649
C5orf52	64	0.051065835	-0.017145588	0.067731406	-3.950369437		0.067731406
C5orf63	83	0.200942493	0.022736981	0.034872165	1.533720086		0.034872165
C6	91	0.307497713	0.135963257	0.031329016	0.230422664		0.031329016
C6orf10	81	0.178242007	0.054699708	0.102004708	1.864812668		0.102004708
C6orf106	87	0.251235274	-0.197783085	-0.043294389	0.218898338		0.043294389
C6orf118	93	0.337560658	0.055377917	-0.009364578	-0.169103104		0.009364578
C6orf120	83	0.200942493	0.011215681	-0.020557346	-1.832911156		0.020557346
C6orf132	75	0.120284999	0.003531547	-0.036880747	-10.44322683		0.036880747
C6orf136	61	0.039174671	-0.165261874	0.09197451	-0.556537982		0.09197451
C6orf141	57	0.026927761	-0.024553281	0.059553591	-2.425484034		0.059553591
C6orf15	91	0.307497713	-0.210257654	0.016627689	-0.079082444		0.016627689
C6orf163	71	0.0899253	-0.059805061	-0.072389054	1.21041687		0.072389054
C6orf201	86	0.238071242	0.105869772	-0.03154398	-0.297950764		0.03154398
C6orf203	79	0.1572291	-0.14094734	-0.038596519	0.27383645		0.038596519
C6orf222	80	0.167523362	-0.06385066	-0.030460116	0.477052491		0.030460116
C6orf223	76	0.128890741	0.129372766	-0.0298502	-0.23073017		0.0298502
C6orf226	89	0.278675185	-0.172217045	0.025304014	-0.146930951		0.025304014
C6orf47	72	0.09692012	-0.160992241	0.070736236	-0.43937668		0.070736236
C6orf48	102	0.483284037	-0.132421976	0.007205115	-0.054410266		0.007205115
C6orf52	88	0.264774503	0.047495424	-0.025473437	-0.536334558		0.025473437
C6orf58	78	0.147359769	0.044965879	-0.033970111	-0.755464173		0.033970111
C6orf62	95	0.368697966	0.091819997	-0.000728882	-0.007938163		0.000728882
C6orf89	77	0.137914434	-0.261750278	0.062604189	-0.239175253		0.062604189
C7	98	0.41700365	0.181657002	-0.045135893	-0.248467674		0.045135893
C7orf25	67	0.065666378	0.064876456	-0.05856704	-0.902747222		0.05856704
C7orf26	103	0.5	-0.48322392	-0.023774656	0.04920008	0.5	0.023774656
C7orf31	84	0.21291533	0.114454781	0.04411769	0.385459568		0.04411769
C7orf33	82	0.189382945	0.015061095	0.025684891	1.705380042		0.025684891
C7orf43	95	0.368697966	-0.106125938	0.048152334	-0.45372823		0.048152334
C7orf50	95	0.368697966	-0.132548839	-0.020009146	0.150956783		0.020009146
C7orf57	86	0.238071242	0.054357865	-0.032143592	-0.591332868		0.032143592
C7orf61	86	0.238071242	-0.139778751	0.026838173	-0.192004671		0.026838173
C8A	90	0.292921924	0.098210727	0.030744187	0.313043068		0.030744187
C8B	89	0.278675185	0.124435134	0.061994502	0.498207381		0.061994502
C8G	100	0.449969295	-0.106654005	-0.007939565	0.07444226		0.007939565
C8orf33	92	0.322383979	-0.288897435	0.041379399	-0.143232144	0.486234518	0.041379399
C8orf34	60	0.03575242	-0.038556376	0.05759182	-1.493704201		0.05759182
C8orf37	97	0.400722344	-0.0664088	-0.011441287	0.172285714		0.011441287
C8orf44	94	0.35300626	-0.149957023	-0.002372952	0.015824214		0.002372952
C8orf48	100	0.449969295	0.198469389	0.002282662	0.011501331		0.002282662
C8orf58	98	0.41700365	0.046908761	0.001811608	0.038619812		0.001811608
C8orf59	100	0.449969295	-0.248500806	-0.01693444	0.068146419	0.499301668	0.01693444
C8orf74	90	0.292921924	0.121519908	0.041297999	0.339845544		0.041297999
C8orf76	82	0.189382945	-0.114279435	0.003875485	-0.033912355	0.486234518	0.003875485
C8orf82	80	0.167523362	-0.113106197	-0.031981968	0.282760523		0.031981968
C8orf86	57	0.026927761	0.109315289	0.093606139	0.856295034		0.093606139
C8orf88	48	0.010577307	-0.100021785	0.117808557	-1.177828984		0.117808557
C9	80	0.167523362	-0.010684966	-0.028582531	2.675023129		0.028582531
C9orf116	81	0.178242007	-0.034541462	0.036554039	-1.058265543		0.036554039
C9orf129	76	0.128890741	-0.252823298	-0.043569055	0.172330064		0.043569055
C9orf131	100	0.449969295	-0.136926235	0.016204111	-0.118341898		0.016204111
C9orf135	67	0.065666378	-0.086883083	-0.069220703	0.796710939		0.069220703
C9orf152	51	0.014648213	0.095751616	0.04228622	0.441624085		0.04228622
C9orf153	103	0.5	0.022551438	-0.006474839	-0.287114233		0.006474839
C9orf16	75	0.120284999	-0.385597083	-0.079428312	0.205987845	0.486234518	0.079428312
C9orf24	71	0.0899253	-0.239028734	-0.033004301	0.138076711		0.033004301
C9orf3	85	0.22529447	0.087415069	-0.029545295	-0.337988579		0.029545295
C9orf40	85	0.22529447	0.061084482	-0.030154135	-0.493646411		0.030154135
C9orf43	89	0.278675185	-0.019079721	-0.009676222	0.507146938		0.009676222
C9orf47	100	0.449969295	0.049533091	0.013165579	0.265793598		0.013165579
C9orf50	71	0.0899253	-0.044314039	-0.043126554	0.97320296		0.043126554
C9orf57	72	0.09692012	0.045775312	-0.065086345	-1.421865669		0.065086345
C9orf64	88	0.264774503	0.019207932	0.085111552	4.431062814		0.085111552
C9orf66	60	0.03575242	-0.00646778	0.055472102	-8.57668365		0.055472102
[truncated: 15,647 more rows]
