# Supplementary material for: A global cancer data integrator reveals principles of synthetic lethality, sex disparity and immunotherapy
Source: Genome Med. 2021 Oct 18;13:167. doi: 10.1186/s13073-021-00987-8 (PMC8524992; doi:10.1186/s13073-021-00987-8)
Supplement: Supplementary file 11 — Additional file 11: Table S10. A table containing the data from the differential expression analysis of male and female PDAC cell lines Fig. 3e. [file 13073_2021_987_MOESM11_ESM.csv]

Additional File 11: Table S10. A table containing the data from the differential expression analysis of male and female PDAC cell lines Fig 3e.
	baseMean	log2FoldChange	lfcSE	stat	pvalue	padj
A1BG	23.52370466	1.083739112	0.735072279	1.474329998	0.140392762	0.701935397
A1BG-AS1	30.2608972	1.369188205	0.625599298	2.188602528	0.028625742	0.440072682
A1CF	25.405656	-1.780378821	0.824183182	-2.160173685	0.030759227	0.451775759
A2M	14.03233061	-0.140395686	0.535072979	-0.262386051	0.793023825	0.976023532
A2M-AS1	24.83216131	-0.719259006	0.507532623	-1.417168028	0.156433807	0.717135615
A2ML1	758.3870888	-1.091468387	0.938246252	-1.163306951	0.244704987	0.795763622
A4GALT	1264.680372	-0.658967824	0.554644763	-1.188089869	0.234798005	0.786698989
A4GNT	2.208968891	-2.305111968	0.987995141	-2.333120754	0.019641808	NA
AAAS	3099.002752	-0.088140177	0.153935504	-0.572578609	0.566930046	0.923537083
AACS	3481.866934	0.279603776	0.255816653	1.092985046	0.274400366	0.81487285
AACSP1	3.458969472	-0.699064324	0.578774675	-1.207835025	0.227110726	0.782551548
AADAC	649.6785278	-0.773030012	0.787304459	-0.981869216	0.326164283	0.840233602
AADACP1	323.9499398	-0.261691687	0.730822969	-0.358078083	0.720284881	0.962276428
AADAT	325.297708	0.137547264	0.36240959	0.379535387	0.704290331	0.958339414
AAGAB	4709.916277	0.235587633	0.160442494	1.468361823	0.142005966	0.703593137
AAK1	4331.822479	-0.162854679	0.231998875	-0.70196323	0.482702095	0.899001948
AAMDC	634.4131789	0.200367358	0.212739728	0.941842692	0.346273184	0.851662437
AAMP	8772.852125	0.003191314	0.10356021	0.030816026	0.97541626	0.99655271
AANAT	14.09818823	-0.050513817	0.530092138	-0.095292522	0.924082482	0.991665867
AAR2	2748.849828	0.021691963	0.116612552	0.186017398	0.852431118	0.983307025
AARD	2.622012135	0.652278165	1.03498177	0.63023155	0.5285431	0.91100714
AARS1	19792.91713	0.059084489	0.254625304	0.232044844	0.816503184	0.979583555
AARS2	1343.103238	-0.048667278	0.183117717	-0.265770451	0.790416002	0.976023532
AARSD1	2155.291836	0.346405262	0.16270938	2.128981512	0.03325579	0.4620647
AARSD1P1	15.40005781	-0.713922606	0.456207664	-1.564907086	0.117604697	0.674763327
AASDH	841.4615454	0.146693086	0.191314797	0.766762886	0.443222507	0.886609867
AASDHPPT	3873.547318	0.236561894	0.1695871	1.394928594	0.163037374	0.724271763
AASS	490.7993889	-0.336019092	0.447692096	-0.750558464	0.452918426	0.888976571
AATBC	73.82901684	0.420840774	0.353737942	1.189696451	0.234165721	0.786195973
AATF	6548.097707	0.244160723	0.190291665	1.283086797	0.199461669	0.759300037
AATK	212.8706615	0.42263078	0.51458704	0.821300862	0.411474917	0.877061992
ABALON	368.3866767	0.667838231	0.335043504	1.993288101	0.046229909	0.518579805
ABAT	408.7093499	0.022171282	0.533346393	0.041570136	0.966841381	0.9963139
ABCA1	2433.655883	0.724625791	0.52812558	1.372070998	0.170041337	0.738177898
ABCA10	333.3890864	0.11889573	0.5868537	0.202598586	0.839448795	0.98213759
ABCA11P	358.5984986	-0.310739932	0.204852918	-1.516892873	0.129293733	0.687764809
ABCA12	689.9571316	-1.168092675	0.755190644	-1.546752048	0.121923047	0.678356804
ABCA13	228.4914154	0.357621665	0.742873055	0.481403468	0.630229772	0.939750909
ABCA17P	18.48864559	-0.750768123	0.410103808	-1.830678254	0.067148581	0.579446143
ABCA2	4151.099139	-0.076858099	0.220251362	-0.348956293	0.727122123	0.962938206
ABCA3	1621.963068	-0.023883316	0.526737574	-0.045341963	0.96383474	0.996232504
ABCA4	29.73494394	0.257954848	0.520799298	0.495305675	0.620384365	0.937970956
ABCA5	997.8779227	-0.429343012	0.334891359	-1.282036697	0.199829773	0.759300037
ABCA6	165.1701871	-2.449666782	0.793020904	-3.089031789	0.0020081	0.144209565
ABCA7	3394.210704	-0.032424008	0.348155499	-0.093130821	0.925799632	0.991766707
ABCA8	2.14023417	0.511870518	0.478698484	1.069296302	0.284936176	NA
ABCA9	41.18272685	-1.805603421	0.727411785	-2.48223009	0.013056294	0.336898912
ABCA9-AS1	0.759103051	-2.020279601	1.525129477	-1.324661041	0.1852836	NA
ABCB1	71.98297557	1.873529975	0.751960844	2.491525975	0.012719567	0.333546485
ABCB10	1923.917518	0.099442161	0.204381149	0.48655251	0.626575485	0.938851455
ABCB11	120.6358735	-0.714776977	0.777147897	-0.919743822	0.357706647	0.855945855
ABCB4	29.46654379	-1.858151277	0.67873218	-2.737679651	0.006187431	0.248467337
ABCB5	1.466136158	-0.072013627	0.664054686	-0.108445326	0.913642449	NA
ABCB6	1483.206013	-0.004494516	0.303948246	-0.01478711	0.988202023	0.998583203
ABCB7	1652.439051	0.092042807	0.165441286	0.556347263	0.577973483	0.926796762
ABCB8	2251.356658	-0.040232635	0.183553239	-0.219187826	0.826503738	0.981532596
ABCB9	721.4185521	0.418445175	0.229248205	1.825293136	0.067956805	0.581504995
ABCC1	9303.505011	0.209313462	0.268526565	0.779488844	0.435691807	0.883556472
ABCC10	1943.907298	0.105166077	0.265892517	0.39552101	0.692458419	0.955029744
ABCC11	27.60066331	-0.284891245	0.373954822	-0.761833325	0.446159488	0.887504951
ABCC12	1.06922011	0.611620847	1.073484399	0.569752897	0.568845307	NA
ABCC13	3.318068972	-1.533921297	0.724338091	-2.117686913	0.034201592	0.466217748
ABCC2	1234.721986	2.31575992	0.677795421	3.416606026	0.00063407	0.072785625
ABCC3	15289.06454	-0.852847223	0.360486651	-2.365821925	0.017990095	0.37541578
ABCC4	2056.22581	-0.021963757	0.412378366	-0.053261177	0.957523813	0.995500248
ABCC5	4337.983512	0.026693383	0.251200816	0.106263122	0.91537359	0.990649064
ABCC6	198.0904947	-0.122826349	0.498997906	-0.24614602	0.8055692	0.978345686
ABCC6P1	86.12352997	-0.629386859	0.715616661	-0.879502803	0.379128714	0.864475499
ABCC6P2	44.33335113	-0.57126691	0.594488191	-0.960939038	0.336582821	0.84614049
ABCC8	7.919945609	0.01765233	0.60522401	0.029166605	0.976731715	0.996744063
ABCC9	4.67212002	0.543445839	0.54197434	1.002715071	0.315998356	0.833485307
ABCD1	1592.466205	0.509287092	0.280847774	1.813391949	0.06977139	0.586941367
ABCD2	3.993118825	-1.098863752	0.525873525	-2.089597023	0.036654014	0.480881979
ABCD3	4055.994783	0.037374281	0.182706959	0.20455861	0.837916996	0.98213759
ABCD4	2346.249693	-0.141005005	0.167694894	-0.840842563	0.400436139	0.872775493
ABCE1	8774.508128	0.263636973	0.161386153	1.63357865	0.102347354	0.654838182
ABCF1	7310.79926	0.243241747	0.197422106	1.232089718	0.217915572	0.777883957
ABCF2	5035.08536	0.33020648	0.187756904	1.758691551	0.078629913	0.608908125
ABCF2-H2BE1	410.8100143	0.082020106	0.470686261	0.174256427	0.861663941	0.984144566
ABCF2P1	2.173937922	0.535392398	0.515202426	1.039188427	0.298717112	NA
ABCF3	3553.849084	-0.015354697	0.142652459	-0.107637099	0.914283568	0.990485506
ABCG1	1335.111312	-0.473184962	0.545315647	-0.867726728	0.385543951	0.868399803
ABCG2	1123.853202	-0.731453526	0.603263197	-1.212494861	0.225323008	0.782076311
ABCG4	11.01133022	0.674935794	0.620873157	1.087075172	0.277003589	0.816449927
ABCG5	3.685842711	-1.238274544	0.855229748	-1.447885258	0.147649143	0.707579872
ABCG8	5.110794497	-1.019055081	0.479502237	-2.125235303	0.033566984	0.46352083
ABHD1	30.36272951	0.460068743	0.435357516	1.056760768	0.290620783	0.823675462
ABHD10	2838.658705	0.145868704	0.198601539	0.734479222	0.462656719	0.892439415
ABHD11	3269.700071	-0.069325011	0.292511123	-0.236999573	0.812657121	0.979196819
ABHD11-AS1	137.6533971	-0.149350519	0.584375696	-0.255572777	0.798280741	0.977192777
ABHD12	4255.308743	-0.036145567	0.21264321	-0.16998223	0.865024111	0.984144566
ABHD12B	11.89366314	-0.253163673	0.55954045	-0.452449279	0.650945353	0.944043499
ABHD13	1471.484514	-0.270826764	0.168017731	-1.611893945	0.10698502	0.659139642
ABHD14A	426.3519401	0.237770428	0.278834849	0.852728521	0.393809871	0.871194072
ABHD14A-ACY1	148.6869955	-0.226061201	0.280033551	-0.807264701	0.419513996	0.880454122
ABHD14B	3069.37594	0.214301652	0.215215567	0.995753488	0.319369934	0.834537218
ABHD15	1482.115021	-0.029347276	0.187773566	-0.156290773	0.875803829	0.985944496
ABHD16A	2335.797019	0.094349129	0.182726597	0.516340426	0.605616666	0.935201534
ABHD16B	30.65760767	0.876282645	0.9294359	0.942811274	0.345777444	0.85152961
ABHD17A	2858.840326	0.157116073	0.185231367	0.848215264	0.396318098	0.871501975
ABHD17AP1	17.61922813	0.186001743	0.349826957	0.531696427	0.594936267	0.931620066
ABHD17B	914.8403437	0.025316454	0.186638197	0.135644551	0.892102285	0.988467545
ABHD17C	3277.713658	0.002418974	0.319854956	0.00756272	0.99396588	0.999298198
ABHD18	765.423306	-0.086260593	0.168329544	-0.512450704	0.608335613	0.935409999
ABHD2	15337.83375	-0.730908367	0.294950013	-2.478075383	0.013209323	0.338860981
ABHD3	2093.604338	-0.341552661	0.226065947	-1.51085409	0.13082563	0.688814229
ABHD4	2485.591941	-0.25631592	0.293335259	-0.873798537	0.382227977	0.865666319
ABHD5	1438.333223	-0.177726699	0.237647995	-0.747856923	0.454546463	0.889033978
ABHD6	535.9133799	-0.1150655	0.29196037	-0.394113419	0.693497304	0.955662264
ABHD8	759.4725869	-0.135883393	0.265470339	-0.51185904	0.608749666	0.935409999
ABI1	4137.245854	-0.119586947	0.192901809	-0.619936884	0.535299341	0.91249422
ABI2	5359.275906	0.140262268	0.173349032	0.809132112	0.418439159	0.880454122
ABI3	2.594973009	0.868023707	0.807052015	1.075548652	0.282129162	0.818808894
ABI3BP	491.8386787	0.740447966	0.731005464	1.012917143	0.311099739	0.831116263
ABITRAM	1338.779402	-0.064801574	0.179568233	-0.360874374	0.718193361	0.962118131
ABL1	4372.417463	0.141661834	0.197072424	0.718831339	0.472244846	0.896120554
ABL2	4719.761378	0.151923461	0.284410478	0.534169704	0.593224127	0.931546794
ABLIM1	9276.42527	-0.006688691	0.279876944	-0.023898685	0.980933423	0.99750718
ABLIM2	81.3879429	0.020454111	0.379137982	0.053948989	0.956975806	0.995472029
ABLIM3	5030.487939	-0.642568025	0.467847036	-1.373457509	0.169610162	0.737385466
ABO	2042.840254	-0.38760835	0.593379273	-0.653221923	0.513613219	0.907753989
ABR	6104.707812	0.004338102	0.232199563	0.018682643	0.985094275	0.99750718
ABRA	3.437783171	-1.317500033	0.581485377	-2.265749211	0.023466743	0.412299472
ABRACL	2405.42245	-0.082833808	0.269293804	-0.307596412	0.758389451	0.970812724
ABRAXAS1	634.3134441	-0.114984472	0.253489563	-0.453606338	0.650112191	0.944043499
ABRAXAS2	1682.511023	0.15206091	0.1509723	1.007210657	0.313833553	0.832899034
ABT1	1806.971193	0.206537078	0.180573456	1.143784267	0.252713116	0.80129523
ABTB1	1853.021241	-0.512826948	0.315950499	-1.623124353	0.104562825	0.657242023
ABTB2	1909.07892	-0.359932146	0.301190846	-1.195030162	0.232075246	0.785152955
AC000032.1	3.498880523	1.397731768	1.190664774	1.173908725	0.240431587	0.791153186
AC000068.1	55.08689013	-0.012677263	0.319704902	-0.039653015	0.968369761	0.996358317
AC000068.2	3.827696467	-0.023331061	0.410777365	-0.056797339	0.954706633	0.995254722
AC000068.3	12.97480492	-0.789275439	0.624117838	-1.264625669	0.206005547	0.764637062
AC000078.1	13.34829558	-0.246994602	0.404830424	-0.610118675	0.541783197	0.913866119
AC000089.1	40.13375405	0.086286546	0.291094651	0.296420925	0.766908647	0.971401317
AC000093.1	58.46284535	1.10426116	0.731633849	1.509308463	0.131219973	0.689714513
AC000095.1	1.913484941	-0.070579609	0.89270281	-0.079062828	0.93698265	NA
AC000120.1	30.72052555	-0.307622574	0.324344632	-0.948443552	0.342903697	0.849743498
AC000120.3	119.9881707	0.249929737	0.355965393	0.702118076	0.482605531	0.899001948
AC000123.1	14.53181277	-0.312559819	0.374620016	-0.834338277	0.404090388	0.874131996
AC000123.2	32.4123386	-0.093237392	0.34621746	-0.269302974	0.787696544	0.975756309
AC000123.3	266.1845884	-0.157961989	0.225608197	-0.700160682	0.483826963	0.899366144
AC000403.1	9.315760071	-0.298257191	0.654021144	-0.456036007	0.648364086	0.94388905
AC001226.1	2.091432381	-0.777719743	0.514000802	-1.513071069	0.130261607	NA
AC001226.2	20.1719046	-0.594704884	0.286504568	-2.075725659	0.037919331	0.485619058
AC002056.1	15.60009024	0.481849237	0.29861803	1.613597268	0.10661481	0.659139642
AC002059.1	4.407934392	0.165614967	0.465265011	0.355958354	0.721871754	0.962358009
AC002059.3	3.160329017	-0.180904555	0.480693863	-0.376340471	0.706663796	0.959027054
AC002066.1	43.55623351	0.21576114	0.603248424	0.357665485	0.720593666	0.962276428
AC002070.1	0.861157298	0.45958737	1.211903787	0.379227605	0.704518854	NA
AC002094.1	8.551091212	-0.244505415	0.63679324	-0.383963585	0.701005437	0.957569164
AC002094.5	1.679462177	0.554520011	0.602932645	0.919704738	0.357727076	NA
AC002116.1	98.05003548	-0.610710842	0.327014	-1.867537302	0.061826593	0.568840921
AC002116.2	45.13885963	0.013756594	0.238762019	0.05761634	0.954054234	0.995254722
AC002128.1	38.80586998	-0.780564881	0.325824635	-2.395659497	0.016590494	0.366709789
AC002128.2	7.508485939	-0.855087098	0.467714074	-1.828226144	0.067515619	0.579446143
AC002310.1	90.9062315	0.132979925	0.377701814	0.352076478	0.724780908	0.962938206
AC002310.2	11.46552544	0.339845666	0.469246275	0.724237323	0.468920049	0.893912008
AC002310.4	33.417288	-0.368822447	0.712127909	-0.517916012	0.60451687	0.934893248
AC002310.5	71.36123523	-0.238264081	0.246124788	-0.968062109	0.333013352	0.843651761
AC002350.2	115.0191998	-0.079981229	0.219292861	-0.36472336	0.715317919	0.962118131
AC002351.1	1.60045874	1.120868929	0.932880246	1.201514272	0.229551774	NA
AC002398.1	17.7370819	-0.417728166	0.42805718	-0.975870013	0.329128884	0.841088233
AC002398.2	1.297202125	-0.760973913	1.265268823	-0.601432597	0.547551893	NA
AC002401.2	1.810727506	-0.166204495	0.74310144	-0.223663267	0.823019331	NA
AC002401.3	3.693195073	0.200504027	0.448526792	0.447027983	0.654854856	0.944798583
AC002401.4	71.98611714	-0.556455804	0.514251136	-1.082070151	0.279221358	0.81754181
AC002451.1	6.167147278	0.889639323	0.592154683	1.502376573	0.132999883	0.692586237
AC002456.1	12.62377064	-0.587685367	0.841505046	-0.698374145	0.484943241	0.899366144
AC002467.1	87.90827438	0.236282307	0.187067459	1.263086098	0.20655824	0.765383944
AC002470.1	5.723026032	-0.044214713	0.440385866	-0.100399936	0.920026821	0.990885642
AC002470.2	9.254704305	-0.405563963	0.726583461	-0.558179458	0.576721846	0.926340155
AC002472.2	3.44986547	0.854912569	0.696664662	1.227150759	0.219765933	0.778665465
AC002480.1	176.7862861	0.259261513	0.69582123	0.372597876	0.709447754	0.959655988
AC002480.2	5.359053181	0.323347425	0.82312249	0.392830264	0.694444851	0.955908612
AC002519.1	4.339379344	0.484189265	0.650234096	0.744638381	0.456490359	0.889607116
AC002525.1	13.54269291	-1.667075531	0.696569383	-2.393265583	0.016699148	0.366709789
AC002543.1	2.233835156	-0.307341981	0.648155979	-0.474179042	0.635372237	NA
AC002550.1	7.509342068	0.197870378	0.550758964	0.359268557	0.719394194	0.962147759
AC002550.2	5.955862176	-0.634123978	0.321623831	-1.971632442	0.048651581	0.523827735
AC002553.1	35.24425846	-0.641873603	0.304395072	-2.10868592	0.034971701	0.471583461
AC002553.2	10.81795216	-0.550351503	0.4000117	-1.375838515	0.168871634	0.735634861
AC002558.1	2.553760225	-0.248344526	0.418206863	-0.593831779	0.552624631	NA
AC002558.3	4.568838485	-0.554491369	0.340878228	-1.626655281	0.103810331	0.656057924
AC002985.1	1.84002584	1.287385435	0.611576142	2.105028872	0.035288795	NA
AC002996.1	26.61496486	-0.975528435	1.21474057	-0.803075537	0.421931076	0.880805844
AC003002.3	5.121830165	-0.510204723	0.520607846	-0.980017353	0.327077553	0.840435304
AC003005.1	4.783310273	-0.561280867	0.799148326	-0.702348799	0.482461668	0.899001948
AC003005.2	2.562200561	0.710046928	0.642602466	1.104955187	0.269179007	0.812314379
AC003006.1	4.499437661	0.260691661	0.612534958	0.425594747	0.670403169	0.948656197
AC003043.2	1.101958221	1.525361558	1.30849982	1.165733105	0.243722371	NA
AC003070.1	32.85009984	-0.232886182	0.327477376	-0.711151974	0.476990066	0.897324705
AC003072.1	22.2599768	-0.691998371	0.351657782	-1.967817596	0.049089029	0.525203711
AC003092.1	3.625142205	0.405304476	0.734547407	0.551774428	0.581102909	0.926943002
AC003101.2	2.278090135	-0.340205607	0.567355328	-0.599634108	0.54875011	NA
AC003102.1	112.4638187	-0.17289931	0.33323833	-0.518845806	0.603868272	0.934702161
AC003681.1	329.3743392	-0.639004082	0.272452856	-2.345374872	0.019007958	0.383144489
AC003688.1	1.597263412	-0.917079861	0.638346963	-1.436647959	0.150818049	NA
AC003957.1	7.341821909	-0.136598666	0.815674364	-0.167467156	0.867002488	0.98472773
AC003965.1	19.96041658	-0.721263415	0.420827958	-1.713915155	0.086544309	0.626887838
AC003965.2	2.484581479	-1.360011258	0.748680817	-1.81654348	0.069287044	NA
AC003984.1	1.688523236	2.910614442	2.160766202	1.347028864	0.177970937	NA
AC003986.2	0.906758272	-1.599386076	1.55820296	-1.026429879	0.304689	NA
AC003991.1	9.98899411	0.064755438	0.635629916	0.101876007	0.918855094	0.990880678
AC004009.1	3.280304154	-1.419403178	1.04040096	-1.364284763	0.172477959	0.740152206
AC004009.2	8.977074081	-1.588490634	1.097157914	-1.447823156	0.147666515	0.707579872
AC004009.3	1.040827612	-1.668048909	1.138892268	-1.464623965	0.14302354	NA
AC004012.1	3.387594662	-0.49180041	0.832599343	-0.590680757	0.554734344	0.918632192
AC004034.1	3.282191903	-0.22067824	0.480835309	-0.45894766	0.646271752	0.943680008
AC004039.1	4.860173158	-0.075933948	0.426181385	-0.178172841	0.858587238	0.983752263
AC004057.1	529.7309132	0.306604898	0.258300528	1.187008404	0.235224306	0.786737142
AC004067.1	14.09249607	-0.083148979	0.273577418	-0.303932173	0.761179566	0.971235001
AC004069.1	8.062629736	-0.109969137	0.517673125	-0.212429681	0.831771832	0.981925364
AC004076.1	8.599184052	-0.715185936	0.578235722	-1.236841497	0.216145933	0.775936367
AC004076.2	38.41552772	-0.461570159	0.306314609	-1.506849969	0.131849118	0.690523768
AC004079.4	1.324439385	-0.586255466	1.413712266	-0.414692211	0.678367235	NA
AC004080.1	1.350774425	-2.012620579	1.29580979	-1.553175932	0.12038111	NA
AC004080.15	1.388466511	-0.62723882	0.870659408	-0.720418128	0.471267592	NA
AC004080.2	5.05264583	-1.359377546	0.703894779	-1.931222658	0.053455523	0.539894401
AC004080.3	3.922409482	-0.54898755	1.164741744	-0.471338434	0.637399073	0.941249244
AC004080.5	0.630571828	2.466723017	2.013230008	1.225256432	0.220478618	NA
AC004130.2	129.715966	-0.6264368	0.426353639	-1.469289206	0.141754363	0.703377981
AC004148.1	275.4603358	-0.14940941	0.28334967	-0.527296927	0.597987408	0.932618746
AC004156.1	15.88787477	-0.411510285	0.383531086	-1.072951581	0.283292841	0.819483861
AC004158.1	2.481096302	-0.356857845	0.58076404	-0.61446271	0.538909608	NA
AC004160.1	5.955447291	-0.394010071	0.627035411	-0.628369728	0.529761763	0.911050247
AC004223.3	2.633408744	-0.747186662	1.072404472	-0.696739599	0.485965772	0.899913696
AC004223.4	2.584025033	-0.010294173	0.508160186	-0.020257731	0.983837774	0.99750718
AC004224.2	2.255175291	0.081248531	1.042051081	0.077969816	0.937852064	NA
AC004231.1	2.531322723	-0.320897106	0.88853061	-0.361154812	0.71798372	NA
AC004232.2	6.818020594	-0.297509008	0.38503319	-0.77268406	0.439709382	0.884576871
AC004233.1	4.049557358	0.704485955	0.49426671	1.425315403	0.15406605	0.715835108
AC004233.2	138.6928787	-0.153276808	0.443409705	-0.345677612	0.729585011	0.963688501
AC004233.3	2.342840332	-0.67742612	0.649870721	-1.042401353	0.297225639	NA
AC004241.1	40.19715545	-0.225631859	0.302266432	-0.746466808	0.455385475	0.889473496
AC004241.2	2.474519536	-0.057264651	0.543009975	-0.105457824	0.916012535	NA
AC004241.3	10.42384605	0.257658331	0.349644107	0.736915984	0.461173443	0.891633516
AC004241.4	11.40915979	-0.335875443	0.410477095	-0.818256235	0.413210891	0.877802682
AC004241.5	32.02834151	-0.433085289	0.418403185	-1.035090804	0.300626507	0.827671274
AC004253.1	16.31832415	-0.238200378	0.335599646	-0.709775415	0.477843417	0.89762299
AC004263.1	7.0360741	-0.344857102	0.374191679	-0.92160548	0.356734399	0.855691485
AC004264.1	136.9438996	-0.936998507	0.491800868	-1.905239635	0.056748928	0.553343976
AC004264.2	11.38333477	-0.799804858	0.516892091	-1.547334292	0.121782657	0.678356804
AC004381.4	0.678477491	-1.541404857	0.998828896	-1.54321212	0.122779318	NA
AC004383.1	2.920820048	1.069195677	0.560101257	1.90893283	0.056270757	0.551632059
AC004408.2	0.691049402	1.106434222	1.867063825	0.592606534	0.553444505	NA
AC004448.2	0.852472582	-1.211030679	1.248621645	-0.96989403	0.332099316	NA
AC004449.1	3.945997942	0.34304053	0.533726486	0.642727199	0.520401129	0.909233949
AC004453.1	206.109727	0.326319977	0.327128239	0.997529222	0.318507697	0.83420971
AC004453.2	5.708169937	-0.753053622	0.550126475	-1.368873625	0.171038781	0.739342442
AC004461.2	14.40586699	-0.206640484	0.36944705	-0.559323682	0.575940836	0.926211635
AC004466.1	91.8683422	-0.307832842	0.252678641	-1.218278048	0.223118329	0.781836565
AC004466.2	7.58407263	0.098427989	0.332055764	0.296420059	0.766909309	0.971401317
AC004466.3	6.071226766	0.09333856	0.468580253	0.199194394	0.842110684	0.982566724
AC004471.1	4.510970171	0.389030143	0.359428787	1.082356663	0.279094077	0.81754181
AC004471.2	3.722343475	-0.823257944	0.411803679	-1.999151505	0.045591964	0.516302694
AC004477.2	13.02416089	0.071860992	0.305792175	0.234999446	0.814209163	0.97948891
AC004490.1	5.623658185	0.208017031	0.36112486	0.57602523	0.564598128	0.922178503
AC004492.1	21.46656324	-0.496457211	0.313359781	-1.58430418	0.113124515	0.669203227
AC004494.1	3.395039445	-0.675466509	0.497664704	-1.357272282	0.174694711	0.741464417
AC004528.2	57.13191576	-0.496684037	0.33241865	-1.494152137	0.135135859	0.696369685
AC004540.1	24.6897206	0.321385479	0.522133778	0.615523248	0.538209221	0.91305594
AC004540.2	10.56293695	1.181144722	0.702008404	1.682522196	0.092467624	0.636152988
AC004542.1	18.9727539	-0.154973822	0.306116384	-0.506257848	0.61267565	0.936896728
AC004542.2	1.527749529	-0.947490443	1.061676933	-0.892447046	0.372153364	NA
AC004542.6	11.07718435	-0.13042121	0.852505585	-0.152985754	0.87840951	0.986574935
AC004585.1	36.0899103	0.397211791	0.495299167	0.801963373	0.422574146	0.880960711
AC004593.1	11.95664233	-0.45005119	0.853262347	-0.527447615	0.597882786	0.932618447
AC004593.2	68.68970104	-1.083214378	0.404609414	-2.677185306	0.007424356	0.268282913
AC004594.1	1.373233824	0.009371852	0.840879377	0.011145299	0.991107522	NA
AC004596.1	3.9335293	-0.054912165	0.574558783	-0.095572753	0.923859906	0.991665867
AC004623.1	56.23022983	-0.068522689	0.338921787	-0.202178472	0.839777203	0.98213759
AC004678.1	12.73695642	0.314439056	0.420340447	0.748058052	0.454425143	0.889033978
AC004678.2	4.866700168	0.352019011	0.518845604	0.678465825	0.497476385	0.902915067
AC004687.1	2.997428873	-0.054141871	0.439632185	-0.123152656	0.901986215	0.989498625
AC004687.2	14.4731415	0.526882223	0.473659984	1.112363806	0.26598176	0.809902365
AC004706.1	11.14787448	0.178552607	0.476039958	0.375079033	0.70760169	0.959059506
AC004706.3	138.2533819	0.045089689	0.246120639	0.183201575	0.854639858	0.983422984
AC004707.1	2.362916816	0.416554329	0.504162676	0.826230001	0.408673633	NA
AC004765.1	4.586399625	0.092881531	0.454076761	0.204550286	0.8379235	0.98213759
AC004771.1	1.583822986	0.621846001	0.856403589	0.726113259	0.467769342	NA
AC004771.2	24.06728905	0.288610214	0.297628484	0.969699572	0.332196264	0.843083676
AC004771.3	2.462448221	0.142219376	0.777996103	0.18280217	0.854953246	NA
AC004771.4	5.678819053	-0.615178918	0.455646654	-1.350122759	0.176976609	0.743550513
AC004775.1	2.153808323	-1.095963657	0.527178323	-2.078923979	0.037624338	NA
AC004784.1	2.393845556	0.343064811	0.734190701	0.467269349	0.640307183	NA
AC004801.2	49.24466704	-0.279066025	0.365519131	-0.763478574	0.445178036	0.887006425
AC004801.6	19.137984	0.184650887	0.28290244	0.652701642	0.513948644	0.907753989
AC004803.1	83.43156786	-0.203123976	0.381029003	-0.533093214	0.593969056	0.931600643
AC004812.2	240.7132227	-0.091556186	0.219326061	-0.41744326	0.676354218	0.949556206
AC004816.1	121.9629587	0.275880715	0.369970667	0.74568267	0.45585913	0.889607116
AC004816.2	1.811768089	1.933659753	0.82255175	2.350806201	0.018732788	NA
AC004817.3	3.542758799	-0.13918415	0.703319188	-0.197896136	0.843126327	0.982730243
AC004825.2	6.961372615	0.1492877	0.438268044	0.34063104	0.733381359	0.96518316
AC004830.2	4.429292907	0.311819257	0.6694784	0.465764477	0.641384095	0.942047729
AC004832.3	5.291908165	-0.64854335	0.685211816	-0.94648594	0.34390079	0.850167629
AC004832.4	3.265496552	-0.479100052	0.599752232	-0.798829962	0.424389015	0.881239491
AC004832.5	6.432893893	-0.454228687	0.427955488	-1.061392362	0.288511627	0.822943376
AC004832.6	6.703354178	-0.910053523	0.540426762	-1.683953474	0.092190661	0.635821159
AC004834.1	28.79953601	-0.287964476	0.336299036	-0.856275057	0.391845655	0.871136878
AC004835.1	1.653351826	0.206089299	0.759533885	0.271336543	0.786132203	NA
AC004836.1	0.57356078	-1.138251787	1.48416851	-0.766928943	0.443123764	NA
AC004837.2	3.31928496	-0.340486807	0.464106707	-0.733639056	0.463168751	0.892658187
AC004839.2	3.879619703	-0.171941279	0.415518431	-0.413799403	0.679021021	0.949556206
AC004846.1	65.1904155	0.154571577	0.642069467	0.240739647	0.809756908	0.978963873
AC004846.2	21.07379635	-0.01874958	0.322996149	-0.058048927	0.953709656	0.995254722
AC004847.1	2.052586179	-0.093800946	0.493531088	-0.190060866	0.849261436	NA
AC004854.2	18.50831085	0.138171485	0.358239518	0.385695822	0.699721958	0.957502971
AC004870.2	178.3336322	-1.148666385	0.728135748	-1.57754428	0.114670342	0.670647757
AC004877.1	16.83082718	0.09099584	0.551833859	0.164897167	0.869024922	0.985140834
AC004877.2	17.52528918	-0.392717273	0.382877968	-1.025698281	0.305033825	0.828171932
AC004890.2	202.5619128	-0.486033811	0.255111081	-1.905185025	0.056756024	0.553343976
AC004890.3	6.585134221	-1.25281469	0.41503669	-3.018563705	0.00253976	0.160466063
AC004898.1	2.886404057	-0.029073332	0.437609048	-0.066436771	0.947030096	0.994454374
AC004900.1	1.871692675	0.480730834	0.534606354	0.899223944	0.368533389	NA
AC004908.1	23.46346356	-0.261849736	0.295123334	-0.88725528	0.374941476	0.863158534
AC004908.2	41.37710505	-0.088832167	0.194397026	-0.456962581	0.647697941	0.94388905
AC004908.3	6.58872938	-0.602624451	0.459745011	-1.31077975	0.189932186	0.75288581
AC004917.1	0.787974916	-0.203669719	0.924390592	-0.220328637	0.825615219	NA
AC004918.1	43.29847162	-0.844411433	0.40535401	-2.083145624	0.037237952	0.482031578
AC004918.3	76.61437545	-0.487234883	0.299249723	-1.62818825	0.103484976	0.655926891
AC004922.1	545.8731056	0.367200308	0.282052438	1.301886662	0.192955133	0.756088994
AC004923.1	7.408886451	-0.051732935	0.611293503	-0.084628635	0.932556634	0.992669753
AC004923.4	14.26133567	-0.103432985	0.396613493	-0.260790383	0.794254161	0.976199083
AC004925.1	4.441705909	-0.808362992	0.786565827	-1.027711812	0.30408541	0.828171932
AC004943.1	17.95225181	0.147930565	0.296271597	0.499307278	0.617562929	0.937970956
AC004943.2	558.4719323	0.328159602	0.241223546	1.360396231	0.173704571	0.74088931
AC004947.1	12.0721452	-0.078811655	0.797918996	-0.098771498	0.921319699	0.991128803
AC004947.2	1.191994828	0.438810205	1.090650894	0.402337914	0.687435356	NA
AC004951.1	105.76602	-0.15900171	0.291464103	-0.545527589	0.585390711	0.92894458
AC004951.2	15.88670168	0.000299156	0.315832124	0.000947198	0.999244245	0.999990262
AC004951.3	3.662816918	0.008425325	0.519168985	0.016228482	0.987052113	0.99836781
AC004951.4	80.19973575	-0.409950961	0.288028254	-1.423301203	0.154648858	0.715835108
AC004967.1	8.445033878	0.141083687	0.322727728	0.437160103	0.661995242	0.9458671
AC004967.2	204.9066642	-0.233648174	0.272529465	-0.857331788	0.391261545	0.871101261
AC004974.1	9.732709614	-1.543470486	0.643861348	-2.397209417	0.016520479	0.366357187
AC004975.2	4.760970211	-0.74898308	0.534482425	-1.401324057	0.16111719	0.721939967
AC004980.1	299.86003	-0.502798376	0.219859103	-2.286911794	0.022200972	0.405660366
AC004980.2	6.497669024	-0.292862909	0.41848568	-0.699815843	0.484042319	0.899366144
AC004980.3	1.678510343	0.637322814	0.902062195	0.706517597	0.479866314	NA
AC004982.1	24.93198841	-0.943730121	0.41884425	-2.253176741	0.024248007	0.415477392
AC004982.2	126.4693229	-0.184096846	0.37223991	-0.494565039	0.620907186	0.937970956
AC004990.1	22.66593427	-0.02009362	0.753096915	-0.02668132	0.978713912	0.997170054
AC004997.1	37.37750961	-0.511423737	0.459103224	-1.113962417	0.26529531	0.809459286
AC005005.3	26.6054198	-0.395644076	0.359347823	-1.101005908	0.270894086	0.813637386
AC005005.4	7.460493134	0.231578284	0.644659206	0.359225901	0.719426102	0.962147759
AC005013.1	1.282974934	-1.407287354	0.836191568	-1.682972429	0.092380429	NA
AC005014.1	4.087622114	-0.832727794	0.366204122	-2.273944347	0.022969333	0.409051984
AC005014.2	10.26215695	-0.343344865	0.485926462	-0.70657783	0.47982887	0.89782166
AC005020.1	1.785891534	-0.532078729	0.516237694	-1.030685545	0.302688306	NA
AC005020.2	9.057628112	0.967504101	0.771658251	1.253798686	0.209915187	0.769512506
AC005021.1	5.049917809	-1.544248004	0.572088909	-2.699314706	0.006948244	0.25928914
AC005034.2	1.433570004	-0.430738396	0.612354541	-0.70341341	0.481798152	NA
AC005034.3	363.5651275	-0.050495313	0.194236986	-0.259967545	0.794888808	0.976204888
AC005034.4	4.765786814	-0.20560085	0.543266025	-0.378453355	0.705093839	0.95875826
AC005034.5	12.5736791	-0.333758508	0.236314496	-1.412348853	0.157847268	0.718009504
AC005037.1	18.5846302	0.186387287	0.374458767	0.497751163	0.618659441	0.937970956
AC005041.1	12.26076666	-1.002446816	0.429236243	-2.335419787	0.019521502	0.387864734
AC005041.3	29.03458574	-0.142303357	0.321247569	-0.442971001	0.65778671	0.944947263
AC005045.1	1.329116874	0.531658104	1.178345574	0.45119031	0.651852393	NA
AC005045.2	9.434359509	-0.091789725	0.477764904	-0.192123206	0.847645698	0.983260454
AC005046.1	78.50844025	-0.077826188	0.35894825	-0.216817292	0.828350735	0.9819228
AC005050.1	5.572602257	0.128855733	0.571011648	0.22566218	0.821464175	0.9805678
AC005052.1	2.496651344	-0.662190064	0.599777477	-1.104059571	0.269567298	NA
AC005062.1	415.4285864	-0.047048637	0.275536417	-0.170752882	0.864418079	0.984144566
AC005070.3	40.45146286	-0.207775689	0.28189648	-0.737063795	0.461083555	0.891632731
AC005072.1	1.958598109	-0.629297328	0.564376926	-1.115030219	0.264837472	NA
AC005076.1	31.53407199	0.258982306	0.338651721	0.764745281	0.444423237	0.886757399
AC005077.4	323.9186214	-0.625596974	0.56079405	-1.115555655	0.264612383	0.808576108
AC005082.2	1.649174454	-0.344432265	0.605884063	-0.568478833	0.569709874	NA
AC005083.1	176.6700315	-0.018676838	0.618948884	-0.03017509	0.975927415	0.996563668
AC005089.1	7.610339865	-0.110837374	0.546264449	-0.202900581	0.83921274	0.98213759
AC005099.1	4.347574952	-0.258193348	0.569917352	-0.453036474	0.650522477	0.944043499
AC005104.1	24.17034385	-0.183740946	0.316841057	-0.579915204	0.561971802	0.921566071
AC005154.1	3.460355814	-0.15618056	0.553270787	-0.282285932	0.777724272	0.97290852
AC005154.2	39.35852127	-0.091830381	0.441982701	-0.207769175	0.835409203	0.981925364
AC005154.5	1.57182732	0.000719846	1.164748991	0.000618027	0.999506886	NA
AC005162.2	22.76550945	-1.908329609	0.789022277	-2.418600419	0.015580344	0.360053162
AC005165.1	1.217908578	0.214455869	0.939078505	0.228368415	0.819359842	NA
AC005180.1	3.134484992	0.044405762	0.678584194	0.065438839	0.947824601	0.994491706
AC005180.2	2.639514086	-0.832829173	0.670816303	-1.241516	0.214415191	0.774554736
AC005183.1	2.360156499	-0.652621607	0.430924873	-1.51446725	0.129907374	NA
AC005220.1	1.019889763	0.75389444	1.003201409	0.751488617	0.452358649	NA
AC005224.2	1.120544932	-0.511597391	1.536413816	-0.332981509	0.739148241	NA
AC005224.3	16.17667795	-0.604747205	0.850550988	-0.711006411	0.477080263	0.89734969
AC005225.2	8.375415012	-1.040765656	0.552020409	-1.885375322	0.059379183	0.561816678
AC005225.3	1.950617956	-0.914232981	0.654128438	-1.397635277	0.162222619	NA
AC005225.4	24.55357592	-0.319639651	0.36273141	-0.881202021	0.378208486	0.864392309
AC005229.4	164.8140318	0.245746303	0.172460893	1.424939299	0.154174748	0.715835108
AC005253.1	288.0900633	-0.313582929	0.197298785	-1.589380937	0.111974416	0.667523158
AC005253.2	29.77494259	0.284492364	0.258524903	1.100444718	0.271138404	0.81366943
AC005255.1	2.950643123	0.686598264	0.562332648	1.220982394	0.222092686	0.780876797
AC005256.1	6.40378512	-0.487348437	0.640746028	-0.760595331	0.446898809	0.887881045
AC005261.1	1459.92902	-0.753638469	0.273665744	-2.753864837	0.005889609	0.244353265
AC005261.2	9.225342971	-0.211887906	0.345325016	-0.613589795	0.539486429	0.913629235
AC005261.3	149.6431051	-0.427980823	0.338451233	-1.264527298	0.206040829	0.764637062
AC005261.5	39.19142297	-0.663897069	0.258172655	-2.571523575	0.010125212	0.302746485
AC005262.2	1.22499951	0.005694485	1.196285102	0.00476014	0.996201972	NA
AC005264.1	3.441234039	0.18107979	0.612277947	0.295747692	0.767422772	0.971401317
AC005280.1	4.141277086	-0.776598787	1.099128801	-0.706558491	0.479840892	0.89782166
AC005280.2	5.036740075	0.142050685	0.988597904	0.143689041	0.885746026	0.987564644
AC005280.3	1.236787432	0.369856749	0.86183814	0.429148737	0.667814987	NA
AC005281.1	5.554758193	1.972341875	0.925316797	2.131531473	0.033045382	0.461648809
AC005288.1	482.2374181	0.283991089	0.164332859	1.728145483	0.083962145	0.621474389
AC005306.1	24.48067158	0.174560437	0.348931972	0.500270685	0.616884492	0.937873992
AC005307.1	0.560413257	1.766856648	1.458860491	1.211121049	0.225849015	NA
AC005324.2	143.5450094	-0.444542755	0.498523411	-0.891718914	0.372543613	0.861650502
AC005324.3	8.156544635	-0.588666494	0.415589972	-1.416459813	0.156640922	0.717135615
AC005324.4	2.721025597	0.488262906	0.507805717	0.961515182	0.336293195	0.846092993
AC005329.1	47.63408643	0.343595142	0.482899239	0.71152554	0.47675863	0.897257832
AC005329.3	5.08961732	-0.70650326	0.449049177	-1.5733316	0.115642056	0.672573294
AC005330.1	5.091350815	-0.161238233	0.70027239	-0.230250736	0.817896939	0.979583555
AC005332.1	11.59203462	0.116568348	0.397175372	0.293493394	0.769145048	0.97159902
AC005332.2	8.364920772	-1.272520712	0.4711181	-2.701065214	0.006911778	0.25928914
AC005332.3	29.77197607	-0.257734584	0.285261883	-0.903501655	0.36625971	0.859030346
AC005332.4	90.90569266	-0.217776822	0.30492301	-0.714202651	0.475101878	0.897048904
AC005332.5	323.8018066	0.064767341	0.257624063	0.251402531	0.801502911	0.977745688
AC005332.6	1697.79223	-0.11111652	0.141466641	-0.785460932	0.432183368	0.883012449
AC005332.7	2.264012477	-1.661262785	0.652936276	-2.544295434	0.010949843	NA
AC005336.1	89.13660045	-0.75136697	0.676603311	-1.110498512	0.266784269	0.810286523
AC005339.1	31.07965777	0.86828571	0.335027088	2.591688075	0.009550632	0.296533349
AC005343.4	2.338414286	-0.011480153	0.579329639	-0.01981627	0.984189939	NA
AC005355.2	2.360932058	-0.789313172	0.483394092	-1.632856473	0.102499187	NA
AC005363.1	0.573635757	-2.69257943	2.223441466	-1.210996319	0.225896815	NA
AC005363.2	2.169159361	-0.107272605	0.481172991	-0.222939788	0.823582369	NA
AC005383.1	2.268100702	-0.031201042	0.729192059	-0.04278851	0.965870123	NA
AC005387.2	1.614032846	-0.174892412	0.602622622	-0.290218796	0.771648858	NA
AC005392.2	8.212967432	-1.807503987	1.078978307	-1.675199563	0.093895083	0.639223349
AC005393.1	18.00274472	-0.235539412	0.537032724	-0.438594153	0.660955635	0.9458671
AC005476.1	2.869656877	0.890010721	0.482098456	1.846118174	0.064875049	0.573704323
AC005476.2	15.35678254	-0.74562435	0.43146613	-1.728117918	0.083967086	0.621474389
AC005479.1	4.480103759	-0.254143889	0.614588065	-0.413519077	0.679226348	0.949556206
AC005479.2	2.836035215	-0.524937539	0.607480172	-0.864122919	0.38752037	0.869216865
AC005480.1	7.004814628	-0.545311313	0.377171574	-1.445791123	0.148235797	0.708607821
AC005481.1	34.74351419	-0.107919782	0.577025392	-0.187027786	0.851638847	0.983307025
AC005498.2	1.160945471	0.133336028	1.073480098	0.124209129	0.901149694	NA
AC005498.3	6.404110302	0.255252176	0.830036144	0.307519351	0.758448096	0.970812724
AC005519.1	71.11677841	-0.449157376	0.253518154	-1.771697092	0.076444853	0.604019707
AC005520.1	69.21595045	0.019463135	0.297704254	0.065377416	0.947873505	0.994491706
AC005520.2	32.34645163	-0.193444967	0.37459368	-0.516412789	0.605566136	0.935201534
AC005520.5	30.6216835	-0.704532795	0.276287668	-2.549997254	0.010772377	0.308843763
AC005523.2	1688.933027	0.036647152	0.150711165	0.243161496	0.807880293	0.978418964
AC005532.1	8.994090455	-0.471422446	0.733917949	-0.642336717	0.520654579	0.909233949
AC005534.1	2.483375262	-0.404720417	0.585680746	-0.691025647	0.489549424	NA
AC005537.1	2.639360648	-0.555560054	1.975429121	-0.281235124	0.778530066	0.973172431
AC005538.2	86.2670423	-0.352610225	0.780913734	-0.451535439	0.651603689	0.944043499
AC005540.1	13.90781207	-0.295612727	0.383873668	-0.770078157	0.441253532	0.884800177
AC005544.1	1.351351113	0.70448729	1.44366927	0.487983851	0.62556128	NA
AC005546.1	2.333050094	-0.759826372	0.523502114	-1.451429424	0.146660321	NA
AC005550.2	1.820492136	0.863267204	1.179838626	0.731682439	0.464362417	NA
AC005551.1	4.859700904	-0.135347369	0.696414044	-0.194348994	0.845902625	0.982730243
AC005562.1	248.356537	0.318505121	0.227371626	1.400812964	0.161270011	0.722003325
AC005578.1	2.599187134	-0.046310669	0.485396415	-0.095407935	0.923990814	0.991665867
AC005586.1	111.8921728	1.534159258	0.672976886	2.279661144	0.022627793	0.407729402
AC005592.1	5.896728146	-0.420254607	0.658669964	-0.638035177	0.523450782	0.90956799
AC005606.1	70.8525618	0.002990169	0.25892486	0.011548405	0.990785911	0.998813878
AC005609.3	3.748883877	1.380259475	1.344155005	1.026860347	0.304486228	0.828171932
AC005614.1	4.852691731	0.037397874	0.386466838	0.09676865	0.922910121	0.991576619
AC005614.2	1.136282334	0.191038602	1.614722672	0.118310472	0.90582166	NA
AC005618.1	56.25966643	0.81539884	0.572728441	1.423709356	0.154530624	0.715835108
AC005618.3	1.867569755	0.458594249	1.122017496	0.408722904	0.682743023	NA
AC005622.1	8.575320422	-0.767216358	0.6153296	-1.246838049	0.212456886	0.772297662
AC005632.3	12.22125698	-0.083332441	0.355249891	-0.234574149	0.814539276	0.97948891
AC005632.4	2.385091622	-2.253495713	0.828684692	-2.719364478	0.006540749	NA
AC005632.5	3.174116011	-2.258445556	1.021928864	-2.209983137	0.027106333	0.435050581
AC005670.1	1.713934494	0.056168027	0.661869453	0.084862697	0.932370548	NA
AC005670.2	251.2381721	0.340992682	0.247530716	1.377577246	0.16833385	0.734775231
AC005670.3	270.7061593	0.26413221	0.209934059	1.258167502	0.208331185	0.766765434
AC005674.1	146.9891527	-0.939474372	0.315487283	-2.977851794	0.002902763	0.17114525
AC005682.1	3.828323358	-0.24652126	0.642744546	-0.383544693	0.701315939	0.957728521
AC005695.1	2.233886049	-0.86247773	0.525464456	-1.641362646	0.100722159	NA
AC005696.1	6.510489809	-0.466451354	0.451034397	-1.034181333	0.301051399	0.827671274
AC005696.4	12.54829175	-1.910235609	0.784279544	-2.43565655	0.014864791	0.353095954
AC005697.2	1.280393259	-1.44578518	0.871977959	-1.658052438	0.097306883	NA
AC005699.1	24.15327402	-0.598733611	0.677925153	-0.88318542	0.377136098	0.863958894
AC005702.1	1.104020558	0.028364142	1.060956667	0.026734496	0.978671499	NA
AC005702.3	1.301692183	0.228921282	0.710409801	0.32223835	0.747272133	NA
AC005703.5	3.648010306	0.746687217	0.66930043	1.115623393	0.264583374	0.808576108
AC005722.3	11.81746015	-0.578611924	0.606838009	-0.953486623	0.340343571	0.848432307
AC005722.4	1.830908578	-0.025016682	1.178536335	-0.021226908	0.98306465	NA
AC005726.1	285.250833	0.055986486	0.281643194	0.198785155	0.842430809	0.982577971
AC005726.2	15.95285517	-0.094969494	0.333828143	-0.284486182	0.776037822	0.972676878
AC005726.3	2.006116046	-0.308773601	1.060214624	-0.291236882	0.770870157	NA
AC005726.4	51.42384868	-0.155578108	0.298549597	-0.521113105	0.602287982	0.934180947
AC005730.2	1.641277268	1.027936222	0.880359529	1.1676323	0.242955115	NA
AC005740.1	1.761947088	-0.571083611	0.609392997	-0.937135172	0.348689031	NA
AC005740.4	8.361730895	-0.774446065	0.503524658	-1.538049929	0.124036407	0.682832541
AC005746.1	2.607932746	-0.303556019	0.446676522	-0.679588034	0.496765349	0.902757921
AC005753.1	12.70790417	0.092605921	0.57469973	0.161137923	0.871984772	0.985231568
AC005759.1	1.868838263	0.4135099	0.670301866	0.616901013	0.537300018	NA
AC005775.1	16.15344246	-0.080641512	0.407970855	-0.197664884	0.843307266	0.982730243
AC005776.2	12.61835684	-0.130037937	0.437597003	-0.297163684	0.766341546	0.971401317
AC005785.1	34.89894873	0.031659628	0.345439887	0.091650182	0.92697598	0.991900836
AC005785.2	11.41925396	-0.438390028	0.349126213	-1.255677781	0.209232818	0.768265091
AC005786.3	33.78549285	-0.559837589	0.60718682	-0.922018677	0.356518833	0.85566615
AC005786.4	1.219807552	-0.086637398	0.784052925	-0.110499426	0.912013305	NA
AC005790.1	1.331683653	3.410495368	1.224917701	2.784264906	0.00536492	NA
AC005821.1	6.368375755	1.78274389	0.975165705	1.828144571	0.067527857	0.579446143
AC005828.4	2.15658236	0.693279087	0.679604837	1.020120885	0.307671133	NA
AC005829.1	7.85140648	0.2473763	0.399556855	0.619126656	0.535832924	0.91249422
AC005829.2	31.88422981	-0.83704222	0.840033325	-0.996439302	0.319036745	0.83420971
AC005831.1	147.2189032	-0.537068441	0.590664895	-0.90926081	0.363212472	0.857748711
AC005832.4	2.102841327	1.139660248	1.051654753	1.083682877	0.27850543	NA
AC005833.1	734.9654195	-0.072859573	0.270916004	-0.26893787	0.787977494	0.975847003
AC005837.1	30.69927703	0.466679022	0.386587005	1.207177209	0.227363906	0.782551548
AC005838.1	1.310395494	0.804903675	1.254496842	0.641614748	0.521123355	NA
AC005839.1	137.6830408	-0.055339577	0.229574932	-0.241052352	0.809514541	0.978866727
AC005840.1	16.37408179	-0.168359207	0.339818743	-0.495438261	0.620290793	0.937970956
AC005840.2	100.0638227	-0.474391722	0.405056251	-1.17117492	0.241528474	0.792033496
AC005840.3	6.284049858	-1.07605933	0.358273936	-3.003454126	0.002669338	0.163226047
AC005840.4	32.29432893	-0.793540245	0.448933583	-1.767611682	0.077125844	0.605054571
AC005865.1	28.36428878	-0.340328765	0.476965315	-0.713529379	0.47551824	0.897257832
AC005899.3	1.674184334	0.002584612	0.715114225	0.003614265	0.99711624	NA
AC005899.7	4.240076247	-0.401989345	0.531654076	-0.756110718	0.449582816	0.888306318
AC005899.8	7.095242806	0.223079867	0.400715812	0.556703431	0.577730072	0.926781919
AC005906.3	3.131696419	-0.123692624	1.339251249	-0.092359536	0.926412388	0.991856272
AC005911.1	11.15054954	0.268979214	0.346825858	0.775545442	0.438017424	0.884332354
AC005912.1	40.73445917	0.255318016	0.307576326	0.830096447	0.406484256	0.875086049
AC005912.2	1.49556667	-0.214685135	0.635311183	-0.337921227	0.735422551	NA
AC005920.1	5.982347036	-0.647707772	0.768350327	-0.842984964	0.399236853	0.872754283
AC005921.2	38.27018558	0.223617242	0.504161124	0.443543207	0.657372875	0.944947263
AC005921.3	6.56832449	-0.426468478	0.370257037	-1.151817347	0.249396138	0.798274449
AC005943.1	94.26251062	0.093614266	0.774732569	0.120834298	0.903822283	0.989775989
AC005944.1	260.4776176	-0.012532842	0.238645591	-0.052516547	0.958117111	0.995500248
AC005962.1	10.4526794	-0.406051202	0.482206682	-0.842068801	0.399749444	0.872754283
AC005972.3	8.645217331	1.240915306	0.633829753	1.95780539	0.050252853	0.529155139
AC005993.1	15.57535093	0.446583633	1.157603146	0.385783016	0.699657375	0.957502971
AC006001.2	15.47926869	0.5147356	0.399672928	1.287892083	0.197783532	0.759300037
AC006001.3	1516.727932	-0.107760911	0.160260135	-0.672412454	0.501321156	0.904754588
AC006001.4	33.01736745	-0.023881628	0.435047121	-0.054894348	0.956222635	0.995282658
AC006017.1	5.758789915	-0.135062044	0.4051286	-0.333380671	0.738846952	0.966406845
AC006026.1	3.076195419	0.556712993	0.42325142	1.315324573	0.188400843	0.751456404
AC006027.1	120.0478709	-0.06820089	0.293988709	-0.231984726	0.816549877	0.979583555
AC006030.1	9.397064418	-0.201730489	0.572485255	-0.352376742	0.724555742	0.962938206
AC006033.1	1.042515621	-0.851123474	1.168331147	-0.728495064	0.466310589	NA
AC006042.1	13.50533187	-0.790600147	0.49181004	-1.607531533	0.107937818	0.659139642
AC006042.2	8.651410865	-0.211471423	0.440836516	-0.479704868	0.631437266	0.939846187
AC006042.3	3.71358829	-0.447819028	0.503515423	-0.889384929	0.373796242	0.86237077
AC006058.1	649.6864651	-0.421679544	0.815799133	-0.516891385	0.605231982	0.935201534
AC006058.2	1.033658644	0.009649733	1.122693185	0.008595165	0.993142135	NA
AC006058.3	28.73573146	-0.447423957	0.788930416	-0.567127275	0.570627713	0.924366436
AC006058.4	162.1531637	-0.241581615	0.803873985	-0.300521748	0.76377921	0.971401317
AC006059.1	2.839835361	0.409968303	0.444344514	0.922636129	0.356196861	0.85566615
AC006059.2	6.056367634	0.263154429	0.455992802	0.577102157	0.563870447	0.921926218
AC006064.2	47.47019933	-0.138111854	0.325262016	-0.424617224	0.671115735	0.949026953
AC006064.3	5.96604782	0.110884335	0.461377398	0.240333261	0.810071912	0.979051033
AC006064.4	2131.420057	0.138366738	0.24205968	0.571622413	0.567577808	0.923788147
AC006064.5	1.558771683	-0.424737961	0.77111282	-0.550811696	0.581762766	NA
AC006064.6	38.80998647	2.183326662	0.862516093	2.531346001	0.01136257	0.317237846
AC006077.2	35.76605508	0.063022855	0.323488057	0.194822819	0.845531658	0.982730243
AC006111.1	3.740519497	0.018802631	0.697547031	0.026955359	0.978495339	0.997170054
AC006111.2	63.75419383	0.211814134	0.300813605	0.70413748	0.481347161	0.898194748
AC006111.3	0.773798456	0.076679489	1.160963477	0.066048149	0.947339492	NA
AC006116.1	1.786696326	0.003432328	0.535870652	0.006405142	0.994889471	NA
AC006116.7	8.999993803	0.158800335	0.405084735	0.392017575	0.695045228	0.955908612
AC006128.1	231.0682402	-0.257322603	0.283613857	-0.907299123	0.364248638	0.858294735
AC006141.1	2.211905736	-0.226944584	0.440435244	-0.515273442	0.606361955	NA
AC006159.2	1.200004949	1.221079423	0.835945919	1.460715813	0.144093448	NA
AC006160.1	4.117372968	0.335229324	0.407529707	0.822588682	0.410741937	0.876627975
AC006206.1	1.519391003	0.151722702	1.406414386	0.107879088	0.914091606	NA
AC006206.2	4.918979756	-2.793629901	1.148121336	-2.433218348	0.014965273	0.354800491
AC006213.1	52.02339641	-0.152221576	0.339350238	-0.448567761	0.653743494	0.944418106
AC006213.2	84.47195895	0.091289656	0.372926325	0.244792737	0.806616918	0.978345686
AC006213.3	1.889199151	0.771976668	0.537810706	1.435405914	0.151171462	NA
AC006213.4	9.458352656	-0.095021372	0.456908503	-0.207965866	0.83525562	0.981925364
AC006213.6	38.51566468	-0.558676508	0.381909059	-1.4628522	0.143507826	0.705441478
AC006237.1	5.45070043	-1.044647691	0.961535137	-1.086437355	0.277285542	0.816588666
AC006238.1	4.386363612	-0.087550929	0.487655635	-0.179534332	0.857518162	0.983525561
AC006238.2	2.512476322	-0.336078961	0.632073803	-0.531708417	0.594927961	NA
AC006252.1	31.32310286	-0.196983843	0.238680723	-0.825302693	0.409199763	0.875991568
AC006254.1	61.46126393	-0.645377775	0.465024572	-1.387835856	0.165187034	0.729962418
AC006262.1	76.61415169	-0.60239443	0.706586254	-0.85254196	0.393913361	0.871194072
AC006262.2	2.804324031	-2.03656799	1.177036311	-1.730250776	0.08358548	0.621208092
AC006273.1	13.87162808	0.103655518	0.636876094	0.162756177	0.870710414	0.985231568
AC006277.1	62.04832811	-0.205140911	0.201888861	-1.016108121	0.309577902	0.83014291
AC006299.1	3.751234588	-0.731928666	0.473758365	-1.544940882	0.122360564	0.679053556
AC006305.1	1.137973976	-1.114171394	1.552037841	-0.717876436	0.472833478	NA
AC006330.1	35.43002148	-0.235152213	0.323872279	-0.72606465	0.467799138	0.893182061
AC006357.1	1.111194908	2.041552637	1.192154696	1.712489699	0.086806461	NA
AC006372.2	2.298525513	-1.350878582	0.740167899	-1.8250975	0.067986317	NA
AC006372.3	2.835638185	-0.835112322	0.734960459	-1.136268368	0.255844265	0.804153501
AC006378.1	20.11656392	-0.508699518	0.444447321	-1.144566508	0.252388773	0.800900738
AC006435.1	44.56582521	-0.023098046	0.348165675	-0.066342112	0.947105457	0.994454374
AC006435.2	21.88879321	-0.389846158	0.296041077	-1.316865087	0.187883851	0.750798934
AC006441.3	182.7682826	0.409970994	0.489929089	0.836796596	0.402706911	0.873638915
AC006449.2	2.116664034	-0.130649894	0.524308134	-0.249185326	0.803217429	NA
AC006449.5	82.1188351	0.278725803	0.235665223	1.182719283	0.236920419	0.787556899
AC006449.6	145.2101447	-0.026264448	0.245007994	-0.107198331	0.914631639	0.990485506
AC006449.7	184.8036809	0.010831963	0.299476011	0.036169719	0.971147031	0.996358317
AC006452.1	9.604978154	-1.049151121	0.507669967	-2.066600723	0.038771793	0.488598831
AC006460.1	3.512544436	-0.824100515	0.564141157	-1.460805516	0.144068822	0.706276166
AC006460.2	113.038987	-0.772348207	0.404655395	-1.908656642	0.0563064	0.551762516
AC006480.2	33.7841407	-0.603631258	0.262096288	-2.30308969	0.021273797	0.402392328
AC006483.2	3.481558793	-0.200344653	0.53501335	-0.374466642	0.70805717	0.95923139
AC006486.1	2.967007784	-0.099129458	0.862539778	-0.114927404	0.908502663	0.990364919
AC006486.2	31.34434988	-0.051001132	0.239652761	-0.212812619	0.831473121	0.981925364
AC006487.1	0.759669896	2.553481216	1.252705931	2.038372417	0.041512703	NA
AC006504.1	63.59931805	-0.6131325	0.35034697	-1.750072221	0.080105852	0.611800093
AC006504.3	5.428608051	0.239378558	0.367416795	0.651517734	0.514712333	0.907753989
AC006504.5	330.7436423	0.10908259	0.267374198	0.407977249	0.683290378	0.951951585
AC006504.7	37.50103239	0.011273499	0.344624898	0.032712374	0.973903956	0.996358317
AC006511.3	38.44186053	-0.220190344	0.341662202	-0.644467966	0.519272024	0.908730187
AC006511.5	6.745864949	-0.199947027	0.509880894	-0.392144576	0.694951393	0.955908612
AC006518.1	5.266135803	-0.494959824	0.470754146	-1.051418937	0.293066222	0.82408383
AC006518.2	3.692867183	-0.116895101	0.596751854	-0.19588561	0.844699701	0.982730243
AC006538.1	44.12826263	1.052550771	0.47109145	2.234281202	0.025464576	0.422766731
AC006538.2	26.10796322	-0.501464601	1.766336584	-0.283900931	0.776486303	0.972760032
AC006547.1	49.09790392	-0.262157186	0.290285305	-0.903101818	0.366471859	0.859030346
AC006547.2	7.249000513	-0.710822129	0.521020897	-1.364287178	0.1724772	0.740152206
AC006547.3	1.23362017	-0.571535577	0.747332471	-0.764767489	0.44441001	NA
AC006557.1	14.71017058	-0.79771186	0.454723024	-1.754280777	0.079382408	0.61068136
AC006557.5	1.50997692	-0.632257812	0.842373091	-0.750567437	0.452913024	NA
AC006557.6	9.008384702	-0.384654653	0.410319077	-0.937452521	0.348525835	0.85190044
AC006566.1	0.827080402	-0.850664444	1.066293572	-0.79777696	0.424999934	NA
AC006581.2	1.758171226	0.455695778	0.615743269	0.740074315	0.459254903	NA
AC006942.1	7.248968285	0.171363691	0.344262151	0.497770928	0.618645509	0.937970956
AC006946.1	1.781653178	-0.387518886	0.509110401	-0.761168667	0.44655633	NA
AC006946.2	1.189419739	-0.805350398	1.112224144	-0.724090015	0.469010474	NA
AC006960.3	2.3785893	-1.216568701	0.68939124	-1.76469997	0.077614204	NA
AC006971.1	3.469003599	-0.211908233	0.472610178	-0.448378479	0.653880071	0.944418106
AC006974.2	1.487901549	-1.387711178	1.414991789	-0.980720304	0.326730688	NA
AC006978.1	215.451636	-0.192073019	0.229334238	-0.837524396	0.40229787	0.87347219
AC006978.2	18.37673379	-0.305675081	0.628328896	-0.486488975	0.62662052	0.938851455
AC006994.1	1.089480457	0.206580218	0.855806523	0.24138659	0.809255505	NA
AC007000.1	27.18993187	-0.377949694	0.329591139	-1.146722861	0.251496179	0.799394158
AC007000.2	2.301929718	-0.233060167	0.510036736	-0.456947806	0.647708561	NA
AC007000.3	1.743725546	-1.013490083	0.652064805	-1.554278156	0.120118082	NA
AC007009.1	18.40722642	0.249842997	0.938222319	0.266294024	0.790012775	0.976023532
AC007014.2	2.016472546	1.271001662	0.667102248	1.905257652	0.056746587	NA
AC007032.1	18.14906834	-0.511342633	0.495192044	-1.032614799	0.3017842	0.827671274
AC007036.3	7.572593657	1.302345921	0.531178915	2.451802741	0.014214256	0.345747184
AC007038.1	61.37064711	-0.280412159	0.233160049	-1.202659549	0.229108094	0.783248111
AC007040.2	24.01892745	-0.456981664	0.448892154	-1.018021054	0.308667951	0.829359363
AC007066.2	164.5652467	-0.315001526	0.202226688	-1.557665452	0.119312574	0.675079619
AC007098.1	108.0776415	-0.303499447	0.291044433	-1.042794201	0.297043618	0.827336938
AC007099.1	2.416883287	0.756852706	1.040920704	0.727099291	0.467165133	NA
AC007114.1	81.55911608	-0.274653416	0.336018917	-0.817374861	0.413714237	0.877818358
AC007114.2	33.05058995	-0.594800352	0.461830761	-1.287918437	0.197774357	0.759300037
AC007128.1	72.55250253	-0.180691372	0.776927987	-0.232571583	0.816094096	0.979583555
AC007128.2	21.01295468	-0.206718785	0.894050209	-0.23121608	0.817146938	0.979583555
AC007161.3	21.87436365	-0.122690129	0.366857817	-0.334435096	0.73805126	0.966015223
AC007182.1	3.091433948	-0.894853284	0.677811661	-1.320209338	0.186765135	0.749784722
AC007182.2	12.89014326	0.289758297	0.344457226	0.841202552	0.400234471	0.872754283
AC007191.1	240.2595375	-0.123693068	0.333932492	-0.370413396	0.711074494	0.96019312
AC007192.1	1962.163506	-0.199412167	0.246626979	-0.808557798	0.418769548	0.880454122
AC007192.2	24.64517845	-0.472941438	0.420760119	-1.124016789	0.261005904	0.807095988
AC007207.1	2.029751968	-2.308340329	1.4497236	-1.592262366	0.111325765	NA
AC007216.3	30.25023649	-0.199367257	0.255751284	-0.779535703	0.435664215	0.883556472
AC007216.4	5.411089676	-0.229437044	0.451591122	-0.508063673	0.61140869	0.936519234
AC007220.1	2.758495367	-1.385041394	0.797666013	-1.736367567	0.082498863	0.617591489
AC007224.2	2.55359757	-0.946803132	0.524143138	-1.806382765	0.070858572	NA
AC007225.1	4.195435324	0.501221774	0.471112296	1.063911469	0.287368807	0.822336852
AC007238.1	66.98658096	0.175413383	0.262469331	0.668319542	0.503929642	0.905346699
AC007240.3	56.32543039	-0.188938892	0.453705701	-0.416434907	0.67709179	0.949556206
AC007255.1	198.0896046	-0.456785474	0.354144239	-1.289828898	0.197110072	0.75917024
AC007262.2	9.341122254	-0.420342545	0.380304404	-1.105279195	0.26903863	0.812314379
AC007272.1	6.886970814	0.470310948	0.498281362	0.943866224	0.345238014	0.850858563
AC007278.1	1.537332541	-2.441847528	1.193463996	-2.046016918	0.040754706	NA
AC007283.1	7.662788427	-0.054239641	1.007366112	-0.053843027	0.957060229	0.995472029
AC007292.1	13.16868327	0.008910649	0.354789257	0.02511533	0.979962973	0.997359726
AC007292.2	23.63514958	-0.717822069	0.297114525	-2.415977708	0.015693022	0.360093271
AC007298.2	1.076581367	-1.402855024	0.952615324	-1.472635375	0.140849381	NA
AC007308.1	12.9104744	-1.063566248	0.359354253	-2.959659557	0.003079792	0.176937616
AC007317.1	1.042052394	1.45051588	0.97938318	1.48105043	0.138593136	NA
AC007318.1	123.527304	0.316839777	0.281903296	1.123930729	0.261042414	0.807107858
AC007319.1	12.95689634	-0.18374899	0.423048537	-0.434344936	0.664037977	0.946831019
AC007326.4	10.16281842	0.350836474	0.640393293	0.547845328	0.583798111	0.927887058
AC007326.5	17.18797106	0.275964396	0.510849836	0.540206489	0.589054638	0.930613659
AC007336.1	38.9244559	-0.35310135	0.531289251	-0.66461226	0.506298526	0.905492643
AC007342.3	3.689330892	0.418734924	0.830548283	0.504166865	0.614144123	0.937038724
AC007342.4	64.60440497	0.604601872	0.760248769	0.795268465	0.426457353	0.881975927
AC007342.5	71.3380612	0.529570425	0.726580697	0.728852869	0.466091668	0.892929706
AC007342.6	9.786984583	-0.319007024	0.296803239	-1.07480978	0.282459901	0.818808894
AC007342.7	36.42188907	-0.543901735	0.269396504	-2.018963602	0.043491003	0.508899355
AC007342.8	14.39325629	0.48103547	0.738067112	0.651750312	0.51456226	0.907753989
AC007342.9	48.74317254	0.372138586	0.811639756	0.458502166	0.646591707	0.943680008
AC007362.1	2.575163681	0.241811743	0.77797193	0.310823223	0.755935014	0.970600005
AC007365.1	3.877822693	-0.330682393	0.503927344	-0.656210457	0.511688721	0.907753989
AC007382.1	159.6878001	-0.314459933	0.220990373	-1.422957607	0.154748445	0.715835108
AC007383.1	109.9259395	-0.382845618	0.216049544	-1.772026961	0.076390082	0.604019707
AC007383.2	67.5037321	-0.784414611	0.41502548	-1.890039645	0.058752658	0.559347353
AC007384.1	1.331431193	0.294343392	0.78977836	0.372691133	0.709378336	NA
AC007389.1	5.049845015	0.202702099	0.703519121	0.288125928	0.773250346	0.972329317
AC007389.3	1.699647852	-0.361671899	0.632016127	-0.57225106	0.5671519	NA
AC007390.1	92.89057734	-0.367267621	0.153441736	-2.393531451	0.016687051	0.366709789
AC007391.2	1.412747827	-1.292635488	0.886541935	-1.458064686	0.144822714	NA
AC007405.1	12.87962964	-0.666142545	0.518248283	-1.285373377	0.19866184	0.759300037
AC007405.2	6.210966258	0.065823826	0.574427786	0.114590255	0.908769904	0.990367008
AC007405.3	39.25897327	-0.248778871	0.508950687	-0.488807418	0.624978046	0.938488898
AC007406.3	2.203615458	-0.572719607	0.742421865	-0.771420716	0.4404576	NA
AC007406.4	338.2852302	-0.657133475	0.2871281	-2.288642161	0.022100152	0.40559874
AC007448.4	2.477198366	0.011407004	0.629318728	0.018125957	0.985538371	NA
AC007448.5	4.482475811	0.689935414	0.489550106	1.409325428	0.158738963	0.718642501
AC007450.4	0.989975373	0.025374712	0.925827126	0.027407614	0.978134626	NA
AC007485.2	264.1728238	-0.269728168	0.204873693	-1.316558333	0.187986713	0.750798934
AC007490.1	7.437879426	0.726040034	1.23014208	0.590208274	0.555051026	0.918632192
AC007494.1	1.841071957	-0.363224712	0.667346938	-0.544281679	0.586247653	NA
AC007496.3	4.740705491	0.306334974	0.490295294	0.624796888	0.532104373	0.911740301
AC007497.1	5.25050729	-0.577826663	0.452573297	-1.27675819	0.201687631	0.759410338
AC007529.1	1.445337361	-1.060540515	0.770436665	-1.376544709	0.168653056	NA
AC007529.2	2.990009479	-0.705255365	0.70733829	-0.997055264	0.318737686	0.83420971
AC007541.1	43.55890727	-0.070804645	0.376551221	-0.188034566	0.850849555	0.983297157
AC007546.1	4.087952247	-0.140551703	0.39696253	-0.354067935	0.723287972	0.962938206
AC007552.1	1.514990541	-1.255074416	0.718001	-1.748012073	0.080461937	NA
AC007552.2	1.810029592	-1.199354806	0.652640922	-1.837694766	0.066107396	NA
AC007556.1	1.025164863	0.410765983	0.998926425	0.411207445	0.68092043	NA
AC007560.1	6.223692793	0.085798771	0.501666259	0.171027589	0.864202072	0.984144566
AC007566.1	23.6628382	-1.03339815	0.42761743	-2.416641787	0.015664424	0.360093271
AC007610.2	2.260226083	-0.26260689	0.494420983	-0.53114026	0.595321587	NA
AC007610.4	13.42139579	-0.092529387	0.306144128	-0.302241262	0.762468152	0.971237554
AC007611.1	9.522371308	0.083578554	0.4722371	0.176984303	0.859520719	0.984130508
AC007613.1	14.88479033	-0.139656484	0.282227619	-0.494836345	0.620715647	0.937970956
AC007614.1	4.307888194	0.664621157	1.182159194	0.562209523	0.573973274	0.925333487
AC007620.2	88.62515366	0.60945197	0.71763007	0.849256456	0.395738605	0.871501975
AC007622.1	1.670161104	-0.284607152	0.546120283	-0.521143712	0.602266662	NA
AC007622.2	10.40163527	-0.007651153	0.31325923	-0.024424349	0.980514126	0.997375669
AC007637.1	10.5178741	0.565557987	0.565843062	0.999496193	0.317554383	0.83420971
AC007639.1	7.650322428	-0.181335466	0.545347985	-0.332513315	0.739501687	0.966711503
AC007663.2	57.39722696	-0.47534888	1.065546317	-0.446108135	0.655519137	0.944925029
AC007663.3	3.850945638	0.35883793	0.420571071	0.853215912	0.393539581	0.871194072
AC007663.4	12.13811842	0.058396934	0.327424298	0.178352474	0.858446171	0.983752263
AC007666.1	3.040209984	-0.084622021	0.540188307	-0.156652818	0.875518474	0.985944496
AC007673.1	1.917345009	-1.228475921	0.674721863	-1.820714561	0.068650258	NA
AC007681.1	10.72886778	-0.208108894	0.462887348	-0.449588643	0.653007079	0.944418106
AC007683.1	9.907878574	0.721757787	0.303119871	2.381096907	0.01726117	0.370626864
AC007684.2	3.057425868	0.38209573	0.552049455	0.692140398	0.488849164	0.900566463
AC007686.1	4.965601673	-0.071150726	0.821246963	-0.086637429	0.930959713	0.9922937
AC007686.3	72.33506844	0.43252285	0.255747796	1.691208512	0.090796986	0.633768725
AC007686.4	13.89675287	-0.205988696	0.706109192	-0.291723572	0.770497985	0.971637466
AC007688.2	13.63374497	0.28394228	0.292154544	0.971890685	0.331104934	0.841882729
AC007728.2	6.336635038	0.157657453	0.495407857	0.318237693	0.750304643	0.969621371
AC007728.3	0.765909095	0.473002413	1.453651195	0.32538921	0.744886521	NA
AC007731.1	58.18198565	-0.279334922	0.349638707	-0.79892448	0.424334203	0.881239491
AC007743.1	45.04121905	0.099317506	0.629756793	0.157707718	0.874687119	0.985757097
AC007744.1	31.16538197	0.473195686	0.886434733	0.533818981	0.59346678	0.931546794
AC007773.1	26.2278353	0.212547534	0.358306908	0.593199657	0.553047542	0.918632192
AC007780.1	5.901982478	-0.336722107	0.541573365	-0.621747909	0.534107644	0.91249422
AC007785.3	4.887720965	-0.536237271	0.495049301	-1.083199735	0.278719778	0.817424211
AC007786.1	3.616199225	-0.218503178	0.523097738	-0.417710042	0.676159129	0.949556206
AC007787.2	4.945604793	-0.808495994	0.683125467	-1.18352489	0.236601188	0.787369055
AC007823.1	9.774354791	-0.093580689	0.327679971	-0.285585624	0.775195515	0.972647057
AC007842.1	112.3303944	-0.334208064	0.389338855	-0.85839895	0.390672207	0.871101261
AC007846.1	1.713286842	-1.566801057	0.89624513	-1.748183623	0.080432237	NA
AC007848.1	3.514445824	-2.936858557	1.109608885	-2.646751119	0.008126914	0.275847394
AC007848.2	1.323112279	-0.598296812	1.098159831	-0.544817607	0.585878968	NA
AC007878.1	39.93533746	-0.565024324	0.338306079	-1.67015717	0.094888271	0.640294962
AC007879.3	8.949112537	0.201001372	0.599436806	0.335317034	0.737385946	0.966015223
AC007881.3	5.1636614	-0.417210107	0.380952167	-1.095177145	0.273439037	0.814797315
AC007906.2	121.5097709	0.082428928	0.59231866	0.139163146	0.889321231	0.988337124
AC007920.2	1.154552049	1.162467736	0.903326363	1.286874582	0.198138006	NA
AC007923.1	2.572963991	0.014248116	0.759638596	0.018756441	0.985035403	0.99750718
AC007938.1	10.14702257	-0.792765311	0.51168295	-1.549329151	0.121302615	0.677967928
AC007938.2	9.46680732	-0.044599196	0.455562544	-0.097899172	0.922012358	0.991380893
AC007938.3	15.80733179	0.112013739	0.294774907	0.379997539	0.703947242	0.958339414
AC007950.2	4.374157924	-0.232200189	0.458113555	-0.506861643	0.612251901	0.936896728
AC007952.1	10.68860789	0.348596724	0.589514441	0.591328558	0.554300299	0.918632192
AC007952.2	25.03361967	-0.014703032	0.537734807	-0.027342533	0.978186533	0.997170054
AC007952.4	6.694725292	-0.104642972	0.613404615	-0.170593715	0.86454324	0.984144566
AC007952.5	4.855987386	0.035699913	0.57145001	0.062472503	0.950186558	0.995138492
AC007952.6	5.32793277	-0.354443501	0.657003019	-0.539485347	0.589552005	0.930932002
AC007952.7	1.469925411	0.544075789	0.76487594	0.711325537	0.47688253	NA
AC007956.2	3.428042384	0.241561557	0.43315006	0.557685614	0.577059083	0.926535005
AC007996.1	321.6777	-0.552492596	0.251631206	-2.195644193	0.02811742	0.437568343
AC007998.2	1.823483953	-0.217264042	0.614850007	-0.353361046	0.723817785	NA
AC007998.4	9.645328455	0.121810184	0.610376486	0.199565657	0.841820289	0.982566724
AC008011.2	5.306773941	0.432756827	0.88885322	0.486870967	0.626349774	0.938631776
AC008012.1	5.679098299	-0.818893656	1.047783715	-0.781548371	0.434480039	0.883294123
AC008013.1	46.35995805	-1.406176394	0.466694215	-3.013057266	0.002586301	0.161751853
AC008014.1	114.0289002	-0.036321905	0.290895373	-0.124862436	0.900632457	0.989498625
AC008026.1	13.75935365	0.337867808	0.321050368	1.052382557	0.292624068	0.823909845
AC008026.3	1.890737921	-0.309437852	0.641015998	-0.482730311	0.629287238	NA
AC008035.1	5.437063496	0.154710806	0.473468746	0.326760335	0.743849162	0.96787368
AC008038.1	3260.567954	0.161102049	0.253964635	0.634348357	0.525853505	0.910896664
AC008040.1	6.807971224	0.356103651	0.531637253	0.669824488	0.502969681	0.905346699
AC008063.1	1.55623072	-0.058933536	1.144554992	-0.051490349	0.958934792	NA
AC008073.3	1.748295593	-0.229522659	0.918622429	-0.249855275	0.802699272	NA
AC008074.2	16.3420968	-0.396171363	0.310229703	-1.277025892	0.201593106	0.759410338
AC008079.1	67.27606053	-0.7231675	0.257204724	-2.81164159	0.004928939	0.226869514
AC008080.1	1.637193212	-2.381644815	0.866133666	-2.749742804	0.005964206	NA
AC008083.2	10.63940434	-0.402978892	0.70741985	-0.569646006	0.568917818	0.923972505
AC008105.1	119.4817385	-0.481854209	0.391331918	-1.231318446	0.218203786	0.777883957
AC008105.2	22.61073182	-0.315156888	0.386892134	-0.814585928	0.415309368	0.879537303
AC008105.3	241.2236091	0.632480468	0.661345251	0.95635444	0.338893194	0.847284432
AC008115.3	52.76289122	-0.239467787	0.279226303	-0.85761185	0.39110683	0.871101261
AC008115.4	2.18302716	-0.772557297	0.565137274	-1.367025911	0.171617184	NA
AC008124.1	888.8874733	-0.118209822	0.175406557	-0.673919058	0.500362775	0.904474266
AC008132.1	1.946849131	-0.954392641	0.772897871	-1.234823742	0.216896109	NA
AC008147.2	30.98485811	-0.052653078	0.348625072	-0.151030671	0.879951522	0.986895095
AC008147.4	1.377805865	-0.118684872	0.652862195	-0.181791614	0.855746266	NA
AC008149.1	1.688416769	0.129614589	0.59545699	0.217672462	0.827684321	NA
AC008163.1	0.638839347	1.894957054	1.06124603	1.785596365	0.074164636	NA
AC008264.2	792.8096882	-0.092018124	0.204990354	-0.448890018	0.653510997	0.944418106
AC008267.7	1.670668059	-0.265322123	0.556938431	-0.476393993	0.633793714	NA
AC008280.2	5.696454204	0.091910746	0.492395929	0.186660247	0.851927026	0.983307025
AC008393.1	64.22357077	0.118344408	0.256872267	0.460713058	0.645004485	0.943293621
AC008397.1	196.0306203	-0.177003168	1.017448733	-0.173967653	0.861890884	0.984144566
AC008397.2	182.4124338	-0.591312658	0.731814395	-0.808009055	0.419085369	0.880454122
AC008403.2	12.71588813	-0.500590991	0.465743104	-1.074822121	0.282454375	0.818808894
AC008406.3	6.550479112	0.042062447	0.47964183	0.087695535	0.930118668	0.992177357
AC008429.1	55.38425979	0.091558663	0.357718996	0.255951359	0.797988396	0.976985597
AC008429.2	31.15142623	-0.261592967	0.302919617	-0.863572223	0.387822929	0.869341009
AC008434.1	6.983362797	-0.283649666	0.33974208	-0.834897067	0.403775666	0.873944213
AC008438.1	8.272086077	0.149182382	0.355065119	0.420154992	0.674372232	0.949556206
AC008440.1	3.996711633	-0.368080124	0.661348735	-0.556559806	0.577828222	0.926781919
AC008443.1	1.607754386	0.30711714	0.701339203	0.437901002	0.661458049	NA
AC008443.2	0.221721803	0.173552935	1.472866753	0.117833426	0.906199644	NA
AC008443.3	5.902037746	0.268926056	0.577669927	0.465535842	0.641547776	0.942070823
AC008443.4	17.90995706	0.368383226	0.329218451	1.118962879	0.263155976	0.807974361
AC008467.1	25.87407526	-0.543702311	0.441410407	-1.231738768	0.218046683	0.777883957
AC008481.2	5.919156917	-0.383046005	0.402593358	-0.951446408	0.341377811	0.848873237
AC008494.1	3.947617782	-0.110512423	0.396425117	-0.278772507	0.780419415	0.973864789
AC008494.3	15.50948404	-0.249675374	0.313556955	-0.796268015	0.425876272	0.881685109
AC008498.1	4.715247305	-0.715050839	0.435780163	-1.640852198	0.1008281	0.651853248
AC008507.1	21.55503214	-0.801026333	0.343947689	-2.328919075	0.019863353	0.390105667
AC008507.2	3.077149227	-0.486476156	0.471718915	-1.031283971	0.302407673	0.827671274
AC008514.1	5.083766652	-0.696721806	1.533683962	-0.454279906	0.649627377	0.943992477
AC008514.2	3.469488815	1.753757178	0.582705607	3.0096796	0.002615234	0.162324714
AC008517.1	1.026470654	-1.493641935	2.161126941	-0.691140306	0.489477373	NA
AC008522.1	278.6139349	-0.073917504	0.30171219	-0.244993429	0.806461519	0.978345686
AC008537.2	9.767116026	-1.62045657	0.456957229	-3.546188717	0.000390846	0.054244183
AC008537.3	85.94600383	-2.649602077	0.510283079	-5.192416106	2.08E-07	0.00018993
AC008537.4	16.74585959	-1.100310107	0.473032088	-2.326079213	0.020014325	0.390901986
AC008543.1	63.06800249	-0.040161383	0.403154304	-0.099617895	0.920647686	0.990885642
AC008555.1	11.35757715	0.233289946	0.595162593	0.39197683	0.695075334	0.955908612
AC008555.2	17.41359379	-0.022224569	0.585782823	-0.037939946	0.969735564	0.996358317
AC008555.4	13.35174462	0.420641487	0.442935836	0.949666865	0.342281551	0.849113769
AC008555.6	54.47415764	-0.843974668	0.349845723	-2.41241957	0.015847033	0.361554485
AC008556.1	14.93301093	0.496096152	0.647066777	0.76668463	0.443269044	0.886609867
AC008569.2	4.708030283	-1.146951552	0.434850843	-2.637574631	0.008350125	0.279756298
AC008575.1	1.33771443	-0.608786312	1.515919739	-0.401595346	0.687981856	NA
AC008581.1	45.69198537	0.365469625	0.376088469	0.971765036	0.331167454	0.841882729
AC008581.2	77.10445254	-0.185437064	0.857408144	-0.216276303	0.828772379	0.981925364
AC008592.1	0.964628471	0.549427743	0.790016711	0.695463444	0.486764913	NA
AC008608.2	12.70934547	-0.829247879	0.33284822	-2.491369429	0.012725173	0.333546485
AC008610.1	7.362661076	-0.069866945	0.502665191	-0.138993005	0.889455676	0.988337124
AC008622.2	53.1496781	0.256668456	0.396150884	0.647905803	0.517045877	0.908048315
AC008635.1	2.189287382	0.700436144	0.733393616	0.955061687	0.339546502	NA
AC008649.1	1.335322053	0.923529624	1.167238238	0.791209192	0.428821928	NA
AC008655.1	98.94621799	0.103203257	0.543831213	0.18977075	0.849488777	0.983260454
AC008655.2	5.854025427	-0.235980317	0.426680405	-0.553061061	0.580221599	0.926796762
AC008663.2	6.255181605	-0.400665249	0.463970856	-0.863556933	0.387831331	0.869341009
AC008669.1	35.44697836	-0.183533837	0.376696069	-0.487219942	0.626102475	0.938488898
AC008676.1	5.022225916	-0.184930242	0.624220139	-0.296258052	0.767033019	0.971401317
AC008676.3	3.048604793	0.896772265	0.674405584	1.329722479	0.183609726	0.748621004
AC008686.1	22.15327815	-0.333755399	0.546860019	-0.610312305	0.541654947	0.913866119
AC008687.1	1.429331566	-0.276102149	1.044496545	-0.264339935	0.791517991	NA
AC008687.2	9.355559644	-0.485703932	0.514946047	-0.943213246	0.34557184	0.851316985
AC008687.3	26.90665212	-0.501212004	0.534440601	-0.937825462	0.348334114	0.851782233
AC008687.4	23.32642458	-0.889265056	0.479366532	-1.855083733	0.06358427	0.571100155
AC008687.5	1.682093653	-0.388820154	0.940731198	-0.413316955	0.679374409	NA
AC008687.6	6.174709474	0.462921743	0.91944714	0.503478366	0.614627987	0.937096204
AC008687.7	17.35996318	-0.478835643	0.633632056	-0.75569984	0.44982918	0.888437804
AC008687.8	10.19088195	-0.692336842	0.636248691	-1.088154447	0.276526931	0.816154513
AC008691.1	15.02679915	-0.158907595	0.460263609	-0.34525344	0.729903846	0.963738355
AC008734.1	4.112439415	-0.600564601	0.466575703	-1.287175045	0.198033283	0.759300037
AC008735.1	18.2549791	-0.521220627	0.3743467	-1.392347328	0.163817246	0.726227395
AC008735.2	136.2308079	-0.363402566	0.308924653	-1.176346929	0.23945627	0.790020419
AC008735.3	1.047422675	-0.206753603	1.059617581	-0.195120963	0.845298252	NA
AC008735.4	28.79674194	-0.231623867	0.222637952	-1.040361111	0.298172162	0.827671274
AC008735.5	1.046977807	0.153896063	0.918152868	0.167614859	0.866886281	NA
AC008736.1	27.07196108	-0.171116129	0.260931615	-0.655789178	0.51195978	0.907753989
AC008738.3	43.01388554	-0.613153197	0.657286694	-0.932855028	0.350894825	0.852720599
AC008738.5	0.780841937	-0.432954034	1.055440905	-0.410211535	0.68165078	NA
AC008738.7	38.7907199	0.031384974	0.890619108	0.035239503	0.971888763	0.996358317
AC008750.1	3.086912813	0.5437979	0.567950677	0.957473812	0.338328158	0.847243672
AC008750.4	5.646216843	-0.489622067	0.434057216	-1.128012733	0.259314542	0.80620519
AC008750.6	2.75762454	-0.068381752	0.618687063	-0.110527205	0.911991276	0.990485506
AC008750.7	17.39069212	-0.05899454	0.390759103	-0.150974192	0.879996074	0.986895095
AC008752.2	2.445769555	0.851780794	0.479723754	1.775565182	0.075804613	NA
AC008752.3	14.44940771	-0.424016745	0.3327256	-1.274373671	0.202531019	0.760056171
AC008758.3	6.355652004	-0.726993337	0.759905073	-0.956689675	0.338723911	0.84724432
AC008758.4	24.0522546	0.485162905	0.583898457	0.830902873	0.406028501	0.875086049
AC008758.5	4.81349109	0.302248547	1.169826959	0.258370304	0.796121132	0.976334376
AC008760.1	64.45212052	-0.143026546	0.374883391	-0.38152276	0.702815386	0.95824004
AC008760.2	45.77839009	-0.804219331	0.858304914	-0.936985584	0.348765973	0.851965473
AC008761.3	3.750379941	1.988140776	1.077926155	1.84441278	0.065123006	0.573721792
AC008763.1	14.60606966	-0.214232389	0.405817976	-0.52790266	0.597566898	0.932610567
AC008763.2	7.346812991	-1.097399069	0.689934235	-1.590585033	0.111702995	0.66656152
AC008764.10	1.63860134	-0.473520752	0.581922322	-0.813718145	0.415806437	NA
AC008764.2	12.17563059	-0.752347903	0.33264827	-2.261691917	0.023716444	0.413227687
AC008764.3	4.085915805	-0.702887927	0.466899141	-1.505438465	0.132211386	0.690956227
AC008764.4	365.1780301	-0.248523027	0.617992298	-0.402145832	0.687576705	0.953345113
AC008764.6	113.1237291	-0.083894616	0.300608404	-0.279082736	0.780181332	0.973856324
AC008764.8	102.0555404	-0.324352323	0.256447926	-1.264788249	0.205947245	0.764637062
AC008764.9	18.81625637	-0.244328717	0.36963997	-0.660991066	0.508618043	0.90682016
AC008770.1	2.622730627	0.995304768	0.909796241	1.093986459	0.273960917	0.814797315
AC008770.2	4.64053408	-0.442433187	0.677611724	-0.652930243	0.513801251	0.907753989
AC008770.3	3.322333609	-0.302180113	0.437888111	-0.690085218	0.490140599	0.900566463
AC008771.1	355.0375325	-0.005738591	0.229567005	-0.024997455	0.980056994	0.997359726
AC008781.1	5.584748663	-0.656957042	0.392044027	-1.675722613	0.093792538	0.639223349
AC008806.1	1.887182493	0.821502435	0.695377336	1.181376488	0.237453194	NA
AC008840.1	7.351379346	0.724476182	0.499755588	1.449660994	0.147153078	0.707192183
AC008870.1	5.909260328	-0.365444854	0.478463137	-0.763788945	0.444993026	0.887006425
AC008870.2	68.22924539	-0.217780959	0.229166064	-0.95031941	0.341949979	0.849034379
AC008870.3	17.68395319	-0.110059598	0.503102272	-0.218761878	0.826835544	0.981532596
AC008870.5	12.76101373	-0.854474261	1.040817017	-0.820964922	0.411666249	0.877236524
AC008875.1	16.32455679	-0.158728616	0.411945457	-0.385314641	0.700004316	0.957502971
AC008878.1	1.277494621	-1.192128747	1.118276574	-1.066041062	0.28640508	NA
AC008878.3	3.331803245	-0.762182176	1.67942631	-0.453834843	0.649947703	0.944009718
AC008878.4	1.379677313	-0.219903033	0.907060266	-0.242434865	0.808443222	NA
AC008894.2	907.1099323	-0.02215662	0.210258343	-0.105378077	0.916075811	0.99073417
AC008894.3	58.81427016	-0.300458639	0.321895725	-0.933403631	0.350611606	0.852720599
AC008895.1	27.27985789	-0.026352187	0.306491843	-0.08598006	0.931482268	0.992381316
AC008897.1	5.680574919	-0.979531012	0.453251573	-2.161119937	0.030686076	0.451500189
AC008897.3	4.921658641	0.109489476	0.424039309	0.258205958	0.79624796	0.976334376
AC008906.1	39.29977551	0.027072501	0.27811211	0.09734384	0.922453342	0.991527971
AC008906.2	2.09645612	-0.249574723	0.478529287	-0.521545347	0.601986924	NA
AC008914.1	2.330697636	0.029134547	1.040474551	0.028001211	0.977661186	NA
AC008915.1	2.272877908	-0.467030892	0.485041035	-0.962868826	0.335613356	NA
AC008915.2	104.6809473	-8.34E-06	0.181337266	-4.60E-05	0.999963285	0.999990262
AC008937.1	7.857351626	-0.366389425	0.382634481	-0.957544193	0.338292652	0.847243672
AC008937.3	27.52550893	-0.4278272	0.254210532	-1.682964103	0.092382041	0.636152988
AC008945.1	2.263949326	0.215531939	1.146693413	0.187959516	0.850908387	NA
AC008946.1	7.537496098	-0.453026172	0.427256481	-1.060314335	0.28900162	0.823195805
AC008957.1	3.01594208	-0.719324313	0.635928454	-1.131140317	0.257996037	0.805216251
AC008957.3	138.6293112	-0.787981612	0.846958695	-0.930366046	0.352181592	0.854058511
AC008966.1	281.2725781	0.15432017	0.226428029	0.681541814	0.495528718	0.902421378
AC008966.2	6.082451208	0.056847841	0.431004237	0.131896245	0.895066358	0.98871934
AC008969.1	314.4905468	0.219989659	0.534108398	0.411882045	0.680425881	0.950046803
AC008972.1	5.970716974	0.406334539	0.459374201	0.884539311	0.376405151	0.863907954
AC008972.2	6.577413489	0.161140459	0.41242876	0.390711013	0.696010857	0.95617169
AC008982.1	16.88013555	0.019946588	0.928814192	0.021475327	0.982866485	0.99750718
AC008982.2	15.07541059	-0.592863029	0.491490485	-1.206255355	0.227719046	0.782551548
AC008985.1	2.441139122	-0.036771683	0.560623591	-0.065590681	0.947703708	NA
AC008993.1	57.58958122	-0.605730335	0.28642644	-2.114784982	0.034448277	0.467997892
AC008993.2	57.41583595	-0.71460139	0.274026161	-2.607785284	0.00911301	0.290898473
AC009005.1	128.8420531	-0.239411993	0.410198698	-0.583648837	0.559456596	0.920222101
AC009019.1	8.795025641	-0.557839913	0.362471934	-1.538987877	0.123807256	0.682099565
AC009021.1	0.980949461	-1.463478979	1.231135446	-1.188722966	0.2345487	NA
AC009021.2	6.199277064	-2.338992301	0.889267585	-2.630245765	0.008532316	0.281759045
AC009032.1	2.501357452	-0.47742834	0.492093504	-0.97019842	0.331947598	NA
AC009034.1	13.13160766	-0.635196239	0.371807921	-1.708398889	0.087562353	0.626887838
AC009041.3	12.29963358	0.329368284	0.313482519	1.050675123	0.293407825	0.824411777
AC009053.1	390.6626788	-0.261045238	0.219665382	-1.188376775	0.234685002	0.786698989
AC009053.2	14.08772628	-0.18017574	0.350207506	-0.514482804	0.60691448	0.935409999
AC009054.2	3.756926684	-0.452321085	0.373089671	-1.212365607	0.22537246	0.782076311
AC009055.2	19.55571433	1.62838111	1.015471675	1.603571179	0.108808608	0.660038628
AC009060.1	35.5432083	-0.427057534	0.545182812	-0.78332905	0.433433909	0.883024186
AC009061.1	3.495393955	-0.137376628	0.726613975	-0.189064114	0.850042567	0.983260454
AC009061.2	76.91205997	0.030426137	0.260171235	0.116946584	0.906902383	0.990130222
AC009065.1	28.84993862	-0.353259986	0.394651313	-0.895119247	0.370723346	0.861107541
AC009065.2	76.5208306	-0.269459962	0.472660469	-0.570092021	0.568615286	0.923788147
AC009065.4	36.1212733	-0.276779937	0.376241043	-0.735645253	0.461946615	0.892062305
AC009065.5	47.33055356	-0.348208028	0.431212035	-0.807509993	0.419372719	0.880454122
AC009065.6	3.446903937	-0.284156819	0.492451659	-0.577024797	0.563922704	0.921926218
AC009065.7	6.094297395	-0.653715839	0.395655093	-1.652236633	0.098486321	0.647592782
AC009065.8	54.06200554	-0.087288444	0.248345916	-0.351479283	0.725228812	0.962938206
AC009078.2	5.359283113	-0.079416119	0.442760017	-0.179366059	0.85765028	0.983525561
AC009078.3	139.8731014	-0.114763393	0.284978729	-0.402708629	0.687162585	0.953314118
AC009084.2	23.24383152	0.136007633	0.812226832	0.167450307	0.867015744	0.98472773
AC009084.3	92.72817457	-0.543263934	0.287594436	-1.888993197	0.05889274	0.55978694
AC009086.2	19.08571538	-0.591474888	0.267397648	-2.211967429	0.026968915	0.433467852
AC009088.1	12.37668283	-0.208573407	0.332730111	-0.626854619	0.530754537	0.911446449
AC009088.3	16.6701926	-0.587238274	0.678544574	-0.865438021	0.38679842	0.868994922
AC009090.3	6.888849215	0.265933897	0.383408504	0.693604585	0.487930217	0.900534324
AC009090.4	54.87368858	-0.192049144	0.37379024	-0.513788547	0.607399836	0.935409999
AC009090.5	19.60935234	-0.510033581	0.394871503	-1.291644438	0.196480307	0.758997594
AC009090.6	314.7937795	-0.453431389	0.264391695	-1.714998607	0.086345482	0.626887838
AC009093.1	5.028221897	1.272897721	1.006099756	1.265180428	0.205806657	0.764637062
AC009093.10	0.800463737	0.952906272	1.275953881	0.746818742	0.455172981	NA
AC009093.2	2.603653629	0.168788984	0.883272507	0.191095028	0.848451143	0.983260454
AC009093.3	8.961682331	-2.747208075	0.756567621	-3.631146773	0.000282165	0.043295624
AC009093.4	22.54758673	-1.481883149	0.564609255	-2.624617178	0.008674644	0.28197158
AC009093.6	4.866673003	-0.663677148	0.588336682	-1.128056721	0.259295965	0.80620519
AC009093.8	3.312629516	-0.617219161	0.709726702	-0.869657516	0.384487596	0.867085789
AC009093.9	3.169137807	-0.212155761	0.880759881	-0.240878094	0.809649601	0.978922479
AC009095.1	2.642445302	-0.103749021	0.940273056	-0.110339247	0.912140332	0.990485506
AC009097.2	2.079071585	-0.769616946	0.707167971	-1.088308545	0.27645892	NA
AC009102.2	1.14245034	-0.09657516	0.903087287	-0.106938899	0.914837453	NA
AC009107.2	1.979530828	-0.928819757	0.490220785	-1.894696809	0.058132581	NA
AC009108.1	3.906880272	-0.521880548	0.529234752	-0.986104081	0.324082041	0.839205465
AC009108.3	14.97875779	-0.291229311	0.501536401	-0.580674326	0.561459969	0.921427019
AC009113.1	250.7078901	0.034704719	0.24872095	0.139532754	0.889029175	0.988337124
AC009118.2	48.55005489	-0.137444361	0.345400219	-0.397927833	0.690683383	0.954586635
AC009118.3	39.14312292	-0.791380395	0.248282619	-3.187417624	0.001435493	0.117425263
AC009119.1	1.384760761	0.179297161	1.078212288	0.166291149	0.867927831	NA
AC009120.1	23.15683807	-0.273444624	0.369055684	-0.740930533	0.458735561	0.890864043
AC009120.2	319.7116632	-0.332752301	0.269377461	-1.235264077	0.216732239	0.776688065
AC009120.3	16.00087464	-0.294262265	0.376410641	-0.781758623	0.434356442	0.883294123
AC009120.5	7.831711192	-0.398393714	0.331396441	-1.202166542	0.229299009	0.783248111
AC009121.2	33.57452791	0.054298493	0.362171944	0.149924625	0.880824084	0.986895095
AC009121.3	7.869679807	-0.275984241	0.452540105	-0.609855873	0.541957286	0.913866119
AC009123.1	1.996019988	1.801024363	1.655049565	1.088199653	0.276506978	NA
AC009126.1	67.39445581	0.280250146	0.251731269	1.11329096	0.265583488	0.809753333
AC009133.1	558.9862957	-0.404373053	0.240340565	-1.68250022	0.092471882	0.636152988
AC009133.2	85.95560521	0.706227856	0.943157241	0.748791214	0.453983056	0.889033978
AC009133.3	0.726897432	0.564482482	1.557257077	0.362485096	0.716989559	NA
AC009133.4	31.04603485	-1.119202519	0.651512419	-1.717852933	0.085823444	0.626734826
AC009133.5	1.904968002	-0.450109838	0.544165839	-0.827155631	0.408148856	NA
AC009137.2	1.79881588	-0.365014091	0.51468242	-0.709202562	0.478198784	NA
AC009139.1	3.596262388	0.484042039	0.710635545	0.681139639	0.495783137	0.902461049
AC009139.2	31.86922313	-0.821299882	0.675378473	-1.216058721	0.223962554	0.781921362
AC009145.4	1.090742252	-1.034161495	0.829445682	-1.246810391	0.21246703	NA
AC009148.1	30.77659922	-0.834010068	0.347165753	-2.402339694	0.016290573	0.36515635
AC009152.3	0.869348136	0.318191475	1.243020011	0.255982585	0.797964285	NA
AC009159.3	1.653534096	-1.074349044	1.027330017	-1.045768182	0.295668075	NA
AC009163.3	11.21768311	0.40703654	0.46350387	0.878172907	0.379849893	0.864475499
AC009163.4	5.220444435	-0.068703149	0.392895254	-0.17486378	0.861186671	0.984144566
AC009163.5	5.887921744	-0.283784708	0.520176371	-0.545554784	0.585372013	0.92894458
AC009163.7	52.68889678	-0.06402535	0.237826718	-0.269210079	0.787768024	0.975756309
AC009171.2	3.867894727	0.073226167	0.537324241	0.136279291	0.891600494	0.988452902
AC009220.2	6.703405259	0.159403242	0.348902994	0.456869802	0.647764631	0.94388905
AC009226.1	8.832969342	-0.269667308	0.549423596	-0.490818578	0.623554769	0.937970956
AC009229.4	2.922470637	-0.847241677	0.636656917	-1.33076647	0.183265864	0.748420445
AC009237.14	370.8701313	-0.105670584	0.326108063	-0.324035484	0.74591117	0.968668956
AC009237.15	16.90236692	-0.717256778	0.422191436	-1.698889928	0.089339925	0.63027541
AC009237.3	292.3391353	-0.221495852	0.348708019	-0.635190015	0.525304494	0.910896664
AC009237.6	6.965795891	-1.093054859	0.83736167	-1.305355735	0.191771744	0.754714607
AC009237.8	9.444868145	-0.663034788	0.454653491	-1.458329917	0.144749628	0.706276166
AC009238.1	6.974356425	-1.087023036	0.836400652	-1.299643936	0.193723034	0.756463719
AC009238.2	1.565401924	-2.433758926	0.968370937	-2.51325069	0.01196243	NA
AC009242.1	6.282509099	-0.664642983	0.444282176	-1.495992905	0.134655504	0.695781128
AC009245.1	87.127828	0.133096728	0.249831913	0.532745099	0.594210042	0.931600643
AC009264.1	1.349603022	-0.684739438	2.009377407	-0.34077194	0.733275276	NA
AC009268.2	2.553139078	0.332630266	0.452559852	0.734997293	0.462341143	NA
AC009269.4	7.107593546	-0.066652631	0.427116472	-0.156052588	0.87599157	0.985944496
AC009269.5	3.763235349	1.088010612	0.582065681	1.869223093	0.061591783	0.568808748
AC009271.1	1.503510565	0.76527429	2.482054323	0.308322942	0.757836611	NA
AC009275.1	146.8452255	0.202953222	0.363662805	0.55808078	0.576789224	0.926340155
AC009283.1	132.4205603	0.085395663	0.339001972	0.251903144	0.801115929	0.977659829
AC009299.1	13.97186826	1.482892928	1.061172862	1.397409395	0.162290495	0.723070907
AC009299.2	6.702327739	-0.823576275	0.37786307	-2.179562755	0.029289888	0.442825824
AC009303.2	1.907457292	-1.089788026	0.464595515	-2.345670567	0.018992886	NA
AC009303.4	79.09895868	0.129543194	0.216061835	0.59956537	0.548795932	0.917407567
AC009309.1	21.76555906	0.098024886	0.328356014	0.29853233	0.765296905	0.971401317
AC009318.1	80.74142224	-1.283091305	0.4187441	-3.064141809	0.002182954	0.15097908
AC009318.2	30.30874399	-0.61616013	0.270944261	-2.274121353	0.022958691	0.409051984
AC009318.3	8.784179542	-0.753847222	0.31096465	-2.424221599	0.015341241	0.357875371
AC009318.4	8.224661824	-1.696392759	0.55916355	-3.03380426	0.002414911	0.158391596
AC009319.1	2.587139585	-0.005677095	0.910226711	-0.006237013	0.995023616	0.999339091
AC009336.1	0.923203445	-3.143898216	1.601433685	-1.963177274	0.049625579	NA
AC009403.1	271.1917953	-0.101295879	0.233611684	-0.433607932	0.664573174	0.94699053
AC009403.2	19.56365234	-0.04335087	0.313281706	-0.138376641	0.889942757	0.988452902
AC009404.1	142.2980259	-0.501953589	0.323786437	-1.550261318	0.121078808	0.677651694
AC009407.1	3.159604181	-1.214749172	0.671334235	-1.809455126	0.070380326	0.588044774
AC009486.1	2.315653402	-0.879536149	0.469872144	-1.871862719	0.061225598	NA
AC009495.1	1.291123978	-0.414296769	0.904609497	-0.457984103	0.646963862	NA
AC009495.3	10.84611947	-0.869237655	0.606276192	-1.433732128	0.15164872	0.713540938
AC009506.1	106.9770596	-0.167032457	0.271175149	-0.615957832	0.537922351	0.91305594
AC009509.1	12.47879898	-1.975229956	0.518936113	-3.80630661	0.000141057	0.026693913
AC009509.4	3.623825933	-0.252868579	0.632511467	-0.399784972	0.6893149	0.954424128
AC009511.2	1.083638675	0.681438287	1.118809214	0.609074611	0.542474985	NA
AC009533.1	607.2301463	-0.033009014	0.296228313	-0.111430988	0.911274588	0.990485506
AC009549.1	86.64921175	-0.030282254	0.568326004	-0.053283245	0.95750623	0.995500248
AC009554.2	11.57470899	-0.355244624	0.334515099	-1.061968878	0.288249814	0.822847632
AC009570.1	9.073154669	-0.537259709	0.318265516	-1.688086458	0.091394634	0.634367189
AC009630.1	2.156865255	0.13954606	0.50201709	0.277970736	0.781034823	NA
AC009630.2	156.0023777	0.079785596	0.313844916	0.254219813	0.799325745	0.977525119
AC009630.3	7.87036735	0.847874904	2.413316578	0.351331819	0.725339426	0.962938206
AC009646.2	1.145727588	-1.667792982	1.137610643	-1.466049032	0.142634929	NA
AC009652.1	1.403487696	-1.468171038	0.812742742	-1.806440048	0.070849631	NA
AC009686.2	4.173624656	0.523484298	0.428264698	1.222338197	0.22157976	0.77992936
AC009690.1	13.28152453	-0.777393373	0.527834378	-1.472797919	0.140805534	0.70229354
AC009690.2	116.5033867	-0.195772659	0.221699844	-0.883052758	0.377207767	0.863958894
AC009704.2	2.878202979	-0.041430994	0.424087649	-0.097694413	0.922174952	0.991385135
AC009779.2	381.647093	-0.090628344	0.173338886	-0.52283908	0.601086241	0.933172257
AC009779.3	313.0072297	0.148221135	0.348906837	0.424815794	0.670970964	0.949024773
AC009802.1	20.40946608	-0.045991484	0.375491136	-0.122483542	0.902516079	0.989646998
AC009812.1	40.12877236	-0.322732106	0.353365839	-0.913308732	0.361080191	0.856633539
AC009812.3	12.13851464	-0.867333396	0.490264258	-1.769114066	0.076874841	0.604715393
AC009812.4	21.90528361	-0.52817665	0.460602318	-1.146708624	0.251502065	0.799394158
AC009831.1	53.00272379	-0.1310043	0.279671377	-0.468422266	0.639482648	0.941764989
AC009878.1	1.038100962	0.833868167	1.628243681	0.512127378	0.608561865	NA
AC009879.3	16.83558143	0.22578844	0.729705382	0.309424112	0.756998931	0.970734014
AC009902.2	8.698975692	-0.371259971	0.399358754	-0.929640248	0.352557381	0.854364474
AC009902.3	12.85988114	-0.476082484	0.406573347	-1.170963339	0.241613514	0.792040902
AC009927.1	8.621969852	-0.325419653	0.387513517	-0.839763359	0.401041082	0.872775493
AC009948.1	40.19471687	-0.39672342	0.404354519	-0.981127702	0.326529771	0.840233602
AC009948.2	17.62726132	-0.353741519	0.409947976	-0.862893684	0.388195924	0.869726889
AC009948.3	4.044420085	-0.664965021	0.497890536	-1.335564693	0.181691597	0.746928762
AC009949.1	3.320452705	-0.351131795	0.402993795	-0.871308193	0.383585898	0.866211674
AC009950.1	22.7645276	-0.240701779	0.392592447	-0.613108532	0.539804579	0.913629235
AC009955.2	2.384729379	0.252849211	0.714723946	0.353771848	0.723509873	NA
AC009955.3	2.688433283	0.151564875	0.662190362	0.228884146	0.818958963	0.979868663
AC009955.4	9.62601658	-0.478215793	0.621422718	-0.769549905	0.441566931	0.884822997
AC009961.1	21.49580714	-0.119440375	0.286081654	-0.41750449	0.676309441	0.949556206
AC009962.1	66.62796936	-0.491704542	0.273206802	-1.799752199	0.071899775	0.592268102
AC009977.1	1.704421446	4.109611971	2.284307734	1.799062319	0.072008823	NA
AC009996.1	9.66267741	-0.319475229	0.284950306	-1.121161208	0.262219249	0.807974361
AC010132.2	3.11763308	1.492859073	1.007783103	1.48132973	0.13851873	0.700989246
AC010132.3	1403.723343	-0.062664536	0.217503797	-0.28810778	0.773264237	0.972329317
AC010132.4	8.376736001	-0.66757524	0.428253186	-1.558833094	0.119035889	0.674773227
AC010148.1	11.15897979	0.143652791	0.335151717	0.428620186	0.668199653	0.948158503
AC010168.2	310.4184004	-0.346319088	0.271134374	-1.277296873	0.201497457	0.759410338
AC010173.1	28.3913868	-0.160872222	0.40397188	-0.398226286	0.690463391	0.954569792
AC010182.1	3.729914483	0.148114319	0.561273242	0.263889863	0.791864787	0.976023532
AC010186.1	2.510252885	-0.367618227	0.600122845	-0.612571626	0.540159624	NA
AC010186.2	465.9096839	-0.562232432	0.350682435	-1.603252331	0.108878956	0.660038628
AC010186.3	195.718328	-0.644430722	0.349102675	-1.845963287	0.064897536	0.573704323
AC010197.2	3.532299908	-0.394592952	0.75922576	-0.519730721	0.603251272	0.934339775
AC010198.1	7.77633726	-0.794805737	0.58009069	-1.37014048	0.170643054	0.738665288
AC010198.2	1982.294455	-0.471928873	0.291611474	-1.618348093	0.105587602	0.658302702
AC010201.1	4.803459854	-0.332977647	0.493720757	-0.674425051	0.500041121	0.904420694
AC010201.2	42.63575779	-0.577128259	0.340877729	-1.693065315	0.090443035	0.632683681
AC010203.1	49.46785862	-0.24052381	0.30013175	-0.801394089	0.422903536	0.880960711
AC010207.1	29.76900413	-0.216549892	0.384904436	-0.562606901	0.573702592	0.925254248
AC010210.1	44.91111659	-0.94902444	0.444615038	-2.134485697	0.032803043	0.460168218
AC010226.1	13.55313468	-0.03684219	0.306435427	-0.120228234	0.904302352	0.989775989
AC010240.2	2.052885213	0.122371124	0.530351594	0.230735846	0.817520023	NA
AC010245.1	5.866501312	-0.840577768	0.494979141	-1.698208468	0.089468423	0.63027541
AC010245.2	31.89980389	-0.226015651	0.291324361	-0.775821324	0.437854491	0.884332354
AC010247.1	2.820661569	-0.881842503	0.97640134	-0.903155769	0.366443229	0.859030346
AC010247.2	3.193473999	-0.589770163	0.77566654	-0.760339827	0.447051481	0.887881045
AC010260.1	5.768090283	0.030235223	0.578994453	0.052220229	0.958353215	0.995500248
AC010271.1	19.85766173	-0.677019522	0.288314503	-2.348197938	0.018864493	0.383144489
AC010271.2	3.506075537	0.888308543	0.442602092	2.007013885	0.044748185	0.513212234
AC010273.3	2.871789215	0.633138761	0.575167754	1.100789737	0.270988179	0.81366943
AC010275.1	3.626794522	-0.307762535	0.681246648	-0.451763743	0.651439192	0.944043499
AC010285.3	4.122636917	-0.580798764	0.51764409	-1.122004048	0.261860719	0.807839269
AC010300.1	37.58031818	-0.40969994	0.5490822	-0.746154109	0.455574326	0.889473496
AC010319.1	8.582891212	-0.804844954	0.522120225	-1.541493541	0.123196714	0.680557159
AC010319.4	23.38867017	-0.286223951	0.308086792	-0.929036746	0.352870043	0.854553627
AC010320.4	3.057232349	0.325660358	0.444572045	0.732525496	0.463847887	0.892785212
AC010323.1	3.184498703	5.011904083	2.960726517	1.692795351	0.090494428	0.632683681
AC010325.1	1.59063378	-0.165611224	0.624188823	-0.265322316	0.790761175	NA
AC010326.2	3.242902753	0.646599268	0.596677092	1.08366699	0.278512477	0.817424211
AC010326.3	66.14396184	-0.451114216	0.28183769	-1.600617063	0.109461761	0.662240957
AC010326.4	185.8735082	-0.42454512	0.29226009	-1.452627761	0.146327134	0.707175379
AC010327.4	11.19025315	0.128618891	0.699614595	0.183842492	0.85413702	0.983422984
AC010327.5	21.2360849	0.371200029	0.416300318	0.891664054	0.372573026	0.861650502
AC010327.6	379.6355212	-0.01707546	0.218131158	-0.078280703	0.937604767	0.993346796
AC010328.1	1.563867195	1.114172035	1.205930344	0.923910772	0.355532774	NA
AC010328.2	5.76528378	1.031343143	0.397443392	2.594943489	0.009460647	0.296533349
AC010331.1	20.76684401	-0.194890236	0.382186966	-0.509934281	0.610097504	0.935849037
AC010336.1	33.76178926	-0.043298179	0.32723864	-0.132313772	0.894736114	0.988662908
AC010336.2	8.26300641	0.635421975	0.451566442	1.407150567	0.159382746	0.719815606
AC010336.3	70.03232829	1.838004597	0.67199073	2.735163617	0.006234928	0.248467337
AC010336.4	2.82636708	-0.695385376	0.525260342	-1.323887071	0.185540553	0.749434134
AC010336.5	1.310144978	1.88357364	0.860249643	2.189566313	0.028555704	NA
AC010342.1	7.389288521	0.145955067	0.376968849	0.387180711	0.698622429	0.95733129
AC010343.1	240.7070188	0.328757509	0.27044741	1.215606053	0.224135027	0.781921362
AC010343.3	18.77929811	0.420822542	0.798965219	0.526709464	0.598395362	0.932697193
AC010359.2	14.01479866	-0.009715943	0.396006745	-0.024534792	0.980426032	0.997359726
AC010401.1	11.39463281	0.061654139	0.330651351	0.186462686	0.852081938	0.983307025
AC010422.2	9.945876509	-0.988233666	0.385135102	-2.56594027	0.010289655	0.304212999
AC010422.3	285.8649295	0.163959938	0.380389907	0.431031253	0.666445646	0.94751708
AC010422.4	1.814858048	0.908250061	0.670081931	1.355431357	0.175280165	NA
AC010422.6	150.8852986	0.107775498	0.221714973	0.48609932	0.626896749	0.93898497
AC010422.7	5.947696829	-0.00637759	0.648874389	-0.009828697	0.99215796	0.998869926
AC010422.8	560.3765076	-0.400835162	0.32017453	-1.251927072	0.210596439	0.769953297
AC010435.1	7.504095379	-0.773309029	0.387701389	-1.994599584	0.046086569	0.518343743
AC010442.2	1.626540787	-0.081546734	0.791101152	-0.103080034	0.917899451	NA
AC010457.1	2.481225693	1.020923021	1.011821745	1.00899494	0.312977061	NA
AC010463.1	3.950362696	-1.950273621	1.201262282	-1.623520234	0.104478242	0.657242023
AC010463.3	11.0032389	-0.194024078	0.277889585	-0.698205648	0.485048595	0.899366144
AC010478.1	86.80841674	0.106087969	0.559302842	0.189678938	0.849560726	0.983260454
AC010487.1	4.103526743	-0.703180419	0.538968173	-1.304678929	0.192002199	0.754714607
AC010491.1	57.56504457	-0.410284415	0.302486955	-1.356370607	0.17498128	0.741464417
AC010501.2	6.102110787	-0.106368086	0.40222886	-0.264446679	0.791435746	0.976023532
AC010503.1	1.055209618	1.456860849	1.621500024	0.898464895	0.368937753	NA
AC010503.4	289.3926335	-0.208071936	0.564073753	-0.368873636	0.712221915	0.960725685
AC010504.1	5.325428156	-0.658196354	0.360018474	-1.828229387	0.067515132	0.579446143
AC010507.1	162.6382785	-0.375418273	0.401375738	-0.935328763	0.349618897	0.852720599
AC010507.2	231.4901591	-0.602752234	0.349172532	-1.726230387	0.084305973	0.621474389
AC010522.1	97.44122396	-0.109540129	0.278843246	-0.392837663	0.694439385	0.955908612
AC010530.1	3.580611785	-0.562686342	0.421656677	-1.334465627	0.182051305	0.747157693
AC010531.1	7.256897115	-0.37911914	0.41383991	-0.916100963	0.359613943	0.856238298
AC010531.5	1.677499496	0.035158224	0.512366061	0.068619345	0.94529262	NA
AC010531.6	18.96049512	-0.268638672	0.434711794	-0.617969597	0.53659538	0.91249422
AC010531.7	15.03851931	0.428394264	0.402275428	1.064927744	0.286908629	0.821952304
AC010533.1	0.343996287	-0.344056919	2.676290241	-0.128557402	0.897707875	NA
AC010536.1	53.40404785	0.237071154	0.294072499	0.806165672	0.420147329	0.880454122
AC010536.3	1.942109672	0.854612047	0.93220153	0.916767479	0.359264498	NA
AC010538.1	70.96468109	0.068095773	0.209306509	0.325339966	0.744923786	0.968353884
AC010542.2	2.184891864	1.226097026	1.354236563	0.905378764	0.365264762	NA
AC010542.3	1.707520502	-0.513851911	0.931048582	-0.551906657	0.581012307	NA
AC010542.4	13.47354069	-0.397622076	0.376054782	-1.057351468	0.290351212	0.823675462
AC010542.5	31.74584042	-0.434434759	0.317827574	-1.366888194	0.171660353	0.739923844
AC010547.1	11.37358508	0.351936701	0.354188115	0.993643451	0.320396482	0.835960233
AC010547.2	1.317181154	-0.309921578	1.267828764	-0.24445066	0.806881811	NA
AC010547.4	57.47751926	-0.284350806	0.417251077	-0.681486092	0.495563964	0.902421378
AC010595.1	7.106190693	0.362396072	1.206312355	0.300416447	0.76385952	0.971401317
AC010615.1	17.06964016	0.072049564	0.517712392	0.139169093	0.889316531	0.988337124
AC010615.2	24.25623734	-0.597032526	0.796001424	-0.75003952	0.453230903	0.888976571
AC010618.3	59.52977187	-0.285123004	0.270910941	-1.052460274	0.292588428	0.823909845
AC010619.2	3.127800443	-0.543040567	0.649288792	-0.836362145	0.402951202	0.873638915
AC010624.1	4.654120213	-1.94639423	0.592737967	-3.283734698	0.001024413	0.09586023
AC010624.3	1.361404318	0.09782792	0.829773007	0.117897207	0.906149106	NA
AC010632.1	2.665204549	-0.453246888	0.532273929	-0.851529379	0.394475351	0.871246621
AC010642.1	6.802792259	-0.583006194	0.378472654	-1.54041828	0.123458428	0.681068596
AC010642.2	306.4009785	-0.10006633	0.166408055	-0.601331049	0.547619513	0.917019958
AC010643.1	16.57441872	-0.028103221	0.824263957	-0.034094928	0.972801453	0.996358317
AC010653.2	51.46004117	0.090451568	0.435553454	0.207670419	0.835486317	0.981925364
AC010654.1	21.93159001	-0.021899383	0.37295845	-0.058718023	0.953176704	0.995254722
AC010655.2	3.743239686	-0.280623097	0.509473507	-0.55080999	0.581763935	0.92738091
AC010655.3	7.996181224	-0.159834965	0.427323418	-0.374037457	0.708376449	0.959257347
AC010655.4	25.26345758	0.368331011	0.41085365	0.896501738	0.369984853	0.860641496
AC010680.2	85.97072404	-0.646808116	0.432685655	-1.49486841	0.134948788	0.695973036
AC010680.3	11.76616152	-0.354763476	0.476872749	-0.743937406	0.456914344	0.889607116
AC010680.4	17.39261445	-0.778414761	0.57449411	-1.354956904	0.175431288	0.741503533
AC010680.5	1.857886945	0.043146329	0.634370458	0.068014405	0.945774168	NA
AC010719.1	29.44045292	-0.85042429	0.72283023	-1.176520094	0.239387108	0.790020419
AC010733.1	819.5637224	-0.410780262	0.17255691	-2.380549475	0.01728684	0.370626864
AC010735.1	75.55479483	0.609379008	0.663091455	0.918996925	0.35809718	0.856238298
AC010735.2	69.81090738	1.138549031	0.546198549	2.084496625	0.037115017	0.482031578
AC010754.1	5.42251584	-1.142396703	0.550877095	-2.073777823	0.03809995	0.485938289
AC010761.1	182.4251117	-0.01081004	0.246767494	-0.043806578	0.965058583	0.996232504
AC010761.2	1.024925656	1.136752669	1.373941153	0.827366344	0.408029451	NA
AC010761.3	12.04599146	-0.366248274	0.337528383	-1.085088816	0.27788232	0.816992574
AC010761.4	52.87068856	-0.444767686	0.324175522	-1.371996515	0.170064523	0.738177898
AC010776.2	9.954139803	0.139081236	1.160722521	0.119822984	0.904623374	0.989856677
AC010809.1	15.53241749	-0.310313164	0.348112176	-0.891417152	0.372705419	0.861650502
AC010809.2	24.93888157	-0.561722699	0.349364415	-1.607841769	0.107869838	0.659139642
AC010809.3	1.203017488	-0.830347593	0.798044003	-1.040478457	0.298117668	NA
AC010834.1	19.23806436	0.5843687	0.670952454	0.870953965	0.383779289	0.866308805
AC010834.2	1.947555213	0.158485716	0.48130796	0.32928131	0.741943069	NA
AC010834.3	44.07631152	-0.25619781	0.269055191	-0.952212848	0.340989046	0.848873237
AC010864.1	31.55573927	-0.056865401	0.31416737	-0.181003525	0.856364809	0.983422984
AC010878.1	1.94934188	0.097300507	0.42927129	0.226664371	0.820684734	NA
AC010883.1	6.661560183	-0.361786388	0.53343172	-0.678224363	0.497629448	0.902915067
AC010889.1	4.648704872	4.763906215	1.849065086	2.576386441	0.009983899	0.3016894
AC010894.1	24.88216632	-0.353027878	0.328107945	-1.075950413	0.281949434	0.81867405
AC010913.1	23.41723648	-0.050629819	0.353898309	-0.143063186	0.886240279	0.98758085
AC010967.1	2.999978084	0.100822224	0.908894556	0.110928406	0.91167312	0.990485506
AC010969.1	1.277153057	-0.14895475	1.013548474	-0.146963617	0.883160738	NA
AC010969.2	147.2522279	-0.080487063	0.212862616	-0.378117417	0.70534337	0.95875826
AC010970.1	2.867532582	0.721091472	0.801015022	0.900222158	0.368002037	0.859331858
AC010973.1	2.986833145	0.052492874	0.447952619	0.117183986	0.906714256	0.990130222
AC010973.2	101.1752888	-0.00436067	0.262926557	-0.016585125	0.986767591	0.998225279
AC010976.1	49.24508576	-0.313387453	0.235668336	-1.329781752	0.18359019	0.748621004
AC010976.2	1.78188942	-1.094381951	1.10476825	-0.990598663	0.321881591	NA
AC010978.1	1.58879656	-0.477475925	0.551643533	-0.865551568	0.386736125	NA
AC010997.4	22.20935754	-0.394302132	0.479829983	-0.821753842	0.411217009	0.876784609
AC010997.5	4.545916521	-0.367956487	0.594939754	-0.618476887	0.536261029	0.91249422
AC010998.2	3.831297728	-0.523951089	0.548460508	-0.955312334	0.339419772	0.847657303
AC010998.3	0.997777298	-3.237955385	2.214200508	-1.462358704	0.14364294	NA
AC010999.2	7.87618652	-0.308590232	0.496496736	-0.621535268	0.534247497	0.91249422
AC011005.1	33.38605751	0.286951209	0.351456037	0.81646402	0.414234794	0.878494354
AC011005.4	2.134594684	0.179205774	0.939784476	0.190688162	0.848769914	NA
AC011008.2	9.848380929	-0.206834476	0.709766389	-0.291412047	0.770736202	0.971690081
AC011199.1	6.812290631	-0.62720708	0.493333483	-1.271365316	0.203598716	0.761474592
AC011239.1	1.22672767	-0.78362162	1.052590549	-0.744469557	0.456592452	NA
AC011287.1	1.152453195	-0.157506585	0.991786131	-0.158811038	0.873817752	NA
AC011290.2	39.10834646	-0.351115747	0.208165982	-1.686710497	0.091659033	0.634398549
AC011294.1	49.23698055	-1.585516573	0.661851979	-2.395575782	0.016594284	0.366709789
AC011298.1	5.189620055	-0.124464577	0.930750912	-0.133724905	0.89362011	0.98850503
AC011306.1	3.163750593	1.357601441	0.968953867	1.401100184	0.161184117	0.721983838
AC011330.1	86.85749063	-0.312435185	0.554842061	-0.563106526	0.573362348	0.925254248
AC011330.2	43.47860063	-0.789056258	0.296775893	-2.658761295	0.007842851	0.272120487
AC011330.3	1.434245249	-0.313634005	1.041231483	-0.301214485	0.763250945	NA
AC011337.1	40.7264677	0.213529943	0.475416422	0.449142969	0.653328526	0.944418106
AC011346.1	8.502022941	0.074430249	0.393467627	0.18916486	0.849963608	0.983260454
AC011352.3	0.941779592	-0.703696275	1.263161467	-0.557091308	0.577465046	NA
AC011374.1	0.773774912	-0.237585834	1.087679468	-0.218433684	0.827091223	NA
AC011374.2	8.957857496	-0.405539076	0.402483573	-1.007591621	0.313650553	0.832899034
AC011379.1	5.548468474	-1.07825112	0.423951329	-2.543337044	0.010979926	0.311064324
AC011379.2	110.6112208	-0.975234634	0.474440594	-2.055546354	0.039826263	0.493182809
AC011411.1	5.099909612	-0.321607755	0.373856873	-0.860242992	0.38965511	0.87056216
AC011416.3	21.17385276	-0.155832015	0.5607036	-0.277922266	0.781072031	0.974006454
AC011442.1	3.823094358	0.368165862	0.571074505	0.644689719	0.51912828	0.908730187
AC011445.1	5.113470805	0.238143581	0.423207487	0.562711172	0.573631576	0.925254248
AC011446.1	40.76231341	-0.686201679	0.791162152	-0.867333803	0.38575914	0.868399803
AC011446.2	52.70246857	0.139350114	0.344303769	0.404730145	0.685675881	0.953273248
AC011447.1	54.97267371	0.762979324	0.47033453	1.622205634	0.104759326	0.657539692
AC011447.3	26.63057615	-0.65799837	0.858720719	-0.766254214	0.443525056	0.886757399
AC011447.6	8.159351428	-0.34209762	1.147657925	-0.298083264	0.765639615	0.971401317
AC011447.7	43.94604871	-0.989213677	1.058881888	-0.934205871	0.350197708	0.852720599
AC011448.1	762.5932601	0.170739117	0.384791791	0.443718188	0.657246344	0.944947263
AC011450.1	8.298829173	0.87656331	0.686997826	1.275933165	0.201979146	0.759667208
AC011451.1	4.452902812	-0.567355353	0.506252945	-1.120695413	0.262417536	0.807974361
AC011451.2	1.52906421	-0.108934096	0.669648224	-0.162673612	0.870775425	NA
AC011451.3	1.001805613	0.859061025	0.913802068	0.940095295	0.347168682	NA
AC011455.2	0.911382159	1.850925197	2.328474413	0.79490897	0.426666456	NA
AC011461.1	6.260284602	-0.247957613	0.391862456	-0.632766955	0.526885839	0.91100714
AC011462.1	296.8210435	0.170436744	0.551411647	0.309091666	0.757251799	0.970790781
AC011462.4	11.97645473	-0.881497139	0.413897604	-2.1297469	0.033192515	0.461704889
AC011466.1	3.575217366	-0.118403269	0.439062206	-0.269673107	0.787411752	0.975756309
AC011466.3	2.775466909	-0.470075266	0.455370785	-1.032291228	0.301935709	0.827671274
AC011466.4	6.542484829	0.038901031	0.352226023	0.110443375	0.912057755	0.990485506
AC011468.1	14.44679972	-0.558548451	0.43323963	-1.289236747	0.197315793	0.75917024
AC011468.2	8.4788163	0.33637809	0.661850406	0.508238851	0.611285848	0.936519234
AC011468.5	20.58802854	-0.084428032	0.39054628	-0.216179328	0.828847967	0.981925364
AC011472.1	6.269897032	-0.301381219	0.381168851	-0.790676411	0.429132845	0.882612904
AC011472.3	176.557686	0.189346898	0.410917698	0.460790321	0.644949047	0.943293621
AC011472.4	5.143872111	-0.896099606	0.478199391	-1.873903696	0.0609437	0.566955508
AC011472.5	2.262901471	-0.659946998	0.513653589	-1.284809475	0.198858871	NA
AC011473.2	3.444977105	0.113209916	0.908351099	0.124632332	0.900814631	0.989498625
AC011473.4	12.5633296	0.627027225	0.803666918	0.780207834	0.435268552	0.883556472
AC011476.2	1.767087617	-0.852348675	0.947530853	-0.899547146	0.368361295	NA
AC011476.3	47.74936677	-0.324685418	0.288750657	-1.124449105	0.26082255	0.806629979
AC011477.1	35.30381688	-0.12821172	0.315791735	-0.406000872	0.68474196	0.952897717
AC011477.2	8.705936641	-0.284412009	0.489444361	-0.581091604	0.561178717	0.921337079
AC011477.3	2.070485654	-0.462117039	0.68572496	-0.673910191	0.500368413	NA
AC011479.1	14.94643288	-0.623251705	0.426983585	-1.459661979	0.144382996	0.706276166
AC011479.3	5.306487222	-1.046706842	0.454866927	-2.301127606	0.021384419	0.402392328
AC011481.2	2.487566843	-1.193336405	0.667819531	-1.786914503	0.073951308	NA
AC011481.3	10.47544918	0.629376189	0.498626327	1.262220134	0.206869586	0.765684385
AC011483.1	7.886397464	0.109054143	1.06268476	0.102621348	0.918263499	0.990880678
AC011483.2	10.55738602	1.338244063	1.05495856	1.268527613	0.204609596	0.763085065
AC011483.3	11.43359098	0.253522828	0.931755445	0.272091598	0.785551589	0.975155195
AC011487.1	4.218617471	-1.230703712	0.449384657	-2.738642037	0.00616935	0.248220903
AC011495.1	39.10960579	0.016926838	0.31658326	0.053467255	0.95735962	0.995500248
AC011497.2	131.2756821	-0.01245145	0.210394092	-0.059181556	0.9528075	0.995254722
AC011498.1	1.673126674	-0.379093292	0.591580591	-0.640814283	0.521643352	NA
AC011498.2	3.793267022	-0.920626707	0.637784829	-1.443475395	0.148886599	0.71016663
AC011498.3	2.484774823	-0.183115667	0.525841804	-0.348233377	0.727664924	NA
AC011498.4	19.71896101	-0.854544567	0.628270213	-1.360154515	0.173781033	0.74088931
AC011498.6	11.32516856	0.07287796	0.336258096	0.216732209	0.828417046	0.9819228
AC011498.7	193.2866049	-0.308057617	0.297663333	-1.034919601	0.30070646	0.827671274
AC011499.1	4.436770275	0.226579592	0.75284705	0.300963645	0.763442217	0.971401317
AC011500.3	0.677267848	-0.506506373	2.357222481	-0.214874233	0.829865375	NA
AC011503.1	2.12407538	0.555749531	0.83710545	0.663894293	0.506757969	NA
AC011503.2	34.80713976	-0.581042989	0.818460311	-0.70992201	0.477752501	0.89762299
AC011503.3	1.625393352	-0.741955744	0.798231481	-0.929499477	0.352630296	NA
AC011510.1	1.82935413	0.29180672	0.83119648	0.351068282	0.725537123	NA
AC011511.1	73.84543647	-0.059072447	0.251842006	-0.234561534	0.814549068	0.97948891
AC011511.2	1.520537586	0.007938941	0.681589802	0.011647681	0.990706705	NA
AC011511.3	4.049301305	0.043350386	0.480063263	0.090301402	0.928047706	0.992093324
AC011511.4	645.1768746	-0.145078499	0.252223621	-0.575197907	0.565157458	0.922300722
AC011511.5	13.02557451	0.57310309	0.591310509	0.969208362	0.33244124	0.843474735
AC011523.1	1.123336652	-0.50525443	1.960896882	-0.257664967	0.796665486	NA
AC011558.1	202.148695	0.473992127	0.288322692	1.643964002	0.100183638	0.651299106
AC011603.2	3652.570288	0.461068989	0.356645421	1.292793801	0.196082385	0.758801109
AC011611.3	4.421475787	2.771851389	1.980915144	1.399278206	0.161729572	0.722750969
AC011611.4	4.989517869	0.909592227	0.546118221	1.665559201	0.095801243	0.641879305
AC011611.5	8.657434797	-0.200469339	0.327539202	-0.612046854	0.540506758	0.913866119
AC011632.1	0.724723704	-1.161765402	0.984231596	-1.180378081	0.237849876	NA
AC011676.1	1.621705627	-0.021441809	0.596341682	-0.035955576	0.971317781	NA
AC011676.2	2.437304827	1.05816701	1.034204123	1.023170366	0.306227302	NA
AC011676.5	21.29571445	-0.901556511	0.553709485	-1.628212149	0.10347991	0.655926891
AC011700.1	4.751677511	-0.386492495	0.771594279	-0.500901193	0.616440663	0.937603136
AC011731.1	2.124591751	-0.273236935	0.484498252	-0.563958557	0.572782337	NA
AC011747.1	1.152496174	3.023846439	1.151395084	2.626245745	0.008633246	NA
AC011755.1	0.823790021	1.933613046	1.298387448	1.489241942	0.13642367	NA
AC011767.1	3.625782863	1.217541681	0.690112342	1.764265912	0.07768722	0.605874515
AC011773.1	1.733804087	-0.838689189	0.503530871	-1.665616227	0.095789877	NA
AC011773.3	7.881084774	0.32333072	0.574676338	0.562630996	0.573686181	0.925254248
AC011773.4	8.617690451	-0.035571433	0.377014352	-0.094350342	0.924830861	0.991766707
AC011815.1	141.5876926	-0.051517372	0.272256144	-0.189223911	0.849917328	0.983260454
AC011815.2	5.657453429	-0.615925727	0.479529675	-1.284437145	0.198989043	0.759300037
AC011815.3	12.90073758	-0.483420609	0.379803903	-1.272816328	0.203083226	0.760531366
AC011816.1	1.271593049	-1.095183342	0.745424225	-1.469208144	0.141776342	NA
AC011816.2	1.328540971	-0.65331388	0.69329551	-0.942331041	0.34602318	NA
AC011825.2	2.832577058	-0.674494794	0.444635445	-1.516961371	0.129276437	0.687764809
AC011825.3	2.822225714	0.23843473	1.225682149	0.19453227	0.845759131	0.982730243
AC011840.5	1.462340542	0.652370461	0.827918852	0.787964255	0.430717615	NA
AC011899.1	0.967433154	-3.200406099	1.261001919	-2.5379867	0.011149222	NA
AC011912.1	22.56071266	0.108407842	0.366615282	0.295699189	0.767459816	0.971401317
AC011921.1	5.379716626	0.240038182	0.419321829	0.572443802	0.567021348	0.923576191
AC011933.2	2.509313064	-0.132649046	0.536641893	-0.247183546	0.804766179	NA
AC011939.1	5.141991233	0.0685882	0.342528941	0.200240598	0.841292418	0.982566724
AC011939.3	3.065373502	-0.586251003	0.644253739	-0.909969112	0.3628388	0.857748711
AC011944.1	12.18650967	0.304479527	0.627344193	0.485346849	0.627430328	0.939040461
AC011978.2	38.5694359	-0.284875689	0.280387394	-1.016007476	0.309625826	0.83014291
AC011979.1	2.225543079	0.099259321	0.471937506	0.210323018	0.833415571	NA
AC011997.1	4.161617533	-0.073590043	0.801898327	-0.091769792	0.926880945	0.991900836
AC012020.1	10.80115537	0.254233395	0.447847653	0.567678303	0.570253427	0.924258015
AC012063.1	51.57358313	-0.222799432	0.278678377	-0.799485899	0.42400872	0.881135288
AC012065.2	5.731617801	0.065761883	0.509712446	0.129017613	0.897343712	0.989498625
AC012065.3	11.78553213	0.016731968	0.410933029	0.040717018	0.967521494	0.99635436
AC012073.1	147.5612902	-0.066323592	0.21883518	-0.303075548	0.761832288	0.971235001
AC012085.1	422.9354399	0.455791467	0.349949686	1.302448566	0.192763089	0.755996089
AC012087.2	2.486332247	0.296080032	0.738845246	0.400733488	0.688616353	NA
AC012150.1	0.314270149	-0.972656529	1.568017924	-0.620309573	0.535053993	NA
AC012150.2	1.027826639	-1.100146123	0.825822351	-1.332182547	0.18280021	NA
AC012158.1	6.079899988	-0.435224278	0.403895931	-1.077565396	0.281227752	0.818517984
AC012173.1	2.313828993	-0.28789147	0.469320238	-0.613422237	0.539597186	NA
AC012181.1	41.36329558	-0.320372914	0.345115603	-0.928306083	0.35324882	0.854590464
AC012181.2	15.82952251	-0.148674348	0.420973196	-0.353168205	0.723962343	0.962938206
AC012184.2	132.5579034	0.349813453	0.581219877	0.601860787	0.547266808	0.917019958
AC012184.3	32.34044027	0.028157952	0.301236322	0.093474624	0.925526508	0.991766707
AC012213.1	1.802516345	1.052581929	1.599830387	0.657933452	0.510580894	NA
AC012213.2	5.510051164	-0.464274996	0.539788118	-0.860105994	0.389730617	0.87056216
AC012213.3	3.992516736	-0.429042243	0.445586776	-0.962870232	0.33561265	0.845394268
AC012213.4	0.843760493	0.861523748	1.480509614	0.581910269	0.560627123	NA
AC012236.1	7.136661876	-0.482582843	0.624313804	-0.772981216	0.439533497	0.884576871
AC012254.2	15.58795123	0.049167901	1.131232258	0.04346402	0.965331646	0.9963139
AC012254.3	17.10651938	-0.425106044	0.435271603	-0.976645482	0.328744694	0.841084799
AC012254.5	2.286117335	-0.310063676	0.630549805	-0.491735424	0.622906392	NA
AC012291.3	20.85735128	0.0163588	0.356655088	0.045867283	0.963416031	0.996232504
AC012306.2	67.0178135	0.100027586	0.263353902	0.379821923	0.704077608	0.958339414
AC012309.1	1.481523961	-0.292454793	0.763242711	-0.383174039	0.701590725	NA
AC012313.1	519.6946866	-0.255415969	0.214122	-1.192852529	0.232927133	0.786175324
AC012313.10	4.407231161	0.733840593	0.89139655	0.823248187	0.410366872	0.876357469
AC012313.2	13.53249939	-0.530721996	0.40280422	-1.317568114	0.187648266	0.750312755
AC012313.3	14.50832479	0.001023475	0.515639689	0.001984865	0.998416308	0.999990262
AC012313.4	8.006917068	-0.057093298	0.301382999	-0.189437686	0.84974979	0.983260454
AC012313.5	59.35294243	0.420415344	0.397970497	1.05639827	0.290786296	0.823675462
AC012313.6	6.549822927	0.071604364	0.418261934	0.171195028	0.864070417	0.984144566
AC012313.8	26.76373073	-0.282756193	0.308045679	-0.917903454	0.358669413	0.856238298
AC012313.9	3.61262667	-0.253197091	0.428823364	-0.590446118	0.5548916	0.918632192
AC012317.1	1.425576765	-0.090413078	1.092585124	-0.082751519	0.934049119	NA
AC012321.1	2297.57692	-0.48412672	0.279457952	-1.732377687	0.083206338	0.619715861
AC012354.1	2.206850548	-0.30548254	1.282319955	-0.238226457	0.811705458	NA
AC012354.4	1.986404124	-0.332309746	1.181131948	-0.281348537	0.778443086	NA
AC012354.7	1.618441107	0.587131011	0.988091389	0.594207193	0.552373542	NA
AC012354.8	1.827588861	-0.740694948	1.04406602	-0.709433057	0.47805578	NA
AC012354.9	1.854548091	-2.597339891	0.943261198	-2.753574403	0.005894837	NA
AC012358.1	7.133533284	-1.115872754	0.438687451	-2.543662354	0.010969706	0.311064324
AC012358.2	14.89285546	-0.451439275	0.330955026	-1.364050216	0.172551762	0.740152206
AC012360.1	1.914787949	0.784898721	0.558798814	1.40461773	0.160134981	NA
AC012360.2	1.829610613	-0.457253113	0.675023904	-0.677388031	0.49815979	NA
AC012360.3	399.6139195	-0.134681333	0.205657639	-0.654881255	0.51254421	0.907753989
AC012363.1	9.171339869	-0.210714666	1.161343999	-0.181440354	0.856021947	0.983422984
AC012368.1	35.62001322	-0.976894262	0.540979322	-1.805788545	0.070951375	0.588972708
AC012378.2	1.768335616	-0.905918054	0.897374782	-1.009520294	0.312725174	NA
AC012409.1	2.285184287	0.682876435	0.785783831	0.869038542	0.38482605	NA
AC012409.3	2.338300133	0.192000964	0.679142889	0.282710704	0.77739861	NA
AC012409.5	1.155049556	-1.089270459	1.141009388	-0.954655124	0.339752131	NA
AC012414.4	3.458464834	1.259022085	0.862894528	1.459068339	0.144546299	0.706276166
AC012414.6	1.812809425	0.578500707	0.550782352	1.050325423	0.29356852	NA
AC012435.2	59.36042558	-0.245976685	0.277194046	-0.887380837	0.374873897	0.863158534
AC012441.1	3.781310832	-0.135642294	0.451579036	-0.30037332	0.763892412	0.971401317
AC012441.2	2.568563122	-0.090380196	0.632675125	-0.142854037	0.886405459	0.987675814
AC012442.1	2.863984143	-0.073634947	0.442355374	-0.166461067	0.86779412	0.98472773
AC012447.1	6.956236494	-0.325451179	0.371907607	-0.875086104	0.381527058	0.865246883
AC012464.1	1.539643396	-1.459771233	0.710261193	-2.055259736	0.039853924	NA
AC012464.2	2.184221726	-0.568263023	0.55767046	-1.018994305	0.30820567	NA
AC012467.2	161.0559032	-0.205134431	0.238807479	-0.858995004	0.390343272	0.870929473
AC012485.1	2.836393916	-0.630576483	0.456074595	-1.382616988	0.166782337	0.731888027
AC012485.2	0.27650879	1.066416577	1.96345255	0.543133358	0.587037986	NA
AC012485.3	6.693088838	-0.815599476	0.479280439	-1.701716592	0.088808509	0.629063435
AC012501.2	4.759131947	-0.256836616	1.086028142	-0.236491677	0.813051165	0.979196819
AC012508.2	1.427622465	-0.301651561	1.271062051	-0.237322451	0.812406646	NA
AC012511.1	2.394293931	0.522297365	0.867103926	0.602346903	0.546943246	NA
AC012513.1	1.125066525	-0.606300016	1.035851988	-0.585315299	0.55833573	NA
AC012513.2	4.511292256	-0.370856511	0.399338663	-0.928676699	0.35305666	0.854590464
AC012513.3	180.0504219	0.215220854	0.313697656	0.68607734	0.492664339	0.9014301
AC012531.1	97.16949479	0.075887266	0.671475482	0.113015691	0.910018115	0.990485506
AC012531.2	32.7855427	0.361547408	0.74425932	0.485781499	0.627122093	0.93898497
AC012531.3	1.703920365	0.585353229	1.390930342	0.420835761	0.673875016	NA
AC012555.1	5.753884988	-0.188625111	0.412076874	-0.457742531	0.647137428	0.943680008
AC012557.1	8.307693966	-0.646138276	0.292622411	-2.208095662	0.027237605	0.435050581
AC012557.2	2.008326246	-1.442524996	0.616090797	-2.341416239	0.019210736	NA
AC012569.1	3.359807582	-0.506702049	0.63339537	-0.799977508	0.423723829	0.881135288
AC012574.2	1.005100331	0.673722942	1.159147799	0.581222638	0.561090412	NA
AC012613.2	15.32062266	-1.042409211	0.58290514	-1.788299912	0.073727634	0.596192298
AC012615.1	235.9237978	0.033166947	0.209997037	0.157940069	0.874504024	0.985739298
AC012615.2	46.40468245	-0.322834034	0.308480138	-1.04653102	0.295315931	0.82546777
AC012615.3	190.9408443	0.106078461	0.311479922	0.340562758	0.73343277	0.965199401
AC012615.6	145.438475	-0.310822965	0.274049003	-1.134187544	0.256715888	0.804585532
AC012618.2	11.74692494	-0.000580931	0.382755848	-0.001517757	0.998789005	0.999990262
AC012618.3	24.52106282	-1.019454461	0.428989095	-2.376411131	0.017481972	0.370761268
AC012625.1	2.368952255	1.040000254	1.008793149	1.030935088	0.302571261	NA
AC012640.1	3.673348426	-0.14870935	0.44758739	-0.332246514	0.739703124	0.966766901
AC012640.2	74.58950959	0.27816782	0.236763921	1.174874191	0.240045053	0.790887301
AC012640.4	12.06584874	0.104064811	0.357717366	0.290913502	0.771117475	0.971823594
AC012645.1	33.16195232	-0.111961286	0.385879176	-0.290145964	0.771704573	0.972103454
AC012645.3	4.556373928	-0.489766251	0.617872603	-0.792665428	0.427972778	0.882405367
AC012645.4	9.573873472	-0.17507174	0.429048649	-0.408046361	0.683239639	0.951951585
AC012651.1	49.66252321	-0.51586351	0.456339198	-1.130438744	0.258291396	0.805309321
AC012673.1	4.450294829	0.151557523	0.472070124	0.321048749	0.748173448	0.969044991
AC012676.1	92.5727208	-0.12704206	0.288892224	-0.439755899	0.660113912	0.9458671
AC012676.3	6.276041999	0.067779396	0.339802531	0.199467012	0.841897445	0.982566724
AC012676.4	3.648995847	0.030835946	0.387912533	0.079492008	0.936641288	0.992995725
AC012676.5	203.2786837	-0.334117809	0.306709353	-1.089362963	0.275993857	0.815978595
AC013268.1	15.76815303	-0.130091176	0.918344795	-0.141658314	0.887349903	0.988013197
AC013268.3	75.25923269	-0.917934463	0.482508046	-1.902423121	0.057115861	0.554517727
AC013268.4	9.605717243	1.897897194	0.981784301	1.933110145	0.053222631	0.539520667
AC013268.5	2.503622118	-0.65597735	1.061353766	-0.618057212	0.536537626	NA
AC013271.1	8.673641128	-0.057545283	0.981887379	-0.058606806	0.953265289	0.995254722
AC013356.2	2.033604938	-0.529358368	0.513778062	-1.030324973	0.30285748	NA
AC013356.4	1.916720526	-0.282508175	0.914459196	-0.308934697	0.757371202	NA
AC013394.1	46.70167236	-0.17491918	0.278911475	-0.627149456	0.530561271	0.911419705
AC013400.1	4.695103961	0.001074902	0.373666571	0.002876635	0.99770478	0.999990262
AC013403.2	8.586405288	-0.35100101	0.311393587	-1.127194085	0.259660431	0.806340604
AC013451.2	16.06700007	0.773152368	0.683595103	1.131009225	0.258051209	0.805216251
AC013452.2	4.286975012	-0.365660412	0.416174897	-0.878621981	0.379606274	0.864475499
AC013468.1	5.414683957	0.396421642	0.45331406	0.874496684	0.381847825	0.865526753
AC013470.2	13.47747202	-0.400706109	0.602437102	-0.665141818	0.50595979	0.905492643
AC013472.2	8.961469068	-0.493801825	0.360767546	-1.368753456	0.171076354	0.739369812
AC013489.1	93.95067655	-0.304681231	0.214105388	-1.423043266	0.154723613	0.715835108
AC013489.3	12.80812435	0.292290124	0.43680862	0.669149167	0.503400329	0.905346699
AC013564.1	1.757097616	0.487223054	0.649070916	0.750646874	0.452865203	NA
AC013643.3	1.452344732	-0.032116047	0.920227885	-0.034900102	0.9721594	NA
AC013652.1	45.81630705	0.0120811	0.628138773	0.01923317	0.984655097	0.99750718
AC013714.1	1.52699558	-0.480926436	0.684542019	-0.702552104	0.48233492	NA
AC013717.1	50.43793776	0.369230333	0.357553818	1.032656666	0.3017646	0.827671274
AC013726.1	3.180719021	-0.904373892	0.566945069	-1.595170224	0.110674175	0.66466232
AC013731.1	12.51097142	-0.526012165	0.345402717	-1.522895273	0.127784909	0.687764809
AC015563.2	1.106911482	3.315507154	1.816201648	1.825517094	0.067923034	NA
AC015660.1	3.151864762	0.251889796	0.633462115	0.397639874	0.690895664	0.954660241
AC015660.3	1.506975667	-0.738256425	0.694750585	-1.062620804	0.287953949	NA
AC015674.1	235.3381402	0.260302348	0.233270845	1.115880331	0.264473362	0.808576108
AC015687.1	2.999672117	-0.78025028	0.737697746	-1.057682884	0.290200041	0.823626244
AC015688.6	51.00542142	-0.365275384	0.527103697	-0.692985813	0.488318455	0.900566463
AC015712.1	119.3743195	0.032045848	0.549746436	0.058292052	0.953515998	0.995254722
AC015712.2	2810.449264	-0.454141591	0.455850557	-0.996251039	0.319128186	0.83420971
AC015712.4	1.870420187	1.705812324	1.39973392	1.218668991	0.222969852	NA
AC015712.6	1038.583365	0.605787675	0.644379898	0.940109518	0.347161387	0.851662437
AC015712.7	36.24958744	-0.436536095	0.490055711	-0.89078871	0.373042533	0.8618431
AC015726.1	23.04370761	-0.081616598	0.42247209	-0.193188142	0.846811625	0.982880773
AC015799.1	16.7561599	0.306700651	0.293201354	1.046041045	0.295542083	0.82546777
AC015802.1	37.04541136	-0.447090274	0.681454215	-0.65608263	0.51177096	0.907753989
AC015802.3	2.036742101	-0.569779802	0.656750125	-0.867574714	0.385627194	NA
AC015802.4	14.2796294	-0.32436616	0.417204472	-0.77747527	0.43687842	0.883879128
AC015802.5	5.766740366	-0.377396005	0.594295411	-0.635030992	0.525408202	0.910896664
AC015802.6	130.2891203	-0.036706778	0.478787196	-0.076666164	0.938889122	0.993346796
AC015813.1	2471.308674	-0.451352913	0.354443548	-1.273412691	0.202871636	0.760506966
AC015813.2	1821.993736	-0.211444422	0.345430999	-0.61211768	0.540459901	0.913866119
AC015813.4	1.308840869	0.749660074	1.142215862	0.65632084	0.511617712	NA
AC015813.5	192.9847678	0.017319128	0.211050675	0.082061466	0.934597836	0.992858057
AC015813.6	699.8304136	-0.326777063	0.257834061	-1.267392917	0.205014831	0.76360052
AC015813.7	2.2738707	1.285798241	0.647575686	1.9855567	0.047082568	NA
AC015818.2	2.199889003	-0.374562988	0.825341685	-0.453827784	0.649952784	NA
AC015819.1	5.293117271	-0.218718235	0.607274323	-0.360163811	0.718724636	0.962118131
AC015849.3	55.65040084	0.070581034	0.434880444	0.162299858	0.871069726	0.985231568
AC015849.5	54.95641807	0.544398379	0.437743487	1.243647013	0.213629505	0.774054459
AC015849.6	3.161959951	0.692575057	0.34066378	2.033016418	0.042050864	0.503077478
AC015853.1	1.660381963	-0.326891278	0.542239163	-0.602854424	0.546605538	NA
AC015871.3	252.9055886	-0.576523563	0.256359663	-2.248885634	0.024519773	0.415983848
AC015883.1	3.447277127	-1.180383751	0.873808069	-1.350850138	0.176743443	0.743550513
AC015908.2	0.977698655	-2.342472022	2.046093138	-1.144851121	0.252270835	NA
AC015909.2	1.968080923	0.704692175	0.665946127	1.058181956	0.289972496	NA
AC015909.5	33.81045311	0.001621516	0.306547818	0.005289601	0.995779529	0.999339091
AC015911.4	5.971527718	0.605961458	0.43303546	1.399334498	0.161712699	0.722750969
AC015911.7	2.630083858	-0.315788794	0.962216876	-0.328188791	0.742768922	0.967487264
AC015912.3	94.38134935	-0.201258267	0.285494649	-0.704945847	0.480843937	0.898022454
AC015917.2	2.675684764	-0.983039914	0.468041868	-2.10032474	0.035700284	0.47675955
AC015921.1	12.44460988	-0.172745328	0.530943531	-0.325355367	0.744912131	0.968353884
AC015922.2	10.15022133	0.868649035	0.611619873	1.420243314	0.155536858	0.717129998
AC015922.3	112.6467239	0.221646547	0.669171016	0.331225564	0.740474112	0.966997409
AC015961.1	3.468593979	0.109523747	0.760801608	0.143958354	0.885533356	0.987480885
AC015961.2	6.99937782	-0.148028072	0.64925005	-0.227998553	0.819647366	0.980158515
AC015971.1	81.87941314	-0.52107667	0.369226828	-1.411264379	0.158166674	0.718078777
AC015982.2	51.92515312	-0.054514214	0.25416304	-0.214485214	0.830168696	0.981925364
AC015987.1	4.4573071	0.435947889	0.504213978	0.864608891	0.387253491	0.869216865
AC016026.1	1397.246285	0.131474129	0.234213358	0.561343428	0.574563442	0.925829577
AC016027.1	111.6646996	-0.099060616	0.21215112	-0.466934212	0.640546947	0.942034047
AC016027.2	2.338331205	0.268892527	0.608958414	0.441561395	0.658806625	NA
AC016065.1	174.494269	0.038525942	0.23614026	0.163148553	0.870401472	0.985140834
AC016168.1	0.989975007	-1.00653216	1.481991751	-0.679175278	0.497026809	NA
AC016168.2	1.926949741	-1.054567939	1.064161893	-0.990984498	0.32169315	NA
AC016168.3	2.697689261	-1.188161014	1.089293773	-1.090762697	0.275377314	0.815509682
AC016245.1	3.101805549	-0.399331355	0.399643367	-0.999219274	0.317688481	0.83420971
AC016355.1	45.9605155	0.18349063	0.301598955	0.60839279	0.542926992	0.914216373
AC016394.1	150.557415	0.241894057	0.267176681	0.905371145	0.365268797	0.858507871
AC016397.2	3.432316909	-0.290271168	0.705006897	-0.411728126	0.680538707	0.950046803
AC016405.3	9.086549186	0.367922172	0.466594535	0.788526536	0.430388783	0.882711995
AC016526.2	2.616321925	-0.623600329	0.568364474	-1.097183863	0.272561026	0.813976299
AC016526.3	3.435592019	-1.069827792	0.574136232	-1.863369237	0.062410335	0.569520503
AC016542.1	3.643113458	-0.968817386	0.451504328	-2.145754373	0.031892581	0.454630301
AC016571.1	3.19915434	-0.19465473	0.684774642	-0.284261007	0.776210366	0.972733773
AC016575.1	1.388484398	-1.021340788	0.746916909	-1.367408845	0.171497192	NA
AC016582.1	1.007190336	-2.159574069	1.89574274	-1.139170428	0.254632077	NA
AC016582.2	32.61746214	0.009994027	0.219615168	0.045506998	0.963703197	0.996232504
AC016583.1	1.027799636	0.871471525	0.853153705	1.021470715	0.307031477	NA
AC016586.1	8.99803913	0.253000166	0.351788429	0.719182738	0.472028334	0.896065551
AC016588.2	130.8038017	0.118703948	0.237588682	0.499619539	0.617342997	0.937970956
AC016590.1	9.365167363	-0.839537286	0.769010077	-1.091711683	0.274959848	0.815452211
AC016590.2	4.003892377	-0.081398526	0.468459832	-0.173757749	0.86205585	0.984144566
AC016590.3	8.802211087	-0.548362169	0.434984324	-1.260648116	0.207435655	0.765906229
AC016597.1	1.856596163	0.155498396	0.501339191	0.310166048	0.756434688	NA
AC016629.2	2.750842871	-0.207010987	0.531444223	-0.389525331	0.696887576	0.956352791
AC016705.1	1.773416049	0.439393795	0.890611309	0.493362021	0.621756812	NA
AC016705.2	41.14939771	-0.081256085	1.048759233	-0.077478302	0.938243052	0.993346796
AC016717.1	1.448717771	-0.690742287	1.040119729	-0.664098822	0.506627064	NA
AC016717.2	140.3045184	-0.085991142	0.856190761	-0.100434559	0.919999334	0.990885642
AC016722.2	79.39553079	-0.071919057	0.334642708	-0.214912966	0.829835176	0.981925364
AC016727.1	46.56711521	-0.092016554	0.188913835	-0.487082132	0.626200128	0.938550549
AC016727.3	12.26197906	-0.342984437	0.321230986	-1.067719031	0.285647271	0.820262784
AC016730.1	0.194096004	-0.845556764	2.98489818	-0.28327826	0.776963541	NA
AC016737.1	29.58297545	-0.438222091	0.318519569	-1.375809002	0.168880774	0.735634861
AC016738.1	86.77921921	-0.770301934	0.352891694	-2.182828177	0.029048466	0.440952595
AC016739.1	191.4598586	0.392758426	0.365124975	1.075682171	0.282069424	0.818806086
AC016745.1	6.165877791	-0.506011369	0.657257326	-0.769883194	0.441369184	0.884800177
AC016745.2	13.41891532	-0.107782554	0.60059917	-0.17945838	0.857577795	0.983525561
AC016747.1	581.8823175	0.146410089	0.408478946	0.358427504	0.720023412	0.962276428
AC016747.3	11.43761162	-0.422920252	0.319054209	-1.32554356	0.184990932	0.749321849
AC016747.4	8.737489525	-0.483032313	0.458079381	-1.054472942	0.291666442	0.823675462
AC016773.1	73.78127723	-0.144396711	0.280797349	-0.514238158	0.607085492	0.935409999
AC016831.1	231.3636807	0.256657206	0.390301579	0.657586901	0.510803614	0.907753989
AC016831.3	1.621348184	0.531521132	0.835124865	0.636457079	0.524478548	NA
AC016831.4	6.246970896	-0.238213382	0.457795689	-0.520348678	0.602820574	0.934194019
AC016831.5	0.916074475	0.293486421	1.094847776	0.268061394	0.788652062	NA
AC016831.6	265.4099776	0.128905427	0.294782117	0.437290526	0.661900665	0.9458671
AC016866.1	1.473041051	0.29202161	0.758095065	0.385204473	0.700085929	NA
AC016866.3	2.789218363	-0.754880213	0.89694821	-0.841609588	0.400006521	0.872754283
AC016876.1	79.07707038	0.067482829	0.273882493	0.246393366	0.805377741	0.978345686
AC016876.2	709.3123532	0.019321578	0.230473775	0.083834172	0.933188278	0.992794725
AC016876.3	2.126599637	0.434513269	0.510263542	0.851546767	0.394465696	NA
AC016877.3	10.63344304	0.407072315	0.514761096	0.790798525	0.429061571	0.882572243
AC016888.1	114.0585526	-0.477793507	0.400379761	-1.193350797	0.232732016	0.785868196
AC016907.2	1.813829918	-0.884668381	0.640093469	-1.382092498	0.166943302	NA
AC016949.1	19.78239654	-0.769310318	0.305718399	-2.516401765	0.011855995	0.322489074
AC016957.2	9.268131877	-0.585325285	0.457240422	-1.280125852	0.200500878	0.759300037
AC016999.1	3.339467772	0.441083891	0.465323677	0.947907687	0.343176451	0.849770326
AC017007.2	1.167303138	0.475671762	0.907204552	0.524326913	0.600051181	NA
AC017033.1	4.376779596	0.780540855	0.96037362	0.81274708	0.416363082	0.87994122
AC017048.3	9.412128207	-0.382987159	0.921866447	-0.415447553	0.677814302	0.949556206
AC017067.1	2.825997557	-3.111529218	1.019939774	-3.050698971	0.002283094	0.152849707
AC017071.1	8.153953628	-0.033814139	0.407024586	-0.083076404	0.933790788	0.992858057
AC017074.1	9.850231054	0.518731437	0.466914479	1.110977407	0.266578074	0.810286523
AC017083.1	38.3292872	-0.346467257	0.257605532	-1.344952703	0.178640509	0.744113293
AC017083.2	33.59642724	-0.467109221	0.993631606	-0.470103022	0.638281415	0.941391147
AC017083.3	9.386874538	0.515655868	0.530634426	0.971772358	0.33116381	0.841882729
AC017100.1	55.890506	-0.272204705	0.322765051	-0.843352477	0.399031342	0.872754283
AC017104.1	21.7498484	-0.117182871	0.413423626	-0.283445029	0.776835715	0.972872975
AC017104.3	35.51478203	-0.223502584	0.435095111	-0.513686729	0.607471032	0.935409999
AC017116.1	27.85765016	-0.364102737	0.503844111	-0.722649585	0.469895197	0.894799642
AC017116.2	61.34466713	-0.387079494	0.248116073	-1.560074242	0.118742338	0.674763327
AC018362.1	65.72807795	-0.138308845	0.249268398	-0.554859123	0.578991024	0.926796762
AC018362.2	69.60199511	0.262345608	0.222918647	1.176867042	0.239248579	0.790020419
AC018362.3	10.28995199	0.470664658	0.53326436	0.882610377	0.37744682	0.864181585
AC018371.2	1.965282288	0.835830118	0.475065663	1.759399139	0.078509738	NA
AC018410.1	7.680337685	-0.017888673	0.427761383	-0.041819281	0.966642764	0.9963139
AC018413.1	23.41552421	0.030523062	0.253484992	0.120413684	0.904155452	0.989775989
AC018470.1	0.800488067	0.411135757	1.256124075	0.327305053	0.743437171	NA
AC018475.1	5.974571598	0.550254052	0.406198068	1.35464468	0.175530791	0.741503533
AC018512.1	7.190817285	0.186181317	0.45978739	0.40492915	0.685529591	0.953273248
AC018521.1	0.626820377	0.049236634	2.091065211	0.023546197	0.981214589	NA
AC018521.2	2.566805014	-0.545103038	0.855244152	-0.637365409	0.523886855	0.910069676
AC018521.5	177.3860993	0.146270616	0.243375988	0.60100677	0.547835477	0.917019958
AC018521.6	3.237859324	0.780505739	0.530031217	1.472565605	0.140868205	0.702349925
AC018521.7	3.963125964	-0.000544649	0.424314863	-0.001283596	0.998975839	0.999990262
AC018523.2	50.32554747	0.039291962	0.320523313	0.122586909	0.902434221	0.989601163
AC018529.1	1.845872053	0.488806146	0.788591835	0.619846827	0.535358636	NA
AC018529.2	61.9411669	0.214809929	0.380130862	0.565094684	0.572009364	0.924972876
AC018529.3	12.8700861	-0.256181319	0.459033831	-0.558088101	0.576784225	0.926340155
AC018553.1	51.96711502	-0.417384246	0.716553505	-0.582488597	0.56023762	0.92078615
AC018553.2	21.26964945	-0.23228114	0.673957886	-0.344652306	0.730355778	0.96418047
AC018557.1	773.7458394	-0.150009526	0.253424697	-0.59192939	0.553897873	0.918632192
AC018628.1	64.27441705	0.125049151	0.282418324	0.442779879	0.657924959	0.944947263
AC018628.2	2.069742585	-0.11933588	0.665925277	-0.17920311	0.857778222	NA
AC018629.1	339.9802424	0.240844262	0.70230953	0.342931787	0.731649778	0.96477648
AC018630.4	117.7297324	-0.374397772	0.260564959	-1.436869231	0.150755154	0.712973895
AC018635.1	40.51092003	-0.052204751	0.390780716	-0.133590908	0.893726074	0.98852066
AC018638.1	49.58774161	-0.191669875	0.282703355	-0.677989391	0.49777842	0.903048754
AC018638.2	83.7420282	-0.196149471	0.225377339	-0.870315851	0.384127819	0.866624635
AC018638.4	464.3554487	-0.326358285	0.238823188	-1.366526792	0.171773678	0.740038929
AC018638.5	249.7132796	-0.217725193	0.204440442	-1.06498103	0.286884514	0.821952304
AC018638.6	30.55369011	-0.832584379	0.527976374	-1.576934917	0.114810501	0.670832219
AC018638.7	30.23186662	-0.225707477	0.393099389	-0.574174073	0.565850012	0.922568552
AC018641.1	7.934247261	-0.414062645	1.159877942	-0.356988119	0.7211007	0.962358009
AC018644.1	5.204663556	-0.180570521	0.486807785	-0.37092776	0.710691339	0.960128996
AC018645.3	48.09195622	-0.083689053	0.299232036	-0.279679457	0.779723441	0.973690843
AC018647.2	925.1298271	0.053033154	0.226030506	0.234628305	0.814497239	0.97948891
AC018648.1	10.07010968	-0.112410989	0.489654711	-0.229571954	0.818424402	0.979583555
AC018653.3	104.0038464	-0.280623725	0.387364989	-0.724442665	0.468794015	0.893912008
AC018653.4	2.318286149	-0.669414641	0.537450952	-1.245536245	0.212934701	NA
AC018665.1	246.2719061	-0.265549844	0.302393382	-0.878160238	0.379856767	0.864475499
AC018690.1	50.21108708	-0.08898968	0.241673712	-0.368222424	0.712707391	0.961073024
AC018695.4	25.38328689	-0.312154958	0.346149592	-0.901792073	0.367167332	0.859050818
AC018695.6	42.39861801	-0.438907355	0.652144704	-0.67302142	0.500933664	0.904754588
AC018754.1	2.078642399	0.307650524	0.529312694	0.581226423	0.561087862	NA
AC018755.3	15.73071326	0.247049419	0.481962488	0.512590554	0.608237762	0.935409999
AC018766.1	1.952260556	-0.099179634	0.538717353	-0.184103283	0.853932431	NA
AC018797.2	1.611202456	-0.768437194	0.555010425	-1.384545514	0.166191482	NA
AC018804.1	5.309947336	1.234954486	0.867068019	1.424287897	0.15436315	0.715835108
AC018809.1	16.78340484	-0.203771573	0.354594864	-0.57466025	0.565521096	0.922300722
AC018809.2	131.747116	-0.311950967	0.195912269	-1.592299287	0.111317473	0.666178986
AC018816.1	19.49432268	-0.855456237	0.671065324	-1.274773419	0.202389452	0.760056171
AC018845.3	5.074076157	-0.403697221	0.505023736	-0.799362866	0.424080036	0.881135288
AC018868.1	2.452064496	0.744395832	0.38050823	1.956319926	0.050427478	NA
AC018892.3	7.477869142	-0.410043268	0.465447043	-0.880966533	0.378335934	0.864392309
AC018904.1	42.01066739	-0.501804744	0.416559701	-1.204640639	0.228342061	0.782814637
AC018926.1	2.278257877	-1.190691301	0.5378894	-2.213635928	0.026853834	NA
AC018926.2	4.832578801	-0.153057362	0.472168236	-0.324158532	0.745818015	0.968668956
AC018926.3	4.844070562	-0.66504683	0.427411241	-1.555988158	0.119710908	0.675463037
AC019068.1	6.130648091	2.067615587	0.776457113	2.66288447	0.007747401	0.271144402
AC019069.1	277.6562265	-0.189506329	0.285841981	-0.662975847	0.507346023	0.905794331
AC019080.1	170.9049626	-0.413299274	0.26003084	-1.589424062	0.111964686	0.667523158
AC019080.5	30.27189382	-0.138273241	0.296404821	-0.46650132	0.640856703	0.942034047
AC019117.1	17.2266901	-0.97036345	0.728662986	-1.33170405	0.182957458	0.748367089
AC019117.2	4.155446036	-1.437557573	0.758520891	-1.895211577	0.058064377	0.557057232
AC019117.3	10.05081393	0.255209925	1.205809468	0.211650291	0.832379872	0.981925364
AC019129.2	2.395525893	-0.886560632	0.62244525	-1.424319057	0.154354133	NA
AC019131.2	12.19002897	-0.523078545	0.227488915	-2.299358387	0.021484597	0.402392328
AC019155.1	5.547043671	-1.365282467	0.766591312	-1.780978268	0.074916001	0.599522154
AC019171.1	1.947203841	0.112646115	0.92617598	0.121624958	0.903196046	NA
AC019181.1	1.864256651	-0.610315126	0.770855228	-0.791737674	0.42851365	NA
AC019186.1	1.725989972	-0.101711274	0.559630501	-0.181747196	0.855781126	NA
AC019193.2	1.951043613	-0.871027409	0.501588926	-1.736536365	0.08246904	NA
AC019197.1	10.28038202	-0.809596496	0.63765469	-1.269647207	0.204210326	0.762286475
AC019205.1	139.233588	-0.053533886	0.289623557	-0.184839545	0.85335489	0.983422984
AC019206.1	1.97503842	0.599453805	0.584721653	1.025195153	0.305271115	NA
AC019226.1	5.973215411	-0.047662302	0.536501235	-0.088839128	0.929209761	0.992093324
AC019257.1	8.202129739	-0.152725405	0.686193386	-0.222569042	0.823870933	0.98140518
AC019257.2	1.569376237	0.101042348	0.778386624	0.129809975	0.896716771	NA
AC019257.8	26.29072793	-0.303804051	0.698925355	-0.434673101	0.663799726	0.946741437
AC019257.9	3.856786125	-0.367140703	0.634085379	-0.579008308	0.562583567	0.921600589
AC019294.2	6.736240291	0.354515395	0.431694644	0.821217959	0.411522128	0.877061992
AC019322.4	2.871722023	0.332389025	0.617526111	0.538259061	0.59039821	0.931064463
AC020558.1	2.362798295	-0.123751632	0.468977771	-0.263875263	0.791876038	NA
AC020558.2	16.9902072	-0.315701996	0.339584952	-0.929670159	0.35254189	0.854364474
AC020604.1	7.730396748	-1.518657054	0.629221141	-2.413550587	0.015797935	0.361497444
AC020612.1	7.270645464	-0.73260648	0.308695462	-2.37323372	0.017633102	0.372613761
AC020612.3	6.742030487	0.433542922	0.395446886	1.096336669	0.272931468	0.814213137
AC020629.1	5.76343296	0.072425555	0.382861976	0.189168838	0.84996049	0.983260454
AC020633.1	1.663725928	-0.66045105	0.772212469	-0.855271155	0.392401053	NA
AC020656.1	32.42095314	-0.102861141	1.207500247	-0.085185193	0.932114162	0.992583657
AC020656.2	18.65902822	-0.463945943	0.737706854	-0.628902849	0.529412661	0.91100714
AC020658.3	3.851769808	0.034459718	0.480807362	0.07167053	0.942864109	0.993904247
AC020658.4	2.655741467	0.79984991	0.520331227	1.537193751	0.12424587	0.682832541
AC020658.5	1.472205777	-0.188863737	1.200913825	-0.157266686	0.875034675	NA
AC020658.6	8.293191929	-0.608066746	0.545707633	-1.114272019	0.265162507	0.809412403
AC020658.7	3.344191561	-0.649119612	0.718706108	-0.903178093	0.366431383	0.859030346
AC020659.1	7.12986795	-1.038931533	0.498619418	-2.083616271	0.037195086	0.482031578
AC020659.2	2.164315601	0.578294133	0.734101414	0.787757824	0.430838375	NA
AC020661.1	26.0357356	-0.535893002	0.457418892	-1.171558524	0.241374348	0.791887371
AC020663.2	8.347674748	-0.657446856	0.536195548	-1.226132628	0.220148769	0.77906982
AC020663.3	13.15064925	-0.11146039	0.29935829	-0.372331063	0.709646374	0.959727927
AC020663.4	5.059660328	-0.075668856	0.772062984	-0.098008656	0.92192542	0.991380893
AC020688.1	8.09491824	-0.060276609	0.317648074	-0.189759089	0.849497915	0.983260454
AC020728.1	1.361743044	0.694856025	0.596701454	1.164495276	0.244223357	NA
AC020741.1	0.66748262	-0.849038181	1.52763956	-0.555784364	0.578358276	NA
AC020763.3	33.39594941	-0.148700582	0.322067986	-0.461705566	0.644292479	0.943233947
AC020763.4	738.1626581	-0.162108004	0.389582832	-0.416106642	0.67733197	0.949556206
AC020765.2	7.794790748	0.441202519	0.418211431	1.054974795	0.291436853	0.823675462
AC020891.2	2.47904491	0.40113402	0.967575967	0.414576254	0.678452134	NA
AC020893.1	2.501661025	0.492039415	0.460961062	1.067420778	0.28578187	NA
AC020899.1	2.553331395	-0.362046273	0.467289611	-0.774779206	0.438470139	NA
AC020900.1	3.512200249	0.259201401	0.521509075	0.497021842	0.619173649	0.937970956
AC020904.2	91.65636242	0.573643546	0.328226182	1.747708069	0.080514591	0.61288507
AC020907.1	20.76344036	-0.467899144	0.661233708	-0.707615384	0.479184137	0.897777829
AC020907.4	5.553980127	-1.005416703	0.466758704	-2.154039538	0.031237071	0.452646868
AC020907.5	11.90487942	-0.2841207	0.613292505	-0.46327111	0.643170051	0.942636839
AC020909.1	0.805255653	1.171611163	1.560159346	0.75095609	0.452679082	NA
AC020909.3	64.00743528	0.409281569	0.400225125	1.022628376	0.306483588	0.828181069
AC020910.4	4.788614822	-0.611646226	0.523539896	-1.16828962	0.242689961	0.793313926
AC020910.5	39.33597783	-0.159229087	0.373962099	-0.425789371	0.670261332	0.948564159
AC020910.6	90.27236962	-0.527597745	0.247114734	-2.135031513	0.032758436	0.460070725
AC020910.7	4.041226393	-0.453867877	0.469883558	-0.965915639	0.334086396	0.844075114
AC020915.1	9.839712976	-0.509901063	0.404119469	-1.261758222	0.2070358	0.765684385
AC020915.2	271.0834179	0.077810631	0.235843814	0.32992441	0.741457079	0.967068334
AC020915.3	1.2224615	0.774072147	0.782500978	0.989228345	0.322551433	NA
AC020915.4	37.91404815	0.040090957	0.81738847	0.049047617	0.960881349	0.99572651
AC020916.1	2131.415774	-0.486206327	0.252156583	-1.928192079	0.053831239	0.5408533
AC020917.4	64.27658532	-0.655702595	0.317220701	-2.067023345	0.038731954	0.488598831
AC020922.1	29.10561649	-1.099871029	0.647652431	-1.698242725	0.08946196	0.63027541
AC020922.3	7.609390294	-0.20513936	0.461164064	-0.444829457	0.656443005	0.944947263
AC020928.1	22.8183298	-0.332674071	0.709506201	-0.468881133	0.639154603	0.941730096
AC020928.2	3.78529229	-0.55791122	0.749130622	-0.744744913	0.456425942	0.889607116
AC020931.1	16.35066342	-0.252533555	0.299692554	-0.842642072	0.399428654	0.872754283
AC020934.1	0.73190239	0.188670622	1.337080016	0.141106456	0.887785844	NA
AC020951.1	12.0980916	-0.097207108	0.761803483	-0.127601291	0.898464509	0.989498625
AC020978.4	4.981417553	-0.999010845	0.403975771	-2.472947428	0.013400385	0.340100676
AC020978.5	1289.103985	-0.473922013	0.217616279	-2.177787499	0.029421861	0.443734832
AC020978.6	1.01874577	0.499971976	1.164953372	0.429177672	0.66779393	NA
AC020978.7	67.71504483	-0.551880411	0.417929466	-1.320510889	0.186664503	0.749784722
AC020978.8	1.835975986	-0.704100068	0.662309727	-1.063097882	0.287737565	NA
AC020978.9	103.5167076	-0.031945439	0.254839812	-0.125354976	0.900242531	0.989498625
AC021016.1	64.79161072	-0.362341853	0.229175851	-1.581064725	0.113863239	0.670647757
AC021016.2	44.9787692	-0.364023569	0.411195269	-0.885281512	0.376004819	0.863907954
AC021028.1	12.69638202	0.076680564	0.500736649	0.153135515	0.878291409	0.986574935
AC021066.1	2.171516589	-0.347603945	0.757397518	-0.458945187	0.646273529	NA
AC021074.1	48.81925105	0.2802558	0.354359095	0.790880787	0.429013561	0.882572243
AC021078.1	3123.108294	-0.372189333	0.206252448	-1.804532926	0.071147802	0.58970514
AC021086.1	4.93189431	0.032921315	0.498607436	0.066026522	0.94735671	0.994491706
AC021087.1	4.349111488	-0.048780271	0.497478664	-0.098055002	0.921888618	0.991380893
AC021087.2	21.72013715	-0.145840653	0.300140413	-0.485908085	0.627032335	0.93898497
AC021087.3	93.81975078	-0.209210062	0.256300841	-0.816267558	0.414347125	0.878494354
AC021092.1	83.54065407	0.364969249	0.473226327	0.771236146	0.440566973	0.884576871
AC021097.1	46.60252537	-0.470914935	0.387778947	-1.214390155	0.224598773	0.781921362
AC021106.1	24.72975321	-0.289559663	0.340847151	-0.849529363	0.395586799	0.871501975
AC021106.2	6.903095858	-0.268911423	0.434691081	-0.618626502	0.536162439	0.91249422
AC021127.1	4.037714207	0.224249864	0.740035052	0.303026003	0.761870045	0.971235001
AC021146.12	0.900640364	1.504446893	1.557693112	0.96581726	0.33413563	NA
AC021148.1	14.50637506	0.00530899	0.342353304	0.015507342	0.987627427	0.998478886
AC021188.1	3.634052882	1.472919297	1.113890598	1.322319534	0.186061771	0.749434134
AC021205.3	17.8978543	-0.085307622	0.37885765	-0.225170647	0.821846524	0.980768877
AC021218.1	238.3705781	0.062712537	0.619997345	0.101149686	0.919431637	0.990885642
AC021231.1	1.992154265	-1.087600298	0.652196427	-1.667596222	0.095395909	NA
AC021231.2	6.273767788	0.234720084	0.339779157	0.690801888	0.489690049	0.900566463
AC021242.3	14.44131105	0.194394952	0.282994901	0.686920333	0.492132933	0.901167591
AC021321.1	27.99873863	-0.519420303	0.286838345	-1.81084681	0.070164568	0.587574742
AC021483.1	1.918782856	0.002890137	0.617089464	0.004683497	0.996263124	NA
AC021483.2	4.982211547	-0.034786339	0.366219653	-0.094987637	0.924324647	0.991675626
AC021491.2	4.555268322	0.101961743	0.557410716	0.182920313	0.854860544	0.983422984
AC021491.4	23.58354275	-0.254136597	0.491977507	-0.516561415	0.605462356	0.935201534
AC021678.2	0.691223049	-1.518683008	1.507793178	-1.007222363	0.313827929	NA
AC021739.2	14.59064741	-0.080837636	0.333719446	-0.242232321	0.808600152	0.978429917
AC021752.1	1.924862293	-1.543160653	0.664878868	-2.320965108	0.020288727	NA
AC021755.2	1.798180318	-0.536787254	0.823396549	-0.651918271	0.514453898	NA
AC021851.1	30.67207353	-0.23999924	0.230396284	-1.041680169	0.297559986	0.827671274
AC021876.1	2.266391974	-0.293278072	0.412132339	-0.711611403	0.476705444	NA
AC021945.1	62.11090352	-0.070702724	0.423921008	-0.16678278	0.867540968	0.98472773
AC022007.1	129.0339346	-0.117073662	0.306943464	-0.381417673	0.70289335	0.958281636
AC022028.2	10.71068525	-0.713418327	0.687073432	-1.038343638	0.299110099	0.827671274
AC022031.2	2.114478532	-0.045215402	1.077143421	-0.041977142	0.96651692	NA
AC022034.1	97.09667757	-0.72479551	0.700329663	-1.034934758	0.300699381	0.827671274
AC022034.4	2.042083318	-0.142698878	1.431099322	-0.099712771	0.920572362	NA
AC022079.1	1.772437036	-0.077359238	0.580225138	-0.133326243	0.893935374	NA
AC022079.2	5.070315084	-0.254197997	0.407944433	-0.623119172	0.533206212	0.912265091
AC022098.1	150.443163	-0.1010831	0.259366241	-0.389731136	0.69673537	0.956352791
AC022098.4	1.40252988	0.455846122	0.624298492	0.73017335	0.46528423	NA
AC022107.1	235.3229346	0.058810821	0.227642445	0.258347343	0.796138851	0.976334376
AC022121.1	0.920315856	0.549571865	0.778036065	0.706357828	0.47996564	NA
AC022144.1	41.77751597	-0.304654542	0.353856096	-0.860956038	0.389262256	0.870452025
AC022148.1	1.261655698	-0.480060519	0.906701369	-0.529458248	0.5964876	NA
AC022150.2	38.5100858	-0.241119147	0.301024206	-0.800995876	0.423134034	0.880960711
AC022150.4	529.26613	-0.166728907	0.435370913	-0.382958306	0.701750679	0.957898595
AC022154.1	6.873059533	-0.052886009	0.372461607	-0.141990499	0.88708751	0.987812029
AC022165.1	5.497746084	0.088989101	0.419770676	0.211994563	0.832111276	0.981925364
AC022167.1	29.42246174	0.769158363	0.77284186	0.995233829	0.319622552	0.834843854
AC022167.2	273.382823	-0.176886999	0.260652256	-0.678632141	0.497370972	0.902915067
AC022182.1	1.902344789	1.391281157	0.738822746	1.883105474	0.059686076	NA
AC022211.1	34.16946348	0.307515064	0.31281693	0.983051218	0.325582232	0.840083566
AC022211.2	173.5623572	0.046162325	0.231174732	0.199685858	0.841726274	0.982566724
AC022211.3	16.00292532	0.137190245	0.347643392	0.394629233	0.693116536	0.955565297
AC022211.4	51.572796	-0.11716142	0.237754645	-0.492782884	0.622166006	0.937970956
AC022217.1	2.493935434	0.402408177	0.580320497	0.693424029	0.488043487	NA
AC022239.1	16.50591054	-0.365672072	0.679297225	-0.538309386	0.590363473	0.931064463
AC022272.1	1.882646433	-0.156306217	0.506587419	-0.308547372	0.757665859	NA
AC022296.4	0.955237862	0.049243459	1.050680897	0.04686814	0.962618321	NA
AC022306.1	8.553807595	-0.005952008	0.399896767	-0.01488386	0.988124836	0.998583203
AC022306.2	16.68184957	-0.368227862	0.367503639	-1.001970657	0.316357765	0.833810117
AC022306.3	2.221303729	-0.341637188	0.584162131	-0.584832822	0.558660132	NA
AC022335.1	4.288268583	-0.33980496	0.726527587	-0.467711022	0.639991258	0.941834452
AC022336.3	8.277331445	-0.417095719	0.30884513	-1.3505012	0.176855269	0.743550513
AC022364.1	102.9836247	-0.564671546	0.233941436	-2.413730363	0.015790143	0.361497444
AC022384.1	94.48028444	0.19677162	0.368734236	0.533640764	0.5935901	0.931546794
AC022395.1	6.300095416	0.571758833	0.522585364	1.094096529	0.273912645	0.814797315
AC022400.1	16.83777067	-0.776480978	0.271343595	-2.861615284	0.004214882	0.208248882
AC022400.2	3.506850101	-0.896979285	0.416576215	-2.153217712	0.031301572	0.452646868
AC022400.4	89.53872996	-0.529831249	0.218988173	-2.419451434	0.015543936	0.360036918
AC022400.5	232.8801808	-0.188398511	0.140494334	-1.340968742	0.179930602	0.744946636
AC022400.6	520.786469	-0.434030938	0.217045009	-1.999727795	0.045529665	0.515947178
AC022400.7	746.2508552	-0.176632953	0.178958739	-0.987003787	0.323640782	0.839101055
AC022413.1	45.98091627	-0.159279842	0.310956952	-0.512224733	0.608493735	0.935409999
AC022414.1	0.58296632	0.067565141	1.858909827	0.036346648	0.971005955	NA
AC022415.1	67.73347219	-0.710218024	0.836860056	-0.84867	0.396064944	0.871501975
AC022417.1	11.34794427	0.144120258	0.332694047	0.433191575	0.664875599	0.947018381
AC022497.1	44.06476532	-0.606610909	0.35426677	-1.712299773	0.086841438	0.626887838
AC022509.1	1.447954402	-0.58393237	0.868693154	-0.672196353	0.501458702	NA
AC022509.2	2.062570021	0.056985237	0.983712963	0.057928725	0.953805403	NA
AC022509.3	21.07382113	-0.091480291	0.565858503	-0.161666373	0.871568587	0.985231568
AC022532.1	15.17891393	-0.562175018	0.447348626	-1.256682116	0.208868767	0.767670242
AC022558.3	8.082012073	-0.107341781	0.267489057	-0.401294104	0.688203604	0.953473267
AC022596.2	11.87321462	0.007227661	0.516936674	0.013981714	0.98884457	0.998583203
AC022613.1	169.9975847	-0.054530928	0.508075174	-0.107328464	0.914528404	0.990485506
AC022613.2	40.08820764	0.340514441	0.267281333	1.273992601	0.202666038	0.760056171
AC022613.3	11.11631279	-0.129741526	0.388231944	-0.334185604	0.738239507	0.966015223
AC022762.2	47.26984686	-0.687605218	0.329125139	-2.089190814	0.03669055	0.481105811
AC022784.1	133.2069467	0.137843451	0.540412852	0.255070638	0.798668542	0.977376909
AC022784.5	3.270231151	-0.025819937	0.542647472	-0.047581419	0.962049841	0.995964576
AC022784.6	2.742251856	0.367330464	0.48844564	0.752039602	0.452027244	0.888976571
AC022819.1	12.05863674	-0.231911459	0.334060068	-0.694220836	0.487543728	0.9003723
AC022826.2	65.28440586	0.717200764	0.555255666	1.291658614	0.196475396	0.758997594
AC022893.1	28.81581287	-0.06121718	0.297326203	-0.205892315	0.836875028	0.98213759
AC022898.2	2.182599454	0.681236104	0.72366082	0.941374862	0.346512791	NA
AC022916.1	55.12008752	0.071734075	0.323410829	0.221804801	0.824465842	0.98140518
AC022929.2	1.432041702	0.272569409	0.782935118	0.348137927	0.727736602	NA
AC022960.2	2.019340708	-0.107709451	0.509118335	-0.211560739	0.832449741	NA
AC022968.1	16.7983149	-0.054081258	0.265905474	-0.203385274	0.838833909	0.98213759
AC022973.2	1.307916442	-0.161656978	0.7991595	-0.202283747	0.839694906	NA
AC022973.5	16.06121976	-0.556607756	0.342437163	-1.625430346	0.104070894	0.656336409
AC023024.1	191.0187951	-0.469053296	0.407843512	-1.150081543	0.250110288	0.798462607
AC023024.2	140.102147	-0.358395371	0.502527481	-0.713185615	0.475730906	0.897257832
AC023043.1	100.6282912	-1.014061039	0.428245962	-2.36794069	0.017887403	0.374790991
AC023043.2	2.792952616	-0.732428806	0.604479176	-1.211669209	0.22563903	0.782122436
AC023043.4	19.27064825	-0.602730754	0.35978606	-1.675247659	0.09388565	0.639223349
AC023055.1	49.99782178	0.269344242	0.397628462	0.677376665	0.498167	0.903311624
AC023090.1	35.01788118	-0.311101787	0.834614637	-0.372749019	0.709335249	0.959582821
AC023090.2	5.177679797	-0.268996823	0.455746813	-0.59023303	0.55503443	0.918632192
AC023154.1	4.085209942	0.656738351	0.405484112	1.619640157	0.105309598	0.658302702
AC023157.2	241.3592188	0.771729585	0.384042848	2.009488239	0.044485381	0.511861596
AC023271.2	2.098354486	-0.01366539	0.549687743	-0.024860279	0.980166411	NA
AC023282.1	2.529398344	-1.317860435	0.896308822	-1.470319607	0.141475213	NA
AC023300.3	4.516257764	0.625520305	0.897894565	0.69665229	0.486020423	0.899913696
AC023302.1	10.02777241	-0.118940965	0.468719165	-0.253757417	0.799682973	0.977525119
AC023310.1	1.071326505	0.743745214	1.488903914	0.499525326	0.617409349	NA
AC023310.4	1.121518953	0.076081467	1.199205481	0.063443228	0.949413566	NA
AC023355.1	95.10620413	-0.29711498	0.264995522	-1.12120755	0.262199527	0.807974361
AC023509.1	412.5306209	-0.366528768	0.259671996	-1.411506726	0.158095254	0.718078777
AC023509.2	5.775228116	0.354222222	0.582869408	0.607721415	0.543372257	0.914779081
AC023509.3	26.66358602	-0.214855539	0.345789721	-0.621347385	0.534371083	0.91249422
AC023510.2	3.921283561	-1.735611734	0.758830905	-2.287218038	0.0221831	0.405660366
AC023590.1	3.422907725	-0.543560653	0.612067708	-0.88807275	0.37450162	0.862950099
AC023593.1	142.0071383	-0.027714163	0.290469772	-0.095411521	0.923987966	0.991665867
AC023632.2	9.891739015	0.016268326	0.275780282	0.058990172	0.952959936	0.995254722
AC023790.2	4.975318195	0.172344081	0.50494783	0.341310667	0.732869719	0.965023907
AC023794.3	2.543260281	-1.130455086	1.067204299	-1.05926774	0.289477863	NA
AC023794.4	2.910375588	-0.629480023	0.606305645	-1.03822227	0.299166587	0.827671274
AC023794.5	18.34020644	-0.731446108	0.690333398	-1.059554861	0.289347158	0.823393824
AC023813.3	2.281608591	0.260428461	0.73975279	0.352047961	0.724802294	NA
AC023818.1	65.9555493	-0.3415501	0.24128446	-1.415549511	0.156907443	0.717135615
AC023824.3	0.393333836	-0.113873052	2.984357088	-0.038156644	0.969562789	NA
AC023830.1	3.04232323	-0.523169424	0.487901241	-1.072285496	0.283591819	0.819483861
AC023830.3	4.331638319	-0.097808821	0.618139998	-0.158230856	0.874274891	0.985739298
AC023906.3	1.35184053	-0.266923477	1.143288219	-0.233469979	0.815396479	NA
AC023906.4	3.785346277	0.246665761	0.464401295	0.531147874	0.595316311	0.931620066
AC023906.5	9.067784697	-0.042000468	0.407253101	-0.103131118	0.917858908	0.990880678
AC023908.3	91.94146027	-0.174203388	0.295779105	-0.588964485	0.555885098	0.918777875
AC023946.1	7.050834593	0.018391082	0.490821571	0.037469996	0.970110263	0.996358317
AC023983.2	2.202418201	-0.952418001	0.576023012	-1.653437417	0.098241873	NA
AC024060.2	55.72588461	-0.381912513	0.248624123	-1.536104011	0.124512873	0.683396136
AC024075.1	18.1821963	-0.614328844	0.3536528	-1.737095941	0.082370238	0.617159915
AC024075.2	240.0764356	-0.596304722	0.218326631	-2.731250503	0.006309449	0.248991433
AC024075.3	25.47064862	-0.268506241	0.350302568	-0.766498066	0.443380002	0.886702794
AC024243.1	7.170532769	-0.09151372	0.411586162	-0.222344015	0.82404609	0.98140518
AC024257.3	59.10068175	0.124272506	0.37952893	0.327438821	0.743336008	0.967562714
AC024257.4	1.866671893	-1.067042622	0.535112431	-1.994053137	0.046146248	NA
AC024267.3	10.24628392	-0.479766288	0.428625727	-1.119312859	0.263006692	0.807974361
AC024267.5	3.590317539	-0.277635625	0.448913513	-0.618461277	0.536271316	0.91249422
AC024267.6	225.3845269	-0.544004196	0.34575133	-1.573397263	0.11562686	0.672573294
AC024293.1	792.9079294	0.422502291	0.280748128	1.50491579	0.132345728	0.6913658
AC024337.1	4.176780834	-0.136130173	0.746079281	-0.182460734	0.855221167	0.983422984
AC024337.2	4.876474139	0.065851262	0.577146424	0.114098016	0.909160095	0.99037265
AC024361.1	15.09918591	-0.142618316	0.363894115	-0.391922567	0.695115428	0.955908612
AC024361.2	3.126216004	-0.295837827	0.575044243	-0.514460984	0.606929732	0.935409999
AC024361.3	3.792892332	-0.439176194	0.453239666	-0.968971224	0.332559547	0.843474735
AC024451.2	22.25594351	-0.048987053	0.313444332	-0.156286295	0.875807358	0.985944496
AC024451.4	9.925989218	-0.225973858	0.411806664	-0.548737739	0.583185443	0.92769732
AC024558.1	4.86488296	-0.16909408	0.444095758	-0.380760404	0.703381043	0.958307771
AC024560.1	43.91768466	1.162824412	0.603949409	1.92536725	0.05418343	0.542854848
AC024560.2	126.3815922	-0.494890642	0.328228138	-1.50776422	0.131614883	0.690223871
AC024560.3	11.99199993	-0.673020595	0.400747545	-1.679412894	0.093071602	0.637438553
AC024568.1	3.045481189	-0.112159253	0.551816479	-0.203254628	0.838936017	0.98213759
AC024575.1	28.42743663	-0.412028334	0.374515544	-1.100163506	0.271260888	0.81366943
AC024580.1	25.48127542	-0.476890803	0.334082395	-1.427464631	0.153446013	0.715502133
AC024588.1	1.79102943	-0.477839079	0.824818313	-0.579326467	0.56236891	NA
AC024592.2	9.8334014	-1.044413323	0.650862731	-1.604659897	0.108568672	0.659632511
AC024592.3	137.4529974	-0.264709982	0.415736708	-0.636725066	0.524303944	0.910546891
AC024610.2	0.656566716	-1.314028285	1.380213714	-0.95204697	0.341073161	NA
AC024619.4	2.381418374	0.329793607	0.489246375	0.674084926	0.500257322	NA
AC024884.2	5.778663235	0.023737945	0.428570934	0.055388602	0.955828876	0.995270666
AC024896.1	702.7324853	-0.416082262	0.2870512	-1.449505391	0.147196496	0.707192183
AC024909.1	283.1710156	0.162189801	0.430878703	0.376416378	0.706607372	0.959027054
AC024933.1	4.152759894	-0.112842697	0.403417403	-0.279716978	0.779694651	0.973690843
AC024937.2	5.087120648	-0.640062986	0.548069577	-1.167849873	0.242867327	0.793623604
AC024940.1	70.62844145	-0.783702826	0.506988008	-1.545801506	0.122152513	0.678693606
AC024940.2	15.00392466	-0.182617454	0.257316308	-0.709700272	0.477890023	0.89762299
AC024940.5	31.29360402	-0.536968965	0.32912029	-1.631527987	0.102778959	0.655009585
AC024941.2	10.66724624	0.063170796	0.597796396	0.105672761	0.915841993	0.99073417
AC025030.1	1.674863892	-0.213937156	0.75310777	-0.284072433	0.776354872	NA
AC025031.1	3.379119012	0.234232113	0.4468651	0.52416739	0.60016212	0.933172257
AC025031.2	1.973225053	-0.59106362	0.781445489	-0.75637217	0.449426089	NA
AC025031.4	54.01438848	0.202533791	0.277436566	0.730018376	0.465378952	0.892831529
AC025031.5	9.829115839	0.455273786	0.414299913	1.098899063	0.271812096	0.81366943
AC025034.1	24.82242995	-1.042869946	0.394540919	-2.643249145	0.008211459	0.277179317
AC025048.2	50.54057116	0.264963365	0.469127866	0.564799886	0.572209885	0.925118939
AC025048.4	3.300361341	-0.035933131	0.417396355	-0.08608875	0.931395867	0.99234466
AC025048.6	7.184349541	-0.054490019	0.403568397	-0.135020531	0.892595641	0.988483699
AC025154.2	94.19112888	-0.409896259	0.787625183	-0.520420459	0.602770554	0.934194019
AC025161.1	1.84723866	0.426339298	0.452803422	0.941554938	0.34642055	NA
AC025162.1	3.356786195	-0.11295306	0.590585601	-0.191256034	0.848325005	0.983260454
AC025162.2	3.508223596	-0.334218564	0.569158051	-0.587215736	0.557058825	0.918777875
AC025164.1	31.05847538	-1.316152735	0.416853571	-3.157350267	0.0015921	0.125077968
AC025165.1	19.84993451	-0.145214247	0.644042651	-0.225473028	0.821611306	0.980582912
AC025165.2	166.2767	-0.161477935	0.799743618	-0.201912128	0.839985421	0.982156373
AC025165.3	8.978000685	0.156611501	0.332379669	0.471182553	0.637510377	0.941249244
AC025165.4	3.686533293	-0.04479091	0.50105073	-0.089393962	0.928768822	0.992093324
AC025165.5	18.64429697	-0.649371969	0.353659759	-1.836148875	0.066335642	0.577302874
AC025171.1	246.735128	-0.159973934	0.38664529	-0.413748566	0.679058255	0.949556206
AC025171.2	201.4071652	-0.273011865	0.277861374	-0.982547019	0.325830431	0.840083566
AC025171.3	1.17325728	1.158200456	1.0216028	1.133709164	0.256916565	NA
AC025171.4	39.79146272	-0.859211367	0.384084304	-2.237038477	0.025283825	0.421465331
AC025171.5	29.77815984	-1.199610209	0.493786116	-2.429412594	0.015123311	0.356154694
AC025175.1	2.864563463	-0.087784111	0.537693666	-0.163260453	0.87031337	0.985140834
AC025176.1	4.662451016	0.509959375	0.513943182	0.992248545	0.321076297	0.836959885
AC025178.1	13.03121554	-0.521866019	0.375278965	-1.390608233	0.164344258	0.727902449
AC025181.2	83.0616646	-0.361676813	0.291582209	-1.240393967	0.214829711	0.774671982
AC025186.1	2.771524865	-1.528992411	0.699457646	-2.185968541	0.028817907	0.440891951
AC025257.1	65.49554415	-0.250167983	0.526500719	-0.475152215	0.634678484	0.940657884
AC025259.1	16.95364404	0.468614758	1.805226817	0.259587745	0.795181791	0.976204888
AC025262.1	2.132584841	-0.009070755	0.552844204	-0.016407435	0.986909348	NA
AC025262.2	18.33517128	-0.659850624	0.809660378	-0.814972108	0.415088276	0.879219821
AC025265.1	27.53016019	-0.107813173	0.43563226	-0.24748666	0.804531614	0.978345686
AC025268.1	5.972449561	0.203789289	0.676529636	0.301227439	0.763241068	0.971401317
AC025271.4	2.744463547	1.709605068	0.687277343	2.487503896	0.012864304	0.334526081
AC025279.1	24.97514662	-0.694612718	0.490260048	-1.416825052	0.156534083	0.717135615
AC025279.2	1.097815226	-0.517022756	1.313049123	-0.393757359	0.693760189	NA
AC025280.2	2.5869926	0.076138275	0.911546567	0.083526479	0.933432924	0.992835317
AC025283.2	26.90142644	0.090417647	0.388767388	0.232575183	0.8160913	0.979583555
AC025287.2	7.060191254	0.598945731	0.417837389	1.433442163	0.151731516	0.713540938
AC025287.3	22.68488827	-0.064701465	0.229144328	-0.28236119	0.777666571	0.97290852
AC025419.1	8.362521317	0.963649968	0.625920614	1.539572186	0.12366467	0.68177014
AC025423.2	167.7476073	-0.030451995	0.279187216	-0.109073746	0.913143999	0.990485506
AC025423.4	151.5876962	-0.085080144	0.294236084	-0.289156051	0.772461962	0.972329317
AC025442.1	3.014975406	1.368360585	0.509271276	2.686899202	0.007211871	0.263553354
AC025449.1	30.11823232	0.275999026	0.417196869	0.661555842	0.508255916	0.906436192
AC025539.1	108.0333458	-0.711925145	0.715304268	-0.995275963	0.319602065	0.834843854
AC025569.1	34.28165	-0.166471777	0.558552139	-0.298041606	0.765671409	0.971401317
AC025575.2	7.456143307	-0.543735636	0.988899645	-0.549839045	0.582429776	0.927570952
AC025576.1	21.79359745	0.091420454	0.534639201	0.170994671	0.864227956	0.984144566
AC025580.1	14.68303792	0.561936262	0.897874095	0.62585196	0.531412047	0.911470858
AC025580.2	78.35619164	-0.581029899	0.715108697	-0.812505708	0.416501512	0.87994122
AC025588.1	2.67584546	1.931098376	0.940677143	2.05288115	0.040084106	0.494439634
AC025594.1	1.284733285	0.37523801	1.012427594	0.370631946	0.710911684	NA
AC025594.2	7.966945478	-0.07936894	0.29717836	-0.2670751	0.789411339	0.976023532
AC025627.1	8.602559992	-0.423431108	0.804340781	-0.526432475	0.598587757	0.9327895
AC025678.3	18.77041376	-0.470402284	0.563887271	-0.83421334	0.404160775	0.874131996
AC025682.1	15.10753798	0.324330405	0.269777985	1.202212275	0.229281295	0.783248111
AC025754.2	1.507061731	0.240130355	0.716614769	0.335089877	0.737557289	NA
AC025774.1	21.73627267	-0.059235874	0.722738485	-0.081960314	0.934678272	0.992858057
AC025809.2	1.069653766	-0.388898104	1.653916995	-0.235137619	0.814101922	NA
AC025884.1	2.831468648	3.13846684	1.670830913	1.878386864	0.060328261	0.56495427
AC025884.2	2.764722915	2.356959146	0.818511954	2.879565943	0.00398223	0.20469933
AC025917.1	16.36306718	-0.382945617	0.350358	-1.093012338	0.274388382	0.81487285
AC026111.1	2.150354887	-0.036483362	0.524174544	-0.069601552	0.944510802	NA
AC026124.2	12.04577294	0.276328507	0.441346097	0.626103887	0.531246803	0.911470858
AC026150.1	12.07669467	-0.276688739	0.442254456	-0.625632449	0.53155605	0.911470858
AC026150.2	5.736583545	-0.710282349	0.691892055	-1.026579716	0.304618409	0.828171932
AC026150.3	4.074805979	-0.308623343	0.460331248	-0.670437526	0.50257892	0.905192674
AC026191.1	20.28784696	0.003199293	0.367616494	0.0087028	0.993056258	0.99905719
AC026202.2	15.26377503	-0.850272342	0.477245156	-1.781625923	0.074810254	0.59945265
AC026202.3	2.049982444	-0.223704133	0.534628683	-0.418428977	0.675633504	NA
AC026271.1	82.38606883	0.232406279	0.214525904	1.083348325	0.278653843	0.817424211
AC026304.1	40.88571008	-0.174702862	0.332798509	-0.524950856	0.599617355	0.932988639
AC026310.2	1.224202701	-0.028010102	1.028530043	-0.02723314	0.978273784	NA
AC026333.3	3.574379679	-0.925333589	0.917771736	-1.008239362	0.313339566	0.832899034
AC026333.4	10.22846909	-0.010347167	0.434451108	-0.023816643	0.980998864	0.99750718
AC026336.3	1.006485119	-0.054747214	1.30679902	-0.041894134	0.966583092	NA
AC026348.1	3.921045324	-0.827958883	0.494967625	-1.672753614	0.09437581	0.639223349
AC026356.1	57.62914649	0.115696253	0.249108037	0.464442071	0.642331054	0.942233985
AC026356.2	36.60151127	0.068153017	0.263489788	0.258655251	0.795901249	0.976334376
AC026362.1	437.4535855	-0.111217003	0.204762534	-0.543151135	0.587025748	0.929099585
[truncated: 25,958 more rows]
