# Supplementary material for: A global cancer data integrator reveals principles of synthetic lethality, sex disparity and immunotherapy
Source: Genome Med. 2021 Oct 18;13:167. doi: 10.1186/s13073-021-00987-8 (PMC8524992; doi:10.1186/s13073-021-00987-8)
Supplement: Supplementary file 12 — Additional file 12: Table S11. A table containing the data from the differential essentiality analysis of male and female PDAC cell lines Fig. 3e. [file 13073_2021_987_MOESM12_ESM.csv]

Additional File 12: Table S11. A table containing the data from the differential essentiality analysis of male and female PDAC cell lines Fig 3e.
	stat	pvalue	baseMean	delta	FC	padj	abs_delt
A1BG	158	0.386871229	-0.053719895	-0.024038986	0.447487583		0.024038986
A1CF	141	0.211297744	-0.004589812	0.017694506	-3.85516984		0.017694506
A2M	125	0.099202598	0.064394376	0.049563286	0.769683466		0.049563286
A2ML1	126	0.1045857	0.069667084	0.038795203	0.55686561		0.038795203
A3GALT2	129	0.121996746	-0.152254291	-0.072878768	0.478664792		0.072878768
A4GALT	160	0.410227297	-0.099792449	-0.0459503	0.460458684		0.0459503
A4GNT	141	0.211297744	0.047912578	-0.034925301	-0.728938034		0.034925301
AAAS	168	0.493963959	-0.335148823	0.00658062	-0.019634918	0.493963959	0.00658062
AACS	132	0.141348856	0.050297275	0.023532242	0.467863146		0.023532242
AADAC	162	0.433906304	0.151915749	-0.040077902	-0.263816638		0.040077902
AADACL2	153	0.330406867	0.042521057	-0.050658513	-1.191374726		0.050658513
AADACL3	157	0.375339394	-0.043036587	0.015965007	-0.370963599		0.015965007
AADACL4	166	0.481897403	0.035503002	-0.016420673	-0.46251506		0.016420673
AADAT	113	0.049548723	-0.080978315	0.035420916	-0.437412361		0.035420916
AAED1	152	0.31951647	0.050733785	-0.002504142	-0.049358464		0.002504142
AAGAB	147	0.267510986	-0.004833993	-0.028169457	5.827367776		0.028169457
AAK1	136	0.170235923	-0.148644624	0.026584629	-0.178846888		0.026584629
AAMDC	162	0.433906304	-0.077886712	-0.023359354	0.29991449		0.023359354
AAMP	164	0.457824968	-1.053920611	-0.005055388	0.004796745		0.005055388
AANAT	125	0.099202598	-0.155964418	0.041676523	-0.267218145		0.041676523
AAR2	139	0.194220179	-0.049002775	0.035728979	-0.729121547		0.035728979
AARD	147	0.267510986	-0.268263237	0.015680119	-0.058450495		0.015680119
AARS	162	0.43378055	-1.667366609	-0.00836705	0.005018122		0.00836705
AARS2	168	0.493963959	-0.570408769	0.015782096	-0.027668046	0.493963959	0.015782096
AARSD1	158	0.386871229	-0.269259993	0.0217781	-0.080881306		0.0217781
AASDH	112	0.046526696	-0.08245951	0.032490638	-0.394019297		0.032490638
AASDHPPT	158	0.386871229	-0.396754403	0.030326827	-0.076437278	0.487857791	0.030326827
AASS	83	0.005277651	0.017231901	0.062933838	3.652170461		0.062933838
AATF	132	0.141348856	-0.756741331	-0.052595831	0.06950305		0.052595831
AATK	100	0.020543899	-0.215152434	0.065294595	-0.303480623		0.065294595
ABAT	136	0.170235923	0.001632709	0.020585312	12.60806875		0.020585312
ABCA1	148	0.277562862	-0.041445053	-0.041059365	0.990694002		0.041059365
ABCA10	87	0.007424504	0.004732098	0.065287036	13.79663555		0.065287036
ABCA12	147	0.267510986	-0.039025051	-0.026981878	0.691398927		0.026981878
ABCA13	156	0.363917902	0.012867518	0.008171991	0.63508679		0.008171991
ABCA2	92	0.011164217	-0.040617405	0.069022314	-1.699328514		0.069022314
ABCA3	146	0.257646038	0.011624188	-0.032738674	-2.816426697		0.032738674
ABCA4	140	0.202651458	-0.309197369	0.035518909	-0.114874553		0.035518909
ABCA5	160	0.410227297	-0.063518815	-0.00238097	0.03748448		0.00238097
ABCA6	133	0.148238648	0.055617874	0.00682658	0.122740755		0.00682658
ABCA7	131	0.134679427	0.106729317	0.005774336	0.054102623		0.005774336
ABCA8	145	0.247973404	-0.064627991	-0.042195017	0.652890734		0.042195017
ABCA9	137	0.178010902	0.159719744	0.007704565	0.048238025		0.007704565
ABCB1	167	0.493963959	-0.146978563	-0.011223751	0.076363185		0.011223751
ABCB10	149	0.287795834	-0.074342901	-0.035217088	0.47371151		0.035217088
ABCB11	104	0.027328217	-0.092207689	0.043057946	-0.466966978		0.043057946
ABCB4	166	0.481897403	-0.028827252	-0.016499968	0.572373927		0.016499968
ABCB5	155	0.352616052	-0.040934222	0.015098067	-0.368837283		0.015098067
ABCB6	152	0.31951647	-0.029590404	-0.028532145	0.96423642		0.028532145
ABCB7	164	0.457824968	-1.282881605	0.06350552	-0.049502245		0.06350552
ABCB8	157	0.375339394	0.127162778	-0.006750338	-0.053084228		0.006750338
ABCB9	143	0.229224343	-0.065080752	0.018869771	-0.289943964		0.018869771
ABCC1	133	0.148238648	0.015253263	0.011235378	0.73658854		0.011235378
ABCC10	151	0.30877955	-0.220659759	0.002921455	-0.013239636		0.002921455
ABCC11	128	0.11598016	0.059554112	0.027804636	0.466880205		0.027804636
ABCC12	144	0.238498014	0.038024804	-0.005522241	-0.145227329		0.005522241
ABCC2	148	0.277562862	-0.048798731	0.01308132	-0.268066805		0.01308132
ABCC3	131	0.134679427	-0.108673183	0.029484081	-0.271309629		0.029484081
ABCC4	164	0.457824968	0.168204931	-0.018832793	-0.111963382		0.018832793
ABCC5	151	0.30877955	0.051972794	-0.007087786	-0.136374926		0.007087786
ABCC6	148	0.277562862	-0.153883334	0.047125784	-0.306243583		0.047125784
ABCC8	132	0.141348856	0.061608049	0.035741818	0.580148522		0.035741818
ABCC9	145	0.247973404	-0.025888507	0.022145923	-0.855434551		0.022145923
ABCD1	154	0.341442825	-0.2420949	0.015201748	-0.062792518	0.483630063	0.015201748
ABCD2	135	0.162682001	-0.054552653	0.032249868	-0.591169566		0.032249868
ABCD3	146	0.257646038	-0.197895109	-0.046617679	0.235567615	0.479197777	0.046617679
ABCD4	145	0.247973404	-0.13833028	-0.06100156	0.440984867		0.06100156
ABCE1	134	0.15534957	-1.409145692	-0.07616986	0.054053928		0.07616986
ABCF1	142	0.220156402	-1.141971724	0.089958075	-0.078774346		0.089958075
ABCF2	147	0.267510986	-0.101178956	0.003487412	-0.034467757		0.003487412
ABCF3	137	0.178010902	0.101211509	-0.052473794	-0.518456794		0.052473794
ABCG1	158	0.386871229	-0.238228166	0.005678468	-0.023836256		0.005678468
ABCG2	101	0.022089866	0.068400497	0.06319652	0.923919009		0.06319652
ABCG4	164	0.457824968	-0.000661032	-0.011201088	16.94484392		0.011201088
ABCG5	121	0.079690862	0.047762969	-0.042314231	-0.885921279		0.042314231
ABCG8	138	0.186006083	-0.004060714	0.020253565	-4.987685588		0.020253565
ABHD1	137	0.178010902	0.004336583	0.000861588	0.198679014		0.000861588
ABHD10	152	0.31951647	-0.007519483	-0.0101035	1.343642871		0.0101035
ABHD11	156	0.363917902	-0.387211802	0.011868827	-0.030652027	0.487857791	0.011868827
ABHD12	123	0.089049511	0.012957675	0.032276885	2.4909472		0.032276885
ABHD12B	136	0.170235923	0.034350063	-0.043978741	-1.280310314		0.043978741
ABHD13	132	0.141348856	-0.188382783	0.04228148	-0.224444503		0.04228148
ABHD14A	164	0.457824968	-0.015172525	-0.009634342	0.634986051		0.009634342
ABHD14B	154	0.341442825	-0.051768753	-0.020291794	0.391969915		0.020291794
ABHD15	155	0.352616052	-0.254972711	-0.005439191	0.021332442		0.005439191
ABHD16A	118	0.067074661	-0.123987687	0.068482088	-0.552329744		0.068482088
ABHD16B	160	0.410227297	0.031924364	-0.018993212	-0.594944107		0.018993212
ABHD17A	160	0.410227297	-0.364647416	-0.020563154	0.056391882	0.493963959	0.020563154
ABHD17B	140	0.202651458	-0.031260065	-0.04169106	1.333684376		0.04169106
ABHD17C	108	0.035886767	0.127780529	0.046511445	0.36399478		0.046511445
ABHD18	161	0.422031567	0.111844818	-0.004115193	-0.036793776		0.004115193
ABHD2	148	0.277562862	-0.054957985	-0.037901051	0.689636832		0.037901051
ABHD3	152	0.31951647	-0.131549471	-0.031227657	0.237383375		0.031227657
ABHD4	159	0.398503816	0.073201041	-0.042693671	-0.583238581		0.042693671
ABHD5	125	0.099202598	-0.055989897	0.036201143	-0.646565631		0.036201143
ABHD6	121	0.079690862	0.042966086	0.023628	0.549922094		0.023628
ABHD8	152	0.31951647	-0.057673587	0.008641877	-0.149841157		0.008641877
ABI1	122	0.084272722	-0.147882259	0.064702981	-0.437530383	0.476075761	0.064702981
ABI2	143	0.229224343	0.032015944	-0.05393302	-1.684567541		0.05393302
ABI3	168	0.493963959	0.027362355	-0.011950294	-0.436742138		0.011950294
ABI3BP	93	0.012083228	0.051331319	-0.096181366	-1.873736522		0.096181366
ABL1	110	0.040926949	-0.017524707	0.052987807	-3.023605907		0.052987807
ABL2	126	0.1045857	0.157746989	0.020993652	0.133084328		0.020993652
ABLIM1	125	0.099202598	0.058833854	0.013974548	0.237525623		0.013974548
ABLIM2	153	0.330406867	-0.00553638	-0.014259421	2.575585866		0.014259421
ABLIM3	85	0.006270159	0.048945223	0.065829634	1.344965461		0.065829634
ABR	164	0.457824968	-0.037986098	-0.001600593	0.042136293		0.001600593
ABRA	139	0.194220179	-0.03712013	-0.045012428	1.21261504		0.045012428
ABRACL	157	0.375339394	0.072366887	-0.022355651	-0.308920996		0.022355651
ABRAXAS1	149	0.287795834	-0.271317472	-0.035869149	0.132203607		0.035869149
ABRAXAS2	112	0.046526696	0.150852736	0.067311993	0.446209955		0.067311993
ABT1	165	0.469847409	-0.927845901	0.029996136	-0.032328791		0.029996136
ABTB1	164	0.457824968	0.002995077	-0.019383864	-6.471908158		0.019383864
ABTB2	98	0.017725645	0.110857111	0.077775304	0.701581548		0.077775304
ACAA1	135	0.162682001	0.017926892	-0.044645238	-2.490405944		0.044645238
ACAA2	153	0.330406867	-0.068079115	-0.030392909	0.446435139		0.030392909
ACACA	144	0.238498014	-0.405130274	0.03110748	-0.076783894	0.479197777	0.03110748
ACACB	141	0.211297744	-0.07189123	-0.023566081	0.327801887		0.023566081
ACAD10	104	0.027328217	-0.128233214	0.094247177	-0.734966973		0.094247177
ACAD11	138	0.186006083	0.001771294	-0.002582127	-1.457762877		0.002582127
ACAD8	163	0.445840997	0.043801038	-0.018901637	-0.431533995		0.018901637
ACAD9	78	0.003380493	-0.300457616	-0.124593239	0.41467825	0.445806711	0.124593239
ACADL	117	0.063231504	0.048938312	-0.060517636	-1.236610616		0.060517636
ACADM	163	0.445840997	0.021409378	-0.017816311	-0.832173198		0.017816311
ACADS	151	0.30877955	-0.099180658	0.026191678	-0.264080507		0.026191678
ACADSB	136	0.170235923	-0.128607969	-0.036293268	0.282200774		0.036293268
ACADVL	158	0.386871229	-0.042937562	0.000514572	-0.011984202		0.000514572
ACAN	152	0.31951647	-0.045839528	-0.013291347	0.289953848		0.013291347
ACAP1	143	0.229224343	-0.035016276	0.034378487	-0.981785909		0.034378487
ACAP2	160	0.410227297	-0.117420281	-0.039892207	0.339738641	0.493963959	0.039892207
ACAP3	161	0.422031567	-0.220854899	-0.021368391	0.096753076		0.021368391
ACAT1	159	0.398503816	0.053367509	-0.021996914	-0.412178017		0.021996914
ACAT2	107	0.033564208	0.131709028	0.068352499	0.518965934		0.068352499
ACBD3	136	0.170235923	-0.010413181	0.011183977	-1.074021265		0.011183977
ACBD4	159	0.398503816	-0.159032618	-0.009136226	0.057448758		0.009136226
ACBD5	138	0.186006083	-0.004582571	-0.039657262	8.653932403		0.039657262
ACBD6	124	0.094024963	0.171256524	0.033917456	0.19805059		0.033917456
ACBD7	158	0.386871229	0.080736094	-0.007618434	-0.094362188		0.007618434
ACCS	141	0.211297744	0.006246791	0.014959806	2.394798679		0.014959806
ACCSL	167	0.493963959	-0.042010229	0.000866203	-0.020618862		0.000866203
ACD	128	0.11598016	-0.240692815	-0.035015834	0.145479349		0.035015834
ACE	154	0.341442825	-0.176769284	-0.019858334	0.112340413		0.019858334
ACE2	124	0.094024963	0.199085026	0.029157954	0.146459803		0.029157954
ACER1	144	0.238498014	-0.121961995	0.020254938	-0.16607582		0.020254938
ACER2	163	0.445840997	-0.06163892	-0.007970747	0.129313539		0.007970747
ACER3	107	0.033564208	0.105544527	0.044965891	0.426037169		0.044965891
ACHE	135	0.162682001	-0.216576267	-0.034049874	0.157218861		0.034049874
ACIN1	128	0.11598016	-0.814443941	-0.084644699	0.103929436		0.084644699
ACKR1	158	0.386871229	0.010115117	-0.001822725	-0.180198134		0.001822725
ACKR2	158	0.386871229	0.047320871	-0.041414146	-0.875177164		0.041414146
ACKR3	114	0.052725391	0.071896486	0.03854419	0.536106724		0.03854419
ACKR4	108	0.035886767	-0.06999255	-0.070235363	1.003469129		0.070235363
ACLY	166	0.481897403	-0.582335261	0.024093445	-0.041373839	0.493963959	0.024093445
ACMSD	165	0.469847409	0.093416392	-0.01057627	-0.113216428		0.01057627
ACO1	122	0.084272722	0.032607849	0.052682252	1.615630977		0.052682252
ACO2	160	0.410227297	-0.936679316	-0.054184804	0.057847764	0.493963959	0.054184804
ACOD1	135	0.162682001	0.021351942	0.022600041	1.058453666		0.022600041
ACOT1	161	0.422031567	-0.017272914	0.028285015	-1.637535761		0.028285015
ACOT11	135	0.162682001	-0.018927293	-0.020353909	1.075373476		0.020353909
ACOT12	163	0.445840997	-0.311694887	0.00151154	-0.004849422		0.00151154
ACOT13	159	0.398503816	-0.017766573	0.010493869	-0.590652401		0.010493869
ACOT2	155	0.352616052	-0.107569662	0.015718547	-0.146124349		0.015718547
ACOT4	158	0.386871229	-0.133814565	-0.007251654	0.054191816		0.007251654
ACOT6	154	0.341442825	-0.092863441	0.001196905	-0.01288887		0.001196905
ACOT7	114	0.052725391	0.109615795	0.03623409	0.330555372		0.03623409
ACOT8	158	0.386871229	0.004275342	0.004658111	1.089529298		0.004658111
ACOT9	139	0.194220179	0.046661863	0.012154663	0.260483882		0.012154663
ACOX1	142	0.220156402	-0.348443095	0.000179877	-0.000516231	0.477053783	0.000179877
ACOX2	128	0.11598016	-0.163016746	0.033197	-0.203641655		0.033197
ACOX3	118	0.067074661	0.011546918	0.040649851	3.52040694		0.040649851
ACOXL	137	0.178010902	-0.231133455	0.017991076	-0.077838477		0.017991076
ACP1	129	0.121996746	0.15656479	0.009248896	0.05907392		0.009248896
ACP2	151	0.30877955	0.067852426	-0.002790671	-0.041128539		0.002790671
ACP4	157	0.375339394	0.040539698	0.001948748	0.048070112		0.001948748
ACP5	108	0.035886767	0.046961545	0.037702708	0.802842155		0.037702708
ACP6	146	0.257646038	-0.056588059	-0.028980719	0.512134883		0.028980719
ACP7	150	0.298203631	-0.192696831	0.047208568	-0.244988815		0.047208568
ACPP	161	0.422031567	0.089192897	-0.027783243	-0.311496132		0.027783243
ACR	167	0.493963959	-0.195603748	-0.005105599	0.026101743		0.005105599
ACRBP	113	0.049548723	-0.045339231	0.031019138	-0.684156674		0.031019138
ACRV1	151	0.30877955	0.267043216	0.02678312	0.100295078		0.02678312
ACSBG1	98	0.017725645	0.074759101	0.044841432	0.599812356		0.044841432
ACSBG2	120	0.075299999	0.011849736	0.047201335	3.983323602		0.047201335
ACSF2	138	0.186006083	-0.200220928	0.039430031	-0.196932618		0.039430031
ACSF3	116	0.059562015	0.12701679	0.042912353	0.337847882		0.042912353
ACSL1	128	0.11598016	-0.052731632	-0.048948373	0.928254467		0.048948373
ACSL3	119	0.071096022	-0.445892972	-0.141078521	0.316395479	0.476075761	0.141078521
ACSL4	119	0.071096022	-0.187749936	-0.069034639	0.367694607	0.476075761	0.069034639
ACSL5	148	0.277562862	0.052809856	-0.000918933	-0.017400789		0.000918933
ACSL6	117	0.063231504	-0.03627645	0.051156648	-1.41018892		0.051156648
ACSM1	155	0.352616052	0.029749262	-0.016845997	-0.566266035		0.016845997
ACSM2A	136	0.170235923	0.147739813	0.007050136	0.04771995		0.007050136
ACSM2B	115	0.056061554	0.04239977	0.012710951	0.299788203		0.012710951
ACSM3	159	0.398503816	-0.04788625	-0.011318055	0.236352925		0.011318055
ACSM4	134	0.15534957	0.017709532	0.020886375	1.179386065		0.020886375
ACSM5	150	0.298203631	0.043561342	-0.031126346	-0.714540569		0.031126346
ACSM6	123	0.089049511	-0.019940087	0.023323182	-1.169662984		0.023323182
ACSS1	166	0.481897403	0.158933109	-0.010563588	-0.066465624		0.010563588
ACSS2	126	0.1045857	0.161122486	0.030586404	0.189833243		0.030586404
ACSS3	146	0.257646038	0.072629659	0.002017127	0.02777277		0.002017127
ACTA1	161	0.422031567	-0.085072606	0.033297327	-0.391398933		0.033297327
ACTA2	85	0.006270159	0.020818352	0.048974803	2.352482183		0.048974803
ACTB	113	0.049548723	-0.624767628	0.159339203	-0.255037546	0.460918358	0.159339203
ACTBL2	154	0.341442825	0.087905396	-0.045552655	-0.518200901		0.045552655
ACTC1	137	0.178010902	-0.079660509	0.018286208	-0.22955174		0.018286208
ACTG1	162	0.433906304	-0.66342842	0.022426622	-0.033804133		0.022426622
ACTG2	117	0.063231504	-0.006222519	0.024740794	-3.976009365		0.024740794
ACTL10	131	0.134679427	0.191489009	0.006365959	0.033244516		0.006365959
ACTL6A	104	0.027328217	-1.298570081	-0.089138981	0.068643951		0.089138981
ACTL6B	84	0.005754943	0.095909537	0.050503488	0.526574206		0.050503488
ACTL7A	156	0.363917902	-0.141692351	-0.01614984	0.113978207		0.01614984
ACTL7B	128	0.11598016	0.069493006	0.054977005	0.79111565		0.054977005
ACTL8	117	0.063231504	0.015739765	0.023723508	1.507233914		0.023723508
ACTL9	156	0.363917902	0.018953206	-0.014627111	-0.771748623		0.014627111
ACTN1	149	0.287795834	-0.108590626	-0.040664632	0.374476446		0.040664632
ACTN2	110	0.040926949	0.027541483	-0.069534906	-2.524733518		0.069534906
ACTN4	142	0.220156402	0.068513162	-0.050113829	-0.731448208		0.050113829
ACTR10	141	0.211297744	-1.130787902	-0.022889823	0.020242366		0.022889823
ACTR1A	159	0.398503816	-0.851326406	-0.022025311	0.025871759	0.49198002	0.022025311
ACTR1B	98	0.017725645	-0.334671389	-0.078582239	0.234804174	0.445806711	0.078582239
ACTR2	143	0.229224343	-1.073377559	0.073672959	-0.068636575		0.073672959
ACTR3	141	0.211297744	-0.618031081	-0.013155958	0.021286887	0.477053783	0.013155958
ACTR3B	136	0.170235923	0.05025294	0.019000705	0.378101366		0.019000705
ACTR3C	148	0.277562862	-0.331739187	0.035038336	-0.105620131	0.479197777	0.035038336
ACTR5	146	0.257646038	-0.248339191	0.073436702	-0.295711287	0.479197777	0.073436702
ACTR6	120	0.075299999	-0.748338576	-0.045666002	0.061023183		0.045666002
ACTR8	149	0.287795834	-0.753260395	-0.024591639	0.03264693	0.479197777	0.024591639
ACTRT1	125	0.099202598	0.129876896	0.060005949	0.462021734		0.060005949
ACTRT2	157	0.375339394	0.121990191	-0.005981826	-0.049035303		0.005981826
ACTRT3	142	0.220156402	-0.106981094	0.021389021	-0.199932721		0.021389021
ACVR1	153	0.330406867	0.047573532	0.015019973	0.315721205		0.015019973
ACVR1B	140	0.202651458	-0.190438287	-0.037560355	0.197231113		0.037560355
ACVR1C	164	0.457824968	-0.001257882	-0.005655713	4.496219579		0.005655713
ACVR2A	136	0.170235923	-0.123923938	-0.051194683	0.413113749		0.051194683
ACVR2B	109	0.038339377	0.024705157	0.033249216	1.345841119		0.033249216
ACVRL1	153	0.330406867	0.038695631	-0.028283772	-0.730929341		0.028283772
ACY1	112	0.046526696	0.054850214	0.042354604	0.772186671		0.042354604
ACY3	112	0.046526696	-0.107562953	-0.046498601	0.432291969		0.046498601
ACYP1	133	0.148238648	-0.05788478	-0.049589457	0.856692499		0.049589457
ACYP2	165	0.469847409	0.057876221	-0.0028925	-0.049977353		0.0028925
ADA	115	0.056061554	-0.037379732	0.029178718	-0.780602651		0.029178718
ADA2	150	0.298203631	0.002679414	-0.032454957	-12.11270883		0.032454957
ADAD1	103	0.025477486	0.032135529	0.03545165	1.103191736		0.03545165
ADAD2	126	0.1045857	-0.089460776	0.035775507	-0.399901595		0.035775507
ADAL	127	0.110177301	-0.057078206	0.024668538	-0.432188394		0.024668538
ADAM10	152	0.31951647	-0.00328821	0.006275792	-1.908573962		0.006275792
ADAM11	151	0.30877955	-0.381436215	0.051967808	-0.136242458	0.479197777	0.051967808
ADAM12	164	0.457824968	-0.099565904	0.005169464	-0.051920021		0.005169464
ADAM15	98	0.017725645	0.007207842	-0.085470077	-11.85792837		0.085470077
ADAM17	125	0.099202598	0.090882626	0.048131209	0.529597469		0.048131209
ADAM18	128	0.11598016	0.188119398	0.024857108	0.132134739		0.024857108
ADAM19	108	0.035886767	0.169675948	0.058807111	0.346584836		0.058807111
ADAM2	137	0.178010902	-0.054470189	0.025581968	-0.469650799		0.025581968
ADAM20	103	0.025477486	0.085583593	0.057971454	0.677366448		0.057971454
ADAM21	152	0.31951647	-0.027739991	0.008539699	-0.307847948		0.008539699
ADAM22	92	0.011164217	-0.058683597	0.068778807	-1.172027789		0.068778807
ADAM23	111	0.043654412	0.005866646	0.038966907	6.642110408		0.038966907
ADAM28	151	0.30877955	0.149652261	-0.043688844	-0.291935742		0.043688844
ADAM29	146	0.257646038	0.096504206	-0.017915573	-0.185645518		0.017915573
ADAM30	151	0.30877955	-0.182996672	0.017477093	-0.095504977		0.017477093
ADAM32	103	0.025477486	0.081762657	0.056405409	0.689867612		0.056405409
ADAM33	100	0.020543899	-0.135236755	0.07068139	-0.522649264		0.07068139
ADAM7	131	0.134679427	-0.032869661	0.027634625	-0.840733501		0.027634625
ADAM8	159	0.398503816	0.252630796	-0.02245487	-0.088884135		0.02245487
ADAM9	151	0.30877955	0.016453431	-0.000597557	-0.0363181		0.000597557
ADAMDEC1	138	0.186006083	0.085620341	-0.034659373	-0.404803017		0.034659373
ADAMTS1	161	0.422031567	-0.047632179	-0.001446149	0.030360746		0.001446149
ADAMTS10	138	0.186006083	-0.218945128	-0.012239526	0.055902253		0.012239526
ADAMTS12	152	0.31951647	0.185727981	-0.002885461	-0.01553595		0.002885461
ADAMTS13	138	0.186006083	-0.061835824	-0.030345195	0.490738101		0.030345195
ADAMTS14	129	0.121996746	0.008107273	0.032137534	3.964037248		0.032137534
ADAMTS15	163	0.445840997	-0.003532678	-0.006862549	1.942590838		0.006862549
ADAMTS16	133	0.148238648	0.210758569	-0.003731481	-0.017705002		0.003731481
ADAMTS17	82	0.004835897	0.034250689	0.080675702	2.355447524		0.080675702
ADAMTS18	114	0.052725391	0.132892339	-0.053968728	-0.406108647		0.053968728
ADAMTS19	120	0.075299999	0.13893211	0.028863899	0.20775542		0.028863899
ADAMTS2	157	0.375339394	0.005025823	-0.027176483	-5.40736933		0.027176483
ADAMTS20	114	0.052725391	-0.05964418	0.030733437	-0.515279736		0.030733437
ADAMTS3	153	0.330406867	-0.222243641	0.005049034	-0.022718465		0.005049034
ADAMTS4	112	0.046526696	-0.161792254	-0.083470657	0.515912568		0.083470657
ADAMTS5	145	0.247973404	0.116086398	-0.006644332	-0.057236093		0.006644332
ADAMTS6	165	0.469847409	-0.00955454	-0.016902203	1.769023248		0.016902203
ADAMTS7	168	0.493963959	-0.142063314	-0.00292454	0.020586171		0.00292454
ADAMTS8	115	0.056061554	0.070365878	0.037202906	0.528706624		0.037202906
ADAMTS9	106	0.031366817	-0.049509456	0.027573312	-0.556930224		0.027573312
ADAMTSL1	152	0.31951647	0.088927563	-0.014994204	-0.168611435		0.014994204
ADAMTSL2	102	0.023732896	0.046453746	0.04137516	0.890674353		0.04137516
ADAMTSL3	146	0.257646038	0.10820419	0.002362667	0.021835262		0.002362667
ADAMTSL4	121	0.079690862	-0.241303766	-0.053952908	0.223589169		0.053952908
ADAMTSL5	133	0.148238648	-0.310509404	-0.064653553	0.208217696		0.064653553
ADAP1	134	0.15534957	-0.061889903	0.054003649	-0.872576083		0.054003649
ADAP2	166	0.481897403	-0.187773552	-0.012464465	0.066380303		0.012464465
ADAR	160	0.410227297	-0.636164975	0.029072829	-0.045700141	0.493963959	0.029072829
ADARB1	117	0.063231504	0.006527301	0.030435519	4.662803215		0.030435519
ADARB2	131	0.134679427	0.08488123	0.01919488	0.226138097		0.01919488
ADAT1	161	0.422031567	-0.087926395	-0.012449448	0.141589424		0.012449448
ADAT2	131	0.134679427	-0.474174201	0.077184046	-0.162775718	0.477053783	0.077184046
ADAT3	124	0.094024963	-0.668047637	0.089739663	-0.134331234	0.476075761	0.089739663
ADCK1	112	0.046526696	0.130319833	0.027811893	0.21341259		0.027811893
ADCK2	159	0.398503816	-0.115446815	-0.013213436	0.11445475		0.013213436
ADCK5	149	0.287795834	0.000522156	0.015232633	29.17254699		0.015232633
ADCY1	165	0.469847409	0.066098161	-0.017919578	-0.271105552		0.017919578
ADCY10	110	0.040926949	0.058770533	0.050450891	0.858438551		0.050450891
ADCY2	138	0.186006083	0.16250434	-0.03362104	-0.206893181		0.03362104
ADCY3	150	0.298203631	-0.150496531	-0.002997966	0.019920498		0.002997966
ADCY4	168	0.493963959	-0.154987131	-0.004535004	0.02926052		0.004535004
ADCY5	157	0.375339394	0.094255286	-0.010780409	-0.114374588		0.010780409
ADCY6	139	0.194220179	-0.053734706	-0.059669591	1.110447895		0.059669591
ADCY7	133	0.148238648	0.114752688	0.028576616	0.249027854		0.028576616
ADCY8	125	0.099202598	-0.055810673	-0.040573863	0.726991108		0.040573863
ADCY9	115	0.056061554	0.09101325	0.044719798	0.491354812		0.044719798
ADCYAP1	160	0.410227297	0.227068721	-0.021260441	-0.093629987		0.021260441
ADCYAP1R1	165	0.469847409	-0.023541945	0.001511663	-0.064211489		0.001511663
ADD1	128	0.11598016	0.002811683	0.030090543	10.7019692		0.030090543
ADD2	150	0.298203631	-0.041677472	0.00163402	-0.039206317		0.00163402
ADD3	126	0.1045857	0.038254598	0.016411732	0.429013333		0.016411732
ADGRA1	115	0.056061554	0.048027644	0.043449649	0.90467999		0.043449649
ADGRA2	142	0.220156402	0.059425216	0.010539344	0.177354739		0.010539344
ADGRA3	154	0.341442825	-0.084946944	-0.05479101	0.64500272		0.05479101
ADGRB1	162	0.433906304	0.038713181	-0.018457742	-0.476781851		0.018457742
ADGRB2	145	0.247973404	-0.096264904	0.018061287	-0.187620681		0.018061287
ADGRB3	133	0.148238648	-0.045650652	0.030947537	-0.677921022		0.030947537
ADGRD1	138	0.186006083	-0.014786307	0.040437288	-2.734779486		0.040437288
ADGRE1	158	0.386871229	-0.099719966	-0.009197939	0.092237688		0.009197939
ADGRE2	141	0.211297744	-0.145253334	0.025524438	-0.175723596		0.025524438
ADGRE3	166	0.481897403	0.005998316	-0.014732491	-2.456104328		0.014732491
ADGRE5	160	0.410227297	0.020887762	-0.004410339	-0.211144654		0.004410339
ADGRF1	158	0.386871229	0.063166789	-0.001031964	-0.016337122		0.001031964
ADGRF3	92	0.011164217	0.065683266	0.05117623	0.779136489		0.05117623
ADGRF4	142	0.220156402	0.054811593	0.004365478	0.079645153		0.004365478
ADGRF5	155	0.352616052	-0.168477927	-0.024207805	0.143685319		0.024207805
ADGRG1	142	0.220156402	-0.125718432	-0.045684327	0.363386067		0.045684327
ADGRG2	152	0.31951647	0.07733301	-0.031888008	-0.412346654		0.031888008
ADGRG3	106	0.031366817	-0.169048226	0.071052563	-0.420309428		0.071052563
ADGRG4	161	0.422031567	0.029877343	-0.021746491	-0.727858921		0.021746491
ADGRG5	100	0.020543899	-0.018928475	0.051956934	-2.744908604		0.051956934
ADGRG6	135	0.162682001	0.212272155	0.037055087	0.174564049		0.037055087
ADGRG7	89	0.008762167	-0.0483427	-0.091795298	1.898845061		0.091795298
ADGRL1	72	0.001926445	0.023191516	0.080065681	3.452369473		0.080065681
ADGRL2	129	0.121996746	-0.021633684	0.021033459	-0.972255069		0.021033459
ADGRL3	133	0.148238648	-0.026649037	0.024497188	-0.919252276		0.024497188
ADGRL4	152	0.31951647	0.024095587	0.011125136	0.46170842		0.011125136
ADGRV1	158	0.386871229	-0.005683283	-0.007233501	1.272768225		0.007233501
ADH1A	129	0.121996746	-0.015517786	0.028431923	-1.832215243		0.028431923
ADH1B	158	0.386871229	0.012015655	-0.013309865	-1.107710351		0.013309865
ADH4	120	0.075299999	0.065829018	0.016205323	0.24617295		0.016205323
ADH5	139	0.194220179	-0.185660449	-0.049671299	0.267538398		0.049671299
ADH6	109	0.038339377	-0.022405993	0.024676528	-1.10133607		0.024676528
ADH7	88	0.008069002	0.079630956	0.042174575	0.529625372		0.042174575
ADHFE1	140	0.202651458	-0.107100567	0.027541458	-0.257155111		0.027541458
ADI1	148	0.277562862	-0.046184562	-0.055968035	1.211834266		0.055968035
ADIG	119	0.071096022	0.033154054	0.040673924	1.226815983		0.040673924
ADIPOQ	134	0.15534957	0.096254518	0.010247737	0.106464994		0.010247737
ADIPOR1	157	0.375339394	0.079128415	-0.022353112	-0.28249159		0.022353112
ADIPOR2	149	0.287795834	0.052388391	-0.002998567	-0.057237234		0.002998567
ADIRF	103	0.025477486	-0.113762845	0.082652847	-0.726536392		0.082652847
ADK	147	0.267510986	-0.076963007	-0.005694855	0.073994704		0.005694855
ADM	127	0.110177301	0.114332762	0.028367666	0.248114936		0.028367666
ADM2	104	0.027328217	0.115399567	0.042240192	0.366034233		0.042240192
ADM5	165	0.469847409	-0.17102833	-0.017727127	0.103650235		0.017727127
ADNP	151	0.30877955	-0.224349147	0.026275099	-0.117117	0.479197777	0.026275099
ADNP2	163	0.445840997	-0.037328016	0.007671793	-0.205523721		0.007671793
ADO	149	0.287795834	-0.044940188	-0.025128035	0.559143959		0.025128035
ADORA1	153	0.330406867	-0.100918198	0.00362422	-0.035912451		0.00362422
ADORA2A	168	0.493963959	-0.117246415	0.023895991	-0.20380999		0.023895991
ADORA2B	102	0.023732896	0.071950879	0.066307775	0.921570053		0.066307775
ADPGK	134	0.15534957	-0.025639344	0.028598254	-1.115405056		0.028598254
ADPRH	118	0.067074661	-0.101026849	-0.061801861	0.611736991		0.061801861
ADPRHL1	167	0.493963959	-0.099782979	-0.00635316	0.063669781		0.00635316
ADPRHL2	152	0.31951647	-0.273024051	-0.021826089	0.079942		0.021826089
ADPRM	145	0.247973404	5.20E-05	0.016082524	309.569272		0.016082524
ADRA1A	152	0.31951647	0.154555965	-0.034863337	-0.225570959		0.034863337
ADRA1B	114	0.052725391	0.031552346	0.033201254	1.052259445		0.033201254
ADRA1D	80	0.004050028	0.030852614	0.07312547	2.370154737		0.07312547
ADRA2A	153	0.330406867	-0.002335899	-0.011053886	4.732175587		0.011053886
ADRA2B	150	0.298203631	-0.086602204	-0.022706518	0.262193307		0.022706518
ADRA2C	134	0.15534957	0.029592676	0.002529709	0.0854843		0.002529709
ADRB1	95	0.014119509	0.151231701	0.05033982	0.33286553		0.05033982
ADRB2	128	0.11598016	0.016413224	0.038921067	2.371323638		0.038921067
ADRB3	163	0.445840997	0.03843449	-0.011310025	-0.29426759		0.011310025
ADRM1	142	0.220156402	-0.420801937	-0.054791897	0.130208281	0.477053783	0.054791897
ADSL	136	0.170235923	-1.078363045	-0.081420255	0.075503566		0.081420255
ADSS	143	0.229224343	-0.44694448	-0.04681049	0.104734462	0.477053783	0.04681049
ADSSL1	153	0.330406867	-0.152542552	-0.024709208	0.161982397		0.024709208
ADTRP	86	0.006825805	0.117074546	0.067061104	0.572806872		0.067061104
AEBP1	152	0.31951647	-0.16770864	0.020613797	-0.122914341		0.020613797
AEBP2	143	0.229224343	-0.011779417	0.01850105	-1.570625225		0.01850105
AEN	162	0.433906304	-0.012318397	0.012444715	-1.010254413		0.012444715
AES	154	0.341442825	-0.15374986	-0.008620818	0.056070409		0.008620818
AFAP1	90	0.009506992	0.153405167	0.059264686	0.386327836		0.059264686
AFAP1L1	79	0.003701704	-0.068772444	0.069449022	-1.009837913		0.069449022
AFAP1L2	134	0.15534957	0.002166997	0.01799986	8.306363359		0.01799986
AFDN	156	0.363917902	-0.155904914	-0.012153485	0.077954467	0.487857791	0.012153485
AFF1	154	0.341442825	0.109413019	-0.035051938	-0.320363504		0.035051938
AFF2	117	0.063231504	0.073136251	0.046028023	0.629346225		0.046028023
AFF3	132	0.141348856	-0.153120107	-0.04465687	0.291646019		0.04465687
AFF4	161	0.422031567	-0.114911868	-0.002439719	0.021231215		0.002439719
AFG1L	146	0.257646038	0.012352953	0.023251089	1.882229132		0.023251089
AFG3L2	152	0.31951647	-1.04981128	0.074587754	-0.071048726		0.074587754
AFM	95	0.014119509	0.029493493	0.060787333	2.061042152		0.060787333
AFMID	152	0.31951647	-0.069463711	0.012246657	-0.176302941		0.012246657
AFP	149	0.287795834	-0.068337204	-0.031235659	0.457081314		0.031235659
AFTPH	129	0.121996746	0.031990965	0.052440955	1.639242698		0.052440955
AGA	145	0.247973404	0.101574722	-0.007196522	-0.070849535		0.007196522
AGAP1	116	0.059562015	0.01111271	0.016653875	1.498633201		0.016653875
AGAP2	161	0.422031567	-0.354422993	-0.027655342	0.078029199	0.493963959	0.027655342
AGAP3	142	0.220156402	0.106534	0.008470901	0.079513591		0.008470901
AGAP5	157	0.375339394	-0.37464923	0.023788665	-0.063495832	0.487857791	0.023788665
AGAP6	164	0.457824968	-0.806705184	-0.006678365	0.00827857		0.006678365
AGBL1	143	0.229224343	0.025528775	0.01568032	0.614221398		0.01568032
AGBL2	136	0.170235923	-0.080421167	0.04447521	-0.553028661		0.04447521
AGBL3	147	0.267510986	-0.119524974	-0.023819833	0.199287498		0.023819833
AGBL4	93	0.012083228	-0.209421336	-0.098564047	0.4706495		0.098564047
AGBL5	89	0.008762167	-0.034877853	0.046501442	-1.333265622		0.046501442
AGER	137	0.178010902	0.101846635	0.009001389	0.088381797		0.009001389
AGFG1	158	0.386871229	0.024350361	-0.059420032	-2.440211527		0.059420032
AGFG2	121	0.079690862	-0.075144966	0.034918798	-0.464685796		0.034918798
AGGF1	130	0.128229223	0.051073775	0.029310939	0.573894105		0.029310939
AGK	128	0.11598016	0.072142652	0.040880914	0.566667748		0.040880914
AGL	157	0.375339394	-0.176754609	-0.024847179	0.140574436		0.024847179
AGMAT	135	0.162682001	-0.08128377	-0.071607777	0.880960334		0.071607777
AGMO	167	0.493963959	0.083149827	-0.003258377	-0.039186817		0.003258377
AGO1	144	0.238498014	-0.156346561	-0.046251572	0.295827245		0.046251572
AGO2	120	0.075299999	-0.136163507	0.041792703	-0.306930279		0.041792703
AGO3	114	0.052725391	-0.184557314	-0.079814708	0.432465697		0.079814708
AGO4	141	0.211297744	-0.043592442	-0.037395976	0.857854582		0.037395976
AGPAT1	166	0.481897403	-0.115591808	0.017534133	-0.151690104		0.017534133
AGPAT2	118	0.067074661	-0.160199214	-0.092670259	0.578468871		0.092670259
AGPAT3	167	0.493963959	-0.003659974	-0.011021293	3.011303689		0.011021293
AGPAT4	153	0.330406867	0.048555224	0.00135796	0.02796734		0.00135796
AGPAT5	135	0.162682001	0.16037663	0.00202988	0.012656954		0.00202988
AGPS	112	0.046526696	0.044182739	0.029322318	0.663660038		0.029322318
AGR2	156	0.363917902	-0.045598207	0.014962442	-0.328136623		0.014962442
AGR3	126	0.1045857	-0.016977066	0.040270543	-2.37205547		0.040270543
AGRN	154	0.341442825	-0.110010821	-0.028137947	0.255774362		0.028137947
AGRP	154	0.341442825	-0.080948029	0.025603856	-0.316299932		0.025603856
AGT	107	0.033564208	0.033307555	0.035209515	1.057102933		0.035209515
AGTPBP1	151	0.30877955	0.10235383	0.003629441	0.035459751		0.003629441
AGTR1	111	0.043654412	-0.174802624	-0.047099364	0.269443116		0.047099364
AGTR2	157	0.375339394	0.071682334	-0.015612107	-0.217795737		0.015612107
AGTRAP	143	0.229224343	0.027253339	0.00947423	0.347635557		0.00947423
AGXT	146	0.257646038	0.074678008	-0.030389802	-0.406944468		0.030389802
AGXT2	152	0.31951647	0.13662379	-0.012241108	-0.089597191		0.012241108
AHCTF1	127	0.110177301	-0.940482921	0.106229809	-0.112952406		0.106229809
AHCY	114	0.052725391	-0.738503579	-0.11046166	0.149574983	0.464540886	0.11046166
AHCYL1	148	0.277562862	-0.57939014	-0.0214966	0.037102117	0.479197777	0.0214966
AHCYL2	158	0.386871229	-0.094345745	0.004970236	-0.052681078		0.004970236
AHDC1	124	0.094024963	-0.089732094	-0.073535826	0.819504176		0.073535826
AHI1	160	0.410227297	-0.036069018	-0.01674938	0.464370278		0.01674938
AHNAK	138	0.186006083	-0.379318756	-0.045468968	0.119870076	0.477053783	0.045468968
AHNAK2	152	0.31951647	0.158894473	-0.017564566	-0.110542332		0.017564566
AHR	135	0.162682001	0.024069419	0.055300634	2.297547498	0.477053783	0.055300634
AHRR	160	0.410227297	-0.06971182	-0.018427281	0.264335095		0.018427281
AHSA1	165	0.469847409	-0.07606188	-0.003522206	0.04630711		0.003522206
AHSG	150	0.298203631	0.062516105	-0.029681342	-0.474779127		0.029681342
AHSP	164	0.457824968	0.037196664	-0.009821852	-0.264051947		0.009821852
AICDA	148	0.277562862	0.09830886	-0.010940483	-0.111286851		0.010940483
AIDA	159	0.398503816	0.165209723	0.003192194	0.01932207		0.003192194
AIF1	148	0.277562862	-0.246766887	0.032071568	-0.129967065	0.479197777	0.032071568
AIF1L	150	0.298203631	-0.146373792	-0.012756706	0.087151572		0.012756706
AIFM1	121	0.079690862	-0.630211797	0.137684563	-0.218473478	0.476075761	0.137684563
AIFM2	92	0.011164217	-0.062937567	0.052503239	-0.834211451		0.052503239
AIFM3	164	0.457824968	-0.114148984	0.028707979	-0.251495704		0.028707979
AIG1	144	0.238498014	-0.018800911	-0.062468246	3.322617982		0.062468246
AIM2	142	0.220156402	0.124832878	0.006989349	0.055989652		0.006989349
AIMP1	145	0.247973404	-0.032648699	0.021855183	-0.669404393		0.021855183
AIMP2	158	0.386871229	-0.171642007	0.009204587	-0.053626654		0.009204587
AIP	165	0.469847409	-0.258821104	-0.007914233	0.030578006	0.493963959	0.007914233
AIPL1	157	0.375339394	-0.112869425	0.008722054	-0.077275609		0.008722054
AIRE	100	0.020543899	0.187713098	0.054457409	0.290109798		0.054457409
AJAP1	158	0.386871229	0.035223115	-0.024529332	-0.696398727		0.024529332
AJM1	146	0.257646038	-0.157293595	-0.02426376	0.154257775		0.02426376
AJUBA	157	0.375339394	0.054741873	0.019113984	0.349165693		0.019113984
AK1	151	0.30877955	-0.302664544	-0.049954144	0.165047889	0.479197777	0.049954144
AK2	159	0.398503816	-0.10772791	-0.0011608	0.010775291		0.0011608
AK3	128	0.11598016	-0.001881689	-0.050416339	26.79312425		0.050416339
AK4	144	0.238498014	-0.343631917	-0.050244553	0.146216201	0.479197777	0.050244553
AK5	134	0.15534957	0.009789799	-0.041991989	-4.289361579		0.041991989
AK6	164	0.457824968	-0.95722234	0.0559595	-0.058460295		0.0559595
AK7	159	0.398503816	0.009200915	0.003331191	0.362050005		0.003331191
AK8	164	0.457824968	-0.126104096	-0.010137591	0.080390656		0.010137591
AK9	161	0.422031567	0.057151349	-0.020537538	-0.359353516		0.020537538
AKAIN1	154	0.341442825	0.232104404	-0.016373718	-0.070544626		0.016373718
AKAP1	137	0.178010902	-0.076026964	-0.039000304	0.512979899		0.039000304
AKAP10	125	0.099202598	-0.062615911	0.02578137	-0.411738318		0.02578137
AKAP11	160	0.410227297	-0.006181534	-0.012430939	2.010979629		0.012430939
AKAP12	151	0.30877955	-0.058194314	-0.037363024	0.642039085		0.037363024
AKAP13	125	0.099202598	-0.053470718	0.102672836	-1.920169388		0.102672836
AKAP14	148	0.277562862	0.040828336	0.006781112	0.166088378		0.006781112
AKAP17A	154	0.341442825	0.003568193	-0.034940403	-9.792183046		0.034940403
AKAP2	157	0.375339394	-0.034060746	-0.04788915	1.405992386		0.04788915
AKAP3	121	0.079690862	-0.134940123	-0.029556192	0.219031907		0.029556192
AKAP4	108	0.035886767	0.003122595	0.043700467	13.99491892		0.043700467
AKAP5	114	0.052725391	-0.002204573	-0.068124318	30.90137161		0.068124318
AKAP6	158	0.386871229	0.000403582	-0.035432317	-87.79454356		0.035432317
AKAP7	144	0.238498014	-0.061790677	-0.01428697	0.231215632		0.01428697
AKAP8	150	0.298203631	0.000975851	0.003687309	3.778558346		0.003687309
AKAP8L	149	0.287795834	-0.252734019	0.016288044	-0.064447375		0.016288044
AKAP9	105	0.02928975	-0.060878632	0.049802888	-0.818068456		0.049802888
AKIP1	155	0.352616052	-0.102962442	0.001398246	-0.013580158		0.001398246
AKIRIN1	141	0.211297744	-0.428607048	-0.044587228	0.104028219	0.477053783	0.044587228
AKIRIN2	102	0.023732896	-0.981893126	-0.140001238	0.14258297		0.140001238
AKNA	144	0.238498014	-0.085473566	-0.032139144	0.376012672		0.032139144
AKNAD1	168	0.493963959	-0.123622014	-0.011394728	0.092173937		0.011394728
AKR1A1	150	0.298203631	0.052823075	0.013524595	0.256035742		0.013524595
AKR1B1	133	0.148238648	0.191119379	0.042713461	0.223490997		0.042713461
AKR1B10	157	0.375339394	0.103644679	-0.011987048	-0.115655219		0.011987048
AKR1B15	154	0.341442825	-0.202678397	-0.032574011	0.160717727		0.032574011
AKR1C1	161	0.422031567	-0.162924512	-0.021904061	0.134443008		0.021904061
AKR1C2	150	0.298203631	0.036194012	-0.031213366	-0.862390349		0.031213366
AKR1C3	147	0.267510986	-0.003902341	0.001441092	-0.369288966		0.001441092
AKR1C4	145	0.247973404	0.05053107	0.014946011	0.295778631		0.014946011
AKR1D1	157	0.375339394	-0.114920407	-0.020820764	0.181175518		0.020820764
AKR1E2	123	0.089049511	0.185805627	0.015690621	0.084446424		0.015690621
AKR7A2	165	0.469847409	-0.090117429	-0.012404285	0.137645793		0.012404285
AKR7A3	122	0.084272722	-0.286048867	0.055122005	-0.192701357		0.055122005
AKT1	123	0.089049511	-0.071467712	0.072418687	-1.013306359		0.072418687
AKT1S1	145	0.247973404	0.095875149	-0.039837962	-0.415519169		0.039837962
AKT2	138	0.186006083	-0.09003486	0.056676739	-0.62949772		0.056676739
AKT3	154	0.341442825	0.102675554	-0.010991595	-0.107051722		0.010991595
AKTIP	135	0.162682001	-0.2465586	-0.035364348	0.143431818		0.035364348
ALAD	167	0.493963959	-0.114901292	-0.002786031	0.024247166		0.002786031
ALAS1	119	0.071096022	-0.131786836	0.059867475	-0.45427508		0.059867475
ALAS2	138	0.186006083	0.077334741	-0.050967502	-0.65905053		0.050967502
ALB	119	0.071096022	0.088060212	0.012776852	0.14509222		0.012776852
ALCAM	117	0.063231504	-0.096536484	-0.067439748	0.69859338		0.067439748
ALDH16A1	113	0.049548723	-0.036459399	0.030420427	-0.834364484		0.030420427
ALDH18A1	127	0.110177301	-0.18453722	0.048763154	-0.264245631	0.477053783	0.048763154
ALDH1A1	140	0.202651458	0.092460532	-0.04047094	-0.437710435		0.04047094
ALDH1A2	151	0.30877955	-0.052660816	-0.038344826	0.728147213		0.038344826
ALDH1A3	129	0.121996746	0.19037926	0.034096629	0.17909844		0.034096629
ALDH1B1	131	0.134679427	-0.035420493	0.01541652	-0.435242938		0.01541652
ALDH1L1	164	0.457824968	0.043699907	-0.01476743	-0.337928183		0.01476743
ALDH1L2	80	0.004050028	-0.032374762	0.061091238	-1.887001921		0.061091238
ALDH2	152	0.31951647	-0.089522961	0.028897615	-0.322795565		0.028897615
ALDH3A1	114	0.052725391	0.021902724	0.058938324	2.690912966		0.058938324
ALDH3A2	105	0.02928975	0.014252691	0.05946151	4.171949628		0.05946151
ALDH3B2	132	0.141348856	-0.067639447	-0.020015425	0.295913491		0.020015425
ALDH4A1	117	0.063231504	-0.070800998	0.047950036	-0.677250843		0.047950036
ALDH5A1	142	0.220156402	-0.036906489	0.035290463	-0.956212963		0.035290463
ALDH6A1	159	0.398503816	-0.127783153	-0.04420842	0.345964385		0.04420842
ALDH7A1	158	0.386871229	0.00744831	-0.006870104	-0.922370956		0.006870104
ALDH8A1	167	0.493963959	0.016114646	-0.011484575	-0.712679302		0.011484575
ALDH9A1	131	0.134679427	-0.062392028	0.027135192	-0.434914416		0.027135192
ALDOA	138	0.186006083	-1.242513919	0.07790692	-0.062701044		0.07790692
ALDOB	150	0.298203631	-0.049322945	-0.01644451	0.333404874		0.01644451
ALDOC	111	0.043654412	-0.367807881	0.111086463	-0.302023063	0.460660356	0.111086463
ALG1	150	0.298203631	-1.027923178	0.077109424	-0.075014773		0.077109424
ALG10	152	0.31951647	-0.27779684	-0.014947674	0.053807932	0.479197777	0.014947674
ALG10B	132	0.141348856	-0.272240198	0.056544779	-0.207701801		0.056544779
ALG11	158	0.386871229	-1.314294339	-0.000497399	0.000378453		0.000497399
ALG12	136	0.170235923	-0.098478491	0.01219206	-0.123804292		0.01219206
ALG13	162	0.433906304	-1.200908661	0.014603363	-0.012160261		0.014603363
ALG14	166	0.481897403	-1.049467103	0.018441809	-0.017572546		0.018441809
ALG1L	150	0.298203631	-1.004089352	0.038917423	-0.038758924		0.038917423
ALG2	150	0.298163433	-1.430825327	-0.042507409	0.029708315		0.042507409
ALG3	156	0.363917902	0.024195889	0.00171162	0.070740124		0.00171162
ALG5	143	0.229224343	-0.229092788	-0.022411639	0.09782778		0.022411639
ALG6	157	0.375339394	-0.321889586	0.038066972	-0.118260962	0.487857791	0.038066972
ALG8	153	0.330406867	-0.336378925	-0.004700771	0.01397463	0.479197777	0.004700771
ALG9	148	0.277562862	-0.074306328	0.019756528	-0.265879478		0.019756528
ALK	134	0.15534957	-0.043854586	0.01312105	-0.299194489		0.01312105
ALKAL1	166	0.481897403	-0.115526027	-0.021848318	0.189120311		0.021848318
ALKAL2	161	0.422031567	0.174754329	-0.010698249	-0.061218795		0.010698249
ALKBH1	135	0.162682001	-0.193019331	-0.024195144	0.125350887		0.024195144
ALKBH2	168	0.493963959	0.038814444	-0.003138785	-0.080866407		0.003138785
ALKBH3	149	0.287795834	-0.12108761	0.001344413	-0.011102811		0.001344413
ALKBH4	153	0.330406867	-0.156733512	-0.035338959	0.225471623		0.035338959
ALKBH5	160	0.410227297	-0.136159767	0.002534414	-0.018613532		0.002534414
ALKBH6	164	0.457824968	-0.050499571	0.001668083	-0.033031636		0.001668083
ALKBH7	146	0.257646038	-0.134703463	0.01219227	-0.090511926		0.01219227
ALKBH8	143	0.229224343	0.033675052	0.013867503	0.411803481		0.013867503
ALLC	118	0.067074661	-0.066326397	0.041078371	-0.61933669		0.041078371
ALMS1	137	0.178010902	-0.115685758	-0.029005604	0.250727524		0.029005604
ALOX12	153	0.330406867	0.089887902	0.027431864	0.305178596		0.027431864
ALOX12B	147	0.267510986	0.045650426	-0.043548813	-0.953962904		0.043548813
ALOX15	156	0.363917902	-0.043574376	0.007582953	-0.174023219		0.007582953
ALOX15B	125	0.099202598	0.069994445	0.034180605	0.48833311		0.034180605
ALOX5	148	0.277562862	-0.161971658	0.005773139	-0.035642895		0.005773139
ALOX5AP	148	0.277562862	0.17702362	-0.000648299	-0.003662219		0.000648299
ALOXE3	157	0.375339394	-0.13368072	-0.008744979	0.065416902		0.008744979
ALPG	117	0.063231504	0.009475036	-0.069615925	-7.34729967		0.069615925
ALPI	154	0.341442825	-0.003422999	-0.027205608	7.947886699		0.027205608
ALPK1	94	0.01306712	-0.052526356	0.043569112	-0.829471433		0.043569112
ALPK2	108	0.035886767	0.145693417	0.053195324	0.365118238		0.053195324
ALPK3	116	0.059562015	-0.165647398	0.060362023	-0.364400669		0.060362023
ALPL	138	0.186006083	0.003098097	0.017784498	5.740459054		0.017784498
ALPP	147	0.267510986	0.205568095	0.015173799	0.073813977		0.015173799
ALS2	115	0.056061554	0.111519052	0.002831381	0.025389214		0.002831381
ALS2CL	168	0.493963959	-0.132773415	-0.017340063	0.130598911		0.017340063
ALS2CR12	148	0.277562862	-0.026573497	0.018086745	-0.680630983		0.018086745
ALX1	145	0.247973404	-0.058669319	0.002320601	-0.039553906		0.002320601
ALX3	154	0.341442825	-0.43115813	0.018513185	-0.042938272		0.018513185
ALX4	138	0.186006083	0.056254668	0.007737005	0.137535349		0.007737005
ALYREF	132	0.141348856	-1.008492859	-0.046910491	0.046515442		0.046910491
AMACR	159	0.398503816	-0.030347574	-0.007320034	0.241206578		0.007320034
AMBN	161	0.422031567	-0.055849791	-0.005606817	0.100391007		0.005606817
AMBP	162	0.433906304	-0.029114258	-0.000234333	0.008048748		0.000234333
AMBRA1	161	0.422031567	-0.101596329	-0.024825392	0.244353239	0.493963959	0.024825392
AMD1	137	0.178010902	-0.517874889	0.051163087	-0.098794299	0.477053783	0.051163087
AMDHD1	148	0.277562862	-0.152789169	0.023623999	-0.154618284		0.023623999
AMDHD2	138	0.186006083	-0.109112534	-0.03605292	0.3304196		0.03605292
AMELX	165	0.469847409	0.021538707	0.02566426	1.191541363		0.02566426
AMER1	156	0.363917902	0.111795341	-0.006889366	-0.061624801		0.006889366
AMER2	130	0.128229223	-0.147583779	-0.036475171	0.247148917		0.036475171
AMER3	137	0.178010902	-0.154131207	0.005472964	-0.035508474		0.005472964
AMFR	167	0.493963959	-0.204754416	-0.027404239	0.133839552		0.027404239
AMH	149	0.287795834	0.039567936	0.002386451	0.060312739		0.002386451
AMHR2	154	0.341442825	-0.051633942	-0.020574664	0.398471686		0.020574664
AMIGO1	155	0.352616052	-0.106184661	-0.037789945	0.35588893		0.037789945
AMIGO2	136	0.170235923	0.095718427	0.011003911	0.114961263		0.011003911
AMIGO3	116	0.059562015	-0.05915071	0.046539961	-0.78680308		0.046539961
AMMECR1	153	0.330406867	0.058544747	0.040941295	0.699316282		0.040941295
AMMECR1L	138	0.186006083	-0.077514853	-0.033247758	0.428921125		0.033247758
AMN	140	0.202651458	-0.059387878	0.015404584	-0.259389363		0.015404584
AMN1	112	0.046526696	0.10922951	0.054329652	0.497389866		0.054329652
AMOT	106	0.031366817	0.049703509	0.039985631	0.804483065		0.039985631
AMOTL1	115	0.056061554	-0.008226828	0.05897039	-7.168059009		0.05897039
AMOTL2	127	0.110177301	0.139038683	0.029772769	0.21413299		0.029772769
AMPD1	130	0.128229223	-0.128322243	0.01926861	-0.150157987		0.01926861
AMPD2	159	0.398503816	-0.09376935	-0.013624402	0.145296968		0.013624402
AMPD3	145	0.247973404	0.003637219	0.010885331	2.992761742		0.010885331
AMPH	95	0.014119509	-0.000588791	0.047284009	-80.30695819		0.047284009
AMT	131	0.134679427	-0.046079203	-0.064932759	1.409155429		0.064932759
AMTN	117	0.063231504	0.042908726	0.023841422	0.555631093		0.023841422
AMY2A	85	0.006270159	-0.130030595	-0.1333633	1.025630165		0.1333633
AMY2B	147	0.267510986	-0.168822402	0.003770027	-0.022331318		0.003770027
AMZ1	130	0.128229223	0.029730646	0.021864394	0.73541603		0.021864394
AMZ2	100	0.020543899	0.048775967	0.039044568	0.80048783		0.039044568
ANAPC1	143	0.229224343	-1.195967629	-0.002538592	0.002122626		0.002538592
ANAPC10	167	0.493963959	-1.120605636	0.045701284	-0.040782665		0.045701284
ANAPC11	157	0.375339394	-1.377600521	-0.030999284	0.022502375		0.030999284
ANAPC13	164	0.457824968	-0.416877915	0.040166595	-0.096350978	0.493963959	0.040166595
ANAPC15	122	0.084272722	-0.530721021	-0.061117671	0.115159694	0.476075761	0.061117671
ANAPC16	125	0.099202598	-0.070977481	0.031436905	-0.442913792		0.031436905
ANAPC2	156	0.363917902	-1.349713392	-0.032128578	0.023804		0.032128578
ANAPC4	157	0.375339394	-1.130828884	-0.006923263	0.006122291		0.006923263
ANAPC5	166	0.481897403	-1.034770215	0.038724173	-0.037422969		0.038724173
ANAPC7	162	0.433906304	-0.174026277	-0.036302195	0.208601803		0.036302195
ANG	129	0.121996746	-0.177903506	-0.064216519	0.360962641		0.064216519
ANGEL1	164	0.457824968	1.95E-05	-0.031797232	-1626.810739		0.031797232
ANGEL2	166	0.481897403	-0.079194157	-0.013885803	0.175338729		0.013885803
ANGPT1	165	0.469847409	-0.040759262	-0.015761753	0.386703598		0.015761753
ANGPT2	137	0.178010902	0.062626744	-0.003717338	-0.059357044		0.003717338
ANGPT4	92	0.011164217	0.279692639	0.040621828	0.145237387		0.040621828
ANGPTL1	114	0.052725391	0.025013139	0.036406711	1.455503479		0.036406711
ANGPTL2	138	0.186006083	0.015989216	0.014145055	0.884662201		0.014145055
ANGPTL3	150	0.298203631	0.009598122	-0.023410957	-2.439118521		0.023410957
ANGPTL4	129	0.121996746	-0.096060514	0.02041412	-0.212513129		0.02041412
ANGPTL5	139	0.194220179	0.01056411	0.028003703	2.650834025		0.028003703
ANGPTL6	156	0.363917902	-0.11377999	-0.020701513	0.181943351		0.020701513
ANGPTL7	158	0.386871229	-0.001428925	-0.001541177	1.078557249		0.001541177
ANGPTL8	164	0.457824968	-0.028319302	-0.037391395	1.320350175		0.037391395
ANHX	166	0.481897403	-0.082007422	-0.005955465	0.072621054		0.005955465
ANK1	157	0.375339394	0.039439573	-0.009212669	-0.233589474		0.009212669
ANK2	123	0.089049511	0.041937724	0.017120837	0.408244298		0.017120837
ANK3	105	0.02928975	-0.046167063	0.060327573	-1.306723205		0.060327573
ANKAR	165	0.469847409	0.040695609	0.022374229	0.549794658		0.022374229
ANKDD1A	135	0.162682001	-0.085402927	0.025612888	-0.299906439		0.025612888
ANKDD1B	142	0.220156402	0.189140794	0.024190046	0.127894387		0.024190046
ANKEF1	143	0.229224343	0.104274698	0.001801218	0.017273781		0.001801218
ANKFN1	134	0.15534957	0.027969466	0.012212454	0.436635222		0.012212454
ANKFY1	149	0.287795834	-0.130845327	0.011953864	-0.09135874		0.011953864
ANKH	126	0.1045857	0.043627156	0.063713756	1.460415063		0.063713756
ANKHD1	137	0.178010902	-0.142291454	-0.04774167	0.335520286		0.04774167
ANKIB1	163	0.445840997	-0.066424704	-0.012134574	0.182681636		0.012134574
ANKK1	140	0.202651458	0.053995096	-0.028804418	-0.533463592		0.028804418
ANKLE1	144	0.238498014	-0.142801033	-0.010633292	0.07446229		0.010633292
ANKLE2	158	0.382540677	-1.838030062	-0.01405074	0.007644456		0.01405074
ANKMY1	152	0.31951647	-0.049760628	0.007927378	-0.159310243		0.007927378
ANKMY2	150	0.298203631	-0.156769364	0.036914251	-0.235468526		0.036914251
ANKRA2	146	0.257646038	-0.170549162	0.024952656	-0.146307704		0.024952656
ANKRD1	145	0.247973404	-0.045002604	0.027051942	-0.60111948		0.027051942
ANKRD10	118	0.067074661	0.048681148	0.047983398	0.985666943		0.047983398
ANKRD11	162	0.433906304	-0.452027322	-0.004821199	0.010665726	0.493963959	0.004821199
ANKRD12	134	0.15534957	0.039921778	0.042981495	1.076642786		0.042981495
ANKRD13A	141	0.211297744	-0.060236649	0.012145586	-0.201631162		0.012145586
ANKRD13B	126	0.1045857	-0.002905672	0.034440533	-11.85286282		0.034440533
ANKRD13C	162	0.433906304	-0.012718325	-0.022422977	1.763044808		0.022422977
ANKRD13D	143	0.229224343	0.02784992	0.042279193	1.51810825		0.042279193
ANKRD16	162	0.433906304	2.54E-05	-0.039332238	-1550.149739		0.039332238
ANKRD17	147	0.267510986	-0.277730282	0.039875473	-0.143576251	0.479197777	0.039875473
ANKRD18A	154	0.341442825	-0.102222343	-0.019976751	0.195424506		0.019976751
ANKRD2	103	0.025477486	-0.037001091	0.060545043	-1.636304249		0.060545043
ANKRD22	157	0.375339394	-0.163576264	-0.013063407	0.07986126		0.013063407
ANKRD23	162	0.433906304	-0.233109804	0.008723625	-0.037422817		0.008723625
ANKRD24	66	0.001064825	-0.135357182	-0.109587796	0.809619367		0.109587796
ANKRD26	120	0.075299999	0.236400337	0.034556153	0.146176413		0.034556153
ANKRD27	144	0.238498014	-0.054766291	-0.000656029	0.011978703		0.000656029
ANKRD28	117	0.063231504	-0.00506653	0.043716401	-8.628470359		0.043716401
ANKRD29	145	0.247973404	0.161643548	-0.017030084	-0.105355791		0.017030084
ANKRD30A	111	0.043654412	-0.02798169	0.039697023	-1.418678556		0.039697023
ANKRD30B	140	0.202651458	0.036826262	0.004554568	0.123677162		0.004554568
ANKRD31	130	0.128229223	-0.297123425	-0.039044877	0.131409621		0.039044877
ANKRD33	140	0.202651458	-0.054075337	-0.04973445	0.919725196		0.04973445
ANKRD33B	160	0.410227297	-0.089998291	0.000591898	-0.006576771		0.000591898
ANKRD34A	150	0.298203631	-0.119503678	0.010740352	-0.089874653		0.010740352
ANKRD34B	146	0.257646038	-0.163067558	0.015546127	-0.095335498		0.015546127
ANKRD34C	124	0.094024963	-0.02018974	0.012577053	-0.622942787		0.012577053
ANKRD35	129	0.121996746	-0.16099041	0.040702018	-0.252822628		0.040702018
ANKRD37	150	0.298203631	0.071386051	-0.014638731	-0.20506431		0.014638731
ANKRD39	124	0.094024963	-0.222461701	-0.063848345	0.287008259		0.063848345
ANKRD40	118	0.067074661	-0.168037954	0.042817538	-0.25480873		0.042817538
ANKRD42	139	0.194220179	0.012754408	-0.046889544	-3.676340126		0.046889544
ANKRD44	164	0.457824968	0.01163019	-0.004852731	-0.417252957		0.004852731
ANKRD45	133	0.148238648	0.161545312	0.001271412	0.007870311		0.001271412
ANKRD46	112	0.046526696	0.098733113	0.024944097	0.252641651		0.024944097
ANKRD49	168	0.493963959	-0.420428947	-0.015811451	0.037607904	0.493963959	0.015811451
ANKRD50	106	0.031366817	-0.012803899	0.033017472	-2.578704419		0.033017472
ANKRD52	151	0.30877955	-0.413130962	0.036746636	-0.0889467	0.479197777	0.036746636
ANKRD53	124	0.094024963	-0.115375899	0.032842808	-0.284659178		0.032842808
ANKRD54	138	0.186006083	-0.362171917	0.051283209	-0.141599077	0.477053783	0.051283209
ANKRD55	118	0.067074661	0.096551554	0.028464529	0.294811714		0.028464529
ANKRD6	102	0.023732896	-0.023837017	0.037159499	-1.558898879		0.037159499
ANKRD61	152	0.31951647	0.157998527	0.003113114	0.019703435		0.003113114
ANKRD62	106	0.031366817	0.117983582	0.045352961	0.384400614		0.045352961
ANKRD65	119	0.071096022	-0.296924037	-0.055477195	0.186839689		0.055477195
ANKRD66	163	0.445840997	0.013360763	-0.030433677	-2.27783983		0.030433677
ANKRD7	108	0.035886767	0.092313976	0.05020742	0.543876694		0.05020742
ANKRD9	165	0.469847409	-0.043351911	-0.010874686	0.250846753		0.010874686
ANKS1A	162	0.433906304	0.111689534	-0.011547291	-0.103387407		0.011547291
ANKS1B	147	0.267510986	0.035436947	-0.035417194	-0.999442566		0.035417194
ANKS3	141	0.211297744	-0.016846757	0.04357992	-2.586843239		0.04357992
ANKS4B	144	0.238498014	0.17151824	-0.043621854	-0.254327783		0.043621854
ANKS6	150	0.298203631	-0.194811616	-0.047379096	0.243204679		0.047379096
ANKZF1	164	0.457824968	-0.136919007	-0.003180668	0.023230289		0.003180668
ANLN	163	0.445840997	-0.687585268	0.025896653	-0.037663188	0.493963959	0.025896653
ANO1	160	0.410227297	-0.089241163	0.039539965	-0.443068687		0.039539965
ANO10	124	0.094024963	0.033954593	0.030846307	0.908457553		0.030846307
ANO3	69	0.001437738	-0.032541874	0.088691939	-2.725471181		0.088691939
ANO4	149	0.287795834	-0.081912483	0.004822151	-0.058869554		0.004822151
ANO5	136	0.170235923	-0.06480587	0.032190814	-0.496726826		0.032190814
ANO6	124	0.094024963	-0.014525558	0.021274426	-1.464620219		0.021274426
ANO7	110	0.040926949	-0.007595014	0.023355036	-3.07504861		0.023355036
ANO8	133	0.148238648	-0.135168711	0.01753849	-0.12975259		0.01753849
ANO9	130	0.128229223	0.142017335	-0.051380338	-0.361789199		0.051380338
ANOS1	130	0.128229223	0.159198577	-0.048602682	-0.305295956		0.048602682
ANP32A	134	0.15534957	-0.127184094	0.032477605	-0.255359017		0.032477605
ANP32B	141	0.211297744	-0.158440247	-0.053212668	0.335853223		0.053212668
ANP32D	156	0.363917902	-0.123733712	-0.028242526	0.228252476		0.028242526
ANP32E	99	0.019090593	-0.280924586	-0.097287457	0.346311649		0.097287457
ANPEP	144	0.238498014	0.002322182	-0.003776513	-1.626277759		0.003776513
ANTXR1	82	0.004835897	0.012083917	0.065222661	5.397476937		0.065222661
ANTXR2	123	0.089049511	-0.002771877	0.047525366	-17.14555058		0.047525366
ANTXRL	142	0.220156402	-0.2524122	0.032684081	-0.129486931		0.032684081
ANXA1	136	0.170235923	0.078231012	-0.06018978	-0.769385166		0.06018978
ANXA10	148	0.277562862	0.046706302	-0.013023892	-0.278846575		0.013023892
ANXA11	112	0.046526696	0.049090444	0.028581748	0.582226305		0.028581748
ANXA13	133	0.148238648	-0.099982095	0.02095872	-0.209624734		0.02095872
ANXA2	129	0.121996746	0.110576167	0.025905655	0.234278826		0.025905655
ANXA2R	106	0.031366817	-0.107129307	-0.08747941	0.81657776		0.08747941
ANXA3	112	0.046526696	-0.006650028	0.034831228	-5.237756377		0.034831228
ANXA4	166	0.481897403	0.038254457	-0.006395158	-0.167174181		0.006395158
ANXA5	121	0.079690862	0.112115113	0.025133239	0.224173511		0.025133239
ANXA6	138	0.186006083	0.039139483	0.014976699	0.382649386		0.014976699
ANXA7	159	0.398503816	-0.121756483	-0.013660778	0.112197544		0.013660778
ANXA8L1	111	0.043654412	0.014639091	0.049337763	3.37027504		0.049337763
ANXA9	139	0.194220179	-0.189024946	-0.04096234	0.216703357		0.04096234
AOAH	100	0.020543899	0.118218446	0.055165598	0.466641203		0.055165598
AOC1	149	0.287795834	-0.099166999	0.019072002	-0.19232207		0.019072002
AOC2	141	0.211297744	-0.204604617	0.031751837	-0.155186318		0.031751837
AOC3	132	0.141348856	-0.234910302	0.055820062	-0.237622877	0.477053783	0.055820062
AOX1	153	0.330406867	0.057143204	-0.004384601	-0.076730047		0.004384601
AP1AR	88	0.008069002	0.089876181	0.073957332	0.822880224		0.073957332
AP1B1	118	0.067074661	-0.127295266	0.075030669	-0.5894223		0.075030669
AP1G1	132	0.141348856	-0.155765902	-0.079924236	0.513104826		0.079924236
AP1G2	119	0.071096022	-0.260109237	-0.074861211	0.287806815	0.476075761	0.074861211
AP1M1	164	0.457824968	-0.060910088	-0.025923071	0.425595699		0.025923071
AP1M2	120	0.075299999	-0.005608868	0.055746044	-9.938912213		0.055746044
AP1S1	148	0.277562862	-0.055978218	0.014645951	-0.261636603		0.014645951
AP1S2	143	0.229224343	-0.032958315	0.01290808	-0.391648654		0.01290808
AP1S3	98	0.017725645	-0.124396035	0.048313127	-0.388381567		0.048313127
AP2A1	142	0.220156402	0.050573115	0.022809618	0.451022606		0.022809618
AP2A2	154	0.341442825	0.094294209	-0.005465637	-0.057963653		0.005465637
AP2B1	156	0.363917902	-0.171569609	-0.038423233	0.223951276		0.038423233
AP2M1	155	0.352616052	-0.863875189	-0.027032508	0.031292145	0.487857791	0.027032508
AP2S1	157	0.375339394	-0.803690623	-0.031201313	0.038822543	0.487857791	0.031201313
AP3B1	159	0.398503816	-0.28009508	0.011975461	-0.042754985	0.49198002	0.011975461
AP3B2	115	0.056061554	-0.035835168	0.039743335	-1.109059548		0.039743335
AP3D1	162	0.433906304	-0.096721347	-0.003467932	0.035854874		0.003467932
AP3M1	164	0.457824968	-0.237020164	-0.000203134	0.000857033		0.000203134
AP3M2	151	0.30877955	-0.285068405	-0.013554306	0.047547557	0.479197777	0.013554306
AP3S1	153	0.330406867	-0.166986807	0.015574296	-0.093266626		0.015574296
AP3S2	66	0.001064825	-0.071391514	0.071146474	-0.996567664		0.071146474
AP4B1	118	0.067074661	-0.061682241	0.039264673	-0.636563655		0.039264673
AP4E1	131	0.134679427	-0.049733174	0.028121929	-0.565456144		0.028121929
AP4M1	95	0.014119509	0.054883934	0.037194585	0.677695315		0.037194585
AP4S1	159	0.398503816	-0.156900077	0.012562476	-0.08006673		0.012562476
AP5B1	112	0.046526696	-0.136484859	-0.085770544	0.628425341		0.085770544
AP5M1	142	0.220156402	0.015147255	0.019316944	1.275276823		0.019316944
AP5S1	164	0.457824968	-0.012053228	0.006508643	-0.539991652		0.006508643
AP5Z1	152	0.31951647	-0.05628326	0.019523123	-0.346872644		0.019523123
APAF1	95	0.014119509	0.009521179	0.054770672	5.752509531		0.054770672
APBA1	167	0.493963959	-0.047066508	-0.012464836	0.264834523		0.012464836
APBA2	165	0.469847409	-0.11632077	-0.022849284	0.1964334		0.022849284
APBA3	147	0.267510986	0.190813337	-0.044221791	-0.231754193		0.044221791
APBB1	120	0.075299999	-0.065182465	0.034108418	-0.523275969		0.034108418
APBB1IP	149	0.287795834	0.00518358	-0.001195868	-0.230703136		0.001195868
APBB2	118	0.067074661	0.11200532	0.023847722	0.212915972		0.023847722
APBB3	166	0.481897403	-0.036301681	-0.020830292	0.573810655		0.020830292
APC	120	0.075299999	-0.282207168	0.124364836	-0.440686313	0.476075761	0.124364836
APC2	148	0.277562862	-0.205266056	-0.024644742	0.120062433		0.024644742
APCDD1	167	0.493963959	0.196838116	-0.026127459	-0.132735772		0.026127459
APCDD1L	92	0.011164217	0.062994734	0.074351477	1.180280834		0.074351477
APCS	128	0.11598016	-0.14018008	0.033672767	-0.240210785		0.033672767
APEH	155	0.352616052	-0.250903204	-0.004708309	0.01876544		0.004708309
APEX1	167	0.493963959	-0.157506088	-0.019185042	0.121805084		0.019185042
APEX2	159	0.398503816	-0.195363784	0.031286478	-0.160144717	0.49198002	0.031286478
APH1A	152	0.31951647	-0.161754955	0.022679907	-0.140211511		0.022679907
APH1B	138	0.186006083	-0.064250362	0.001110322	-0.01728118		0.001110322
API5	160	0.410227297	-0.268069889	0.028664189	-0.106928044	0.493963959	0.028664189
APIP	144	0.238498014	-0.100796383	0.020182316	-0.200228576		0.020182316
APLF	168	0.493963959	0.047597714	-0.031524793	-0.662317375		0.031524793
APLN	123	0.089049511	0.015203955	0.039227373	2.580076958		0.039227373
APLNR	166	0.481897403	-0.077946272	-0.01835843	0.235526728		0.01835843
APLP1	129	0.121996746	-0.206441443	0.047522018	-0.230196114	0.477053783	0.047522018
APLP2	114	0.052725391	0.089279475	0.039574267	0.443262761		0.039574267
APMAP	114	0.052725391	0.02637327	0.023989847	0.909627326		0.023989847
APOA1	145	0.247973404	0.007907588	0.025089054	3.172782155		0.025089054
APOA2	155	0.352616052	0.050717817	-0.005761386	-0.113596889		0.005761386
APOA4	146	0.257646038	0.087934686	0.013946776	0.158603812		0.013946776
APOA5	122	0.084272722	0.023734773	0.035703257	1.504259417		0.035703257
APOB	101	0.022089866	0.088476338	0.027647531	0.312485023		0.027647531
APOBEC1	149	0.287795834	-0.14833047	0.014965702	-0.100894321		0.014965702
APOBEC2	143	0.229224343	-0.06594526	-0.042849107	0.649767812		0.042849107
APOBEC3A	83	0.005277651	-0.115470223	0.109910208	-0.951848927		0.109910208
APOBEC3B	80	0.004050028	-0.120361494	0.071255551	-0.592012849		0.071255551
APOBEC3C	113	0.049548723	-0.115248637	0.059260893	-0.514200384		0.059260893
APOBEC3D	80	0.004050028	-0.136249686	0.084782406	-0.622257628		0.084782406
APOBEC3F	139	0.194220179	-0.067753806	0.01558421	-0.230012322		0.01558421
APOBEC3G	64	0.000867944	-0.082386353	0.101457023	-1.23147851		0.101457023
APOBEC3H	144	0.238498014	-0.053645582	0.025982371	-0.484333841		0.025982371
APOBEC4	155	0.352616052	-0.002333759	-0.019048793	8.162280811		0.019048793
APOBR	158	0.386871229	-0.000126712	-0.012984494	102.4724728		0.012984494
APOC1	147	0.267510986	-0.190457822	-0.075329244	0.39551667		0.075329244
APOC2	136	0.170235923	-0.171034524	-0.005854231	0.034228356		0.005854231
APOC3	126	0.1045857	0.026771389	0.044757842	1.67185354		0.044757842
APOC4	137	0.178010902	0.022379362	0.004333916	0.193656793		0.004333916
APOD	162	0.433906304	-0.066332435	-0.018199301	0.274365036		0.018199301
APOE	132	0.141348856	-0.068211482	-0.051757962	0.758786645		0.051757962
APOF	153	0.330406867	-0.114423311	-0.02551768	0.223011202		0.02551768
APOH	129	0.121996746	-0.093656596	-0.04446178	0.474731966		0.04446178
APOL1	129	0.121996746	0.032717054	0.023532859	0.719284167		0.023532859
APOL2	129	0.121996746	-0.036773443	0.037445886	-1.018286122		0.037445886
APOL3	86	0.006825805	0.045817432	0.130087655	2.839261176		0.130087655
APOL5	89	0.008762167	-0.060798535	0.10200953	-1.677828755		0.10200953
APOL6	146	0.257646038	0.093082516	0.033629485	0.361286806		0.033629485
APOLD1	123	0.089049511	-0.035774725	0.039529216	-1.10494812		0.039529216
APOM	146	0.257646038	-0.179732144	-0.00707421	0.039359735		0.00707421
APOO	145	0.247973404	0.045594115	0.011835649	0.259587205		0.011835649
APOOL	121	0.079690862	-0.12932945	0.050354229	-0.389348512		0.050354229
APOPT1	168	0.493963959	-0.083901658	-0.015061243	0.179510669		0.015061243
APP	162	0.433906304	0.023100468	0.000622768	0.026959107		0.000622768
APPBP2	145	0.247973404	-0.009104938	0.014918105	-1.638463147		0.014918105
APPL1	129	0.121996746	-0.066688806	0.024305713	-0.364464655		0.024305713
APPL2	161	0.422031567	-0.028040095	-0.016989194	0.605889305		0.016989194
APRT	140	0.202651458	-0.276260665	-0.049381675	0.178750295		0.049381675
APTX	125	0.099202598	-0.099830622	-0.090229895	0.903829846		0.090229895
AQP1	111	0.043654412	0.002185214	0.050235043	22.9886183		0.050235043
AQP10	155	0.352616052	-0.167909392	-0.016753923	0.099779544		0.016753923
AQP11	109	0.038339377	0.111988004	-0.093147094	-0.831759574		0.093147094
AQP12B	159	0.398503816	-0.236377413	0.021845806	-0.092419178		0.021845806
AQP2	149	0.287795834	-0.136766712	0.025939704	-0.189663868		0.025939704
AQP3	162	0.433906304	-0.030159272	0.001217924	-0.040383066		0.001217924
AQP4	102	0.023732896	0.104308114	0.04899086	0.469674486		0.04899086
AQP5	123	0.089049511	-0.043137984	0.06003875	-1.391783872		0.06003875
AQP6	161	0.422031567	-0.195143579	-0.025481538	0.13057841		0.025481538
AQP7	156	0.363917902	-0.615860486	-0.009811955	0.015932106	0.487857791	0.009811955
AQP8	142	0.220156402	0.058802251	0.00895399	0.152272906		0.00895399
AQP9	154	0.341442825	-0.101425314	-0.013386925	0.131988005		0.013386925
AQR	158	0.386871229	-1.252408363	-0.041697207	0.033293619		0.041697207
AR	146	0.257646038	-0.051521079	0.012547952	-0.243549869		0.012547952
ARAF	139	0.194220179	0.108186222	0.010827771	0.100084561		0.010827771
ARAP1	166	0.481897403	-0.143266467	0.010378985	-0.072445321		0.010378985
ARAP2	142	0.220156402	0.108962783	0.008871217	0.081415111		0.008871217
ARAP3	154	0.341442825	0.01178719	-0.014880225	-1.262406491		0.014880225
ARC	126	0.1045857	0.061007597	-0.064847631	-1.06294354		0.064847631
ARCN1	116	0.059562015	-1.128491045	-0.087672771	0.077690268		0.087672771
AREG	168	0.493963959	0.069920759	-0.012933149	-0.184968652		0.012933149
AREL1	139	0.194220179	-0.173196073	-0.017394332	0.100431445		0.017394332
ARF1	134	0.15534957	-0.378760198	0.095036416	-0.250914473	0.477053783	0.095036416
ARF3	108	0.035886767	-0.32379313	-0.073532212	0.22709627	0.445806711	0.073532212
ARF4	149	0.287795834	-0.733941591	0.115067864	-0.156780683	0.479197777	0.115067864
ARF5	84	0.005754943	0.084720653	0.048309745	0.57022394		0.048309745
ARF6	162	0.433906304	-0.315305458	-0.027234388	0.086374616	0.493963959	0.027234388
ARFGAP1	116	0.059562015	0.005922846	0.043541384	7.351429547		0.043541384
ARFGAP2	162	0.433906304	0.045100324	-0.007899562	-0.175155323		0.007899562
ARFGAP3	92	0.011164217	0.070250868	0.089124132	1.268655243		0.089124132
ARFGEF1	162	0.433906304	-0.092663269	-0.018400607	0.19857498		0.018400607
ARFGEF2	166	0.481897403	0.006902411	0.001977956	0.286560168		0.001977956
ARFGEF3	120	0.075299999	0.087176327	0.041976574	0.481513445		0.041976574
ARFIP1	120	0.075299999	-0.026008946	0.038280274	-1.471811845		0.038280274
ARFIP2	166	0.481897403	0.065459194	-0.00697303	-0.106524837		0.00697303
ARFRP1	105	0.02928975	-0.601749608	-0.130981116	0.217667139	0.445806711	0.130981116
ARG1	116	0.059562015	0.207776161	0.033611958	0.161770041		0.033611958
ARG2	146	0.257646038	0.108634862	-0.009117299	-0.083926089		0.009117299
ARGFX	94	0.01306712	-0.233021125	-0.096436675	0.413853787		0.096436675
ARGLU1	130	0.128229223	-0.839058433	-0.064439731	0.076800052	0.477053783	0.064439731
ARHGAP1	106	0.031366817	-0.084427557	0.080404648	-0.952350758		0.080404648
ARHGAP10	76	0.002812157	0.083103895	0.093648268	1.126881815		0.093648268
ARHGAP11A	142	0.220156402	-0.324911149	-0.03778779	0.116301918	0.477053783	0.03778779
ARHGAP11B	159	0.398503816	-0.333894608	0.003411647	-0.010217736		0.003411647
ARHGAP12	155	0.352616052	0.103063482	-0.002972002	-0.028836616		0.002972002
ARHGAP15	139	0.194220179	-0.008905201	-0.034693265	3.895842821		0.034693265
ARHGAP17	152	0.31951647	0.091071014	-0.030587179	-0.335860751		0.030587179
ARHGAP18	153	0.330406867	0.090489496	0.003519027	0.03888879		0.003519027
ARHGAP19	96	0.015244135	-0.143266433	0.061428333	-0.428769889		0.061428333
ARHGAP20	126	0.1045857	0.138738285	0.009789674	0.070562168		0.009789674
ARHGAP21	84	0.005754943	-0.050811952	0.085183355	-1.676443265		0.085183355
ARHGAP22	131	0.134679427	0.067951639	0.020000322	0.294331717		0.020000322
ARHGAP23	163	0.445840997	-0.170311823	-0.009251948	0.054323578		0.009251948
ARHGAP24	165	0.469847409	-0.134192312	-0.008696232	0.064804246		0.008696232
ARHGAP25	153	0.330406867	0.093062179	-0.024396833	-0.262156266		0.024396833
ARHGAP26	120	0.075299999	0.082987322	0.041384338	0.498682653		0.041384338
ARHGAP27	153	0.330406867	-0.291627213	0.006124218	-0.02100016		0.006124218
ARHGAP28	98	0.017725645	0.159156738	0.041871851	0.263085635		0.041871851
ARHGAP29	150	0.298203631	-0.195234759	0.013068446	-0.066937085	0.479197777	0.013068446
ARHGAP30	120	0.075299999	-0.183382417	-0.039661875	0.216279598		0.039661875
ARHGAP31	154	0.341442825	-0.065454874	-0.022488235	0.343568527		0.022488235
ARHGAP32	154	0.341442825	0.098595673	-0.013547434	-0.137403939		0.013547434
ARHGAP33	144	0.238498014	-0.067878764	0.029925388	-0.44086525		0.029925388
ARHGAP35	108	0.035886767	0.160473613	0.031033746	0.193388465		0.031033746
ARHGAP36	81	0.004427409	0.136225003	0.087711985	0.643875818		0.087711985
ARHGAP39	163	0.445840997	0.001145582	-0.02230359	-19.46922792		0.02230359
ARHGAP4	104	0.027328217	0.027300495	0.050506472	1.850020371		0.050506472
ARHGAP44	139	0.194220179	0.173911994	0.016191198	0.093099948		0.016191198
ARHGAP45	144	0.238498014	0.038825992	-0.002478667	-0.063840414		0.002478667
ARHGAP5	142	0.220156402	-0.187749354	0.027481958	-0.146375781		0.027481958
ARHGAP6	135	0.162682001	0.042612104	0.001325141	0.031097766		0.001325141
ARHGAP8	156	0.363917902	-0.015683883	-0.013029343	0.83074731		0.013029343
ARHGAP9	129	0.121996746	-0.235836696	-0.082780652	0.351008361		0.082780652
ARHGDIA	121	0.079690862	-0.126643673	-0.056502349	0.446152164		0.056502349
ARHGDIB	111	0.043654412	0.070325163	0.040639102	0.577874262		0.040639102
ARHGDIG	147	0.267510986	-0.092945118	-0.031148352	0.335126286		0.031148352
ARHGEF1	149	0.287795834	-0.053782161	-0.039228133	0.72938931		0.039228133
ARHGEF10	155	0.352616052	0.130810821	-0.051514931	-0.393812459		0.051514931
ARHGEF10L	119	0.071096022	0.024856874	0.011799112	0.474682053		0.011799112
ARHGEF11	136	0.170235923	-0.211885141	-0.040716371	0.192162466		0.040716371
ARHGEF12	126	0.1045857	0.086363519	-0.036632734	-0.424169081		0.036632734
ARHGEF15	117	0.063231504	-0.050995928	0.054693175	-1.072500831		0.054693175
ARHGEF16	153	0.330406867	-0.141499356	0.001058352	-0.007479555		0.001058352
ARHGEF17	136	0.170235923	-0.098457651	0.056233223	-0.571141216		0.056233223
ARHGEF18	116	0.059562015	0.060967058	-0.082245969	-1.349023093		0.082245969
ARHGEF19	103	0.025477486	-0.058609196	0.058412082	-0.996636804		0.058412082
ARHGEF2	133	0.148238648	-0.215979092	-0.037094148	0.171748791		0.037094148
ARHGEF25	158	0.386871229	-0.037483806	-0.01252387	0.334114143		0.01252387
ARHGEF26	152	0.31951647	0.029217452	-0.05065352	-1.733673447		0.05065352
ARHGEF28	159	0.398503816	-0.086887492	-0.012060062	0.138800899		0.012060062
ARHGEF3	156	0.363917902	-0.055195439	-0.011535922	0.209001358		0.011535922
ARHGEF33	129	0.121996746	-0.176336026	-0.051615534	0.292711224		0.051615534
ARHGEF35	145	0.247973404	0.048715731	0.013154982	0.270035605		0.013154982
ARHGEF37	117	0.063231504	0.140081317	0.004367899	0.031181165		0.004367899
ARHGEF38	149	0.287795834	-0.14055281	-0.032680601	0.232514745		0.032680601
ARHGEF39	167	0.493963959	-0.010736931	-0.037733936	3.51440619		0.037733936
ARHGEF4	168	0.493963959	0.053690715	-0.033608487	-0.625964603		0.033608487
ARHGEF40	163	0.445840997	-0.15741987	0.014088904	-0.08949889		0.014088904
ARHGEF5	161	0.422031567	-0.271727579	0.039681418	-0.146033825	0.493963959	0.039681418
ARHGEF6	130	0.128229223	0.191598463	0.016283868	0.084989555		0.016283868
ARHGEF7	166	0.481897403	-0.518837126	-0.019087993	0.036789951	0.493963959	0.019087993
ARHGEF9	100	0.020543899	0.012317205	0.049171436	3.992093602		0.049171436
ARID1A	162	0.433906304	-0.227078154	-0.022320019	0.098292233	0.493963959	0.022320019
ARID1B	147	0.267510986	-0.111104851	-0.077555958	0.698042954	0.479197777	0.077555958
ARID2	92	0.011164217	-0.545314085	-0.144462626	0.264916367	0.445806711	0.144462626
ARID3A	112	0.046526696	-0.189278483	-0.074350696	0.392811135		0.074350696
ARID3B	141	0.211297744	-0.116676668	-0.044191362	0.378750634		0.044191362
ARID3C	147	0.267510986	-0.076734334	-0.046901392	0.611217816		0.046901392
ARID4A	144	0.238498014	-0.128373827	-0.084133719	0.655380629		0.084133719
ARID4B	124	0.094024963	-0.197056874	0.078052494	-0.396091199	0.476075761	0.078052494
ARID5A	124	0.094024963	-0.267984126	-0.044911144	0.167588823		0.044911144
ARID5B	122	0.084272722	-0.073015654	0.043417259	-0.594629461		0.043417259
ARIH1	159	0.398503816	-1.393112669	-0.021127208	0.01516547		0.021127208
ARIH2	137	0.178010902	0.161474106	0.024940991	0.154458147		0.024940991
ARIH2OS	120	0.075299999	-0.069910621	0.050087554	-0.716451276		0.050087554
ARL1	166	0.481897403	-0.13719951	-0.002652095	0.01933021		0.002652095
ARL10	163	0.445840997	-0.308981038	-0.00852307	0.027584445	0.493963959	0.00852307
ARL11	129	0.121996746	-0.13024386	0.037096656	-0.284824607		0.037096656
ARL13A	107	0.033564208	0.075048054	0.046041213	0.613489767		0.046041213
ARL13B	104	0.027328217	-0.089973289	-0.091518186	1.017170629		0.091518186
ARL14	140	0.202651458	0.104271436	0.017708593	0.169831675		0.017708593
ARL14EP	134	0.15534957	0.071751667	0.002129226	0.029674936		0.002129226
ARL14EPL	120	0.075299999	0.024496984	0.027323666	1.115388987		0.027323666
ARL15	143	0.229224343	0.015433643	-0.032167718	-2.08425959		0.032167718
ARL16	141	0.211297744	-0.124085495	0.021153271	-0.170473356		0.021153271
ARL2	135	0.162682001	-1.518886096	0.073421222	-0.04833886		0.073421222
ARL2BP	142	0.220156402	-0.058714532	0.019048204	-0.324420614		0.019048204
ARL3	155	0.352616052	-0.044627259	-0.003702784	0.082971361		0.003702784
ARL4A	144	0.238498014	0.052112114	-0.040814263	-0.783201055		0.040814263
ARL4C	142	0.220156402	-0.047699662	0.021477695	-0.450269328		0.021477695
ARL4D	152	0.31951647	-0.377796971	-0.006908536	0.018286372	0.479197777	0.006908536
ARL5A	74	0.002331486	0.02121183	0.074976139	3.534637946		0.074976139
ARL5B	144	0.238498014	0.009174321	-0.045195576	-4.926312753		0.045195576
ARL5C	130	0.128229223	-0.180847173	0.044414474	-0.245591202		0.044414474
ARL6	141	0.211297744	0.108109728	-0.006855057	-0.063408323		0.006855057
ARL6IP1	119	0.071096022	-0.075141194	-0.070182986	0.934014782		0.070182986
ARL6IP4	167	0.493963959	-0.171937324	-0.003638572	0.021162202		0.003638572
ARL6IP5	123	0.089049511	-0.021165892	-0.050861713	2.403003505		0.050861713
ARL6IP6	126	0.1045857	-0.210509508	-0.04826947	0.229298289		0.04826947
ARL8A	113	0.049548723	-0.065678906	0.038691474	-0.589100468		0.038691474
ARL8B	151	0.30877955	-0.236822071	-0.015717285	0.066367484		0.015717285
ARL9	84	0.005754943	-0.079494891	0.042279516	-0.531851983		0.042279516
ARMC1	106	0.031366817	0.135737483	0.049368518	0.363705857		0.049368518
ARMC10	161	0.422031567	-0.286612789	-0.022235004	0.077578548	0.493963959	0.022235004
ARMC12	152	0.31951647	-0.004304612	0.008995289	-2.089686329		0.008995289
ARMC2	167	0.493963959	0.027532612	-0.019651182	-0.713742018		0.019651182
ARMC3	159	0.398503816	0.08199256	-0.01511386	-0.184332088		0.01511386
ARMC4	141	0.211297744	0.067795002	0.012902801	0.190320826		0.012902801
ARMC5	153	0.330406867	-0.363011709	-0.013335208	0.036734926	0.479197777	0.013335208
ARMC6	133	0.148238648	-0.354609354	0.033197015	-0.093615734	0.477053783	0.033197015
ARMC7	139	0.194220179	-1.314921668	0.122897906	-0.093464051		0.122897906
ARMC8	120	0.075299999	0.067250791	0.028348445	0.421533261		0.028348445
ARMC9	141	0.211297744	-0.09548357	-0.038005501	0.398031841		0.038005501
ARMCX1	154	0.341442825	0.021910969	0.010502029	0.479304652		0.010502029
ARMCX2	130	0.128229223	-0.012466031	0.040277934	-3.231015068		0.040277934
ARMCX3	115	0.056061554	-0.022506027	0.046024723	-2.044995489		0.046024723
ARMCX4	101	0.022089866	0.232027997	0.05720182	0.246529817		0.05720182
ARMCX5	105	0.02928975	0.011151307	-0.046810907	-4.197795469		0.046810907
ARMCX6	99	0.019090593	-0.234507215	0.082318453	-0.351027379		0.082318453
ARMH1	124	0.094024963	-0.268331666	-0.055071006	0.205234837		0.055071006
ARMH2	146	0.257646038	0.142534883	-0.00031467	-0.002207668		0.00031467
ARMH3	157	0.375339394	-0.123669785	-0.032351911	0.261599152		0.032351911
ARMH4	114	0.052725391	-0.026062489	-0.093011318	3.568781155		0.093011318
ARMS2	62	0.000705051	0.042015225	0.067841146	1.614680072		0.067841146
ARMT1	153	0.330406867	0.01050459	-0.035295495	-3.360006791		0.035295495
ARNT	148	0.277562862	-0.112978	0.030317125	-0.268345382	0.479197777	0.030317125
ARNT2	121	0.079690862	0.043872268	0.021163169	0.482381451		0.021163169
ARNTL	165	0.469847409	-0.159341439	0.017342767	-0.108840278		0.017342767
ARNTL2	139	0.194220179	-0.132979813	-0.039605112	0.297828002		0.039605112
ARPC1A	74	0.002331486	0.002916313	0.083602481	28.66718785		0.083602481
ARPC1B	83	0.005277651	0.046991788	0.091162506	1.93996675		0.091162506
ARPC2	156	0.363917902	-0.491581172	0.038823167	-0.078976107	0.487857791	0.038823167
ARPC3	154	0.341442825	-0.721895552	0.043959976	-0.060895203		0.043959976
ARPC4	153	0.330406867	-0.829138199	0.046313376	-0.055857246	0.479197777	0.046313376
ARPC5	136	0.170235923	-0.25407175	-0.044846882	0.176512665		0.044846882
ARPC5L	126	0.1045857	0.014920136	0.024581186	1.647517575		0.024581186
ARPIN	120	0.075299999	0.096257703	0.022051224	0.229085288		0.022051224
ARPP19	165	0.469847409	-0.292216838	0.011845317	-0.040536054	0.493963959	0.011845317
ARPP21	162	0.433906304	0.101242355	-0.016685453	-0.164807042		0.016685453
ARR3	122	0.084272722	0.009940831	0.031106527	3.12916772		0.031106527
ARRB1	135	0.162682001	-0.197368923	0.027488751	-0.139275986		0.027488751
ARRB2	139	0.194220179	0.057587629	0.020001563	0.347323962		0.020001563
ARRDC1	134	0.15534957	-0.132528799	-0.040143695	0.302905443		0.040143695
ARRDC2	161	0.422031567	-0.177693138	-0.031170437	0.175417225		0.031170437
ARRDC3	148	0.277562862	0.155782844	0.030445219	0.195433711		0.030445219
ARRDC4	132	0.141348856	0.09503562	0.019911313	0.20951421		0.019911313
ARRDC5	123	0.089049511	-0.054839346	-0.051921341	0.946789949		0.051921341
ARSA	154	0.341442825	-0.084291242	-0.029907731	0.354814222		0.029907731
ARSB	161	0.422031567	-0.189025095	-0.016282636	0.086140076		0.016282636
ARSD	166	0.481897403	0.242219971	-0.00578219	-0.023871648		0.00578219
ARSE	127	0.110177301	0.019557038	0.031675302	1.619637015		0.031675302
ARSF	102	0.023732896	0.155036234	0.038795238	0.250233359		0.038795238
ARSG	127	0.110177301	0.131484582	0.027207536	0.20692568		0.027207536
ARSH	142	0.220156402	0.073592725	-0.031383953	-0.426454553		0.031383953
ARSI	153	0.330406867	-0.052957152	-0.000725667	0.013702907		0.000725667
ARSJ	164	0.457824968	0.015792929	-0.013738319	-0.869903206		0.013738319
ARSK	155	0.352616052	-0.155547623	-0.028212866	0.181377676		0.028212866
ART1	159	0.398503816	-0.030314439	0.002334006	-0.076993197		0.002334006
ART3	107	0.033564208	-0.109257422	0.046176961	-0.4226437		0.046176961
ART4	153	0.330406867	0.093274836	-0.021455281	-0.230022175		0.021455281
ART5	125	0.099202598	0.092998953	0.020632306	0.221855245		0.020632306
ARTN	163	0.445840997	-0.264945326	-0.015936958	0.060151875	0.493963959	0.015936958
ARV1	116	0.059562015	-0.091098239	-0.06443206	0.707281074		0.06443206
ARVCF	161	0.422031567	0.006216216	-0.007104106	-1.142834371		0.007104106
ARX	159	0.398503816	0.029576074	0.006302814	0.213105164		0.006302814
AS3MT	73	0.002120209	0.040298302	0.066185192	1.642381656		0.066185192
ASAH1	163	0.445840997	0.051897093	-0.015568777	-0.299993247		0.015568777
ASAH2	117	0.063231504	0.137773834	0.032169707	0.233496489		0.032169707
ASAH2B	116	0.059562015	-0.352491083	0.062785006	-0.178117997	0.476075761	0.062785006
ASAP1	147	0.267510986	0.157306687	-0.009198501	-0.058474953		0.009198501
ASAP2	144	0.238498014	0.175739395	-0.003147132	-0.017907949		0.003147132
ASAP3	154	0.341442825	-0.151989368	-0.022583627	0.148586887		0.022583627
ASB1	79	0.003701704	0.106740607	0.069572928	0.651794383		0.069572928
ASB10	131	0.134679427	0.05240022	0.005693124	0.108646953		0.005693124
ASB11	115	0.056061554	0.231695482	0.033569194	0.144884973		0.033569194
ASB12	129	0.121996746	0.029927314	0.031218761	1.043152756		0.031218761
ASB13	138	0.186006083	0.134013982	0.021438701	0.159973614		0.021438701
ASB14	137	0.178010902	-0.023538022	0.025116761	-1.067071874		0.025116761
ASB15	120	0.075299999	0.241790065	0.015315027	0.063340181		0.015315027
ASB16	155	0.352616052	-0.225337936	0.005827357	-0.025860523		0.005827357
ASB17	148	0.277562862	-0.071859759	-0.001875968	0.026105959		0.001875968
ASB18	164	0.457824968	0.039152707	-0.008706374	-0.222369662		0.008706374
ASB2	115	0.056061554	0.150382205	0.037585438	0.249932749		0.037585438
ASB3	137	0.178010902	-0.017575278	0.008030188	-0.456902489		0.008030188
ASB4	88	0.008069002	0.223646263	0.082424853	0.368550103		0.082424853
ASB5	163	0.445840997	0.199586572	-0.018107082	-0.090722946		0.018107082
ASB6	162	0.433906304	-0.236678936	-0.005636429	0.023814664	0.493963959	0.005636429
ASB7	113	0.049548723	-0.060211764	0.037762935	-0.627168713		0.037762935
ASB8	138	0.186006083	-0.087435543	-0.035860467	0.410136036		0.035860467
ASB9	154	0.341442825	0.151376138	-0.050081515	-0.330841546		0.050081515
ASCC1	163	0.445840997	-0.221639649	-0.00687308	0.031010157		0.00687308
ASCC2	122	0.084272722	0.045208342	0.054929175	1.215022971		0.054929175
ASCC3	156	0.363917902	-0.311844693	-0.012458195	0.039949998	0.487857791	0.012458195
ASCL1	163	0.445840997	-0.068126001	-0.019295076	0.283226317		0.019295076
ASCL2	162	0.433906304	0.002590246	-0.03266685	-12.61148618		0.03266685
ASCL3	90	0.009506992	0.124078603	0.074676994	0.601852313		0.074676994
ASCL4	126	0.1045857	-0.052663601	-0.072701829	1.380494819		0.072701829
ASCL5	119	0.071096022	-0.191706405	-0.068334299	0.356452874		0.068334299
ASF1A	165	0.469847409	-0.222723238	-0.0153408	0.06887831	0.493963959	0.0153408
ASF1B	153	0.330406867	-0.348985082	-0.04698469	0.134632375	0.479197777	0.04698469
ASGR1	129	0.121996746	0.05089058	0.044005435	0.864706892		0.044005435
ASGR2	140	0.202651458	0.090168025	0.018514395	0.205332153		0.018514395
ASH1L	165	0.469847409	-0.169857977	-0.007107913	0.04184621	0.493963959	0.007107913
ASH2L	79	0.003701704	-0.349531875	-0.213136985	0.609778393	0.445806711	0.213136985
ASIC1	159	0.398503816	-0.252134424	-0.01239871	0.049174997		0.01239871
ASIC2	153	0.330406867	-0.098852306	-0.036943294	0.373722125		0.036943294
ASIC3	129	0.121996746	0.15665484	0.010342011	0.066017823		0.010342011
ASIC4	125	0.099202598	-0.066605083	0.039339865	-0.590643582		0.039339865
ASIC5	140	0.202651458	0.186513955	0.012620334	0.067664289		0.012620334
ASIP	136	0.170235923	-0.01475437	0.004293407	-0.290992207		0.004293407
ASL	161	0.422031567	-0.060338034	0.001728712	-0.028650449		0.001728712
ASMT	162	0.433906304	-0.006443639	-0.023694038	3.677120636		0.023694038
ASMTL	157	0.375339394	-0.000422158	-0.011899433	28.18715952		0.011899433
ASNA1	133	0.148238648	-0.710980236	-0.10565463	0.148604172	0.477053783	0.10565463
ASNS	126	0.1045857	-0.233633191	0.062865188	-0.269076443	0.477053783	0.062865188
ASNSD1	162	0.433906304	-0.175798908	0.014769379	-0.084012915		0.014769379
ASPA	94	0.01306712	0.109312329	0.046588005	0.426191674		0.046588005
ASPDH	133	0.148238648	-0.007071245	-0.005384018	0.761395973		0.005384018
ASPG	153	0.330406867	0.028417333	0.004287404	0.150872858		0.004287404
ASPH	166	0.481897403	0.084129602	-0.03820569	-0.454128973		0.03820569
ASPHD1	145	0.247973404	-0.065469321	-0.037157792	0.56756037		0.037157792
ASPHD2	125	0.099202598	-0.137576015	0.041488215	-0.301565757		0.041488215
ASPM	121	0.079690862	-0.357498219	0.075857382	-0.212189538	0.476075761	0.075857382
ASPRV1	115	0.056061554	-0.133872852	-0.0747225	0.558160213		0.0747225
ASPSCR1	125	0.099202598	-0.232087896	0.03913374	-0.168616033		0.03913374
ASRGL1	164	0.457824968	-0.069859903	0.03245448	-0.46456521		0.03245448
ASS1	107	0.033564208	-0.386191406	-0.078953706	0.204441904	0.445806711	0.078953706
ASTE1	160	0.410227297	-0.011460408	-0.01406911	1.22762731		0.01406911
ASTL	151	0.30877955	-0.098592247	-0.015223085	0.154404481		0.015223085
ASTN1	122	0.084272722	-0.045326641	-0.071312789	1.573308477		0.071312789
ASTN2	145	0.247973404	0.043591445	-0.020112886	-0.461395273		0.020112886
ASXL1	110	0.040926949	0.048201884	0.049071799	1.018047325		0.049071799
ASXL3	126	0.1045857	0.026822693	0.044687647	1.666038809		0.044687647
ASZ1	167	0.493963959	-0.038698098	-0.004502968	0.116361472		0.004502968
ATAD1	153	0.330406867	0.084042294	-0.018834445	-0.224106751		0.018834445
ATAD2	165	0.469847409	-0.211595558	-0.004258553	0.020125911		0.004258553
ATAD2B	164	0.457824968	0.066135475	-0.006657768	-0.100668633		0.006657768
ATAD3A	127	0.110177301	-0.152277733	-0.044356426	0.291286353		0.044356426
ATAD3B	156	0.363917902	-0.103774087	0.004644107	-0.044752085		0.004644107
ATAD3C	127	0.110177301	0.045657202	0.021888691	0.479413761		0.021888691
ATAD5	153	0.330406867	-0.310592551	0.02801181	-0.090188287	0.479197777	0.02801181
ATAT1	108	0.035886767	0.046846065	0.043222519	0.922649937		0.043222519
ATCAY	113	0.049548723	-0.011350463	-0.061719864	5.437651648		0.061719864
ATE1	132	0.141348856	0.109945737	0.006731193	0.061222867		0.006731193
ATF1	140	0.202651458	-0.207883739	-0.051062737	0.245631222		0.051062737
ATF2	162	0.433906304	0.0817981	-0.007336315	-0.089688089		0.007336315
ATF3	102	0.023732896	0.024713985	0.049733586	2.012366136		0.049733586
ATF4	123	0.089049511	-0.602110708	0.125695963	-0.20875889	0.476075761	0.125695963
ATF5	154	0.341442825	-0.240752293	-0.039545599	0.164258452		0.039545599
ATF6	159	0.398503816	-0.069186758	-0.03503377	0.506365257		0.03503377
ATF6B	165	0.469847409	-0.177289162	0.010631671	-0.059967972		0.010631671
ATF7	139	0.194220179	-0.33727148	-0.047018212	0.139407614	0.477053783	0.047018212
ATF7IP	124	0.094024963	-0.097661594	0.068482408	-0.701221482		0.068482408
ATF7IP2	110	0.040926949	0.055708175	0.023097391	0.414614031		0.023097391
ATG10	119	0.071096022	-0.06361552	0.037820376	-0.594514932		0.037820376
ATG101	159	0.398503816	-0.071642992	-0.000858426	0.011981989		0.000858426
ATG12	151	0.30877955	0.007075956	-0.000444118	-0.06276437		0.000444118
ATG13	95	0.014119509	-0.032743431	0.079872024	-2.439329674		0.079872024
ATG14	149	0.287795834	-0.142904682	0.007376257	-0.051616624		0.007376257
ATG16L1	138	0.186006083	-0.007639428	0.022455441	-2.939413987		0.022455441
ATG16L2	78	0.003380493	-0.126035842	-0.065594739	0.520445122		0.065594739
ATG2A	145	0.247973404	-0.233403355	-0.030878662	0.13229742		0.030878662
ATG2B	163	0.445840997	0.061668163	-0.015847037	-0.256972746		0.015847037
ATG3	153	0.330406867	-0.095670844	-0.019077667	0.199409414		0.019077667
ATG4A	88	0.008069002	-0.048757219	0.094724694	-1.942782929		0.094724694
ATG4B	151	0.30877955	0.019301369	-0.039845763	-2.064400881		0.039845763
ATG4C	149	0.287795834	-0.111401324	-0.017191864	0.154323695		0.017191864
ATG4D	154	0.341442825	-0.083217781	-0.037649591	0.452422435		0.037649591
ATG5	127	0.110177301	0.123682798	0.026767583	0.216421227		0.026767583
ATG7	164	0.457824968	0.126641496	-0.015084871	-0.119114759		0.015084871
ATG9A	145	0.247973404	-0.207528604	0.050136574	-0.241588741	0.479197777	0.050136574
ATIC	167	0.493963959	-0.341580571	-0.02474368	0.072438782	0.493963959	0.02474368
ATL1	134	0.15534957	-0.119013879	0.038412936	-0.322760143		0.038412936
ATL2	165	0.469847409	-0.56931978	-0.011779677	0.020690791	0.493963959	0.011779677
ATL3	152	0.31951647	-0.159749251	-0.053568214	0.335326857		0.053568214
ATM	151	0.30877955	-0.052360783	0.011830728	-0.225946351		0.011830728
ATMIN	163	0.445840997	-0.405203955	-0.016270125	0.040152929	0.493963959	0.016270125
ATN1	165	0.469847409	-0.181928301	-0.007397885	0.040663739		0.007397885
ATOH1	140	0.202651458	0.017024227	0.017572374	1.032198102		0.017572374
ATOH7	97	0.016444855	-0.022802866	0.075369382	-3.305259137		0.075369382
ATOH8	156	0.363917902	-0.099825663	-0.007563281	0.075764897		0.007563281
ATOX1	102	0.023732896	0.168294296	0.039046898	0.232015575		0.039046898
ATP10A	167	0.493963959	-0.150236654	-0.008476834	0.056423209		0.008476834
ATP10B	162	0.433906304	0.068429262	-0.018306052	-0.267517886		0.018306052
ATP10D	92	0.011164217	-0.000811072	0.046828828	-57.73698204		0.046828828
ATP11A	145	0.247973404	-0.001953611	-0.044194204	22.62180877		0.044194204
ATP11B	136	0.170235923	-0.136656589	-0.073860594	0.540483229		0.073860594
ATP11C	119	0.071096022	0.011306845	0.036153323	3.197472211		0.036153323
ATP12A	162	0.433906304	-0.082249076	-0.000723751	0.008799509		0.000723751
ATP13A1	162	0.433906304	-0.349235083	-0.00757792	0.021698622	0.493963959	0.00757792
ATP13A2	146	0.257646038	-0.02543337	0.015042303	-0.591439627		0.015042303
ATP13A3	157	0.375339394	-0.100018649	-0.025134657	0.251299709		0.025134657
ATP13A4	153	0.330406867	0.050195842	-0.001864587	-0.037146243		0.001864587
ATP13A5	150	0.298203631	0.152806268	-0.015237444	-0.0997174		0.015237444
ATP1A1	159	0.398503816	-1.237176905	0.037021758	-0.029924385		0.037021758
ATP1A2	158	0.386871229	0.036423379	-0.011656093	-0.320016804		0.011656093
ATP1A3	148	0.277562862	-0.091475916	-0.006079374	0.066458737		0.006079374
ATP1A4	159	0.398503816	-0.066469131	-0.025815651	0.388385566		0.025815651
ATP1B1	153	0.330406867	-0.091400645	-0.004767085	0.052155921		0.004767085
ATP1B2	165	0.469847409	-0.102207943	-0.000330372	0.003232351		0.000330372
ATP1B3	116	0.059562015	-0.236303407	-0.054845601	0.232098223	0.476075761	0.054845601
ATP1B4	110	0.040926949	-0.14751328	0.031465647	-0.213307217		0.031465647
ATP23	155	0.352616052	-0.452241177	-0.020149859	0.044555559	0.487857791	0.020149859
ATP2A1	160	0.410227297	-0.053031279	-0.005315446	0.100232283		0.005315446
ATP2A2	166	0.481896413	-1.494860357	-0.018141224	0.012135732		0.018141224
ATP2A3	146	0.257646038	-0.089366401	0.007454594	-0.083416076		0.007454594
ATP2B1	123	0.089049511	-0.277881448	0.077957735	-0.280543145	0.476075761	0.077957735
ATP2B2	95	0.014119509	-0.109253179	0.061515344	-0.56305313		0.061515344
ATP2B3	104	0.027328217	-0.040669276	0.055004778	-1.352489726		0.055004778
ATP2B4	139	0.194220179	-0.237387938	-0.026972841	0.113623469		0.026972841
ATP2C1	165	0.469847409	-0.10289692	-0.025809207	0.250825852		0.025809207
ATP2C2	112	0.046526696	-0.102224666	0.045939544	-0.449397838		0.045939544
ATP4A	135	0.162682001	-0.024315434	0.014857736	-0.611041387		0.014857736
ATP4B	59	0.000512889	0.076972359	0.106086234	1.378238043		0.106086234
ATP5F1A	127	0.110177301	-0.735384069	0.09377282	-0.127515436	0.477053783	0.09377282
ATP5F1B	149	0.287795834	-0.834178611	0.058547059	-0.070185279		0.058547059
ATP5F1C	118	0.067074661	-0.611052056	-0.127265995	0.208273572	0.476075761	0.127265995
ATP5F1D	142	0.220156402	-0.814260763	-0.074245888	0.091181955	0.477053783	0.074245888
ATP5IF1	120	0.075299999	-0.241355641	-0.061380026	0.254313616		0.061380026
ATP5MC1	126	0.1045857	-0.368131902	0.058021859	-0.157611603	0.477053783	0.058021859
ATP5MC2	139	0.194220179	-0.325600975	-0.023400809	0.071869592		0.023400809
ATP5MC3	153	0.330406867	0.049696972	3.84E-05	0.000773001		3.84E-05
ATP5MD	157	0.375339394	-0.177874803	0.020405979	-0.11472102		0.020405979
ATP5ME	129	0.121996746	-0.507082673	-0.02748165	0.054195601	0.477053783	0.02748165
ATP5MF	157	0.375339394	-0.844464626	0.03839729	-0.045469388		0.03839729
ATP5MG	139	0.194220179	-0.477699201	-0.044994014	0.094189008	0.477053783	0.044994014
ATP5MGL	157	0.375339394	-0.38171589	0.027904541	-0.073102908	0.487857791	0.027904541
ATP5MPL	130	0.128229223	0.059871722	0.006699626	0.111899663		0.006699626
ATP5PB	153	0.330406867	-0.521214607	0.041894712	-0.080379006	0.479197777	0.041894712
ATP5PD	130	0.128229223	-0.462471982	0.059828038	-0.129365757	0.477053783	0.059828038
ATP5PF	153	0.330406867	-0.409106268	-0.022324485	0.054568914	0.479197777	0.022324485
ATP5PO	130	0.128229223	-0.426383345	-0.068474119	0.160592855	0.477053783	0.068474119
ATP5S	150	0.298203631	-0.01245494	-0.004953619	0.397723216		0.004953619
ATP6AP1	150	0.298203631	-1.223662048	-0.050878652	0.041579006		0.050878652
ATP6AP1L	166	0.481897403	-0.136026729	-0.007394174	0.054358244		0.007394174
ATP6AP2	134	0.15534957	-1.107639451	-0.063290587	0.057140062		0.063290587
ATP6V0A1	144	0.238498014	-0.23326169	-0.030223525	0.129569178	0.479197777	0.030223525
ATP6V0A2	146	0.257646038	-0.212487874	0.016574168	-0.078000536		0.016574168
ATP6V0A4	161	0.422031567	-0.001042796	-0.021525233	20.64184006		0.021525233
ATP6V0B	161	0.422031567	-1.215343981	-0.004136932	0.003403919		0.004136932
ATP6V0C	144	0.231478753	-1.827854178	-0.054010197	0.029548417		0.054010197
ATP6V0D1	126	0.1045857	-1.028713855	-0.087893627	0.085440306		0.087893627
ATP6V0D2	168	0.493963959	-0.079952147	-0.017280216	0.216131985		0.017280216
ATP6V0E1	167	0.493963959	-0.148107348	-0.009892696	0.066794092	0.493963959	0.009892696
ATP6V0E2	94	0.01306712	-0.03832151	0.074245209	-1.93742908		0.074245209
ATP6V1A	154.5	0.346733904	-1.632122569	-0.041813795	0.025619274		0.041813795
ATP6V1B1	159	0.398503816	-0.031793052	-0.014141304	0.444792267		0.014141304
ATP6V1B2	127.5	0.111981684	-1.664703379	-0.104837295	0.062976561		0.104837295
ATP6V1C1	148	0.277562862	-0.892840621	-0.000295499	0.000330965		0.000295499
ATP6V1C2	126	0.1045857	0.060232216	0.018506318	0.307249495		0.018506318
ATP6V1D	158	0.386871229	-0.846541372	0.032879628	-0.038839955		0.032879628
ATP6V1E1	166	0.481897403	-1.258102089	0.022050728	-0.017526979		0.022050728
ATP6V1E2	69	0.001437738	0.009200882	0.067523945	7.338855939		0.067523945
ATP6V1F	164	0.457824968	-1.315324568	-0.017261061	0.013123043		0.017261061
ATP6V1G1	168	0.493963959	-1.305238175	0.01175813	-0.009008417		0.01175813
ATP6V1G2	144	0.238498014	-0.033181366	0.018301537	-0.551560683		0.018301537
ATP6V1G3	153	0.330406867	0.092596653	0.00178457	0.019272507		0.00178457
ATP6V1H	147	0.267510986	-0.937224847	-0.018581758	0.019826361		0.018581758
ATP7A	138	0.186006083	-0.121315959	0.042847379	-0.353188317		0.042847379
ATP7B	149	0.287795834	0.107015032	-0.003460116	-0.032332994		0.003460116
ATP8A1	159	0.398503816	0.069311518	-0.017249469	-0.248868723		0.017249469
ATP8A2	119	0.071096022	-0.044502655	-0.075187723	1.689510937		0.075187723
ATP8B1	131	0.134679427	0.111573624	0.012348802	0.110678505		0.012348802
ATP8B2	128	0.11598016	-0.082476801	0.028406105	-0.344413276		0.028406105
ATP8B3	126	0.1045857	-0.029261812	0.046722809	-1.5967162		0.046722809
ATP8B4	99	0.019090593	0.204615436	0.040017619	0.195574779		0.040017619
ATP9A	157	0.375339394	0.002225072	-0.020558161	-9.239322535		0.020558161
ATP9B	142	0.220156402	-0.00312654	0.004813537	-1.539573348		0.004813537
ATPAF1	156	0.363917902	-0.067399899	-0.024206183	0.359142717		0.024206183
ATPAF2	118	0.067074661	-0.156168484	0.056380263	-0.36102203		0.056380263
ATR	129	0.121996746	-1.009447092	-0.056190186	0.05566432		0.056190186
ATRAID	134	0.15534957	-0.045367395	0.023107684	-0.509345629		0.023107684
ATRIP	98	0.017725645	-0.688512286	0.131655122	-0.191216808	0.445806711	0.131655122
ATRN	163	0.445840997	-0.113155584	0.001160982	-0.010260049		0.001160982
ATRNL1	74	0.002331486	0.229023367	0.060625715	0.264714104		0.060625715
ATRX	139	0.194220179	-0.21062047	-0.06457674	0.306602393	0.477053783	0.06457674
ATXN1	130	0.128229223	0.016117893	0.041543372	2.57746911		0.041543372
ATXN10	128	0.11598016	-0.530726304	-0.02960103	0.055774568	0.477053783	0.02960103
ATXN1L	158	0.386871229	-0.14560328	0.008827356	-0.060626078		0.008827356
ATXN2	147	0.267510986	-0.164541134	-0.008423572	0.051194325		0.008423572
ATXN2L	159	0.398503816	-0.140368024	-0.0250766	0.178648952		0.0250766
ATXN3	158	0.386871229	0.026857448	0.010523808	0.391839461		0.010523808
ATXN3L	136	0.170235923	0.2419817	0.008836555	0.03651745		0.008836555
ATXN7	127	0.110177301	0.089464478	0.056218169	0.628385375		0.056218169
ATXN7L1	100	0.020543899	0.012405567	0.035224214	2.839387739		0.035224214
ATXN7L2	166	0.481897403	-0.155670718	-0.006469223	0.041557094		0.006469223
ATXN7L3	142	0.220156402	-0.353605036	-0.036431862	0.103029816	0.477053783	0.036431862
ATXN7L3B	153	0.330406867	-0.16975082	-0.012468535	0.073451987		0.012468535
AUH	154	0.341442825	-0.071914665	-0.033571675	0.466826541		0.033571675
AUNIP	136	0.170235923	0.010373782	0.015457392	1.49004402		0.015457392
AUP1	151	0.30877955	-0.20992786	0.009691657	-0.046166608		0.009691657
AURKA	120	0.075299999	-1.006114057	-0.03051445	0.030329016		0.03051445
AURKAIP1	134	0.15534957	-0.467333246	-0.003856229	0.008251562	0.477053783	0.003856229
AURKB	115	0.054881808	-1.740457521	-0.061355937	0.035252763		0.061355937
AURKC	117	0.063231504	-0.043585508	0.036630159	-0.840420595		0.036630159
AUTS2	139	0.194220179	-0.054530524	0.028204938	-0.517232114		0.028204938
AVEN	165	0.469847409	-0.162138529	-0.005179726	0.031946297		0.005179726
AVIL	140	0.202651458	-0.190101356	-0.053137373	0.279521271		0.053137373
AVL9	137	0.178010902	0.051626439	0.021843089	0.42309888		0.021843089
AVP	140	0.202651458	-0.279554842	0.059260647	-0.211982189	0.477053783	0.059260647
AVPI1	140	0.202651458	-0.054335419	0.014809938	-0.272565076		0.014809938
AVPR1A	128	0.11598016	-0.33149372	0.050615592	-0.152689446	0.477053783	0.050615592
AVPR1B	151	0.30877955	-0.049383602	0.002436589	-0.049340032		0.002436589
AVPR2	70	0.001586381	0.014022819	0.068951794	4.917113713		0.068951794
AWAT1	136	0.170235923	0.04898889	0.015757623	0.321657069		0.015757623
AWAT2	74	0.002331486	0.049557679	0.086584843	1.747152929		0.086584843
AXDND1	135	0.162682001	-0.117984761	0.005134357	-0.043517123		0.005134357
AXIN1	154	0.341442825	0.127338621	0.001829614	0.014368101		0.001829614
AXIN2	119	0.071096022	0.007501198	0.036164355	4.821143983		0.036164355
AXL	145	0.247973404	-0.056127606	-0.050471151	0.899221518		0.050471151
AZGP1	159	0.398503816	-0.151414474	-0.007445487	0.049172885		0.007445487
AZI2	155	0.352616052	-0.042324413	0.000346366	-0.008183594		0.000346366
AZIN1	150	0.298203631	-0.181911161	0.0163727	-0.090003824		0.0163727
AZIN2	150	0.298203631	-0.038500045	0.016651272	-0.432500076		0.016651272
AZU1	156	0.363917902	0.103559917	-0.004362422	-0.042124617		0.004362422
B2M	133	0.148238648	0.045523717	-0.049430691	-1.085822832		0.049430691
B3GALNT1	123	0.089049511	0.027835103	-0.054724807	-1.966035707		0.054724807
B3GALNT2	100	0.020543899	0.094311825	0.062331541	0.660909078		0.062331541
B3GALT1	161	0.422031567	-0.075176599	-0.004710391	0.062657674		0.004710391
B3GALT2	120	0.075299999	0.064867751	0.041230987	0.635616097		0.041230987
B3GALT4	166	0.481897403	0.001302441	0.001145978	0.879869411		0.001145978
B3GALT5	160	0.410227297	0.324810997	0.00118676	0.003653693		0.00118676
B3GALT6	140	0.202651458	0.001537526	0.011696393	7.607279604		0.011696393
B3GAT1	131	0.134679427	0.054189326	0.021654115	0.399601114		0.021654115
B3GAT2	144	0.238498014	-0.147744259	-0.023647045	0.160053898		0.023647045
B3GAT3	134	0.15534957	-0.164234938	0.058551666	-0.356511632		0.058551666
B3GLCT	135	0.162682001	-0.011493552	0.032182389	-2.80003864		0.032182389
B3GNT2	164	0.457824968	-0.221811513	-0.016904819	0.07621254	0.493963959	0.016904819
B3GNT3	132	0.141348856	-0.213218986	-0.056504899	0.265008758		0.056504899
B3GNT4	117	0.063231504	-0.242887425	-0.050839502	0.209313028		0.050839502
B3GNT5	163	0.445840997	-0.049334893	-0.036747498	0.74485816		0.036747498
B3GNT6	100	0.020543899	-0.164791292	-0.070979845	0.430725703		0.070979845
B3GNT7	151	0.30877955	-0.000351801	0.01094055	-31.09869999		0.01094055
B3GNT8	149	0.287795834	0.033818667	-0.047084038	-1.392249956		0.047084038
B3GNT9	133	0.148238648	-0.202360951	0.040929597	-0.202260352		0.040929597
B3GNTL1	130	0.128229223	0.027309053	0.008343397	0.305517614		0.008343397
B4GALNT1	167	0.493963959	-0.073086516	-0.015079571	0.206324944		0.015079571
B4GALNT2	131	0.134679427	-0.195865193	-0.039868535	0.203550894		0.039868535
B4GALNT3	162	0.433906304	-0.057118152	-0.01853915	0.324575444		0.01853915
B4GALNT4	135	0.162682001	-0.05164282	-0.043845787	0.849019991		0.043845787
B4GALT1	144	0.238498014	0.008602846	0.016445785	1.911667908		0.016445785
B4GALT2	153	0.330406867	-0.127532005	-0.006905059	0.054143737		0.006905059
B4GALT3	116	0.059562015	-0.294556128	-0.071284653	0.242007028		0.071284653
B4GALT4	152	0.31951647	0.079485437	-0.037658636	-0.473780331		0.037658636
B4GALT5	165	0.469847409	-0.04784024	-0.045961091	0.960720327		0.045961091
B4GALT6	133	0.148238648	-0.05361019	-0.005182698	0.096673753		0.005182698
B4GALT7	144	0.238498014	-0.07855706	0.012185903	-0.155121672		0.012185903
B4GAT1	94	0.01306712	-0.205413317	-0.074265317	0.361540906		0.074265317
B9D1	165	0.469847409	-0.133542646	-0.006388563	0.047839119		0.006388563
B9D2	157	0.375339394	-0.093659571	-0.005331304	0.056922148		0.005331304
BAALC	165	0.469847409	-0.008893689	-0.018431762	2.072454128		0.018431762
BAAT	150	0.298203631	0.107689914	-0.00077418	-0.007188971		0.00077418
BABAM1	63	0.000782604	0.18981623	0.101163856	0.532956827		0.101163856
BABAM2	115	0.056061554	0.090346366	0.051016018	0.564671507		0.051016018
BACE1	166	0.481897403	-0.134910403	-0.018744398	0.138939603		0.018744398
BACE2	162	0.433906304	0.045885407	-0.023467886	-0.511445522		0.023467886
BACH1	155	0.352616052	0.153628074	0.00647242	0.04213045		0.00647242
BACH2	126	0.1045857	0.050558564	0.032682165	0.64642193		0.032682165
BAD	163	0.445840997	-0.237981909	0.011203788	-0.047078318	0.493963959	0.011203788
BAG1	122	0.084272722	-0.078107509	-0.061480064	0.787121043		0.061480064
BAG2	161	0.422031567	-0.101285164	-0.029031967	0.286635928		0.029031967
BAG3	146	0.257646038	-0.073227509	0.008796228	-0.120121905		0.008796228
BAG4	146	0.257646038	-0.134366806	-0.058402507	0.434649808		0.058402507
BAG5	148	0.277562862	-0.175493057	0.00568427	-0.032390283		0.00568427
BAG6	160	0.410227297	-0.168196793	0.005659828	-0.033650036		0.005659828
BAHD1	140	0.202651458	-0.10536461	0.022437008	-0.212946342		0.022437008
BAIAP2	144	0.238498014	-0.14365873	0.012004285	-0.083561123		0.012004285
BAIAP2L1	116	0.059562015	-0.027941042	0.055835573	-1.9983354		0.055835573
BAIAP2L2	113	0.049548723	-0.068589398	0.06438131	-0.938648131		0.06438131
BAIAP3	111	0.043654412	-0.104477621	0.056348473	-0.539335344		0.056348473
BAK1	162	0.433906304	-0.453536704	-0.000532664	0.001174467	0.493963959	0.000532664
BAMBI	134	0.15534957	-0.037897035	0.012969736	-0.342236174		0.012969736
BANF1	163	0.445840997	-1.443125014	0.001694485	-0.001174178		0.001694485
BANF2	145	0.247973404	0.117908248	0.005177263	0.043909251		0.005177263
BANK1	122	0.084272722	-0.130604526	0.0701179	-0.536871904		0.0701179
BANP	133	0.148238648	-0.914119377	-0.025603623	0.028009058		0.025603623
BAP1	136	0.170235923	-0.72893045	0.114169577	-0.15662616	0.477053783	0.114169577
BARD1	138	0.186006083	-0.575973731	-0.046369423	0.080506143	0.477053783	0.046369423
BARHL1	153	0.330406867	-0.11501103	-0.012662742	0.110100244		0.012662742
BARHL2	121	0.079690862	-0.275590769	-0.054716695	0.19854328		0.054716695
BARX1	162	0.433906304	-0.034272842	0.001064288	-0.031053393		0.001064288
BARX2	159	0.398503816	0.033419488	-0.016031898	-0.479717038		0.016031898
BASP1	154	0.341442825	0.151658378	0.033333977	0.219796478		0.033333977
BATF	128	0.11598016	-0.014986008	0.01642182	-1.095810133		0.01642182
BATF2	165	0.469847409	-0.08831636	0.044964953	-0.509135037		0.044964953
BATF3	133	0.148238648	0.084585708	0.005587094	0.066052453		0.005587094
BAX	110	0.040926949	0.034738172	0.0464754	1.337876946		0.0464754
BAZ1A	145	0.247973404	-0.15977442	0.019490399	-0.121986982		0.019490399
BAZ1B	120	0.075299999	-0.423751632	0.070492425	-0.166353164	0.476075761	0.070492425
BAZ2A	145	0.247973404	-0.101232804	0.012180019	-0.120316922		0.012180019
BAZ2B	125	0.099202598	0.02438198	0.028557154	1.171240183		0.028557154
BBC3	145	0.247973404	-0.125631049	0.018120454	-0.144235473		0.018120454
BBIP1	115	0.056061554	0.056298112	0.048351587	0.85884917		0.048351587
BBOF1	166	0.481897403	-0.131377083	0.008398609	-0.063927502		0.008398609
BBOX1	138	0.186006083	0.159543291	0.020563417	0.128889264		0.020563417
BBS1	138	0.186006083	-0.219678857	-0.021417146	0.097492977		0.021417146
BBS10	139	0.194220179	-0.017217492	0.008855708	-0.514343643		0.008855708
BBS12	162	0.433906304	0.047862528	-0.022209772	-0.464032582		0.022209772
BBS2	157	0.375339394	-0.019414108	0.001297418	-0.066828639		0.001297418
BBS4	162	0.433906304	0.152366955	-0.007409113	-0.048626772		0.007409113
BBS5	155	0.352616052	-0.068339423	-0.034046091	0.498191077		0.034046091
BBS7	140	0.202651458	-0.029821573	0.00346607	-0.116226925		0.00346607
BBS9	120	0.075299999	-0.076305302	0.007056415	-0.092476081		0.007056415
BBX	155	0.352616052	0.1414111	-0.02424196	-0.171428976		0.02424196
BCAM	153	0.330406867	0.088060944	-0.027693689	-0.314483214		0.027693689
BCAN	152	0.31951647	-0.288862981	-0.013213404	0.045742808		0.013213404
BCAP29	150	0.298203631	-0.133604769	-0.008554448	0.064028017		0.008554448
BCAP31	163	0.445840997	-0.389629594	0.038535733	-0.098903505	0.493963959	0.038535733
BCAR1	150	0.298203631	-0.584679747	-0.04823117	0.082491604	0.479197777	0.04823117
BCAR3	158	0.386871229	-0.157238032	-0.032330661	0.205616034	0.487857791	0.032330661
BCAS1	155	0.352616052	0.122990057	-0.031238757	-0.253994169		0.031238757
BCAS2	163	0.445840997	-0.945778278	0.013236801	-0.01399567		0.013236801
BCAS3	163	0.445840997	-0.20111528	-0.012943647	0.064359342		0.012943647
BCAS4	141	0.211297744	-0.034089186	0.029709442	-0.871521015		0.029709442
BCAT1	164	0.457824968	0.01989581	-0.018063986	-0.907929132		0.018063986
BCAT2	132	0.141348856	0.066390488	0.023914022	0.360202538		0.023914022
BCCIP	125	0.099202598	-0.496358663	-0.063976211	0.128891094	0.477053783	0.063976211
BCDIN3D	144	0.238498014	-0.32848043	-0.017659482	0.05376114		0.017659482
BCHE	144	0.238498014	0.049929208	-0.03414012	-0.683770511		0.03414012
BCKDHA	131	0.134679427	-0.119273599	-0.036377439	0.304991545		0.036377439
BCKDHB	103	0.025477486	-0.093662856	-0.072080008	0.769568762		0.072080008
BCKDK	157	0.375339394	0.022198338	-0.028074037	-1.264690972		0.028074037
BCL10	161	0.422031567	-0.119164566	0.016795822	-0.140946442		0.016795822
BCL11A	147	0.267510986	-0.010097003	0.012340212	-1.222165825		0.012340212
BCL11B	164	0.457824968	0.054835137	-0.017802511	-0.324655174		0.017802511
BCL2	136	0.170235923	0.057855022	0.01487938	0.257183895		0.01487938
BCL2A1	138	0.186006083	-0.080867151	0.001668061	-0.020627173		0.001668061
BCL2L1	138	0.186006083	-0.8807664	0.178844161	-0.203055158	0.477053783	0.178844161
BCL2L10	122	0.084272722	-0.062246435	0.061390019	-0.986241521		0.061390019
BCL2L11	126	0.1045857	-0.113949408	0.012634473	-0.110877919		0.012634473
BCL2L12	111	0.043654412	-0.275183992	-0.090384647	0.328451691		0.090384647
BCL2L13	160	0.410227297	-0.149027822	-0.028648115	0.192233336		0.028648115
BCL2L14	145	0.247973404	0.009063395	0.006683564	0.737423899		0.006683564
BCL2L15	165	0.469847409	-0.085907371	-0.023332337	0.271598774		0.023332337
BCL2L2	124	0.094024963	-0.159371276	-0.055998018	0.351368323		0.055998018
BCL3	152	0.31951647	0.144743587	-0.005472686	-0.037809526		0.005472686
BCL6	153	0.330406867	-0.0541645	0.007108239	-0.131234282		0.007108239
BCL6B	139	0.194220179	0.025494931	0.034041993	1.335245533		0.034041993
BCL7A	156	0.363917902	-0.14943688	-0.027415738	0.183460319		0.027415738
BCL7B	138	0.186006083	0.125060925	0.009733994	0.077834013		0.009733994
BCL7C	163	0.445840997	-0.097271722	-0.013867972	0.142569413		0.013867972
BCL9	149	0.287795834	-0.185876842	-0.025976115	0.139749067		0.025976115
BCL9L	165	0.469847409	-0.103128478	-0.006630919	0.064297655		0.006630919
BCLAF1	163	0.445840997	-0.58580114	0.013605533	-0.023225515	0.493963959	0.013605533
BCLAF3	150	0.298203631	0.023582073	-0.036736538	-1.557816337		0.036736538
BCO1	136	0.170235923	-0.067309226	0.013314991	-0.197818213		0.013314991
BCO2	150	0.298203631	-0.024673547	0.005004744	-0.202838461		0.005004744
BCOR	163	0.445840997	0.04603524	-0.043861381	-0.952778367		0.043861381
BCORL1	124	0.094024963	0.032308408	0.03951052	1.222917564		0.03951052
BCR	118	0.067074661	0.081807478	0.047573744	0.581532943		0.047573744
BCS1L	135	0.162682001	-0.444136952	-0.042854925	0.096490339	0.477053783	0.042854925
BDH1	139	0.194220179	-0.036811657	0.003121551	-0.084797895		0.003121551
BDH2	166	0.481897403	-0.140794319	-0.006456082	0.045854705		0.006456082
BDKRB1	146	0.257646038	0.204735435	0.012554382	0.061320024		0.012554382
BDKRB2	132	0.141348856	0.030113126	0.025643751	0.851580507		0.025643751
BDNF	114	0.052725391	-0.102549161	0.044417225	-0.433131048		0.044417225
BDP1	144	0.238498014	-0.691121533	-0.018968169	0.027445489		0.018968169
BEAN1	151	0.30877955	-0.075648544	-0.009058522	0.119744836		0.009058522
BECN1	162	0.433906304	-0.230121832	-0.004609071	0.020028828		0.004609071
BEGAIN	160	0.410227297	-0.11167477	-0.019629771	0.175776234		0.019629771
BEND2	154	0.341442825	0.181192997	-0.052747543	-0.291112482		0.052747543
BEND3	133	0.148238648	-0.155762075	-0.071386299	0.458303468		0.071386299
BEND4	158	0.386871229	-0.090791797	-0.032867934	0.362014355		0.032867934
BEND5	111	0.043654412	-0.046820397	-0.073637027	1.572755295		0.073637027
BEND6	163	0.445840997	-0.016791438	-0.01123929	0.669346489		0.01123929
BEND7	167	0.493963959	0.123846918	-0.022508631	-0.181745584		0.022508631
BEST1	128	0.11598016	-0.023595933	-0.058295468	2.470572714		0.058295468
BEST2	118	0.067074661	-0.135390157	0.028021433	-0.206968023		0.028021433
BEST3	105	0.02928975	-0.087546887	0.036553825	-0.417534265		0.036553825
BEST4	161	0.422031567	-0.074624652	-0.010570494	0.14164882		0.010570494
BET1	163	0.445840997	-0.369304233	-0.000674382	0.001826087	0.493963959	0.000674382
BET1L	135	0.162682001	0.045341697	-0.040200736	-0.886617367		0.040200736
BEX1	114	0.052725391	-0.091623886	0.039625671	-0.432481888		0.039625671
BEX2	154	0.341442825	-0.04117673	-0.012438433	0.302074319		0.012438433
BEX3	121	0.079690862	-0.034604807	0.010572152	-0.305511091		0.010572152
BEX4	158	0.386871229	0.040735569	-0.005973507	-0.146641072		0.005973507
BEX5	145	0.247973404	0.017694735	0.011606172	0.655911034		0.011606172
BFAR	127	0.110177301	-0.012984957	0.018469634	-1.422386952		0.018469634
BFSP1	146	0.257646038	0.012979627	0.027577124	2.124646836		0.027577124
BFSP2	139	0.194220179	0.171696024	-0.051336415	-0.298995946		0.051336415
BGLAP	145	0.247973404	-0.281171922	-0.024529175	0.087239064		0.024529175
BGN	73	0.002120209	0.111669021	0.088954183	0.796587831		0.088954183
BHLHA15	85	0.006270159	-0.296093226	0.131859472	-0.445330932	0.445806711	0.131859472
BHLHA9	109	0.038339377	0.101493875	0.042006733	0.413884409		0.042006733
BHLHB9	164	0.457824968	-0.094896401	-0.020596749	0.217044579		0.020596749
BHLHE22	163	0.445840997	-0.19098416	0.008433503	-0.044158129		0.008433503
BHLHE40	121	0.079690862	0.192264187	0.015208456	0.079101868		0.015208456
BHLHE41	162	0.433906304	-0.130098827	0.007097577	-0.054555276		0.007097577
BHMT	142	0.220156402	-0.083094311	0.002240989	-0.026969224		0.002240989
BHMT2	103	0.025477486	-0.051138773	-0.09491252	1.855979594		0.09491252
BICC1	125	0.099202598	0.0125419	0.023785003	1.896443344		0.023785003
BICD1	146	0.257646038	-0.223709485	0.002331302	-0.010421115		0.002331302
BICD2	164	0.457824968	-0.169435743	0.005673558	-0.033485015		0.005673558
BICDL1	141	0.211297744	-0.129930911	-0.050625803	0.389636326		0.050625803
BICDL2	158	0.386871229	-0.245908709	-0.009569806	0.038916091		0.009569806
BICRA	119	0.071096022	0.103656191	0.036923642	0.356212602		0.036923642
BICRAL	109	0.038339377	0.001711144	0.073317486	42.84705948		0.073317486
BID	130	0.128229223	-0.061134269	0.033275235	-0.544297587		0.033275235
BIK	68	0.001301914	0.205880133	0.106391564	0.516764596		0.106391564
BIN1	156	0.363917902	-0.137786907	-0.012779776	0.092750294		0.012779776
BIN2	162	0.433906304	-0.126637272	-0.006855926	0.054138294		0.006855926
BIN3	165	0.469847409	0.292473578	0.001008943	0.003449689		0.001008943
BIRC2	143	0.229224343	-0.23829086	-0.03816961	0.160180757		0.03816961
BIRC3	145	0.247973404	0.098457272	0.000552625	0.005612844		0.000552625
BIRC5	124	0.093007255	-1.696918311	-0.097928178	0.057709424		0.097928178
BIRC6	141	0.211297744	-0.371890509	0.044102429	-0.11858982	0.477053783	0.044102429
BIRC7	133	0.148238648	0.172674975	0.013207151	0.076485613		0.013207151
BIRC8	141	0.211297744	-0.079302573	-0.049863526	0.628775646		0.049863526
BIVM	167	0.493963959	-0.011347219	-0.007599244	0.66970102		0.007599244
BLCAP	152	0.31951647	0.100817988	-0.000304153	-0.003016849		0.000304153
BLID	165	0.469847409	0.025506767	-0.022352822	-0.876348687		0.022352822
BLK	157	0.375339394	0.095544169	-0.006990916	-0.073169468		0.006990916
BLM	143	0.229224343	-0.242540543	0.022782278	-0.093931835	0.477053783	0.022782278
BLMH	147	0.267510986	-0.017427659	-0.004637931	0.266124698		0.004637931
BLNK	128	0.11598016	-0.016215298	0.015712874	-0.969015451		0.015712874
BLOC1S1	161	0.422031567	0.066780967	-0.040767382	-0.610464086		0.040767382
BLOC1S2	149	0.287795834	-0.046686645	-0.000617991	0.013236998		0.000617991
BLOC1S3	139	0.194220179	-0.214594962	-0.081688152	0.38066202		0.081688152
BLOC1S4	136	0.170235923	0.02967311	-0.049099172	-1.654668898		0.049099172
BLOC1S5	108	0.035886767	0.037938394	0.027610426	0.727770014		0.027610426
BLOC1S6	164	0.457824968	-0.090994232	-0.013425471	0.147541995		0.013425471
BLVRA	107	0.033564208	0.059452897	0.056326342	0.947411231		0.056326342
BLVRB	137	0.178010902	-0.066590061	0.038704882	-0.581241125		0.038704882
BLZF1	162	0.433906304	-0.055129778	-0.029672804	0.538235514		0.029672804
BMF	153	0.330406867	-0.378002127	-0.020283515	0.05365979	0.479197777	0.020283515
BMI1	157	0.375339394	0.070818086	0.004171321	0.058901915		0.004171321
BMP1	149	0.287795834	-0.12628458	0.010966718	-0.086841308		0.010966718
BMP10	132	0.141348856	-0.100527457	0.025609614	-0.254752433		0.025609614
BMP15	131	0.134679427	0.099295686	0.010267909	0.103407401		0.010267909
BMP2	130	0.128229223	0.03962433	0.043237938	1.091196679		0.043237938
BMP2K	164	0.457824968	-0.103555618	-0.018738838	0.180954331		0.018738838
BMP3	104	0.027328217	0.018603605	0.034794099	1.870287956		0.034794099
BMP4	149	0.287795834	-0.046427799	0.013128813	-0.282779147		0.013128813
BMP5	156	0.363917902	0.018118957	-0.031928013	-1.762133019		0.031928013
BMP6	138	0.186006083	-0.055192526	-0.043086695	0.780661773		0.043086695
BMP7	161	0.422031567	0.146515873	-0.008144135	-0.05558534		0.008144135
BMP8A	126	0.1045857	-0.223702495	-0.043590062	0.19485729		0.043590062
BMP8B	167	0.493963959	-0.087091463	-0.007280651	0.083597754		0.007280651
BMPER	139	0.194220179	0.018940429	0.00982761	0.51886943		0.00982761
BMPR1A	162	0.433906304	-0.155228818	-0.031223898	0.201147558		0.031223898
BMPR1B	159	0.398503816	0.019171554	-0.01063481	-0.554718186		0.01063481
BMPR2	155	0.352616052	-0.109798389	-0.034796305	0.31691089		0.034796305
BMS1	140	0.202651458	-1.085361889	-0.000312548	0.000287966		0.000312548
BMT2	124	0.094024963	0.082998001	0.034136702	0.411295477		0.034136702
BMX	118	0.067074661	0.117920738	0.031970887	0.271121834		0.031970887
BNC1	120	0.075299999	-0.136781309	0.051064386	-0.373328685		0.051064386
BNC2	151	0.30877955	0.036540099	-0.031535785	-0.863045951		0.031535785
BNIP1	108	0.035886767	-0.510142165	-0.103527748	0.202939014	0.445806711	0.103527748
BNIP2	154	0.341442825	-0.224559296	-0.000216838	0.000965615		0.000216838
BNIP3	123	0.089049511	-0.22034288	0.040130428	-0.182127183		0.040130428
BNIP3L	107	0.033564208	0.189637355	0.042093944	0.221970738		0.042093944
BNIPL	136	0.170235923	-0.152803892	-0.042994636	0.281371345		0.042994636
BOC	167	0.493963959	-0.066741009	-0.027959855	0.418930665		0.027959855
BOD1	143	0.229224343	-0.114934428	0.002215807	-0.019278881		0.002215807
BOD1L1	164	0.457824968	-0.259803928	-0.004389407	0.016895076	0.493963959	0.004389407
BOD1L2	155	0.352616052	0.091478649	0.020972427	0.229260345		0.020972427
BOK	148	0.277562862	-0.035074578	-0.023555533	0.671584197		0.023555533
BOLA1	112	0.046526696	-0.201645403	-0.065724053	0.325938761		0.065724053
BOLA3	128	0.11598016	-0.2312468	0.034811739	-0.150539331		0.034811739
BOLL	86	0.006825805	0.074210205	0.066577462	0.897146983		0.066577462
BOP1	167	0.493963959	-1.204988571	0.016784546	-0.013929216		0.016784546
BORA	143	0.229224343	-0.788021601	-0.056645442	0.071883108	0.477053783	0.056645442
BORCS5	134	0.15534957	-0.266543608	-0.037154632	0.139394197		0.037154632
BORCS6	143	0.229224343	-0.081740388	0.005607935	-0.068606661		0.005607935
BORCS7	146	0.257646038	-0.121431014	0.016204395	-0.133445272		0.016204395
BORCS8	165	0.469847409	-0.263212444	-0.023879627	0.090723775		0.023879627
BPGM	117	0.063231504	0.029049144	0.034028184	1.171400568		0.034028184
BPHL	138	0.186006083	0.122021581	-0.014354316	-0.117637518		0.014354316
BPI	108	0.035886767	0.070261589	0.039163661	0.557397885		0.039163661
BPIFA1	126	0.1045857	0.14742239	0.02074129	0.140692947		0.02074129
BPIFA2	159	0.398503816	0.186323155	-0.028749285	-0.154297973		0.028749285
BPIFA3	110	0.040926949	-0.065843273	-0.057994316	0.88079334		0.057994316
BPIFB1	161	0.422031567	-0.050151587	-0.025458791	0.507636796		0.025458791
BPIFB2	150	0.298203631	0.039354519	0.010725214	0.272528136		0.010725214
BPIFB3	156	0.363917902	-0.091559981	-0.024843725	0.27133825		0.024843725
BPIFB4	142	0.220156402	-0.117917792	-0.04643737	0.393811394		0.04643737
BPIFB6	144	0.238498014	0.032583863	0.003307489	0.101506972		0.003307489
BPIFC	113	0.049548723	-0.036029741	0.074757006	-2.074869355		0.074757006
BPNT1	117	0.063231504	-0.270450768	-0.068725545	0.254114807		0.068725545
BPTF	154	0.341442825	-0.683423474	0.001225926	-0.001793801	0.483630063	0.001225926
BRAF	115	0.056061554	-0.110507312	0.074756319	-0.676483007		0.074756319
BRAP	112	0.046526696	-0.31035789	-0.092222896	0.297150157	0.460660356	0.092222896
BRAT1	137	0.178010902	-0.51906046	0.10661731	-0.205404415	0.477053783	0.10661731
BRCA1	160	0.410227297	-0.428854417	0.001007048	-0.002348229	0.493963959	0.001007048
BRCA2	98	0.017725645	-0.464325212	-0.117630439	0.253336317	0.445806711	0.117630439
BRCC3	109	0.038339377	0.046183774	0.048903713	1.058893811		0.048903713
BRD1	143	0.229224343	-0.281031451	0.041710669	-0.148419933	0.477053783	0.041710669
BRD2	139	0.194220179	-0.471705701	-0.106113561	0.224957132	0.477053783	0.106113561
BRD3	87	0.007424504	0.171563276	0.061548319	0.358749963		0.061548319
BRD4	121	0.079690862	-1.058436339	-0.047587213	0.04495992		0.047587213
BRD7	124	0.094024963	-0.254132043	-0.076290025	0.300198371	0.476075761	0.076290025
BRD8	166	0.481897403	-0.547743133	-0.000805135	0.001469913	0.493963959	0.000805135
BRD9	117	0.063231504	0.030509132	0.098200417	3.218722032		0.098200417
BRDT	147	0.267510986	-0.017946399	0.016315831	-0.909142309		0.016315831
BRF1	112	0.046526696	-1.173221191	-0.078265959	0.066710318		0.078265959
BRF2	126	0.1045857	-1.458043471	-0.094838455	0.065045012		0.094838455
BRI3	125	0.099202598	-0.388838438	0.04982502	-0.128138102		0.04982502
BRI3BP	162	0.433906304	-0.164024756	-0.013245723	0.080754414		0.013245723
BRICD5	152	0.31951647	-0.08927446	-0.021849348	0.244743549		0.021849348
BRINP1	136	0.170235923	0.19167098	-0.04442056	-0.231754226		0.04442056
BRINP2	144	0.238498014	-0.032817188	-0.044301531	1.349949023		0.044301531
BRINP3	126	0.1045857	-0.012454234	0.01839609	-1.477095267		0.01839609
BRIP1	156	0.363917902	-0.293043725	0.027204408	-0.092833955		0.027204408
BRIX1	167	0.493963959	-1.052814127	0.041964895	-0.039859738		0.041964895
BRK1	109	0.038339377	-0.36251476	0.081885177	-0.225880947	0.445806711	0.081885177
BRMS1	142	0.220156402	-0.367752414	0.069872741	-0.189999409	0.477053783	0.069872741
BRMS1L	147	0.267510986	-0.120707444	-0.046701327	0.386896828		0.046701327
BROX	129	0.121996746	0.197055445	0.014918576	0.075707503		0.014918576
BRPF1	130	0.128229223	-0.37001451	0.083465619	-0.225573908	0.477053783	0.083465619
BRPF3	149	0.287795834	-0.096180597	-0.034721259	0.361000659		0.034721259
BRS3	97	0.016444855	0.082636813	0.029800905	0.360625056		0.029800905
BRSK1	146	0.257646038	0.080024885	-0.010978148	-0.137184178		0.010978148
BRSK2	109	0.038339377	-0.024246337	0.05412913	-2.232466227		0.05412913
BRWD1	110	0.040926949	-0.149090059	-0.076413899	0.512535174		0.076413899
BRWD3	118	0.067074661	0.011264365	0.050522189	4.485134381		0.050522189
BSCL2	139	0.194220179	-0.291524408	-0.036316027	0.124572853	0.477053783	0.036316027
BSDC1	164	0.457824968	-0.109923647	-0.001245385	0.011329548		0.001245385
BSG	153	0.330406867	-0.123023004	0.019502765	-0.15852942		0.019502765
BSN	147	0.267510986	-0.238661591	0.010665215	-0.044687607		0.010665215
BSND	162	0.433906304	-0.135387402	-0.018868577	0.139367299		0.018868577
BSPH1	151	0.30877955	0.092246349	-0.024644275	-0.267157187		0.024644275
BSPRY	88	0.008069002	0.024798866	0.043576022	1.75717801		0.043576022
BST1	99	0.019090593	0.063298704	0.039804847	0.628841426		0.039804847
BST2	80	0.004050028	0.028238581	0.050579109	1.791134923		0.050579109
BSX	150	0.298203631	0.058601687	0.014050727	0.239766594		0.014050727
BTAF1	153	0.330406867	-0.503234936	0.022544732	-0.044799616	0.479197777	0.022544732
BTBD1	165	0.469847409	-0.021918567	0.002548101	-0.1162531		0.002548101
BTBD10	109	0.038339377	-0.058154539	0.064113562	-1.102468758		0.064113562
BTBD11	152	0.31951647	-0.020014043	0.012189039	-0.609024318		0.012189039
BTBD16	144	0.238498014	0.053774825	-0.046604677	-0.866663488		0.046604677
BTBD17	127	0.110177301	-0.220580095	0.042572586	-0.193002846		0.042572586
BTBD18	144	0.238498014	0.049889301	-0.055369829	-1.109853759		0.055369829
BTBD2	157	0.375339394	-0.051837108	-0.009679965	0.186738129		0.009679965
BTBD3	155	0.352616052	-0.11758874	0.041901901	-0.356342804		0.041901901
BTBD6	135	0.162682001	-0.172898054	0.021466625	-0.124157701		0.021466625
BTBD7	122	0.084272722	-0.223787622	-0.035412007	0.158239347		0.035412007
BTBD8	147	0.267510986	-0.010084953	-0.025963026	2.574431935		0.025963026
BTBD9	162	0.433906304	-0.193583976	-0.017808643	0.091994406		0.017808643
BTC	71	0.001748906	0.044992371	0.065750214	1.461363615		0.065750214
BTD	129	0.121996746	0.122716757	0.013684063	0.111509331		0.013684063
BTF3	110	0.040926949	-0.598176164	0.094364573	-0.157753816		0.094364573
BTF3L4	117	0.063231504	-0.320667908	-0.083534879	0.260502771	0.476075761	0.083534879
BTG1	150	0.298203631	-0.10773731	0.01231045	-0.114263575		0.01231045
BTG2	147	0.267510986	0.073457807	-0.037447737	-0.509785661		0.037447737
BTG3	142	0.220156402	0.048454008	0.007046235	0.145421107		0.007046235
BTG4	142	0.220156402	0.150295615	-0.03612319	-0.240347598		0.03612319
BTK	124	0.094024963	-0.041842604	0.032768878	-0.783146242		0.032768878
BTLA	157	0.375339394	0.087383328	-0.020151466	-0.230609967		0.020151466
BTN1A1	138	0.186006083	0.047091816	-0.00785176	-0.166732998		0.00785176
BTN2A1	166	0.481897403	-0.001946349	-0.018943179	9.732672772		0.018943179
BTN2A2	117	0.063231504	0.047736521	0.03080169	0.645243703		0.03080169
BTN3A1	156	0.363917902	-0.016250687	-0.028363764	1.745388556		0.028363764
BTN3A2	117	0.063231504	0.026388021	0.027047489	1.024991187		0.027047489
BTN3A3	127	0.110177301	-0.009873965	0.015275192	-1.547017081		0.015275192
BTNL3	154	0.341442825	0.044660863	-0.047716699	-1.068423121		0.047716699
BTNL8	161	0.422031567	-0.069738301	-0.012014228	0.172275895		0.012014228
BTNL9	121	0.079690862	0.147363117	0.012164467	0.082547568		0.012164467
BTRC	148	0.277562862	-0.182630432	0.038764273	-0.212255275		0.038764273
BUB1	161	0.422031567	-0.724164928	0.038266019	-0.05284158		0.038266019
BUB1B	114	0.052725391	-1.266118464	-0.044769271	0.035359465		0.044769271
BUB3	133	0.108555775	-1.95997664	0.086735734	-0.044253453		0.086735734
BUD13	152	0.31951647	-0.649446658	0.043022552	-0.066244936	0.479197777	0.043022552
BUD23	158	0.386871229	-1.431995875	-0.05103476	0.035638901		0.05103476
BUD31	109	0.03700989	-1.712145454	0.09760602	-0.057008019		0.09760602
BVES	156	0.363917902	0.021616215	0.001557965	0.072073901		0.001557965
BYSL	155	0.352616052	-1.245091239	-0.04632362	0.037205		0.04632362
BZW1	100	0.020543899	-0.105131061	-0.081238218	0.772732793		0.081238218
BZW2	137	0.178010902	0.045792971	0.028814651	0.629237429		0.028814651
C10orf105	151	0.30877955	-0.005465459	-0.00611941	1.119651624		0.00611941
C10orf113	121	0.079690862	0.224007469	0.033423426	0.149206749		0.033423426
C10orf120	72	0.001926445	0.135478311	0.063115652	0.465872742		0.063115652
C10orf53	161	0.422031567	0.040402774	-0.040011582	-0.99031767		0.040011582
C10orf55	165	0.469847409	-0.00252095	-0.016314904	6.471727736		0.016314904
C10orf62	134	0.15534957	0.016602529	0.017173961	1.034418357		0.017173961
C10orf67	153	0.330406867	0.162571052	-0.044773569	-0.275409233		0.044773569
C10orf71	161	0.422031567	0.203973355	-0.024248591	-0.11888117		0.024248591
C10orf82	88	0.008069002	-0.040460786	0.063761829	-1.575892003		0.063761829
C10orf88	141	0.211297744	-0.020154512	0.013696908	-0.679595141		0.013696908
C10orf90	145	0.247973404	0.030448099	-7.21E-05	-0.002367593		7.21E-05
C10orf99	133	0.148238648	-0.002615766	0.027707629	-10.59254718		0.027707629
C11orf1	138	0.186006083	0.026742544	-0.050766455	-1.898340501		0.050766455
C11orf16	104	0.027328217	0.119436741	0.047203801	0.3952201		0.047203801
C11orf21	143	0.229224343	-0.005172895	-0.003378471	0.653110332		0.003378471
C11orf24	123	0.089049511	0.001599555	0.044667984	27.92526111		0.044667984
C11orf40	164	0.457824968	0.053348214	-0.017097974	-0.320497591		0.017097974
C11orf42	136	0.170235923	0.014501683	-0.047694339	-3.288883051		0.047694339
C11orf45	131	0.134679427	0.12346727	-0.061624347	-0.499114839		0.061624347
C11orf49	129	0.121996746	-0.103635614	0.022157283	-0.213799887		0.022157283
C11orf52	149	0.287795834	-0.012038569	-0.030353416	2.521347555		0.030353416
C11orf53	167	0.493963959	-0.01554673	-0.024024408	1.545302976		0.024024408
C11orf54	147	0.267510986	0.096463727	-0.053149459	-0.550978699		0.053149459
C11orf58	159	0.398503816	-0.041766114	-0.02373042	0.568173991		0.02373042
C11orf65	142	0.220156402	-0.074456599	0.023109992	-0.310382051		0.023109992
C11orf68	147	0.267510986	-0.258158895	-0.014974892	0.058006494		0.014974892
C11orf71	121	0.079690862	0.019496198	-0.057567994	-2.95278062		0.057567994
C11orf74	157	0.375339394	0.005334507	-0.009294095	-1.742259249		0.009294095
C11orf80	147	0.267510986	-0.124246961	-0.013967576	0.112417845		0.013967576
C11orf86	155	0.352616052	-0.203842552	-0.006725786	0.032995006		0.006725786
C11orf87	118	0.067074661	0.159628798	0.047343435	0.29658455		0.047343435
C11orf88	135	0.162682001	-0.076280555	-0.046059447	0.603816362		0.046059447
C11orf91	112	0.046526696	-0.153562209	-0.067782299	0.441399606		0.067782299
C11orf94	123	0.089049511	-0.180148813	0.044521867	-0.247139387		0.044521867
C12orf10	151	0.30877955	-0.385164664	-0.032061804	0.083241809		0.032061804
C12orf29	163	0.445840997	0.031329912	-0.019652567	-0.627278093		0.019652567
C12orf4	162	0.433906304	0.034481704	-0.026511121	-0.768846025		0.026511121
C12orf40	116	0.059562015	0.108581841	0.044371781	0.40864827		0.044371781
C12orf42	163	0.445840997	-0.012148645	-0.02402491	1.977579297		0.02402491
C12orf43	137	0.178010902	-0.08973972	0.039716554	-0.442574975		0.039716554
C12orf45	131	0.134679427	-0.784201292	-0.057005851	0.07269288		0.057005851
C12orf49	138	0.186006083	-0.272830484	-0.066469168	0.243628085	0.477053783	0.066469168
C12orf50	164	0.457824968	-0.034812566	-0.019622059	0.563648737		0.019622059
C12orf54	145	0.247973404	0.036092602	-0.033105214	-0.917229918		0.033105214
C12orf56	119	0.071096022	-0.271506853	-0.052162288	0.192121443		0.052162288
C12orf57	155	0.352616052	-0.049989053	0.002449172	-0.048994157		0.002449172
C12orf60	128	0.11598016	0.159215898	0.018960619	0.119087476		0.018960619
C12orf65	135	0.162682001	-0.30237413	0.040635805	-0.13438916		0.040635805
C12orf66	124	0.094024963	-0.012464066	0.035914931	-2.881478053		0.035914931
C12orf71	164	0.457824968	-0.018968959	-0.005400571	0.284705708		0.005400571
C12orf73	167	0.493963959	-0.03603135	-0.001723517	0.047833808		0.001723517
C12orf74	142	0.220156402	-0.078990429	0.007644598	-0.096778787		0.007644598
C12orf75	122	0.084272722	-0.037253874	0.022566618	-0.605752244		0.022566618
C12orf76	160	0.410227297	-0.137947163	-0.008602087	0.062357838		0.008602087
C14orf119	130	0.128229223	-0.140052223	-0.045328656	0.323655383		0.045328656
C14orf177	109	0.038339377	0.195227899	0.032079436	0.164317889		0.032079436
C14orf180	145	0.247973404	0.044711951	-0.047487452	-1.06207515		0.047487452
C14orf28	155	0.352616052	-0.090727339	-0.022486482	0.247846815		0.022486482
C14orf39	167	0.493963959	0.113102931	-0.020469103	-0.180977656		0.020469103
C14orf93	130	0.128229223	-0.047282572	-0.064401914	1.362064523		0.064401914
C15orf39	133	0.148238648	-0.023917751	0.013851712	-0.579139406		0.013851712
C15orf40	115	0.056061554	-0.0426292	0.024874873	-0.58351724		0.024874873
C15orf41	155	0.352616052	-0.162528083	0.001258393	-0.007742621		0.001258393
C15orf48	163	0.445840997	0.077772128	-0.032087289	-0.412580829		0.032087289
C15orf53	164	0.457824968	-0.06288584	-0.013624415	0.216653149		0.013624415
C15orf61	131	0.134679427	0.154577322	0.031634728	0.204653102		0.031634728
C15orf62	128	0.11598016	0.014510914	0.021807766	1.502852741		0.021807766
C15orf65	112	0.046526696	0.087410757	0.022019575	0.251909215		0.022019575
C16orf45	99	0.019090593	-0.038110767	0.052518275	-1.378042961		0.052518275
C16orf46	110	0.040926949	-0.109919543	0.01412867	-0.12853647		0.01412867
C16orf54	158	0.386871229	-0.04926882	-0.001555491	0.031571514		0.001555491
C16orf58	153	0.330406867	0.15693328	0.010539145	0.067156849		0.010539145
C16orf70	126	0.1045857	-0.126582392	0.031509148	-0.248922046		0.031509148
C16orf71	133	0.148238648	-0.014734524	0.045623694	-3.096380493		0.045623694
C16orf72	148	0.277562862	-0.418643218	-0.054975933	0.131319296	0.479197777	0.054975933
C16orf74	158	0.386871229	0.017509548	-0.014030141	-0.801285131		0.014030141
C16orf78	158	0.386871229	0.104055363	-0.007783199	-0.074798633		0.007783199
C16orf86	142	0.220156402	-0.380356309	-0.014025685	0.036875121	0.477053783	0.014025685
C16orf87	130	0.128229223	-0.121352632	-0.045777745	0.377229105		0.045777745
C16orf89	115	0.056061554	-0.146009162	0.070442987	-0.48245594		0.070442987
C16orf90	128	0.11598016	-0.283398368	0.025937995	-0.091524856		0.025937995
C16orf91	145	0.247973404	-0.128327649	-0.017428714	0.135814176		0.017428714
C16orf92	164	0.457824968	-0.211877248	0.021544445	-0.101683619		0.021544445
C16orf95	124	0.094024963	-0.189602895	-0.041681076	0.21983354		0.041681076
C16orf96	80	0.004050028	-0.147470225	0.094152086	-0.638448107		0.094152086
C17orf107	94	0.01306712	0.045292209	0.078174055	1.725993426		0.078174055
C17orf47	109	0.038339377	-0.064203814	0.050167114	-0.781372792		0.050167114
C17orf49	164	0.457824968	-0.478841459	0.014030088	-0.02930007	0.493963959	0.014030088
C17orf50	146	0.257646038	-0.30970156	0.057898559	-0.186949524	0.479197777	0.057898559
C17orf51	163	0.445840997	-0.013072505	0.004995358	-0.382127105		0.004995358
C17orf53	155	0.352616052	-0.186930461	-0.002937072	0.01571211		0.002937072
C17orf58	165	0.469847409	-0.450931646	0.014610004	-0.032399597	0.493963959	0.014610004
C17orf64	129	0.121996746	0.172108339	0.009996516	0.058082694		0.009996516
C17orf75	131	0.134679427	-0.29111814	0.028433242	-0.097669084		0.028433242
C17orf78	119	0.071096022	0.028147085	0.037015522	1.315074783		0.037015522
C17orf80	97	0.016444855	-0.061118523	0.06880346	-1.125738249		0.06880346
C17orf97	126	0.1045857	0.064642642	-0.052210189	-0.807674118		0.052210189
C17orf98	124	0.094024963	-0.300426783	-0.05043986	0.16789402	0.476075761	0.05043986
C17orf99	125	0.099202598	-0.148925423	0.040876648	-0.2744773		0.040876648
C18orf21	154	0.341442825	-0.522474076	0.000270497	-0.000517724	0.483630063	0.000270497
C18orf25	112	0.046526696	0.008114564	0.048462657	5.972305438		0.048462657
C18orf32	150	0.298203631	-0.205582951	0.045912967	-0.223330614	0.479197777	0.045912967
C18orf54	69	0.001437738	0.103479315	0.067875001	0.655928205		0.067875001
C18orf63	161	0.422031567	0.041998706	-0.005525707	-0.131568499		0.005525707
C19orf12	145	0.247973404	-0.006120951	-0.010440653	1.705723911		0.010440653
C19orf18	147	0.267510986	-0.029316524	-0.026641064	0.908738838		0.026641064
C19orf24	94	0.01306712	-0.126852022	-0.078029488	0.615122148		0.078029488
C19orf25	150	0.298203631	-0.244155865	-0.056204952	0.230201112	0.479197777	0.056204952
C19orf33	146	0.257646038	-0.004052632	-0.016646181	4.10749909		0.016646181
C19orf38	163	0.445840997	-0.231313706	0.001438431	-0.006218527		0.001438431
C19orf44	167	0.493963959	-0.186934138	-0.026169533	0.139993332		0.026169533
C19orf47	161	0.422031567	-0.079103062	-0.019372194	0.244898156		0.019372194
C19orf53	138	0.186006083	-0.763513364	-0.02913965	0.038165212	0.477053783	0.02913965
C19orf54	145	0.247973404	0.110874828	0.022037863	0.198763446		0.022037863
C19orf57	141	0.211297744	-0.01081058	0.016341449	-1.511616355		0.016341449
C19orf66	158	0.386871229	-0.160532171	-0.029468904	0.183570085		0.029468904
C19orf67	163	0.445840997	-0.197215849	-0.021673205	0.109895859		0.021673205
C19orf70	95	0.014119509	-0.27868379	-0.109583879	0.393219422	0.445806711	0.109583879
C19orf71	142	0.220156402	0.055707272	-0.062593312	-1.123611143		0.062593312
C19orf73	139	0.194220179	-0.065486574	-0.044827435	0.684528632		0.044827435
C19orf81	158	0.386871229	0.020044462	-0.013873472	-0.692134905		0.013873472
C19orf84	146	0.257646038	0.050779907	-0.044596824	-0.878237602		0.044596824
C1D	166	0.481897403	-0.300602136	0.004278676	-0.014233685	0.493963959	0.004278676
C1GALT1	146	0.257646038	-0.073590745	0.007460325	-0.101375862		0.007460325
C1GALT1C1	121	0.079690862	0.128037479	0.066057126	0.515920234		0.066057126
C1QA	141	0.211297744	-0.06583893	0.019936342	-0.302804774		0.019936342
C1QB	158	0.386871229	-0.074464248	-0.000416392	0.005591837		0.000416392
C1QBP	163	0.445840997	-0.503203239	0.047409065	-0.094214547	0.493963959	0.047409065
C1QC	123	0.089049511	-0.011094755	0.022946391	-2.068219583		0.022946391
C1QL1	149	0.287795834	-0.025427384	-0.034022355	1.338020235		0.034022355
C1QL2	141	0.211297744	-0.043143253	-0.046737102	1.08330037		0.046737102
C1QL3	167	0.493963959	0.15242811	-0.014602772	-0.095801043		0.014602772
C1QL4	158	0.386871229	-0.038335065	-0.016137324	0.420954659		0.016137324
C1QTNF1	152	0.31951647	-0.24166764	0.058307572	-0.241271739	0.479197777	0.058307572
C1QTNF12	136	0.170235923	-0.069968658	-0.001040102	0.014865251		0.001040102
C1QTNF2	159	0.398503816	0.07013788	-0.029408095	-0.419289762		0.029408095
C1QTNF3	110	0.040926949	0.066285627	0.034016175	0.513175737		0.034016175
C1QTNF4	129	0.121996746	-0.350427793	-0.050187369	0.143217432	0.477053783	0.050187369
C1QTNF5	112	0.046526696	-0.138472928	-0.061966408	0.447498354		0.061966408
C1QTNF6	142	0.220156402	-0.070878055	0.020167119	-0.284532617		0.020167119
C1QTNF7	125	0.099202598	0.177289558	0.039551892	0.223092055		0.039551892
C1QTNF8	144	0.238498014	0.027638933	-0.016851706	-0.609709006		0.016851706
C1RL	160	0.410227297	0.148579112	0.000638879	0.004299926		0.000638879
C1S	144	0.238498014	-0.114642762	0.025102789	-0.218965322		0.025102789
C1orf100	135	0.162682001	-0.163425194	0.01519511	-0.092978993		0.01519511
C1orf105	145	0.247973404	-0.003642815	0.015935475	-4.374494975		0.015935475
C1orf109	145	0.247926245	-1.451110666	0.107480111	-0.07406748		0.107480111
C1orf112	129	0.121996746	-0.021089518	0.009483314	-0.449669527		0.009483314
C1orf115	128	0.11598016	0.104237682	0.017335168	0.166304232		0.017335168
C1orf116	137	0.178010902	0.03981449	0.013671744	0.34338615		0.013671744
C1orf122	105	0.02928975	-0.280652016	-0.097320146	0.346764463		0.097320146
C1orf123	74	0.002331486	-0.241828285	-0.08435209	0.348809858		0.08435209
C1orf127	158	0.386871229	-0.153943708	-0.029516766	0.191737399		0.029516766
C1orf131	138	0.186006083	-0.684561475	-0.029290432	0.042787147		0.029290432
C1orf141	151	0.30877955	0.071935886	-0.032801664	-0.455984707		0.032801664
C1orf146	123	0.089049511	-0.039571056	0.057633537	-1.456456869		0.057633537
C1orf158	158	0.386871229	0.046524626	-0.00286834	-0.061652074		0.00286834
C1orf159	165	0.469847409	-0.054838173	-0.02362453	0.430804464		0.02362453
C1orf162	166	0.481897403	-0.240698447	-0.012589308	0.052303236		0.012589308
C1orf174	106	0.031366817	0.069133674	-0.055005532	-0.795640225		0.055005532
C1orf185	104	0.027328217	0.059304422	0.043153081	0.727653682		0.043153081
C1orf189	167	0.493963959	0.079348808	-0.013812685	-0.174075516		0.013812685
C1orf194	143	0.229224343	-0.223380156	0.028014583	-0.125412139		0.028014583
C1orf198	167	0.493963959	-0.058831565	-0.003058384	0.051985428		0.003058384
C1orf21	138	0.186006083	0.022242957	-0.035116492	-1.578769074		0.035116492
C1orf210	155	0.352616052	0.011408369	-0.021376149	-1.873725216		0.021376149
C1orf216	163	0.445840997	-0.111273089	-0.014434996	0.129725846		0.014434996
C1orf226	123	0.089049511	-0.090220276	-0.043526126	0.482442836		0.043526126
C1orf35	151	0.30877955	-0.046713714	-0.012523498	0.268090401		0.012523498
C1orf43	139	0.194220179	-0.246283778	-0.063816731	0.259118694	0.477053783	0.063816731
C1orf50	152	0.31951647	-0.044949956	0.005089181	-0.113218814		0.005089181
C1orf52	161	0.422031567	-0.185171196	-0.038393158	0.207338713		0.038393158
C1orf53	164	0.457824968	0.052190701	-0.017261056	-0.33073049		0.017261056
C1orf54	165	0.469847409	-0.176186819	-0.012023734	0.068244233		0.012023734
C1orf56	118	0.067074661	-0.254915399	-0.050601345	0.198502504		0.050601345
C1orf61	144	0.238498014	-0.052445086	0.003186331	-0.060755575		0.003186331
C1orf68	145	0.247973404	0.114920885	-0.001576603	-0.013719029		0.001576603
C1orf74	132	0.141348856	-0.228532104	0.042245424	-0.184855532		0.042245424
C1orf87	161	0.422031567	0.005607825	-0.01358006	-2.421626857		0.01358006
C1orf94	136	0.170235923	0.092208564	-0.036043937	-0.390895763		0.036043937
C2	137	0.178010902	-0.125301447	0.014685674	-0.117202752		0.014685674
C20orf141	156	0.363917902	0.127204968	0.002236779	0.017584054		0.002236779
C20orf144	140	0.202651458	-0.064395098	-0.039209538	0.608890109		0.039209538
C20orf173	130	0.128229223	-0.013670303	0.028786712	-2.105784545		0.028786712
C20orf194	119	0.071096022	-0.023063757	0.042686737	-1.850814533		0.042686737
C20orf202	122	0.084272722	0.006190781	0.016424841	2.653112878		0.016424841
C20orf27	104	0.027328217	-0.014918094	0.064547983	-4.326824907		0.064547983
C20orf85	152	0.31951647	-0.04668852	-0.047275805	1.012578792		0.047275805
C20orf96	96	0.015244135	0.185228017	0.050645037	0.273419959		0.050645037
C21orf2	167	0.493963959	-0.044542468	-0.026145207	0.58697258		0.026145207
C21orf58	96	0.015244135	-0.062273248	-0.075339344	1.209818758		0.075339344
C21orf62	132	0.141348856	0.002676125	0.020763299	7.75871748		0.020763299
C21orf91	143	0.229224343	0.097739474	0.00856447	0.0876255		0.00856447
C22orf15	132	0.141348856	-0.18415554	0.041379619	-0.224699288		0.041379619
C22orf23	167	0.493963959	-0.143553906	0.004465762	-0.031108604		0.004465762
C22orf31	87	0.007424504	0.049153544	0.090558486	1.842359226		0.090558486
C22orf39	152	0.31951647	-0.196023844	0.009816115	-0.050076128		0.009816115
C22orf42	74	0.002331486	0.139496885	0.125852752	0.902190411		0.125852752
C22orf46	141	0.211297744	-0.225761275	-0.015739301	0.069716566		0.015739301
C2CD2	119	0.071096022	-0.067352454	0.05140543	-0.763230254		0.05140543
C2CD2L	166	0.481897403	0.075879729	1.11E-05	0.000145737		1.11E-05
C2CD3	158	0.386871229	0.006601373	0.004169691	0.631639938		0.004169691
C2CD4A	157	0.375339394	-0.139753746	-0.003448034	0.024672209		0.003448034
C2CD4B	105	0.02928975	0.074751268	0.067025225	0.896643311		0.067025225
C2CD4C	160	0.410227297	0.145133329	-0.023436997	-0.161485976		0.023436997
C2CD4D	162	0.433906304	-0.167923248	0.005198297	-0.030956386		0.005198297
C2CD5	117	0.063231504	0.06787878	0.049655156	0.731526938		0.049655156
C2CD6	132	0.141348856	-0.107549616	0.005136047	-0.047755139		0.005136047
C2orf15	157	0.375339394	-0.117100145	0.006532466	-0.055785296		0.006532466
C2orf16	117	0.063231504	0.043797588	0.02846604	0.649945382		0.02846604
C2orf40	135	0.162682001	-0.007911014	0.023773152	-3.005070031		0.023773152
C2orf42	134	0.15534957	-0.088332492	0.024843169	-0.281246106		0.024843169
C2orf49	124	0.094024963	-0.23188894	-0.050718719	0.218719871		0.050718719
C2orf50	144	0.238498014	0.03676812	0.000877291	0.023860093		0.000877291
C2orf54	101	0.022089866	0.069091354	0.028478603	0.412187654		0.028478603
C2orf66	136	0.170235923	0.04793216	-0.000630937	-0.013163132		0.000630937
C2orf68	137	0.178010902	-0.242272772	-0.068395537	0.282307979		0.068395537
C2orf69	90	0.009506992	-0.196817133	-0.096069954	0.488117843		0.096069954
C2orf70	163	0.445840997	-0.032959423	-0.016429826	0.49848644		0.016429826
C2orf72	66	0.001064825	0.157167065	-0.127156804	-0.809055028		0.127156804
C2orf73	100	0.020543899	0.044998077	0.037877171	0.841750889		0.037877171
C2orf76	156	0.363917902	-0.063560025	-0.030421142	0.478620673		0.030421142
C2orf78	167	0.493963959	-0.159393099	-0.014281654	0.089600206		0.014281654
C2orf80	138	0.186006083	0.021629977	0.016693465	0.77177452		0.016693465
C2orf88	61	0.00063464	-0.000565519	0.095977983	-169.7166736		0.095977983
C2orf91	148	0.277562862	0.202139186	-0.014850704	-0.073467716		0.014850704
C3	163	0.445840997	-0.030085783	-0.001231922	0.040946995		0.001231922
C3AR1	163	0.445840997	-0.010530052	-0.004946815	0.469780662		0.004946815
C3orf14	152	0.31951647	0.074047205	0.001461585	0.019738554		0.001461585
C3orf18	165	0.469847409	-0.044992322	-0.017972506	0.399457188		0.017972506
C3orf20	146	0.257646038	0.014279698	0.020252151	1.418247848		0.020252151
C3orf22	90	0.009506992	-0.112529646	-0.094460073	0.839423889		0.094460073
C3orf30	149	0.287795834	0.134843467	-0.049343244	-0.365929805		0.049343244
C3orf33	113	0.049548723	0.19798493	0.037550936	0.18966563		0.037550936
C3orf36	142	0.220156402	-0.189711649	-0.03096028	0.163196514		0.03096028
C3orf38	149	0.287795834	-0.352082631	0.009124235	-0.025915039	0.479197777	0.009124235
C3orf52	130	0.128229223	0.092118616	0.015266198	0.165723263		0.015266198
C3orf58	137	0.178010902	0.062755118	-0.042249703	-0.673247133		0.042249703
C3orf62	161	0.422031567	-0.173149964	-0.003670399	0.021197802		0.003670399
C3orf67	154	0.341442825	0.149385538	0.001511602	0.010118795		0.001511602
C3orf70	160	0.410227297	-0.10542881	-0.016292923	0.154539571		0.016292923
C3orf80	163	0.445840997	0.120490661	-0.025109317	-0.208392224		0.025109317
C3orf84	121	0.079690862	-0.075179551	0.019750642	-0.262712952		0.019750642
C4BPA	122	0.084272722	0.054222198	0.031582619	0.582466592		0.031582619
C4BPB	158	0.386871229	-0.106028538	0.001783503	-0.016820975		0.001783503
C4orf17	123	0.089049511	-0.000484465	0.032543095	-67.17320999		0.032543095
C4orf19	105	0.02928975	-0.040304693	0.030247588	-0.750473109		0.030247588
C4orf3	127	0.110177301	-0.001589926	0.027660934	-17.39762203		0.027660934
C4orf33	98	0.017725645	0.045222828	0.099827017	2.207447436		0.099827017
C4orf36	146	0.257646038	0.10595604	0.021506226	0.202973104		0.021506226
C4orf45	116	0.059562015	0.082641086	0.022391987	0.270954659		0.022391987
C4orf46	158	0.386871229	-0.037882748	-0.002906097	0.076712934		0.002906097
C4orf47	136	0.170235923	0.123188569	0.021626474	0.175555853		0.021626474
C4orf48	162	0.433906304	0.038519305	-0.028478794	-0.739338212		0.028478794
C4orf51	143	0.229224343	-0.01810694	0.007583282	-0.418805261		0.007583282
C5	141	0.211297744	0.013587308	0.013781033	1.014257835		0.013781033
C5AR1	148	0.277562862	0.095402892	-0.027255021	-0.285683379		0.027255021
C5AR2	127	0.110177301	0.092954863	0.026634545	0.28653202		0.026634545
C5orf15	165	0.469847409	-0.228701469	-0.005225162	0.022847085		0.005225162
C5orf22	121	0.079690862	0.120727145	0.031843137	0.263761207		0.031843137
C5orf24	139	0.194220179	0.047139857	0.029390984	0.623484806		0.029390984
C5orf30	166	0.481897403	-0.175618426	0.01256289	-0.071535149		0.01256289
C5orf34	148	0.277562862	-0.056894793	-0.000137117	0.002410011		0.000137117
C5orf38	139	0.194220179	0.041824166	-0.057051658	-1.36408358		0.057051658
C5orf46	159	0.398503816	0.272665865	-0.013907758	-0.051006596		0.013907758
C5orf47	158	0.386871229	0.023395123	-0.011185352	-0.478106148		0.011185352
C5orf49	167	0.493963959	0.051732	-0.028725011	-0.555265825		0.028725011
C5orf51	165	0.469847409	0.166416151	-0.015917722	-0.095650103		0.015917722
C5orf52	159	0.398503816	-0.033692208	-0.036130725	1.072376286		0.036130725
C5orf63	165	0.469847409	0.049919035	0.003106261	0.062225981		0.003106261
C6	152	0.31951647	0.121952927	-0.038302817	-0.314078703		0.038302817
C6orf10	139	0.194220179	0.082666723	0.013793754	0.166859815		0.013793754
C6orf106	149	0.287795834	-0.177793018	-0.056293798	0.316625472		0.056293798
C6orf118	110	0.040926949	0.04538272	0.047288455	1.041992527		0.047288455
C6orf120	127	0.110177301	0.040740098	-0.069421631	-1.704012363		0.069421631
C6orf132	153	0.330406867	-0.010616571	-0.016974146	1.598835008		0.016974146
C6orf136	133	0.148238648	-0.175192071	0.042529888	-0.242761486		0.042529888
C6orf141	146	0.257646038	-0.016455812	-0.030101901	1.829256522		0.030101901
C6orf15	156	0.363917902	-0.206355157	1.56E-05	-7.58E-05		1.56E-05
C6orf163	112	0.046526696	-0.015415058	0.053646843	-3.480158418		0.053646843
C6orf201	117	0.063231504	0.120143896	0.030538454	0.254182316		0.030538454
C6orf203	145	0.247973404	-0.161081306	0.011032676	-0.068491351		0.011032676
C6orf222	145	0.247973404	-0.06313823	0.009946336	-0.157532707		0.009946336
C6orf223	152	0.31951647	0.075430839	-0.003338318	-0.04425667		0.003338318
C6orf226	141	0.211297744	-0.159436502	0.022934725	-0.143848647		0.022934725
C6orf47	140	0.202651458	-0.18883756	-0.04298667	0.227638345		0.04298667
C6orf48	129	0.121996746	-0.156340111	0.029359264	-0.187790987		0.029359264
C6orf52	121	0.079690862	0.036146265	0.006158557	0.170378788		0.006158557
C6orf58	142	0.220156402	0.003480242	-0.002802731	-0.805326386		0.002802731
C6orf62	109	0.038339377	0.086990688	0.045618933	0.524411678		0.045618933
C6orf89	154	0.341442825	-0.274919988	0.005389813	-0.019605024		0.005389813
C7	133	0.148238648	0.152773974	0.012972267	0.084911495		0.012972267
C7orf25	141	0.211297744	0.094438938	-0.015079935	-0.15967921		0.015079935
C7orf26	96	0.015244135	-0.56122694	0.126214798	-0.224890841	0.445806711	0.126214798
C7orf31	126	0.1045857	0.068235346	0.044964547	0.658962676		0.044964547
C7orf33	122	0.084272722	0.014521112	0.048956738	3.371418082		0.048956738
C7orf43	118	0.067074661	-0.126407405	0.044896454	-0.355172659		0.044896454
C7orf50	129	0.121996746	-0.129262454	0.065243481	-0.504736515		0.065243481
C7orf57	151	0.30877955	0.074045423	-0.042759573	-0.577477602		0.042759573
C7orf61	156	0.363917902	-0.171763527	-0.000575931	0.003353043		0.000575931
C8A	167	0.493963959	0.123591155	-0.017257326	-0.139632373		0.017257326
C8B	159	0.398503816	0.120926606	0.009888397	0.081771891		0.009888397
C8G	149	0.287795834	-0.125140217	0.010327809	-0.082529895		0.010327809
C8orf33	163	0.445840997	-0.332844398	0.024602194	-0.073915	0.493963959	0.024602194
C8orf34	141	0.211297744	-0.021132189	-0.034844616	1.648888127		0.034844616
C8orf37	146	0.257646038	-0.020992683	0.000442243	-0.021066508		0.000442243
C8orf44	126	0.1045857	-0.087398175	-0.030852789	0.353014106		0.030852789
C8orf48	153	0.330406867	0.193786403	0.001716127	0.008855767		0.001716127
C8orf58	113	0.049548723	0.02730585	-0.071684576	-2.625246079		0.071684576
C8orf59	158	0.386871229	-0.25768843	0.022235186	-0.086287096		0.022235186
C8orf74	146	0.257646038	0.078300835	-0.043091244	-0.550329311		0.043091244
C8orf76	152	0.31951647	-0.120039779	0.018520692	-0.154287959		0.018520692
C8orf82	164	0.457824968	-0.140042669	-0.015248228	0.108882726		0.015248228
C8orf86	160	0.410227297	0.077390771	-0.007212973	-0.093201974		0.007212973
C8orf88	118	0.067074661	-0.082095909	0.030466837	-0.371112735		0.030466837
C9	124	0.094024963	-0.012911899	-0.041940339	3.248192938		0.041940339
C9orf116	140	0.202651458	-0.02338494	-0.05123254	2.190834749		0.05123254
C9orf129	145	0.247973404	-0.307093963	-0.040721782	0.132603654	0.479197777	0.040721782
C9orf131	155	0.352616052	-0.153851963	-0.022794516	0.148158762		0.022794516
C9orf135	163	0.445840997	-0.073785475	-0.005954332	0.080697888		0.005954332
C9orf152	164	0.457824968	0.120979499	-0.019898647	-0.164479497		0.019898647
C9orf153	164	0.457824968	0.0471019	-0.000947544	-0.020116887		0.000947544
C9orf16	121	0.079690862	-0.355866421	0.073092515	-0.205393121	0.476075761	0.073092515
C9orf24	154	0.341442825	-0.219649839	-0.033261541	0.151429846	0.483630063	0.033261541
C9orf3	102	0.023732896	0.070326908	0.044701839	0.635629236		0.044701839
C9orf40	157	0.375339394	0.06415005	-0.039796211	-0.620361343		0.039796211
C9orf43	121	0.079690862	0.007661691	0.016737723	2.184599056		0.016737723
C9orf47	135	0.162682001	0.087341455	-0.018557695	-0.212472927		0.018557695
C9orf50	160	0.410227297	-0.025953276	0.001493224	-0.057535099		0.001493224
C9orf57	158	0.386871229	0.081986429	-0.032956613	-0.401976447		0.032956613
C9orf64	157	0.375339394	0.048120672	-0.02434824	-0.505982961		0.02434824
C9orf66	113	0.049548723	-0.032676824	-0.070117414	2.145784219		0.070117414
[truncated: 15,647 more rows]
